# Supplementary material for: Crystal Structure and NMR of an α,δ‐Peptide Foldamer Helix Shows Side‐Chains are Well Placed for Bifunctional Catalysis: Application as a Minimalist Aldolase Mimic
Source: Angew Chem Int Ed Engl. 2023 Jun 14;62(36):e202305326. doi: 10.1002/anie.202305326 (PMC10952276; doi:10.1002/anie.202305326)
Supplement: Supplementary file 1 — Supporting Information [file ANIE-62-0-s004.cif]

data_octamer
_audit_creation_date               2023-03-22
_audit_creation_method
;
Olex2 1.3
(compiled 2020.11.12 svn.r5f609507 for OlexSys, GUI svn.r6272)
;
_shelx_SHELXL_version_number       '2017/1'
_audit_contact_author_address      ?
_audit_contact_author_email        ?
_audit_contact_author_name         ''
_audit_contact_author_phone        ?
_publ_contact_author_id_orcid      ?
_publ_section_references
;
Bourhis, L.J., Dolomanov, O.V., Gildea, R.J., Howard, J.A.K., Puschmann, H.
 (2015). Acta Cryst. A71, 59-75.

Dolomanov, O.V., Bourhis, L.J., Gildea, R.J, Howard, J.A.K. & Puschmann, H.
 (2009), J. Appl. Cryst. 42, 339-341.

Sheldrick, G.M. (2015). Acta Cryst. C71, 3-8.
;

_publ_contact_author_name                #'Alexander J. A. Cobb'
;
;
_publ_contact_author_address              
;
Department of Chemistry
King's College London
7 Trinity Street
London SE1 1DB, UK
;
 
_publ_contact_author_email                        'andre.cobb@kcl.ac.uk'

_publ_requested_journal          'Angewandte Chemie'
_publ_requested_category                          ?
_publ_requested_coeditor_name                     ?
 
_publ_contact_letter                             # Include date of submission
;
;


_journal_name_full 
;
'Angewandte Chemie'
;

_publ_section_title
;
First Crystal Structure of an \a,\d-Peptidic Foldamer and its Solution 
State NMR Show an Unusual 13/11 Helix: Rational Design and Application as a 
Minimalist Aldolase Mimic
;
_publ_section_title_footnote
;
;
 
# The loop structure below should contain the names and adresses of all
# authors, in the required order of publication. Repeat as necessary.
 
 
loop_
_publ_author_name
_publ_author_address
'Qi Lin'
;Department of Chemistry
 King's College London
 7 Trinity Street
 London SE1 1DB, UK
;
'Hao Lan'
;School of Chemistry
 University of Bristol
 Cantocks Close
 Bristol BS8 1TS, UK.
;
'Chunmiao Ma'
;School of Chemistry and Chemical Engineering
 Huazhong University of Science and Technology
 Wuhan 430074
 P. R. China
;
'Kenneth Shankland'
;School of Pharmacy 
 Whiteknights Campus
 University of Reading
 Reading RG6 6AD, UK
;
'Rebecca A. Musgrave'
;Department of Chemistry
 King's College London
 7 Trinity Street
 London SE1 1DB, UK
;
'Peter N. Horton'
;EPSRC National Crystallography Service
 School of Chemistry
 University of Southampton
 Highfield
 Southampton SO17 1BJ, UK
;
'Carsten Baldauf'
;Fritz-Haber-Institut der Max-Planck-Gesellschaft
 Faradayweg 4-6
 14195 Berlin, Germany
;
'Hans-J\"org Hofmann'
;Institut f\"ur Biochemie
 Universit\"at Leipzig
 Br\"uderstrasse 34
 04103 Leipzig, Germany
;
'Craig P. Butts'
;School of Chemistry
 University of Bristol
 Cantocks Close
 Bristol BS8 1TS, UK
;
'Manuel M. M\"uller'
;Department of Chemistry
 King's College London
 7 Trinity Street
 London SE1 1DB, UK
;
'Alexander J. A. Cobb'
;School of Pharmacy 
 Whiteknights Campus
 University of Reading
 Reading RG6 6AD
;

_chemical_name_common              ?
_chemical_name_systematic          ?
_chemical_formula_moiety           'C68 H112 N8 O11'
_chemical_formula_sum              'C68 H112 N8 O11'
_chemical_formula_weight           1217.65
_chemical_absolute_configuration   rm
_chemical_melting_point            ?
_chemical_oxdiff_formula           'C68 H112 N8 O11'
_chemical_oxdiff_usercomment       'Small needle'
loop_
  _atom_type_symbol
  _atom_type_description
  _atom_type_scat_dispersion_real
  _atom_type_scat_dispersion_imag
  _atom_type_scat_source
 'C' 'C' 0.0181 0.0091 'International Tables Vol C Tables 4.2.6.8 and 6.1.1.4'
 'H' 'H' 0.0000 0.0000 'International Tables Vol C Tables 4.2.6.8 and 6.1.1.4'
 'N' 'N' 0.0311 0.0180 'International Tables Vol C Tables 4.2.6.8 and 6.1.1.4'
 'O' 'O' 0.0492 0.0322 'International Tables Vol C Tables 4.2.6.8 and 6.1.1.4'

_shelx_space_group_comment
;
The symmetry employed for this shelxl refinement is uniquely defined
by the following loop, which should always be used as a source of
symmetry information in preference to the above space-group names.
They are only intended as comments.
;
_space_group_crystal_system        'monoclinic'
_space_group_IT_number             4
_space_group_name_H-M_alt          'P 1 21 1'
_space_group_name_Hall             'P 2yb'
loop_
  _space_group_symop_operation_xyz
 'x, y, z'
 '-x, y+1/2, -z'

_cell_length_a                     8.9665(5)
_cell_length_b                     32.2159(17)
_cell_length_c                     25.6602(15)
_cell_angle_alpha                  90
_cell_angle_beta                   91.943(6)
_cell_angle_gamma                  90
_cell_volume                       7408.0(7)
_cell_formula_units_Z              4
_cell_measurement_reflns_used      5405
_cell_measurement_temperature      100.00(10)
_cell_measurement_theta_max        58.7080
_cell_measurement_theta_min        2.7340
_shelx_estimated_absorpt_T_max     ?
_shelx_estimated_absorpt_T_min     ?
_exptl_absorpt_coefficient_mu      0.589
_exptl_absorpt_correction_T_max    1.00000
_exptl_absorpt_correction_T_min    0.36738
_exptl_absorpt_correction_type     multi-scan
_exptl_absorpt_process_details
;
CrysAlisPro 1.171.40.82a (Rigaku Oxford Diffraction, 2020)
Empirical absorption correction using spherical harmonics,
implemented in SCALE3 ABSPACK scaling algorithm.
;
_exptl_absorpt_special_details     ?
_exptl_crystal_colour              ?
_exptl_crystal_density_diffrn      1.092
_exptl_crystal_density_meas        ?
_exptl_crystal_density_method      ?
_exptl_crystal_description         needle
_exptl_crystal_F_000               2656
_exptl_crystal_size_max            0.28
_exptl_crystal_size_mid            0.06
_exptl_crystal_size_min            0.03
_exptl_transmission_factor_max     ?
_exptl_transmission_factor_min     ?
_diffrn_reflns_av_R_equivalents    0.1053
_diffrn_reflns_av_unetI/netI       0.1060
_diffrn_reflns_Laue_measured_fraction_full  0.993
_diffrn_reflns_Laue_measured_fraction_max  0.965
_diffrn_reflns_limit_h_max         11
_diffrn_reflns_limit_h_min         -11
_diffrn_reflns_limit_k_max         40
_diffrn_reflns_limit_k_min         -40
_diffrn_reflns_limit_l_max         32
_diffrn_reflns_limit_l_min         -20
_diffrn_reflns_number              62172
_diffrn_reflns_point_group_measured_fraction_full  0.890
_diffrn_reflns_point_group_measured_fraction_max  0.838
_diffrn_reflns_theta_full          67.684
_diffrn_reflns_theta_max           78.567
_diffrn_reflns_theta_min           2.743
_diffrn_ambient_environment        N~2~
_diffrn_ambient_temperature        100.00(10)
_diffrn_detector                   'Hybrid Pixel Array Detector'
_diffrn_detector_area_resol_mean   10.0000
_diffrn_detector_type              HyPix
_diffrn_measured_fraction_theta_full  0.993
_diffrn_measured_fraction_theta_max  0.965
_diffrn_measurement_details
;
List of Runs (angles in degrees, time in seconds):

  # Type    Start    End  Width  t~exp~   \w     \q     \k     \f   Frames
--------------------------------------------------------------------------
  1  \w    -12.00  13.00   0.50    7.30    --  -46.37  19.00 -90.00   50
  2  \w    -12.00  19.00   0.50    7.30    --  -46.37  19.00-180.00   62
  3  \w    -49.00 -18.00   0.50   29.30    --  -88.50  45.00-150.00   62
  4  \w    -49.00 -24.00   0.50   29.30    --  -88.50  45.00   0.00   50
  5  \w    -56.00  -7.00   0.50    7.30    --  -46.37 106.00  63.00   98
  6  \w     19.00  82.00   0.50    7.30    --   46.37-106.00 -34.00  126
  7  \w     77.00 103.00   0.50   29.30    --  110.00-106.00 -34.00   52
  8  \w     55.00 106.00   0.50   29.30    --  110.00 -94.00 -30.00  102
  9  \w     39.00 106.00   0.50   29.30    --  110.00 -77.00 -30.00  134
 10  \w     38.00 111.00   0.50   29.30    --  110.00-125.00  60.00  146
 11  \w     58.00  84.00   0.50   29.30    --  110.00-125.00  90.00   52
 12  \w     42.00  68.00   0.50   29.30    --  110.00-125.00 150.00   52
 13  \w     40.00  74.00   0.50   29.30    --  110.00 -61.00  90.00   68
 14  \w     39.00  75.00   0.50   29.30    --  110.00 -61.00 150.00   72
 15  \w     41.00  67.00   0.50   29.30    --  110.00 -61.00 120.00   52
 16  \w     40.00  75.00   0.50   29.30    --  110.00 -61.00  60.00   70
 17  \w     42.00  95.00   0.50   29.30    --  110.00 -94.00  60.00  106
 18  \w     38.00  63.00   0.50   29.30    --  110.00 -61.00 -30.00   50
 19  \w     38.00  64.00   0.50   29.30    --  110.00 -61.00 -60.00   52
 20  \w     39.00  74.00   0.50   29.30    --  110.00 -61.00-120.00   70
 21  \w     42.00  74.00   0.50   29.30    --  110.00 -61.00-180.00   64
 22  \w    101.00 134.00   0.50   29.30    --  110.00  30.00-120.00   66
 23  \w    145.00 177.00   0.50   29.30    --  110.00  30.00-120.00   64
 24  \w    147.00 175.00   0.50   29.30    --  110.00 125.00 -90.00   56
 25  \w    116.00 174.00   0.50   29.30    --  110.00  77.00   0.00  116
 26  \w    113.00 170.00   0.50   29.30    --  110.00 106.00  63.00  114
 27  \w     98.00 142.00   0.50   29.30    --  110.00  15.00  90.00   88
 28  \w     97.00 176.00   0.50   29.30    --  110.00  30.00 150.00  158
 29  \w     96.00 121.00   0.50   29.30    --  110.00 125.00 -90.00   50
 30  \w    -20.00  11.00   0.50    7.30    --   46.37 -19.00-120.00   62
 31  \w   -118.00 -74.00   0.50    7.30    --  -46.37-125.00 -90.00   88
 32  \w   -130.00-103.00   0.50   29.30    --  -88.50-106.00 -34.00   54
 33  \w   -118.00 -80.00   0.50    7.30    --  -46.37-125.00  60.00   76
 34  \w   -114.00 -74.00   0.50    7.30    --  -46.37-125.00 120.00   80
 35  \w   -115.00 -79.00   0.50    7.30    --  -46.37-125.00  90.00   72
 36  \w    -73.00 -48.00   0.50   29.30    --  -88.50 106.00  63.00   50
;
_diffrn_measurement_device         'four-circle diffractometer'
_diffrn_measurement_device_type    'XtaLAB Synergy, Dualflex, HyPix'
_diffrn_measurement_method         '\w scans'
_diffrn_orient_matrix_type        
 'CrysAlisPro convention (1999,Acta A55,543-557)'
_diffrn_orient_matrix_UB_11        -0.0451598000
_diffrn_orient_matrix_UB_12        -0.0449144000
_diffrn_orient_matrix_UB_13        0.0129147000
_diffrn_orient_matrix_UB_21        0.1656872000
_diffrn_orient_matrix_UB_22        -0.0115424000
_diffrn_orient_matrix_UB_23        0.0088575000
_diffrn_orient_matrix_UB_31        -0.0092577000
_diffrn_orient_matrix_UB_32        0.0117440000
_diffrn_orient_matrix_UB_33        0.0579470000
_diffrn_radiation_monochromator    mirror
_diffrn_radiation_probe            x-ray
_diffrn_radiation_type             'Cu K\a'
_diffrn_radiation_wavelength       1.54184
_diffrn_source                     'micro-focus sealed X-ray tube'
_diffrn_source_type                'PhotonJet (Cu) X-ray Source'
_reflns_Friedel_coverage           0.705
_reflns_Friedel_fraction_full      0.782
_reflns_Friedel_fraction_max       0.706
_reflns_number_gt                  18892
_reflns_number_total               26732
_reflns_odcompleteness_completeness  98.78
_reflns_odcompleteness_iscentric   1
_reflns_odcompleteness_theta       74.33
_reflns_special_details
;
 Reflections were merged by SHELXL according to the crystal
 class for the calculation of statistics and refinement.
 
 Structure factors included contributions from the .fab file.
 
 _reflns_Friedel_fraction is defined as the number of unique
 Friedel pairs measured divided by the number that would be
 possible theoretically, ignoring centric projections and
 systematic absences.
;
_reflns_threshold_expression       'I > 2\s(I)'
_computing_cell_refinement         'CrysAlisPro 1.171.40.82a (Rigaku OD, 2020)'
_computing_data_collection         'CrysAlisPro 1.171.40.82a (Rigaku OD, 2020)'
_computing_data_reduction          'CrysAlisPro 1.171.40.82a (Rigaku OD, 2020)'
_computing_molecular_graphics      'Olex2 1.3 (Dolomanov et al., 2009)'
_computing_publication_material    'Olex2 1.3 (Dolomanov et al., 2009)'
_computing_structure_refinement    'SHELXL 2017/1 (Sheldrick, 2015)'
_computing_structure_solution      'olex2.solve 1.3 (Bourhis et al., 2015)'
_refine_diff_density_max           0.813
_refine_diff_density_min           -0.512
_refine_diff_density_rms           0.075
_refine_ls_abs_structure_details
;
 Flack x determined using 4934 quotients [(I+)-(I-)]/[(I+)+(I-)]
 (Parsons, Flack and Wagner, Acta Cryst. B69 (2013) 249-259).
;
_refine_ls_abs_structure_Flack     0.48(18)
_refine_ls_extinction_coef         .
_refine_ls_extinction_method       none
_refine_ls_goodness_of_fit_ref     1.023
_refine_ls_hydrogen_treatment      constr
_refine_ls_matrix_type             full
_refine_ls_number_parameters       1591
_refine_ls_number_reflns           26732
_refine_ls_number_restraints       181
_refine_ls_R_factor_all            0.1386
_refine_ls_R_factor_gt             0.1135
_refine_ls_restrained_S_all        1.025
_refine_ls_shift/su_max            0.000
_refine_ls_shift/su_mean           0.000
_refine_ls_structure_factor_coef   Fsqd
_refine_ls_weighting_details      
 'w=1/[\s^2^(Fo^2^)+(0.1954P)^2^+3.7185P] where P=(Fo^2^+2Fc^2^)/3'
_refine_ls_weighting_scheme        calc
_refine_ls_wR_factor_gt            0.3023
_refine_ls_wR_factor_ref           0.3254
_refine_special_details            ?
_olex2_refinement_description
;
1. Fixed Uiso
 At 1.2 times of:
  All C(H) groups, All C(H,H) groups, All C(H,H,H,H) groups, All N(H) groups
 At 1.5 times of:
  All C(H,H,H) groups
2. Restrained distances
 C1-C2
 1.42 with sigma of 0.01
 C2-C3
 1.42 with sigma of 0.01
 C3-C4
 1.42 with sigma of 0.01
 C4-C5
 1.42 with sigma of 0.01
 C5-C6
 1.42 with sigma of 0.01
 C6-C1
 1.42 with sigma of 0.01
 C69-C70
 1.42 with sigma of 0.01
 C70-C71
 1.42 with sigma of 0.01
 C71-C72
 1.42 with sigma of 0.01
 C72-C73
 1.42 with sigma of 0.01
 C73-C74
 1.42 with sigma of 0.01
 C74-C69
 1.42 with sigma of 0.01
 C65-C66
 1.54 with sigma of 0.01
 C65-C67
 1.54 with sigma of 0.01
 C65-C68
 1.54 with sigma of 0.01
 C66-C67
 2.5 with sigma of 0.01
 C67-C68
 2.5 with sigma of 0.01
 C68-C66
 2.5 with sigma of 0.01
 C133-C134
 1.54 with sigma of 0.01
 C133-C135
 1.54 with sigma of 0.01
 C133-C136
 1.54 with sigma of 0.01
 C134-C135
 2.5 with sigma of 0.01
 C135-C136
 2.5 with sigma of 0.01
 C136-C134
 2.5 with sigma of 0.01
 C127-C128
 1.54 with sigma of 0.01
 C128-C129
 1.54 with sigma of 0.01
 C129-C130
 1.54 with sigma of 0.01
 C128-C131
 1.54 with sigma of 0.01
 C131-C132
 1.54 with sigma of 0.01
 C132-O22
 1.34 with sigma of 0.01
 C132-O21
 1.2 with sigma of 0.01
 O22-O21
 2.26 with sigma of 0.01
 O21-C131
 2.4 with sigma of 0.01
 O22-C131
 2.34 with sigma of 0.01
 C132-C133
 2.5 with sigma of 0.01
 C133-O22
 1.5 with sigma of 0.01
3. Restrained planarity
 C1, C2, C3, C4, C5, C6
 with sigma of 0.01
 C69, C70, C71, C72, C73, C74
 with sigma of 0.01
4. Uiso/Uaniso restraints and constraints
C133 \\sim C132 \\sim O21 \\sim C3 \\sim C4 \\sim C130 \\sim C131 \\sim C128:
within 2A with sigma of 0.004 and sigma for terminal atoms of 0.008 within 2A
C1 \\sim C2 \\sim C3 \\sim C4 \\sim C5 \\sim C6: within 2A with sigma of 0.004
and sigma for terminal atoms of 0.008 within 2A
C132 \\sim O21 \\sim O22 \\sim C133: within 2A with sigma of 0.004 and sigma
for terminal atoms of 0.008 within 2A
C129 \\sim C130: within 2A with sigma of 0.004 and sigma for terminal atoms of
0.008 within 2A
C134 \\sim C135 \\sim C136: within 2A with sigma of 0.004 and sigma for
terminal atoms of 0.008 within 2A
Uanis(C133) \\sim Ueq, Uanis(C132) \\sim Ueq, Uanis(O21) \\sim Ueq, Uanis(C3)
\\sim Ueq, Uanis(C4) \\sim Ueq, Uanis(C130) \\sim Ueq, Uanis(C131) \\sim Ueq,
Uanis(C128) \\sim Ueq: with sigma of 0.01 and sigma for terminal atoms of 0.02
Uanis(C134) \\sim Ueq, Uanis(C135) \\sim Ueq, Uanis(C136) \\sim Ueq: with sigma
of 0.01 and sigma for terminal atoms of 0.02
5. Others
 Sof(H33C)=Sof(H33D)=Sof(C34A)=Sof(H34D)=Sof(H34E)=Sof(H34F)=1-FVAR(1)
 Sof(H33A)=Sof(H33B)=Sof(C34)=Sof(H34A)=Sof(H34B)=Sof(H34C)=FVAR(1)
 Sof(H61C)=Sof(H61D)=Sof(C62A)=Sof(H62D)=Sof(H62E)=Sof(H62F)=1-FVAR(2)
 Sof(H61A)=Sof(H61B)=Sof(C62)=Sof(H62A)=Sof(H62B)=Sof(H62C)=FVAR(2)
 Sof(H10M)=Sof(H10N)=Sof(C999)=Sof(H99A)=Sof(H99B)=Sof(H99C)=1-FVAR(3)
 Sof(H10K)=Sof(H10L)=Sof(C102)=Sof(H10O)=Sof(H10P)=Sof(H10Q)=FVAR(3)
6.a Ternary CH refined with riding coordinates:
 C91(H91), C23(H23), C26(H26), C119(H119), C80(H80), C12(H12), C40(H40),
 C17(H17), C77(H77), C18(H18), C51(H51), C45(H45), C32(H32), C105(H105),
 C31(H31), C9(H9), C54(H54), C59(H59), C85(H85), C94(H94), C86(H86), C113(H113),
  C99(H99), C46(H46), C114(H114), C108(H108), C37(H37), C122(H122), C60(H60),
 C100(H100), C127(H127), C128(H128)
6.b Secondary CH2 refined with riding coordinates:
 C21(H21A,H21B), C49(H49A,H49B), C16(H16A,H16B), C81(H81A,H81B), C87(H87A,
 H87B), C13(H13A,H13B), C89(H89A,H89B), C84(H84A,H84B), C82(H82A,H82B),
 C103(H10D,H10E), C27(H27A,H27B), C55(H55A,H55B), C41(H41A,H41B), C98(H98A,
 H98B), C30(H30A,H30B), C15(H15A,H15B), C83(H83A,H83B), C44(H44A,H44B),
 C14(H14A,H14B), C43(H43A,H43B), C56(H56A,H56B), C29(H29A,H29B), C97(H97A,H97B),
  C19(H19A,H19B), C42(H42A,H42B), C75(H75A,H75B), C58(H58A,H58B), C28(H28A,
 H28B), C57(H57A,H57B), C117(H11A,H11B), C47(H47A,H47B), C95(H95A,H95B),
 C109(H10I,H10J), C35(H35A,H35B), C96(H96A,H96B), C112(H11F,H11G), C61(H61A,
 H61B), C61(H61C,H61D), C101(H10K,H10L), C101(H10M,H10N), C123(H12E,H12F),
 C115(H11H,H11I), C110(H11J,H11K), C126(H12G,H12H), C111(H11L,H11M), C125(H12I,
 H12J), C124(H12K,H12L), C7(H7A,H7B), C63(H63A,H63B), C129(H12M,H12N),
 C131(H13I,H13J), C33(H33A,H33B), C33(H33C,H33D)
6.c Me refined with riding coordinates:
 C130(H13N,H13O,H13P)
6.d Aromatic/amide H refined with riding coordinates:
 N13(H13), N11(H11), N1(H1), N7(H7), N3(H3), N2(H2), N10(H10), N6(H6), N9(H9A),
  N8(H8), N4(H4), N14(H14), N12(H12A), N15(H15), N16(H16), N5(H5), C71(H71),
 C70(H70), C74(H74), C73(H73), C72(H72), C6(H6A), C5(H5A), C2(H2A), C3(H3A),
 C4(H4A)
6.e Idealised Me refined as rotating group:
 C10(H10A,H10B,H10C), C88(H88A,H88B,H88C), C52(H52A,H52B,H52C), C20(H20A,H20B,
 H20C), C78(H78A,H78B,H78C), C92(H92A,H92B,H92C), C24(H24A,H24B,H24C),
 C120(H12B,H12C,H12D), C116(H11C,H11D,H11E), C106(H10F,H10G,H10H), C38(H38A,
 H38B,H38C), C66(H66A,H66B,H66C), C48(H48A,H48B,H48C), C67(H67A,H67B,H67C),
 C68(H68A,H68B,H68C), C62(H62A,H62B,H62C), C134(H13C,H13D,H13E), C135(H13F,H13G,
 H13H), C136(H13K,H13L,H13M), C102(H10O,H10P,H10Q), C34(H34A,H34B,H34C),
 C34A(H34D,H34E,H34F), C62A(H62D,H62E,H62F), C999(H99A,H99B,H99C)
;
_atom_sites_solution_hydrogens     geom
_atom_sites_solution_primary       iterative
_atom_sites_solution_secondary     ?
loop_
  _atom_site_label
  _atom_site_type_symbol
  _atom_site_fract_x
  _atom_site_fract_y
  _atom_site_fract_z
  _atom_site_U_iso_or_equiv
  _atom_site_adp_type
  _atom_site_occupancy
  _atom_site_site_symmetry_order
  _atom_site_calc_flag
  _atom_site_refinement_flags_posn
  _atom_site_refinement_flags_adp
  _atom_site_refinement_flags_occupancy
  _atom_site_disorder_assembly
  _atom_site_disorder_group
 O16 O 0.8139(7) 0.56800(17) 0.3781(2) 0.0559(14) Uani 1 1 d . . . . .
 O17 O 0.8910(8) 0.37677(18) 0.4734(3) 0.0616(15) Uani 1 1 d . . . . .
 O15 O 1.0892(6) 0.53132(17) 0.4717(2) 0.0515(13) Uani 1 1 d . . . . .
 O13 O 0.8310(7) 0.67222(18) 0.4797(2) 0.0582(14) Uani 1 1 d . . . . .
 O14 O 0.9466(6) 0.71866(18) 0.3584(3) 0.0621(16) Uani 1 1 d . . . . .
 O20 O 0.8637(7) 0.35641(17) 0.6311(3) 0.0600(15) Uani 1 1 d . . . . .
 O19 O 0.5641(6) 0.26736(19) 0.5877(3) 0.0585(15) Uani 1 1 d . . . . .
 O9 O 0.8053(8) 0.66543(19) 0.8735(2) 0.0592(15) Uani 1 1 d . . . . .
 O3 O 0.9408(6) 0.29414(17) 1.1141(2) 0.0506(12) Uani 1 1 d . . . . .
 O18 O 0.6751(6) 0.46371(17) 0.5097(2) 0.0550(14) Uani 1 1 d . . . . .
 O5 O 0.7961(7) 0.44144(18) 1.1080(2) 0.0555(13) Uani 1 1 d . . . . .
 O4 O 1.0621(7) 0.48109(19) 1.0169(3) 0.0582(14) Uani 1 1 d . . . . .
 O7 O 0.6435(7) 0.5478(2) 0.9783(3) 0.0628(15) Uani 1 1 d . . . . .
 O8 O 0.5635(7) 0.74512(19) 0.9213(2) 0.0575(14) Uani 1 1 d . . . . .
 N13 N 0.9770(9) 0.4412(2) 0.4949(3) 0.0587(17) Uani 1 1 d . . . . .
 H13 H 1.024854 0.463533 0.484925 0.070 Uiso 1 1 calc R U . . .
 N11 N 0.9284(7) 0.58440(19) 0.4795(3) 0.0453(14) Uani 1 1 d . . . . .
 H11 H 0.915701 0.610910 0.486337 0.054 Uiso 1 1 calc R U . . .
 O2 O 0.8055(7) 0.34062(17) 1.0065(2) 0.0563(14) Uani 1 1 d . . . . .
 O12 O 0.6893(8) 0.7249(2) 0.5061(2) 0.0652(16) Uani 1 1 d . . . . .
 N1 N 0.6600(7) 0.3063(2) 1.0629(2) 0.0422(13) Uani 1 1 d . . . . .
 H1 H 0.594118 0.286313 1.066083 0.051 Uiso 1 1 calc R U . . .
 N7 N 0.7338(8) 0.7050(2) 0.9649(3) 0.0499(15) Uani 1 1 d . . . . .
 H7 H 0.752950 0.687192 0.990229 0.060 Uiso 1 1 calc R U . . .
 O1 O 0.6563(9) 0.2880(2) 0.9787(3) 0.0732(19) Uani 1 1 d . . . . .
 N3 N 0.8982(7) 0.4278(2) 1.0078(3) 0.0460(14) Uani 1 1 d . . . . .
 H3 H 0.886354 0.401216 1.000669 0.055 Uiso 1 1 calc R U . . .
 N2 N 0.9460(7) 0.36372(19) 1.1269(2) 0.0400(12) Uani 1 1 d . . . . .
 H2 H 0.891176 0.386379 1.126729 0.048 Uiso 1 1 calc R U . . .
 N10 N 0.9477(7) 0.6485(2) 0.3591(3) 0.0453(13) Uani 1 1 d . . . . .
 H10 H 0.893711 0.626020 0.363128 0.054 Uiso 1 1 calc R U . . .
 O6 O 0.8541(7) 0.6331(2) 1.0273(3) 0.0690(17) Uani 1 1 d . . . . .
 N6 N 0.6468(7) 0.5944(2) 0.9107(3) 0.0492(15) Uani 1 1 d . . . . .
 H6 H 0.703943 0.609164 0.890499 0.059 Uiso 1 1 calc R U . . .
 N9 N 0.6894(8) 0.7092(2) 0.4226(3) 0.0538(16) Uani 1 1 d . . . . .
 H9A H 0.636143 0.731885 0.417605 0.065 Uiso 1 1 calc R U . . .
 N8 N 0.9128(7) 0.7230(2) 0.8434(3) 0.0463(14) Uani 1 1 d . . . . .
 H8 H 0.960334 0.746014 0.852286 0.056 Uiso 1 1 calc R U . . .
 N4 N 0.7129(9) 0.5038(2) 1.0819(3) 0.0569(17) Uani 1 1 d . . . . .
 H4 H 0.682495 0.518978 1.055136 0.068 Uiso 1 1 calc R U . . .
 N14 N 0.6790(6) 0.41855(19) 0.5786(3) 0.0459(14) Uani 1 1 d . . . . .
 H14 H 0.735573 0.403163 0.599548 0.055 Uiso 1 1 calc R U . . .
 C11 C 0.8789(8) 0.3283(2) 1.1152(3) 0.0383(14) Uani 1 1 d . . . . .
 C104 C 0.9626(11) 0.4073(3) 0.4617(4) 0.064(2) Uani 1 1 d . . . . .
 N12 N 0.7417(9) 0.5056(2) 0.4081(3) 0.0605(18) Uani 1 1 d . . . . .
 H12A H 0.716395 0.491869 0.436119 0.073 Uiso 1 1 calc R U . . .
 C50 C 0.5934(8) 0.7172(3) 0.9545(3) 0.0482(17) Uani 1 1 d . . . . .
 C79 C 0.8847(8) 0.6853(2) 0.3645(3) 0.0450(16) Uani 1 1 d . . . . .
 N15 N 0.7439(8) 0.3067(2) 0.5521(3) 0.0565(17) Uani 1 1 d . . . . .
 H15 H 0.763972 0.325631 0.528688 0.068 Uiso 1 1 calc R U . . .
 C93 C 0.7861(9) 0.5444(3) 0.4145(4) 0.0549(19) Uani 1 1 d . . . . .
 C91 C 0.7962(8) 0.5583(3) 0.4703(3) 0.0504(18) Uani 1 1 d . . . . .
 H91 H 0.805185 0.533262 0.493152 0.060 Uiso 1 1 calc R U . . .
 C22 C 1.0401(9) 0.4442(3) 1.0108(3) 0.0456(16) Uani 1 1 d . . . . .
 C90 C 1.0678(9) 0.5696(2) 0.4780(3) 0.0433(15) Uani 1 1 d . . . . .
 C107 C 0.7456(9) 0.4415(2) 0.5419(3) 0.0486(18) Uani 1 1 d . . . . .
 C53 C 0.8549(9) 0.7005(2) 0.8800(3) 0.0505(18) Uani 1 1 d . . . . .
 C25 C 0.7608(8) 0.4652(2) 1.0726(3) 0.0451(17) Uani 1 1 d . . . . .
 C21 C 1.1621(9) 0.4128(3) 1.0037(3) 0.0490(17) Uani 1 1 d . . . . .
 H21A H 1.259931 0.427079 1.005931 0.059 Uiso 1 1 calc R U . . .
 H21B H 1.150530 0.400342 0.968536 0.059 Uiso 1 1 calc R U . . .
 C23 C 0.7672(8) 0.4534(2) 1.0162(4) 0.0516(19) Uani 1 1 d . . . . .
 H23 H 0.774312 0.479285 0.994884 0.062 Uiso 1 1 calc R U . . .
 C26 C 0.7080(14) 0.5220(3) 1.1334(4) 0.066(3) Uani 1 1 d . . . . .
 H26 H 0.760871 0.502896 1.158544 0.079 Uiso 1 1 calc R U . . .
 C119 C 0.8639(8) 0.2912(2) 0.5850(3) 0.0469(17) Uani 1 1 d . . . . .
 H119 H 0.838165 0.262607 0.596965 0.056 Uiso 1 1 calc R U . . .
 C80 C 1.1052(8) 0.6443(2) 0.3464(3) 0.0465(16) Uani 1 1 d . . . . .
 H80 H 1.152915 0.672323 0.348278 0.056 Uiso 1 1 calc R U . . .
 C8 C 0.7140(11) 0.3148(3) 1.0164(3) 0.055(2) Uani 1 1 d . . . . .
 N16 N 0.9552(11) 0.3000(3) 0.6728(3) 0.066(2) Uani 1 1 d . . . . .
 H16 H 0.965770 0.272861 0.670993 0.079 Uiso 1 1 calc R U . . .
 C12 C 1.1062(9) 0.3679(3) 1.1403(3) 0.0516(19) Uani 1 1 d . . . . .
 H12 H 1.152068 0.339620 1.138903 0.062 Uiso 1 1 calc R U . . .
 C39 C 0.7142(9) 0.5718(3) 0.9484(3) 0.0512(18) Uani 1 1 d . . . . .
 C49 C 0.4702(9) 0.6957(3) 0.9841(4) 0.0544(19) Uani 1 1 d . . . . .
 H49A H 0.372815 0.708074 0.973452 0.065 Uiso 1 1 calc R U . . .
 H49B H 0.486796 0.700626 1.021893 0.065 Uiso 1 1 calc R U . . .
 C40 C 0.4848(9) 0.5966(3) 0.9005(3) 0.0527(18) Uani 1 1 d . . . . .
 H40 H 0.433810 0.575255 0.921920 0.063 Uiso 1 1 calc R U . . .
 N5 N 0.9471(10) 0.5718(3) 1.0032(3) 0.070(2) Uani 1 1 d . . . . .
 H5 H 0.997772 0.549500 1.012751 0.084 Uiso 1 1 calc R U . . .
 C76 C 0.7402(10) 0.6997(3) 0.4708(4) 0.055(2) Uani 1 1 d . . . . .
 C17 C 1.1826(8) 0.3953(2) 1.1007(3) 0.0451(16) Uani 1 1 d . . . . .
 H17 H 1.133249 0.423102 1.101243 0.054 Uiso 1 1 calc R U . . .
 C77 C 0.7206(8) 0.6828(3) 0.3781(3) 0.0483(17) Uani 1 1 d . . . . .
 H77 H 0.695045 0.653432 0.386633 0.058 Uiso 1 1 calc R U . . .
 C121 C 0.8923(12) 0.3185(3) 0.6322(4) 0.061(2) Uani 1 1 d . . . . .
 C18 C 1.1604(9) 0.3777(2) 1.0453(4) 0.0540(19) Uani 1 1 d . . . . .
 H18 H 1.059284 0.364625 1.043037 0.065 Uiso 1 1 calc R U . . .
 C16 C 1.3465(9) 0.4015(3) 1.1166(4) 0.057(2) Uani 1 1 d . . . . .
 H16A H 1.392954 0.420760 1.091804 0.068 Uiso 1 1 calc R U . . .
 H16B H 1.399491 0.374629 1.115080 0.068 Uiso 1 1 calc R U . . .
 C51 C 0.8551(8) 0.7213(2) 0.9346(3) 0.0484(17) Uani 1 1 d . . . . .
 H51 H 0.840082 0.751796 0.929791 0.058 Uiso 1 1 calc R U . . .
 C45 C 0.4319(9) 0.6395(3) 0.9152(4) 0.0522(18) Uani 1 1 d . . . . .
 H45 H 0.487482 0.660183 0.894244 0.063 Uiso 1 1 calc R U . . .
 C81 C 1.1154(9) 0.6275(3) 0.2895(3) 0.0504(18) Uani 1 1 d . . . . .
 H81A H 1.072064 0.648223 0.264863 0.060 Uiso 1 1 calc R U . . .
 H81B H 1.055824 0.601710 0.285900 0.060 Uiso 1 1 calc R U . . .
 C87 C 1.3107(8) 0.6667(3) 0.4514(3) 0.0488(17) Uani 1 1 d . . . . .
 H87A H 1.408099 0.652441 0.455833 0.059 Uiso 1 1 calc R U . . .
 H87B H 1.315859 0.685226 0.420725 0.059 Uiso 1 1 calc R U . . .
 C32 C 0.9566(10) 0.5581(3) 1.1187(4) 0.061(2) Uani 1 1 d . . . . .
 H32 H 0.960888 0.534427 1.093615 0.073 Uiso 1 1 calc R U . . .
 C105 C 0.9146(8) 0.4397(2) 0.5445(3) 0.0509(19) Uani 1 1 d . . . . .
 H105 H 0.945432 0.413025 0.561574 0.061 Uiso 1 1 calc R U . . .
 C13 C 1.1278(9) 0.3841(3) 1.1951(3) 0.0509(18) Uani 1 1 d . . . . .
 H13A H 1.075401 0.411060 1.197895 0.061 Uiso 1 1 calc R U . . .
 H13B H 1.081854 0.364510 1.219530 0.061 Uiso 1 1 calc R U . . .
 C31 C 0.7924(13) 0.5632(3) 1.1334(4) 0.065(2) Uani 1 1 d . . . . .
 H31 H 0.743703 0.580418 1.105308 0.077 Uiso 1 1 calc R U . . .
 C9 C 0.7089(7) 0.3296(2) 1.1075(3) 0.0419(15) Uani 1 1 d . . . . .
 H9 H 0.676647 0.359166 1.102847 0.050 Uiso 1 1 calc R U . . .
 C54 C 0.9013(10) 0.7115(3) 0.7889(4) 0.058(2) Uani 1 1 d . . . . .
 H54 H 0.912367 0.680672 0.787391 0.070 Uiso 1 1 calc R U . . .
 C59 C 0.7475(9) 0.7216(3) 0.7658(3) 0.057(2) Uani 1 1 d . . . . .
 H59 H 0.673650 0.714201 0.792546 0.068 Uiso 1 1 calc R U . . .
 C10 C 0.6400(10) 0.3124(3) 1.1548(4) 0.0556(19) Uani 1 1 d . . . . .
 H10A H 0.678837 0.327143 1.185767 0.083 Uiso 1 1 calc R U . . .
 H10B H 0.664257 0.282794 1.157964 0.083 Uiso 1 1 calc R U . . .
 H10C H 0.531398 0.315790 1.151847 0.083 Uiso 1 1 calc R U . . .
 C89 C 1.1892(9) 0.5999(3) 0.4827(3) 0.0480(17) Uani 1 1 d . . . . .
 H89A H 1.285246 0.584817 0.481298 0.058 Uiso 1 1 calc R U . . .
 H89B H 1.185631 0.613222 0.517400 0.058 Uiso 1 1 calc R U . . .
 C84 C 1.3452(10) 0.6057(3) 0.3680(3) 0.0537(19) Uani 1 1 d . . . . .
 H84A H 1.392204 0.585370 0.392374 0.064 Uiso 1 1 calc R U . . .
 H84B H 1.404999 0.631526 0.370242 0.064 Uiso 1 1 calc R U . . .
 C85 C 1.1891(7) 0.6151(2) 0.3858(3) 0.0467(17) Uani 1 1 d . . . . .
 H85 H 1.133134 0.588242 0.386429 0.056 Uiso 1 1 calc R U . . .
 C69 C 0.8751(12) 0.7298(3) 0.5785(3) 0.067(3) Uani 1 1 d D . . . .
 C118 C 0.5999(11) 0.2934(3) 0.5554(4) 0.061(2) Uani 1 1 d . . . . .
 C82 C 1.2806(11) 0.6183(3) 0.2750(4) 0.063(2) Uani 1 1 d . . . . .
 H82A H 1.281870 0.606446 0.239409 0.076 Uiso 1 1 calc R U . . .
 H82B H 1.338013 0.644507 0.275157 0.076 Uiso 1 1 calc R U . . .
 C103 C 1.0328(12) 0.4120(3) 0.4091(4) 0.066(2) Uani 1 1 d . . . . .
 H10D H 1.014860 0.386171 0.389006 0.079 Uiso 1 1 calc R U . . .
 H10E H 1.142050 0.414904 0.414909 0.079 Uiso 1 1 calc R U . . .
 C94 C 0.7308(16) 0.4833(3) 0.3573(4) 0.077(3) Uani 1 1 d . . . . .
 H94 H 0.778748 0.500749 0.330371 0.092 Uiso 1 1 calc R U . . .
 C88 C 1.2833(11) 0.6932(3) 0.5003(4) 0.060(2) Uani 1 1 d . . . . .
 H88A H 1.185966 0.706858 0.496537 0.089 Uiso 1 1 calc R U . . .
 H88B H 1.361825 0.714214 0.504314 0.089 Uiso 1 1 calc R U . . .
 H88C H 1.284846 0.675236 0.531190 0.089 Uiso 1 1 calc R U . . .
 C27 C 0.5538(16) 0.5276(4) 1.1506(5) 0.088(4) Uani 1 1 d . . . . .
 H27A H 0.508597 0.499752 1.154183 0.105 Uiso 1 1 calc R U . . .
 H27B H 0.496588 0.542266 1.122541 0.105 Uiso 1 1 calc R U . . .
 C55 C 1.0267(10) 0.7295(3) 0.7594(3) 0.056(2) Uani 1 1 d . . . . .
 H55A H 1.033527 0.714646 0.725729 0.068 Uiso 1 1 calc R U . . .
 H55B H 1.121455 0.724913 0.779465 0.068 Uiso 1 1 calc R U . . .
 C41 C 0.4591(10) 0.5870(3) 0.8431(4) 0.060(2) Uani 1 1 d . . . . .
 H41A H 0.489722 0.558117 0.835765 0.073 Uiso 1 1 calc R U . . .
 H41B H 0.519496 0.605925 0.821865 0.073 Uiso 1 1 calc R U . . .
 C98 C 0.7902(18) 0.4170(4) 0.3107(4) 0.085(3) Uani 1 1 d . . . . .
 H98A H 0.840639 0.430961 0.281775 0.102 Uiso 1 1 calc R U . . .
 H98B H 0.836649 0.389366 0.315890 0.102 Uiso 1 1 calc R U . . .
 C52 C 1.0039(10) 0.7142(3) 0.9649(3) 0.0543(19) Uani 1 1 d . . . . .
 H52A H 1.084363 0.728214 0.946843 0.081 Uiso 1 1 calc R U . . .
 H52B H 1.024885 0.684394 0.966910 0.081 Uiso 1 1 calc R U . . .
 H52C H 0.997263 0.725547 1.000154 0.081 Uiso 1 1 calc R U . . .
 C30 C 0.7739(17) 0.5878(4) 1.1857(4) 0.081(3) Uani 1 1 d . . . . .
 H30A H 0.828190 0.572994 1.214269 0.097 Uiso 1 1 calc R U . . .
 H30B H 0.820066 0.615564 1.182245 0.097 Uiso 1 1 calc R U . . .
 C20 C 1.2286(13) 0.3183(3) 0.9842(4) 0.066(2) Uani 1 1 d . . . . .
 H20A H 1.121211 0.312693 0.984765 0.099 Uiso 1 1 calc R U . . .
 H20B H 1.283322 0.291918 0.984657 0.099 Uiso 1 1 calc R U . . .
 H20C H 1.250831 0.333665 0.952431 0.099 Uiso 1 1 calc R U . . .
 C15 C 1.3633(11) 0.4194(3) 1.1722(4) 0.064(2) Uani 1 1 d . . . . .
 H15A H 1.315837 0.447118 1.173457 0.077 Uiso 1 1 calc R U . . .
 H15B H 1.470479 0.422641 1.182010 0.077 Uiso 1 1 calc R U . . .
 C83 C 1.3523(10) 0.5886(3) 0.3126(4) 0.058(2) Uani 1 1 d . . . . .
 H83A H 1.457658 0.584159 0.303707 0.069 Uiso 1 1 calc R U . . .
 H83B H 1.300241 0.561495 0.310443 0.069 Uiso 1 1 calc R U . . .
 O10 O 0.7344(14) 0.6283(3) 0.6372(4) 0.109(3) Uani 1 1 d . . . . .
 C86 C 1.1867(9) 0.6339(3) 0.4410(3) 0.0475(17) Uani 1 1 d . . . . .
 H86 H 1.089140 0.648644 0.443612 0.057 Uiso 1 1 calc R U . . .
 C44 C 0.2616(9) 0.6435(3) 0.8999(4) 0.061(2) Uani 1 1 d . . . . .
 H44A H 0.204056 0.623435 0.920458 0.073 Uiso 1 1 calc R U . . .
 H44B H 0.226621 0.671762 0.908252 0.073 Uiso 1 1 calc R U . . .
 C14 C 1.2891(10) 0.3900(3) 1.2112(4) 0.059(2) Uani 1 1 d . . . . .
 H14A H 1.340800 0.362880 1.211713 0.071 Uiso 1 1 calc R U . . .
 H14B H 1.296818 0.402003 1.246694 0.071 Uiso 1 1 calc R U . . .
 C78 C 0.6238(10) 0.6972(3) 0.3308(4) 0.057(2) Uani 1 1 d . . . . .
 H78A H 0.518804 0.697920 0.340258 0.086 Uiso 1 1 calc R U . . .
 H78B H 0.635801 0.677841 0.301836 0.086 Uiso 1 1 calc R U . . .
 H78C H 0.655117 0.725035 0.320323 0.086 Uiso 1 1 calc R U . . .
 C113 C 0.4525(9) 0.3767(3) 0.5747(4) 0.058(2) Uani 1 1 d . . . . .
 H113 H 0.502269 0.357149 0.600096 0.070 Uiso 1 1 calc R U . . .
 C43 C 0.2336(13) 0.6351(4) 0.8420(4) 0.076(3) Uani 1 1 d . . . . .
 H43A H 0.125292 0.636757 0.833396 0.091 Uiso 1 1 calc R U . . .
 H43B H 0.284953 0.656295 0.821301 0.091 Uiso 1 1 calc R U . . .
 C92 C 0.6561(9) 0.5821(3) 0.4842(4) 0.058(2) Uani 1 1 d . . . . .
 H92A H 0.657559 0.587292 0.521786 0.087 Uiso 1 1 calc R U . . .
 H92B H 0.567768 0.565593 0.474202 0.087 Uiso 1 1 calc R U . . .
 H92C H 0.652893 0.608556 0.465391 0.087 Uiso 1 1 calc R U . . .
 C56 C 1.0082(12) 0.7761(3) 0.7486(4) 0.065(2) Uani 1 1 d . . . . .
 H56A H 1.086183 0.785325 0.724802 0.078 Uiso 1 1 calc R U . . .
 H56B H 1.021684 0.791610 0.781708 0.078 Uiso 1 1 calc R U . . .
 C36 C 0.9283(11) 0.6029(3) 1.0379(4) 0.062(2) Uani 1 1 d . . . . .
 C99 C 0.8126(13) 0.4431(3) 0.3613(3) 0.067(3) Uani 1 1 d . . . . .
 H99 H 0.767544 0.426906 0.390069 0.080 Uiso 1 1 calc R U . . .
 C29 C 0.620(2) 0.5930(4) 1.1994(5) 0.093(4) Uani 1 1 d . . . . .
 H29A H 0.569644 0.611663 1.173788 0.112 Uiso 1 1 calc R U . . .
 H29B H 0.616994 0.606369 1.234096 0.112 Uiso 1 1 calc R U . . .
 C71 C 1.1270(14) 0.7149(5) 0.6164(3) 0.102(5) Uani 1 1 d D . . . .
 H71 H 1.196736 0.695199 0.630218 0.122 Uiso 1 1 calc R U . . .
 C97 C 0.6238(17) 0.4116(3) 0.2959(5) 0.084(4) Uani 1 1 d . . . . .
 H97A H 0.613259 0.396224 0.262530 0.101 Uiso 1 1 calc R U . . .
 H97B H 0.575224 0.395034 0.323083 0.101 Uiso 1 1 calc R U . . .
 C46 C 0.4648(10) 0.6490(3) 0.9739(3) 0.0531(18) Uani 1 1 d . . . . .
 H46 H 0.566609 0.637827 0.982835 0.064 Uiso 1 1 calc R U . . .
 C114 C 0.4856(9) 0.3610(3) 0.5202(4) 0.058(2) Uani 1 1 d . . . . .
 H114 H 0.589020 0.370341 0.512646 0.070 Uiso 1 1 calc R U . . .
 C24 C 0.6295(11) 0.4306(3) 0.9998(5) 0.071(3) Uani 1 1 d . . . . .
 H24A H 0.599527 0.412039 1.027827 0.106 Uiso 1 1 calc R U . . .
 H24B H 0.649377 0.413783 0.968717 0.106 Uiso 1 1 calc R U . . .
 H24C H 0.549883 0.451050 0.990861 0.106 Uiso 1 1 calc R U . . .
 C120 C 1.0090(10) 0.2890(3) 0.5531(4) 0.059(2) Uani 1 1 d . . . . .
 H12B H 1.094256 0.282436 0.576502 0.088 Uiso 1 1 calc R U . . .
 H12C H 1.025732 0.315909 0.536311 0.088 Uiso 1 1 calc R U . . .
 H12D H 0.998047 0.267443 0.526308 0.088 Uiso 1 1 calc R U . . .
 C19 C 1.2755(11) 0.3437(3) 1.0315(4) 0.060(2) Uani 1 1 d . . . . .
 H19A H 1.372497 0.357129 1.025002 0.072 Uiso 1 1 calc R U . . .
 H19B H 1.290234 0.324914 1.061745 0.072 Uiso 1 1 calc R U . . .
 C42 C 0.2903(13) 0.5928(5) 0.8287(4) 0.081(3) Uani 1 1 d . . . . .
 H42A H 0.273837 0.588025 0.790822 0.097 Uiso 1 1 calc R U . . .
 H42B H 0.232308 0.571696 0.847387 0.097 Uiso 1 1 calc R U . . .
 C108 C 0.5160(9) 0.4180(3) 0.5851(4) 0.056(2) Uani 1 1 d . . . . .
 H108 H 0.467031 0.438851 0.561207 0.067 Uiso 1 1 calc R U . . .
 C75 C 0.7240(11) 0.7148(3) 0.5602(4) 0.065(2) Uani 1 1 d . . . . .
 H75A H 0.719231 0.684311 0.564652 0.077 Uiso 1 1 calc R U . . .
 H75B H 0.647541 0.727349 0.582225 0.077 Uiso 1 1 calc R U . . .
 C58 C 0.7424(17) 0.7680(4) 0.7594(4) 0.082(3) Uani 1 1 d . . . . .
 H58A H 0.641232 0.775837 0.746263 0.099 Uiso 1 1 calc R U . . .
 H58B H 0.757746 0.780824 0.794271 0.099 Uiso 1 1 calc R U . . .
 C70 C 0.9820(11) 0.7023(3) 0.5991(3) 0.068(3) Uani 1 1 d D . . . .
 H70 H 0.956465 0.673750 0.601571 0.082 Uiso 1 1 calc R U . . .
 C74 C 0.9195(15) 0.7713(4) 0.5758(4) 0.095(4) Uani 1 1 d D . . . .
 H74 H 0.849668 0.790957 0.561948 0.114 Uiso 1 1 calc R U . . .
 C28 C 0.533(2) 0.5509(4) 1.2009(5) 0.115(6) Uani 1 1 d . . . . .
 H28A H 0.570953 0.533995 1.230753 0.139 Uiso 1 1 calc R U . . .
 H28B H 0.425752 0.556328 1.205564 0.139 Uiso 1 1 calc R U . . .
 C57 C 0.8533(16) 0.7859(3) 0.7239(4) 0.076(3) Uani 1 1 d . . . . .
 H57A H 0.839150 0.816315 0.720671 0.092 Uiso 1 1 calc R U . . .
 H57B H 0.842280 0.773330 0.688835 0.092 Uiso 1 1 calc R U . . .
 C117 C 0.4876(11) 0.3123(3) 0.5190(4) 0.065(2) Uani 1 1 d . . . . .
 H11A H 0.387471 0.302007 0.527705 0.078 Uiso 1 1 calc R U . . .
 H11B H 0.507614 0.303092 0.483121 0.078 Uiso 1 1 calc R U . . .
 C47 C 0.3567(11) 0.6284(3) 1.0114(4) 0.065(2) Uani 1 1 d . . . . .
 H47A H 0.326698 0.600713 0.997882 0.078 Uiso 1 1 calc R U . . .
 H47B H 0.265753 0.645563 1.014033 0.078 Uiso 1 1 calc R U . . .
 C116 C 0.4413(13) 0.3702(4) 0.4233(5) 0.085(3) Uani 1 1 d . . . . .
 H11C H 0.376706 0.383581 0.396730 0.127 Uiso 1 1 calc R U . . .
 H11D H 0.443164 0.340208 0.417156 0.127 Uiso 1 1 calc R U . . .
 H11E H 0.542713 0.381372 0.421518 0.127 Uiso 1 1 calc R U . . .
 C37 C 0.8830(10) 0.5750(3) 0.9494(4) 0.066(2) Uani 1 1 d . . . . .
 H37 H 0.909084 0.603033 0.935813 0.080 Uiso 1 1 calc R U . . .
 C73 C 1.0616(14) 0.7858(4) 0.5924(4) 0.093(4) Uani 1 1 d D . . . .
 H73 H 1.086505 0.814418 0.589823 0.112 Uiso 1 1 calc R U . . .
 O11 O 0.5789(14) 0.5967(3) 0.6883(4) 0.110(3) Uani 1 1 d . . . . .
 C106 C 0.9733(11) 0.4759(3) 0.5790(4) 0.061(2) Uani 1 1 d . . . . .
 H10F H 0.928639 0.474324 0.613235 0.091 Uiso 1 1 calc R U . . .
 H10G H 0.946354 0.502373 0.562344 0.091 Uiso 1 1 calc R U . . .
 H10H H 1.082107 0.473956 0.583165 0.091 Uiso 1 1 calc R U . . .
 C95 C 0.5704(17) 0.4775(4) 0.3414(5) 0.087(4) Uani 1 1 d . . . . .
 H95A H 0.522747 0.505066 0.337659 0.104 Uiso 1 1 calc R U . . .
 H95B H 0.519907 0.462416 0.369458 0.104 Uiso 1 1 calc R U . . .
 C109 C 0.4927(12) 0.4305(3) 0.6427(4) 0.066(2) Uani 1 1 d . . . . .
 H10I H 0.544930 0.410474 0.666222 0.080 Uiso 1 1 calc R U . . .
 H10J H 0.536070 0.458346 0.649406 0.080 Uiso 1 1 calc R U . . .
 C38 C 0.9480(12) 0.5438(4) 0.9143(5) 0.081(3) Uani 1 1 d . . . . .
 H38A H 0.913569 0.516008 0.923750 0.122 Uiso 1 1 calc R U . . .
 H38B H 1.057161 0.544880 0.917643 0.122 Uiso 1 1 calc R U . . .
 H38C H 0.916358 0.549835 0.878121 0.122 Uiso 1 1 calc R U . . .
 C122 C 1.0095(15) 0.3202(4) 0.7208(3) 0.075(3) Uani 1 1 d . . . . .
 H122 H 1.013308 0.350928 0.715123 0.090 Uiso 1 1 calc R U . . .
 C60 C 0.7055(15) 0.6962(4) 0.7156(4) 0.077(3) Uani 1 1 d . . . . .
 H60 H 0.782412 0.702710 0.689511 0.092 Uiso 1 1 calc R U . . .
 C35 C 1.0066(12) 0.5965(4) 1.0903(5) 0.076(3) Uani 1 1 d . . . . .
 H35A H 1.115306 0.594537 1.085255 0.092 Uiso 1 1 calc R U . . .
 H35B H 0.988835 0.621034 1.112439 0.092 Uiso 1 1 calc R U . . .
 C96 C 0.547(2) 0.4536(4) 0.2904(6) 0.107(5) Uani 1 1 d . . . . .
 H96A H 0.438669 0.449609 0.282765 0.129 Uiso 1 1 calc R U . . .
 H96B H 0.589089 0.469357 0.261310 0.129 Uiso 1 1 calc R U . . .
 C112 C 0.2845(12) 0.3771(4) 0.5867(5) 0.076(3) Uani 1 1 d . . . . .
 H11F H 0.231402 0.396202 0.562166 0.091 Uiso 1 1 calc R U . . .
 H11G H 0.242760 0.348935 0.581154 0.091 Uiso 1 1 calc R U . . .
 C100 C 0.9765(14) 0.4488(3) 0.3759(4) 0.072(3) Uani 1 1 d . . . . .
 H100 H 0.982239 0.473657 0.399292 0.086 Uiso 1 1 calc R U . . .
 C66 C 0.4238(15) 0.5992(4) 0.6113(5) 0.119(6) Uani 1 1 d D . . . .
 H66A H 0.333299 0.609754 0.627091 0.178 Uiso 1 1 calc R U . . .
 H66B H 0.396826 0.584938 0.578582 0.178 Uiso 1 1 calc R U . . .
 H66C H 0.490564 0.622485 0.604102 0.178 Uiso 1 1 calc R U . . .
 C72 C 1.1652(15) 0.7570(4) 0.6127(3) 0.091(4) Uani 1 1 d D . . . .
 H72 H 1.261795 0.765997 0.624094 0.110 Uiso 1 1 calc R U . . .
 C61 C 0.5581(14) 0.7091(6) 0.6920(4) 0.100(5) Uani 1 1 d . . . . .
 H61A H 0.543352 0.697071 0.656681 0.120 Uiso 0.69(4) 1 calc R U P A 1
 H61B H 0.552128 0.739735 0.689242 0.120 Uiso 0.69(4) 1 calc R U P A 1
 H61C H 0.527698 0.686145 0.668295 0.120 Uiso 0.31(4) 1 calc R U P A 2
 H61D H 0.580429 0.732965 0.669177 0.120 Uiso 0.31(4) 1 calc R U P A 2
 C101 C 1.083(2) 0.4577(5) 0.3313(5) 0.104(5) Uani 1 1 d . . . . .
 H10K H 1.107906 0.430895 0.314656 0.125 Uiso 0.54(3) 1 calc R U P B 2
 H10L H 1.029319 0.474737 0.304722 0.125 Uiso 0.54(3) 1 calc R U P B 2
 H10M H 1.185002 0.455123 0.347280 0.125 Uiso 0.46(3) 1 calc R U P B 3
 H10N H 1.071275 0.433804 0.307187 0.125 Uiso 0.46(3) 1 calc R U P B 3
 C123 C 1.1706(13) 0.3034(5) 0.7306(4) 0.083(3) Uani 1 1 d . . . . .
 H12E H 1.230583 0.309383 0.699754 0.099 Uiso 1 1 calc R U . . .
 H12F H 1.166846 0.272901 0.735047 0.099 Uiso 1 1 calc R U . . .
 C48 C 0.4342(15) 0.6237(6) 1.0661(4) 0.104(5) Uani 1 1 d . . . . .
 H48A H 0.510028 0.601822 1.064946 0.157 Uiso 1 1 calc R U . . .
 H48B H 0.359850 0.616308 1.091595 0.157 Uiso 1 1 calc R U . . .
 H48C H 0.481852 0.650003 1.076171 0.157 Uiso 1 1 calc R U . . .
 C64 C 0.691(2) 0.6246(5) 0.6805(6) 0.111(5) Uani 1 1 d . . . . .
 C1 C 0.671(2) 0.2580(6) 0.8948(7) 0.140(4) Uani 1 1 d D U . . .
 C115 C 0.3822(11) 0.3787(3) 0.4764(4) 0.062(2) Uani 1 1 d . . . . .
 H11H H 0.281928 0.366056 0.478725 0.074 Uiso 1 1 calc R U . . .
 H11I H 0.371848 0.408988 0.481243 0.074 Uiso 1 1 calc R U . . .
 C110 C 0.3265(12) 0.4311(5) 0.6543(5) 0.085(4) Uani 1 1 d . . . . .
 H11J H 0.313814 0.437342 0.691721 0.102 Uiso 1 1 calc R U . . .
 H11K H 0.275930 0.453216 0.633545 0.102 Uiso 1 1 calc R U . . .
 C127 C 0.9164(14) 0.3109(5) 0.7685(4) 0.084(3) Uani 1 1 d D . . . .
 H127 H 0.929832 0.280539 0.775303 0.101 Uiso 1 1 calc R U . . .
 C126 C 0.989(2) 0.3325(8) 0.8151(6) 0.131(7) Uani 1 1 d . . . . .
 H12G H 0.927428 0.328256 0.846004 0.158 Uiso 1 1 calc R U . . .
 H12H H 0.994186 0.362723 0.808246 0.158 Uiso 1 1 calc R U . . .
 C65 C 0.5023(13) 0.5691(3) 0.6485(5) 0.095(4) Uani 1 1 d D . . . .
 C111 C 0.2583(12) 0.3905(6) 0.6414(5) 0.095(5) Uani 1 1 d . . . . .
 H11L H 0.149491 0.392206 0.646463 0.114 Uiso 1 1 calc R U . . .
 H11M H 0.299783 0.369338 0.665761 0.114 Uiso 1 1 calc R U . . .
 C67 C 0.6179(15) 0.5420(4) 0.6250(5) 0.102(4) Uani 1 1 d D . . . .
 H67A H 0.666364 0.524987 0.652343 0.154 Uiso 1 1 calc R U . . .
 H67B H 0.692814 0.559323 0.608544 0.154 Uiso 1 1 calc R U . . .
 H67C H 0.570232 0.523827 0.598665 0.154 Uiso 1 1 calc R U . . .
 C6 C 0.519(2) 0.2596(6) 0.8779(6) 0.140(4) Uani 1 1 d D U . . .
 H6A H 0.455255 0.281101 0.888940 0.169 Uiso 1 1 calc R U . . .
 C125 C 1.1497(16) 0.3151(9) 0.8264(5) 0.130(8) Uani 1 1 d . . . . .
 H12I H 1.193609 0.328488 0.858124 0.156 Uiso 1 1 calc R U . . .
 H12J H 1.144420 0.284858 0.832904 0.156 Uiso 1 1 calc R U . . .
 C124 C 1.249(3) 0.3234(9) 0.7803(6) 0.155(9) Uani 1 1 d . . . . .
 H12K H 1.348544 0.311010 0.786741 0.186 Uiso 1 1 calc R U . . .
 H12L H 1.260837 0.353693 0.775175 0.186 Uiso 1 1 calc R U . . .
 C68 C 0.3869(19) 0.5447(4) 0.6792(5) 0.173(13) Uani 1 1 d D . . . .
 H68A H 0.431068 0.536573 0.713109 0.260 Uiso 1 1 calc R U . . .
 H68B H 0.356897 0.519793 0.659554 0.260 Uiso 1 1 calc R U . . .
 H68C H 0.299214 0.562174 0.684417 0.260 Uiso 1 1 calc R U . . .
 C7 C 0.710(3) 0.2928(5) 0.9280(5) 0.136(8) Uani 1 1 d . . . . .
 H7A H 0.819906 0.295875 0.930221 0.163 Uiso 1 1 calc R U . . .
 H7B H 0.667714 0.318523 0.912353 0.163 Uiso 1 1 calc R U . . .
 C5 C 0.467(3) 0.2278(6) 0.8441(7) 0.145(4) Uani 1 1 d D U . . .
 H5A H 0.366568 0.227481 0.831590 0.174 Uiso 1 1 calc R U . . .
 C2 C 0.771(3) 0.2264(5) 0.8794(6) 0.147(4) Uani 1 1 d D U . . .
 H2A H 0.871842 0.226851 0.891934 0.177 Uiso 1 1 calc R U . . .
 C63 C 0.713(3) 0.6494(5) 0.7253(4) 0.124(7) Uani 1 1 d . . . . .
 H63A H 0.811099 0.642583 0.741635 0.149 Uiso 1 1 calc R U . . .
 H63B H 0.635680 0.641959 0.750458 0.149 Uiso 1 1 calc R U . . .
 C62 C 0.439(2) 0.6925(8) 0.7290(8) 0.091(7) Uiso 0.69(4) 1 d . . P A 1
 H62A H 0.343469 0.689203 0.709552 0.136 Uiso 0.69(4) 1 calc R U P A 1
 H62B H 0.426453 0.712155 0.757645 0.136 Uiso 0.69(4) 1 calc R U P A 1
 H62C H 0.470810 0.665547 0.743151 0.136 Uiso 0.69(4) 1 calc R U P A 1
 C3 C 0.722(2) 0.1940(6) 0.8455(7) 0.151(4) Uani 1 1 d D U . . .
 H3A H 0.785826 0.172477 0.834585 0.182 Uiso 1 1 calc R U . . .
 C4 C 0.568(2) 0.1964(7) 0.8292(8) 0.150(4) Uani 1 1 d D U . . .
 H4A H 0.530656 0.175228 0.806492 0.180 Uiso 1 1 calc R U . . .
 C129 C 0.655(3) 0.2865(6) 0.7280(8) 0.145(6) Uani 1 1 d D U . . .
 H12M H 0.657965 0.295100 0.691072 0.174 Uiso 1 1 calc R U . C 1
 H12N H 0.549556 0.287493 0.738374 0.174 Uiso 1 1 calc R U . C 1
 O21 O 0.710(3) 0.3814(8) 0.8488(8) 0.223(7) Uani 1 1 d D U . . .
 C134 C 0.373(3) 0.4716(6) 0.8041(8) 0.172(9) Uani 1 1 d D U . . .
 H13C H 0.391926 0.472430 0.766791 0.257 Uiso 1 1 calc R U . . .
 H13D H 0.387886 0.499278 0.819197 0.257 Uiso 1 1 calc R U . . .
 H13E H 0.269429 0.462760 0.809067 0.257 Uiso 1 1 calc R U . . .
 C133 C 0.481(2) 0.4403(6) 0.8317(8) 0.222(6) Uani 1 1 d D U . . .
 C135 C 0.600(2) 0.4639(8) 0.8642(10) 0.169(9) Uani 1 1 d D U . . .
 H13F H 0.565915 0.492533 0.869377 0.253 Uiso 1 1 calc R U . . .
 H13G H 0.693612 0.464127 0.845813 0.253 Uiso 1 1 calc R U . . .
 H13H H 0.614697 0.450320 0.898072 0.253 Uiso 1 1 calc R U . . .
 O22 O 0.583(3) 0.4214(7) 0.7917(7) 0.222(6) Uani 1 1 d D U . . .
 C131 C 0.707(4) 0.3638(8) 0.7578(9) 0.213(6) Uani 1 1 d D U . . .
 H13I H 0.614024 0.365482 0.736174 0.256 Uiso 1 1 calc R U . . .
 H13J H 0.786149 0.376776 0.737047 0.256 Uiso 1 1 calc R U . . .
 C128 C 0.747(2) 0.3175(7) 0.7618(13) 0.209(6) Uani 1 1 d D U . . .
 H128 H 0.712981 0.310653 0.797565 0.251 Uiso 1 1 calc R U . . .
 C132 C 0.686(3) 0.3926(9) 0.8048(8) 0.218(5) Uani 1 1 d D U . . .
 C136 C 0.3847(16) 0.4135(4) 0.8679(5) 0.099(4) Uani 1 1 d D U . . .
 H13K H 0.307176 0.399208 0.846933 0.148 Uiso 1 1 calc R U . . .
 H13L H 0.337891 0.431494 0.893464 0.148 Uiso 1 1 calc R U . . .
 H13M H 0.448041 0.393004 0.886136 0.148 Uiso 1 1 calc R U . . .
 C130 C 0.712(3) 0.2413(7) 0.7331(9) 0.163(7) Uani 1 1 d D U . D 1
 H13N H 0.649571 0.223071 0.710894 0.244 Uiso 1 1 calc R U . D 1
 H13O H 0.815512 0.239868 0.722158 0.244 Uiso 1 1 calc R U . D 1
 H13P H 0.707043 0.232256 0.769487 0.244 Uiso 1 1 calc R U . D 1
 C102 C 1.215(2) 0.4774(7) 0.3448(8) 0.075(6) Uiso 0.54(3) 1 d . . P B 2
 H10O H 1.195192 0.506967 0.350639 0.113 Uiso 0.54(3) 1 calc R U P B 2
 H10P H 1.284890 0.474344 0.316620 0.113 Uiso 0.54(3) 1 calc R U P B 2
 H10Q H 1.257687 0.465080 0.376829 0.113 Uiso 0.54(3) 1 calc R U P B 2
 C33 C 1.074(2) 0.5486(5) 1.1653(6) 0.118(7) Uani 1 1 d . . . . .
 H33A H 1.114618 0.575120 1.179223 0.142 Uiso 0.50(4) 1 calc R U P E 1
 H33B H 1.022595 0.534406 1.193788 0.142 Uiso 0.50(4) 1 calc R U P E 1
 H33C H 1.174811 0.552098 1.151166 0.142 Uiso 0.50(4) 1 calc R U P E 2
 H33D H 1.062531 0.570721 1.191632 0.142 Uiso 0.50(4) 1 calc R U P E 2
 C34 C 1.176(3) 0.5271(9) 1.1516(9) 0.080(8) Uiso 0.50(4) 1 d . . P E 1
 H34A H 1.149237 0.514208 1.118001 0.121 Uiso 0.50(4) 1 calc R U P E 1
 H34B H 1.196463 0.505470 1.177697 0.121 Uiso 0.50(4) 1 calc R U P E 1
 H34C H 1.265432 0.544290 1.147953 0.121 Uiso 0.50(4) 1 calc R U P E 1
 C34A C 1.075(4) 0.5119(10) 1.1914(12) 0.102(10) Uiso 0.50(4) 1 d . . P E 2
 H34D H 0.983528 0.509370 1.210954 0.153 Uiso 0.50(4) 1 calc R U P E 2
 H34E H 1.161886 0.510826 1.215598 0.153 Uiso 0.50(4) 1 calc R U P E 2
 H34F H 1.080400 0.488961 1.166402 0.153 Uiso 0.50(4) 1 calc R U P E 2
 C62A C 0.409(3) 0.7220(10) 0.7212(10) 0.050(10) Uiso 0.31(4) 1 d . . P A 2
 H62D H 0.324578 0.705384 0.707507 0.075 Uiso 0.31(4) 1 calc R U P A 2
 H62E H 0.387690 0.751537 0.715062 0.075 Uiso 0.31(4) 1 calc R U P A 2
 H62F H 0.422597 0.717065 0.758695 0.075 Uiso 0.31(4) 1 calc R U P A 2
 C999 C 1.088(3) 0.4909(8) 0.3008(9) 0.073(7) Uiso 0.46(3) 1 d . . P B 3
 H99A H 1.004576 0.509333 0.308199 0.110 Uiso 0.46(3) 1 calc R U P B 3
 H99B H 1.081099 0.482261 0.264160 0.110 Uiso 0.46(3) 1 calc R U P B 3
 H99C H 1.182485 0.505672 0.307456 0.110 Uiso 0.46(3) 1 calc R U P B 3

loop_
  _atom_site_aniso_label
  _atom_site_aniso_U_11
  _atom_site_aniso_U_22
  _atom_site_aniso_U_33
  _atom_site_aniso_U_23
  _atom_site_aniso_U_13
  _atom_site_aniso_U_12
 O16 0.057(3) 0.031(3) 0.079(4) 0.009(3) -0.009(3) -0.014(2)
 O17 0.070(4) 0.031(3) 0.084(4) 0.004(3) 0.012(3) -0.004(3)
 O15 0.039(3) 0.033(3) 0.083(4) 0.004(2) 0.004(2) 0.006(2)
 O13 0.058(4) 0.038(3) 0.079(4) 0.002(3) -0.002(3) 0.013(3)
 O14 0.039(3) 0.033(3) 0.115(5) -0.011(3) 0.005(3) -0.009(2)
 O20 0.053(3) 0.026(3) 0.100(4) 0.006(3) -0.002(3) 0.017(2)
 O19 0.037(3) 0.046(3) 0.092(4) 0.007(3) 0.000(3) -0.010(2)
 O9 0.072(4) 0.038(3) 0.068(3) -0.009(3) 0.014(3) -0.016(3)
 O3 0.038(3) 0.033(3) 0.081(4) -0.004(2) 0.004(2) 0.003(2)
 O18 0.047(3) 0.032(3) 0.086(4) 0.015(3) -0.006(3) -0.003(2)
 O5 0.062(3) 0.035(3) 0.070(3) 0.008(3) 0.007(3) 0.005(2)
 O4 0.056(3) 0.038(3) 0.081(4) 0.009(3) 0.006(3) -0.002(3)
 O7 0.052(3) 0.042(3) 0.095(4) 0.017(3) 0.000(3) 0.001(3)
 O8 0.049(3) 0.043(3) 0.081(4) 0.002(3) 0.008(3) 0.010(2)
 N13 0.061(4) 0.043(4) 0.072(4) -0.001(3) 0.010(3) -0.004(3)
 N11 0.037(3) 0.028(3) 0.071(4) 0.000(3) -0.003(3) 0.000(2)
 O2 0.064(4) 0.031(3) 0.074(3) 0.001(2) 0.012(3) -0.016(3)
 O12 0.064(4) 0.069(4) 0.065(3) -0.005(3) 0.018(3) 0.008(3)
 N1 0.033(3) 0.038(3) 0.055(3) 0.000(3) -0.001(2) -0.004(2)
 N7 0.054(4) 0.025(3) 0.070(4) 0.007(3) -0.002(3) -0.004(3)
 O1 0.091(5) 0.063(4) 0.066(4) -0.001(3) 0.007(3) -0.036(4)
 N3 0.040(3) 0.033(3) 0.066(4) 0.004(3) 0.007(3) 0.012(2)
 N2 0.037(3) 0.032(3) 0.052(3) 0.001(2) 0.001(2) -0.006(2)
 N10 0.039(3) 0.031(3) 0.066(4) 0.001(3) 0.001(3) 0.005(2)
 O6 0.052(3) 0.041(3) 0.114(5) 0.015(3) 0.014(3) 0.018(3)
 N6 0.041(3) 0.041(3) 0.066(4) 0.009(3) 0.009(3) 0.004(3)
 N9 0.051(4) 0.041(4) 0.070(4) -0.002(3) 0.006(3) 0.009(3)
 N8 0.037(3) 0.030(3) 0.072(4) -0.002(3) 0.007(3) -0.006(2)
 N4 0.060(4) 0.034(3) 0.077(4) 0.018(3) 0.009(3) 0.000(3)
 N14 0.027(3) 0.028(3) 0.082(4) 0.007(3) 0.000(2) -0.004(2)
 C11 0.037(3) 0.024(3) 0.054(4) 0.004(3) 0.000(3) 0.004(3)
 C104 0.057(5) 0.043(5) 0.093(6) 0.005(4) -0.008(4) 0.009(4)
 N12 0.061(4) 0.032(3) 0.088(5) 0.015(3) -0.002(4) -0.009(3)
 C50 0.035(3) 0.041(4) 0.069(5) -0.002(4) 0.004(3) 0.012(3)
 C79 0.031(3) 0.041(4) 0.063(4) 0.006(3) -0.007(3) -0.009(3)
 N15 0.043(3) 0.028(3) 0.098(5) 0.013(3) 0.000(3) -0.019(3)
 C93 0.041(4) 0.046(5) 0.078(5) 0.004(4) 0.003(3) -0.005(3)
 C91 0.034(4) 0.041(4) 0.076(5) 0.002(4) 0.004(3) 0.007(3)
 C22 0.051(4) 0.050(5) 0.036(3) 0.005(3) 0.003(3) -0.003(3)
 C90 0.048(4) 0.040(4) 0.042(3) 0.010(3) 0.003(3) 0.012(3)
 C107 0.045(4) 0.028(3) 0.073(5) -0.006(3) -0.002(3) -0.019(3)
 C53 0.043(4) 0.034(4) 0.075(5) 0.009(4) 0.006(3) -0.001(3)
 C25 0.031(3) 0.031(3) 0.074(5) 0.014(3) 0.011(3) -0.001(3)
 C21 0.045(4) 0.043(4) 0.060(4) 0.007(3) 0.011(3) 0.007(3)
 C23 0.027(3) 0.037(4) 0.090(6) 0.010(4) -0.004(3) -0.012(3)
 C26 0.105(8) 0.034(4) 0.059(5) 0.011(4) 0.016(5) 0.014(4)
 C119 0.036(3) 0.033(4) 0.072(5) 0.012(3) 0.009(3) 0.005(3)
 C80 0.038(4) 0.035(4) 0.067(4) 0.004(3) 0.007(3) 0.001(3)
 C8 0.068(5) 0.033(4) 0.063(5) -0.012(3) -0.018(4) 0.013(4)
 N16 0.090(6) 0.045(4) 0.062(4) 0.016(3) -0.007(4) -0.016(4)
 C12 0.037(4) 0.038(4) 0.079(5) 0.010(4) 0.003(3) 0.016(3)
 C39 0.046(4) 0.043(4) 0.065(5) 0.007(4) 0.008(3) 0.004(3)
 C49 0.035(4) 0.045(4) 0.084(5) -0.005(4) 0.009(3) 0.000(3)
 C40 0.035(4) 0.052(5) 0.071(5) 0.006(4) 0.002(3) -0.001(3)
 N5 0.060(5) 0.063(5) 0.088(5) 0.023(4) 0.003(4) 0.022(4)
 C76 0.048(4) 0.045(4) 0.072(5) 0.013(4) 0.014(4) 0.014(4)
 C17 0.030(3) 0.031(3) 0.074(5) 0.005(3) -0.006(3) 0.005(3)
 C77 0.026(3) 0.039(4) 0.080(5) 0.001(4) 0.012(3) -0.008(3)
 C121 0.070(6) 0.046(5) 0.067(5) 0.004(4) 0.012(4) -0.003(4)
 C18 0.042(4) 0.028(4) 0.093(6) 0.012(4) 0.008(4) -0.002(3)
 C16 0.031(4) 0.056(5) 0.084(6) 0.019(4) 0.004(3) -0.002(3)
 C51 0.038(4) 0.028(3) 0.079(5) 0.007(3) 0.000(3) 0.014(3)
 C45 0.040(4) 0.038(4) 0.078(5) 0.002(4) -0.003(3) 0.009(3)
 C81 0.037(4) 0.043(4) 0.071(5) -0.001(4) 0.004(3) -0.013(3)
 C87 0.030(3) 0.039(4) 0.076(5) 0.001(4) -0.005(3) -0.004(3)
 C32 0.053(5) 0.051(5) 0.079(6) 0.004(4) -0.017(4) -0.001(4)
 C105 0.039(4) 0.030(4) 0.083(5) 0.003(3) -0.011(3) -0.024(3)
 C13 0.045(4) 0.036(4) 0.070(5) 0.007(3) -0.012(3) 0.004(3)
 C31 0.094(7) 0.032(4) 0.068(5) 0.005(4) -0.002(5) 0.006(4)
 C9 0.027(3) 0.023(3) 0.075(5) 0.004(3) -0.003(3) 0.006(2)
 C54 0.049(4) 0.041(4) 0.084(6) 0.000(4) 0.011(4) 0.005(3)
 C59 0.044(4) 0.077(6) 0.050(4) -0.006(4) 0.012(3) -0.003(4)
 C10 0.048(4) 0.041(4) 0.078(5) -0.009(4) -0.001(4) -0.006(3)
 C89 0.040(4) 0.043(4) 0.061(4) -0.005(3) -0.005(3) 0.004(3)
 C84 0.050(4) 0.049(5) 0.063(4) -0.002(4) 0.013(3) 0.003(4)
 C85 0.025(3) 0.029(3) 0.086(5) -0.009(3) 0.013(3) 0.004(3)
 C69 0.108(8) 0.043(5) 0.052(4) 0.000(4) 0.016(5) 0.013(5)
 C118 0.055(5) 0.044(5) 0.082(6) 0.001(4) -0.006(4) -0.007(4)
 C82 0.062(5) 0.070(6) 0.059(5) 0.002(4) 0.012(4) -0.009(4)
 C103 0.062(5) 0.040(4) 0.096(7) 0.000(4) 0.016(5) 0.013(4)
 C94 0.128(10) 0.045(5) 0.056(5) 0.008(4) -0.015(5) -0.020(6)
 C88 0.064(5) 0.038(4) 0.078(5) -0.003(4) 0.014(4) -0.017(4)
 C27 0.110(9) 0.057(6) 0.100(8) 0.006(5) 0.061(7) 0.013(6)
 C55 0.049(4) 0.059(5) 0.061(4) 0.011(4) 0.000(3) 0.007(4)
 C41 0.053(5) 0.052(5) 0.078(6) 0.004(4) 0.007(4) 0.005(4)
 C98 0.132(11) 0.058(6) 0.064(6) 0.003(5) -0.003(6) -0.014(7)
 C52 0.051(4) 0.058(5) 0.054(4) 0.006(4) 0.005(3) 0.009(4)
 C30 0.135(11) 0.058(6) 0.050(5) 0.000(4) 0.003(5) 0.015(6)
 C20 0.080(6) 0.055(5) 0.063(5) -0.001(4) 0.002(4) 0.016(5)
 C15 0.054(5) 0.064(6) 0.075(5) 0.013(5) -0.002(4) -0.024(4)
 C83 0.045(4) 0.057(5) 0.072(5) 0.000(4) 0.015(4) 0.000(4)
 O10 0.132(9) 0.071(6) 0.126(8) -0.014(5) 0.027(6) -0.037(6)
 C86 0.039(4) 0.041(4) 0.062(4) 0.009(3) -0.005(3) -0.011(3)
 C44 0.036(4) 0.063(5) 0.083(6) 0.002(4) 0.006(3) 0.008(4)
 C14 0.052(5) 0.058(5) 0.067(5) 0.008(4) -0.007(4) -0.024(4)
 C78 0.049(4) 0.036(4) 0.087(6) 0.003(4) -0.001(4) -0.002(3)
 C113 0.040(4) 0.043(4) 0.091(6) 0.005(4) 0.002(4) 0.002(3)
 C43 0.058(6) 0.090(8) 0.080(6) 0.006(6) -0.006(4) 0.012(5)
 C92 0.038(4) 0.040(4) 0.095(6) 0.001(4) 0.011(4) 0.010(3)
 C56 0.071(6) 0.051(5) 0.074(5) -0.001(4) 0.006(4) -0.020(4)
 C36 0.055(5) 0.031(4) 0.102(7) 0.011(4) 0.011(4) 0.007(3)
 C99 0.096(7) 0.046(5) 0.056(5) 0.013(4) -0.017(4) -0.032(5)
 C29 0.159(14) 0.048(6) 0.075(6) -0.009(5) 0.030(7) 0.026(7)
 C71 0.125(11) 0.144(14) 0.036(4) -0.002(6) 0.006(5) -0.038(10)
 C97 0.123(10) 0.042(5) 0.085(7) -0.002(5) -0.031(7) -0.006(6)
 C46 0.047(4) 0.049(5) 0.064(5) 0.003(4) 0.012(3) 0.005(3)
 C114 0.040(4) 0.037(4) 0.097(6) 0.008(4) -0.012(4) -0.008(3)
 C24 0.053(5) 0.044(5) 0.115(8) -0.004(5) -0.004(5) -0.005(4)
 C120 0.044(4) 0.055(5) 0.077(5) 0.003(4) 0.008(4) -0.008(4)
 C19 0.052(5) 0.051(5) 0.078(6) 0.002(4) 0.010(4) 0.011(4)
 C42 0.063(6) 0.099(9) 0.079(6) -0.006(6) -0.016(5) 0.022(6)
 C108 0.039(4) 0.048(5) 0.082(5) 0.012(4) 0.012(3) 0.013(3)
 C75 0.062(5) 0.060(6) 0.073(5) 0.006(4) 0.023(4) 0.001(4)
 C58 0.115(10) 0.083(8) 0.050(5) -0.006(5) 0.005(5) 0.017(7)
 C70 0.090(7) 0.059(6) 0.057(5) -0.010(4) 0.010(4) 0.011(5)
 C74 0.135(13) 0.077(8) 0.074(7) 0.005(6) 0.008(7) -0.002(8)
 C28 0.211(19) 0.051(6) 0.089(8) -0.004(6) 0.071(10) -0.007(9)
 C57 0.119(10) 0.048(5) 0.062(5) -0.004(4) -0.003(5) 0.000(5)
 C117 0.060(5) 0.042(5) 0.091(6) -0.003(4) -0.017(4) -0.011(4)
 C47 0.057(5) 0.066(6) 0.071(5) 0.007(5) 0.000(4) 0.006(4)
 C116 0.057(6) 0.077(7) 0.117(9) 0.005(7) -0.025(6) 0.001(5)
 C37 0.050(5) 0.058(5) 0.092(6) 0.027(5) 0.009(4) 0.014(4)
 C73 0.130(12) 0.063(7) 0.088(7) -0.004(6) 0.005(7) -0.038(8)
 O11 0.133(9) 0.091(7) 0.105(6) -0.013(5) -0.012(6) -0.042(6)
 C106 0.053(5) 0.045(5) 0.083(6) -0.008(4) -0.010(4) -0.006(4)
 C95 0.117(10) 0.050(6) 0.089(7) 0.001(5) -0.047(7) -0.008(6)
 C109 0.069(6) 0.063(6) 0.067(5) 0.006(4) 0.008(4) 0.001(5)
 C38 0.049(5) 0.097(9) 0.097(7) 0.023(6) -0.001(5) 0.008(5)
 C122 0.117(9) 0.069(6) 0.038(4) -0.002(4) -0.004(4) 0.021(6)
 C60 0.090(8) 0.074(7) 0.066(6) -0.005(5) -0.005(5) 0.001(6)
 C35 0.058(6) 0.066(6) 0.104(7) -0.006(6) -0.018(5) -0.010(5)
 C96 0.137(13) 0.054(7) 0.126(10) -0.030(7) -0.059(9) 0.005(7)
 C112 0.053(5) 0.070(7) 0.105(8) 0.004(6) -0.003(5) -0.018(5)
 C100 0.084(7) 0.055(6) 0.077(6) 0.000(5) 0.012(5) -0.021(5)
 C66 0.090(9) 0.155(16) 0.107(9) 0.042(10) -0.047(8) -0.038(10)
 C72 0.096(9) 0.129(13) 0.050(5) -0.005(6) 0.013(5) 0.001(9)
 C61 0.070(7) 0.181(16) 0.049(5) -0.023(7) 0.012(4) -0.019(8)
 C101 0.145(13) 0.100(10) 0.068(6) -0.004(6) 0.026(7) -0.050(10)
 C123 0.063(6) 0.122(11) 0.063(5) 0.001(6) -0.007(4) 0.016(6)
 C48 0.070(7) 0.188(17) 0.057(6) 0.021(7) 0.008(5) -0.014(8)
 C64 0.172(17) 0.077(9) 0.087(8) 0.015(7) 0.046(9) -0.022(9)
 C1 0.143(7) 0.137(7) 0.138(7) -0.019(6) 0.002(6) -0.017(6)
 C115 0.059(5) 0.044(5) 0.081(6) 0.008(4) -0.010(4) -0.015(4)
 C110 0.054(6) 0.122(11) 0.080(6) 0.000(6) 0.014(5) 0.021(6)
 C127 0.081(7) 0.093(9) 0.078(7) 0.018(6) -0.016(5) -0.006(6)
 C126 0.114(13) 0.19(2) 0.092(9) -0.028(11) 0.027(8) -0.014(13)
 C65 0.104(10) 0.070(7) 0.110(9) -0.026(7) 0.012(7) -0.050(7)
 C111 0.043(5) 0.160(14) 0.083(7) 0.032(8) -0.001(5) -0.016(7)
 C67 0.124(12) 0.083(9) 0.099(9) 0.001(7) -0.011(8) 0.000(8)
 C6 0.142(7) 0.140(7) 0.140(7) -0.017(6) 0.001(6) -0.019(7)
 C125 0.071(8) 0.26(3) 0.062(6) -0.009(9) -0.001(5) -0.021(11)
 C124 0.17(2) 0.21(2) 0.084(9) 0.002(11) -0.040(11) -0.065(18)
 C68 0.36(4) 0.058(8) 0.100(10) 0.013(7) -0.086(16) -0.036(14)
 C7 0.24(2) 0.092(10) 0.073(7) 0.000(7) 0.006(10) -0.093(13)
 C5 0.146(7) 0.144(7) 0.145(7) -0.017(6) 0.003(6) -0.015(6)
 C2 0.150(7) 0.144(7) 0.148(7) -0.022(6) 0.001(6) -0.015(6)
 C63 0.23(2) 0.092(10) 0.052(6) 0.011(6) -0.018(8) -0.067(12)
 C3 0.153(7) 0.148(7) 0.153(6) -0.021(6) 0.002(6) -0.013(6)
 C4 0.152(7) 0.147(7) 0.152(6) -0.018(6) 0.004(6) -0.013(6)
 C129 0.167(15) 0.160(15) 0.108(10) 0.016(10) -0.004(9) 0.002(13)
 O21 0.221(11) 0.225(11) 0.224(11) -0.006(10) 0.032(10) 0.029(10)
 C134 0.27(2) 0.099(13) 0.139(14) 0.010(10) -0.021(15) -0.045(14)
 C133 0.224(9) 0.223(9) 0.221(9) -0.013(8) 0.013(8) 0.017(8)
 C135 0.150(17) 0.175(19) 0.183(17) 0.028(15) 0.030(14) 0.006(15)
 O22 0.222(9) 0.223(9) 0.221(8) -0.012(7) 0.014(7) 0.019(7)
 C131 0.211(8) 0.217(8) 0.211(8) -0.005(7) 0.013(7) 0.015(7)
 C128 0.208(9) 0.213(9) 0.207(9) -0.004(7) 0.013(7) 0.012(8)
 C132 0.216(8) 0.220(8) 0.218(8) -0.008(6) 0.013(6) 0.017(6)
 C136 0.110(10) 0.093(9) 0.096(8) -0.018(7) 0.043(7) 0.006(8)
 C130 0.177(15) 0.173(14) 0.139(10) 0.009(11) 0.000(10) -0.001(12)
 C33 0.165(15) 0.086(9) 0.101(9) -0.029(7) -0.053(9) 0.092(10)

_geom_special_details
;
 All esds (except the esd in the dihedral angle between two l.s. planes)
 are estimated using the full covariance matrix.  The cell esds are taken
 into account individually in the estimation of esds in distances, angles
 and torsion angles; correlations between esds in cell parameters are only
 used when they are defined by crystal symmetry.  An approximate (isotropic)
 treatment of cell esds is used for estimating esds involving l.s. planes.
;
loop_
  _geom_bond_atom_site_label_1
  _geom_bond_atom_site_label_2
  _geom_bond_distance
  _geom_bond_site_symmetry_2
  _geom_bond_publ_flag
 O16 C93 1.236(11) . ?
 O17 C104 1.218(12) . ?
 O15 C90 1.260(9) . ?
 O13 C76 1.218(10) . ?
 O14 C79 1.221(10) . ?
 O20 C121 1.248(11) . ?
 O19 C118 1.229(12) . ?
 O9 C53 1.222(10) . ?
 O3 C11 1.232(9) . ?
 O18 C107 1.247(10) . ?
 O5 C25 1.223(10) . ?
 O4 C22 1.215(10) . ?
 O7 C39 1.274(11) . ?
 O8 C50 1.262(10) . ?
 N13 H13 0.8800 . ?
 N13 C104 1.387(13) . ?
 N13 C105 1.409(12) . ?
 N11 H11 0.8800 . ?
 N11 C91 1.466(10) . ?
 N11 C90 1.339(10) . ?
 O2 C8 1.201(11) . ?
 O12 C76 1.310(11) . ?
 O12 C75 1.448(12) . ?
 N1 H1 0.8800 . ?
 N1 C8 1.332(12) . ?
 N1 C9 1.426(10) . ?
 N7 H7 0.8800 . ?
 N7 C50 1.336(10) . ?
 N7 C51 1.457(11) . ?
 O1 C8 1.384(11) . ?
 O1 C7 1.410(17) . ?
 N3 H3 0.8800 . ?
 N3 C22 1.377(10) . ?
 N3 C23 1.460(10) . ?
 N2 H2 0.8800 . ?
 N2 C11 1.321(9) . ?
 N2 C12 1.471(10) . ?
 N10 H10 0.8800 . ?
 N10 C79 1.323(10) . ?
 N10 C80 1.466(10) . ?
 O6 C36 1.205(11) . ?
 N6 H6 0.8800 . ?
 N6 C39 1.340(11) . ?
 N6 C40 1.469(10) . ?
 N9 H9A 0.8800 . ?
 N9 C76 1.340(12) . ?
 N9 C77 1.457(11) . ?
 N8 H8 0.8800 . ?
 N8 C53 1.308(11) . ?
 N8 C54 1.448(12) . ?
 N4 H4 0.8800 . ?
 N4 C25 1.339(11) . ?
 N4 C26 1.447(13) . ?
 N14 H14 0.8800 . ?
 N14 C107 1.352(11) . ?
 N14 C108 1.477(10) . ?
 C11 C9 1.531(9) . ?
 C104 C103 1.515(15) . ?
 N12 H12A 0.8800 . ?
 N12 C93 1.320(11) . ?
 N12 C94 1.491(14) . ?
 C50 C49 1.526(12) . ?
 C79 C77 1.526(10) . ?
 N15 H15 0.8800 . ?
 N15 C119 1.434(11) . ?
 N15 C118 1.365(12) . ?
 C93 C91 1.500(13) . ?
 C91 H91 1.0000 . ?
 C91 C92 1.523(10) . ?
 C22 C21 1.505(11) . ?
 C90 C89 1.463(12) . ?
 C107 C105 1.516(11) . ?
 C53 C51 1.553(13) . ?
 C25 C23 1.497(13) . ?
 C21 H21A 0.9900 . ?
 C21 H21B 0.9900 . ?
 C21 C18 1.555(11) . ?
 C23 H23 1.0000 . ?
 C23 C24 1.485(12) . ?
 C26 H26 1.0000 . ?
 C26 C31 1.526(14) . ?
 C26 C27 1.476(17) . ?
 C119 H119 1.0000 . ?
 C119 C121 1.511(13) . ?
 C119 C120 1.563(11) . ?
 C80 H80 1.0000 . ?
 C80 C81 1.563(12) . ?
 C80 C85 1.556(11) . ?
 N16 H16 0.8800 . ?
 N16 C121 1.311(13) . ?
 N16 C122 1.462(13) . ?
 C12 H12 1.0000 . ?
 C12 C17 1.526(12) . ?
 C12 C13 1.509(13) . ?
 C39 C37 1.516(13) . ?
 C49 H49A 0.9900 . ?
 C49 H49B 0.9900 . ?
 C49 C46 1.528(13) . ?
 C40 H40 1.0000 . ?
 C40 C45 1.514(12) . ?
 C40 C41 1.516(14) . ?
 N5 H5 0.8800 . ?
 N5 C36 1.355(14) . ?
 N5 C37 1.481(14) . ?
 C17 H17 1.0000 . ?
 C17 C18 1.536(13) . ?
 C17 C16 1.526(10) . ?
 C77 H77 1.0000 . ?
 C77 C78 1.539(13) . ?
 C18 H18 1.0000 . ?
 C18 C19 1.555(12) . ?
 C16 H16A 0.9900 . ?
 C16 H16B 0.9900 . ?
 C16 C15 1.542(14) . ?
 C51 H51 1.0000 . ?
 C51 C52 1.538(11) . ?
 C45 H45 1.0000 . ?
 C45 C44 1.570(11) . ?
 C45 C46 1.556(13) . ?
 C81 H81A 0.9900 . ?
 C81 H81B 0.9900 . ?
 C81 C82 1.568(13) . ?
 C87 H87A 0.9900 . ?
 C87 H87B 0.9900 . ?
 C87 C88 1.544(13) . ?
 C87 C86 1.552(10) . ?
 C32 H32 1.0000 . ?
 C32 C31 1.541(16) . ?
 C32 C35 1.509(16) . ?
 C32 C33 1.598(15) . ?
 C105 H105 1.0000 . ?
 C105 C106 1.545(11) . ?
 C13 H13A 0.9900 . ?
 C13 H13B 0.9900 . ?
 C13 C14 1.502(12) . ?
 C31 H31 1.0000 . ?
 C31 C30 1.572(14) . ?
 C9 H9 1.0000 . ?
 C9 C10 1.489(12) . ?
 C54 H54 1.0000 . ?
 C54 C59 1.518(13) . ?
 C54 C55 1.494(13) . ?
 C59 H59 1.0000 . ?
 C59 C58 1.502(16) . ?
 C59 C60 1.560(14) . ?
 C10 H10A 0.9800 . ?
 C10 H10B 0.9800 . ?
 C10 H10C 0.9800 . ?
 C89 H89A 0.9900 . ?
 C89 H89B 0.9900 . ?
 C89 C86 1.530(12) . ?
 C84 H84A 0.9900 . ?
 C84 H84B 0.9900 . ?
 C84 C85 1.518(10) . ?
 C84 C83 1.528(13) . ?
 C85 H85 1.0000 . ?
 C85 C86 1.542(12) . ?
 C69 C75 1.499(15) . ?
 C69 C70 1.396(10) . ?
 C69 C74 1.399(11) . ?
 C118 C117 1.482(14) . ?
 C82 H82A 0.9900 . ?
 C82 H82B 0.9900 . ?
 C82 C83 1.489(15) . ?
 C103 H10D 0.9900 . ?
 C103 H10E 0.9900 . ?
 C103 C100 1.535(15) . ?
 C94 H94 1.0000 . ?
 C94 C99 1.490(17) . ?
 C94 C95 1.493(19) . ?
 C88 H88A 0.9800 . ?
 C88 H88B 0.9800 . ?
 C88 H88C 0.9800 . ?
 C27 H27A 0.9900 . ?
 C27 H27B 0.9900 . ?
 C27 C28 1.511(17) . ?
 C55 H55A 0.9900 . ?
 C55 H55B 0.9900 . ?
 C55 C56 1.534(14) . ?
 C41 H41A 0.9900 . ?
 C41 H41B 0.9900 . ?
 C41 C42 1.557(14) . ?
 C98 H98A 0.9900 . ?
 C98 H98B 0.9900 . ?
 C98 C99 1.553(15) . ?
 C98 C97 1.54(2) . ?
 C52 H52A 0.9800 . ?
 C52 H52B 0.9800 . ?
 C52 H52C 0.9800 . ?
 C30 H30A 0.9900 . ?
 C30 H30B 0.9900 . ?
 C30 C29 1.44(2) . ?
 C20 H20A 0.9800 . ?
 C20 H20B 0.9800 . ?
 C20 H20C 0.9800 . ?
 C20 C19 1.513(15) . ?
 C15 H15A 0.9900 . ?
 C15 H15B 0.9900 . ?
 C15 C14 1.543(12) . ?
 C83 H83A 0.9900 . ?
 C83 H83B 0.9900 . ?
 O10 C64 1.195(16) . ?
 C86 H86 1.0000 . ?
 C44 H44A 0.9900 . ?
 C44 H44B 0.9900 . ?
 C44 C43 1.521(15) . ?
 C14 H14A 0.9900 . ?
 C14 H14B 0.9900 . ?
 C78 H78A 0.9800 . ?
 C78 H78B 0.9800 . ?
 C78 H78C 0.9800 . ?
 C113 H113 1.0000 . ?
 C113 C114 1.527(15) . ?
 C113 C108 1.468(13) . ?
 C113 C112 1.548(14) . ?
 C43 H43A 0.9900 . ?
 C43 H43B 0.9900 . ?
 C43 C42 1.497(18) . ?
 C92 H92A 0.9800 . ?
 C92 H92B 0.9800 . ?
 C92 H92C 0.9800 . ?
 C56 H56A 0.9900 . ?
 C56 H56B 0.9900 . ?
 C56 C57 1.540(18) . ?
 C36 C35 1.509(16) . ?
 C99 H99 1.0000 . ?
 C99 C100 1.516(16) . ?
 C29 H29A 0.9900 . ?
 C29 H29B 0.9900 . ?
 C29 C28 1.56(2) . ?
 C71 H71 0.9500 . ?
 C71 C70 1.419(11) . ?
 C71 C72 1.403(12) . ?
 C97 H97A 0.9900 . ?
 C97 H97B 0.9900 . ?
 C97 C96 1.524(18) . ?
 C46 H46 1.0000 . ?
 C46 C47 1.539(13) . ?
 C114 H114 1.0000 . ?
 C114 C117 1.567(12) . ?
 C114 C115 1.541(13) . ?
 C24 H24A 0.9800 . ?
 C24 H24B 0.9800 . ?
 C24 H24C 0.9800 . ?
 C120 H12B 0.9800 . ?
 C120 H12C 0.9800 . ?
 C120 H12D 0.9800 . ?
 C19 H19A 0.9900 . ?
 C19 H19B 0.9900 . ?
 C42 H42A 0.9900 . ?
 C42 H42B 0.9900 . ?
 C108 H108 1.0000 . ?
 C108 C109 1.555(14) . ?
 C75 H75A 0.9900 . ?
 C75 H75B 0.9900 . ?
 C58 H58A 0.9900 . ?
 C58 H58B 0.9900 . ?
 C58 C57 1.488(19) . ?
 C70 H70 0.9500 . ?
 C74 H74 0.9500 . ?
 C74 C73 1.409(11) . ?
 C28 H28A 0.9900 . ?
 C28 H28B 0.9900 . ?
 C57 H57A 0.9900 . ?
 C57 H57B 0.9900 . ?
 C117 H11A 0.9900 . ?
 C117 H11B 0.9900 . ?
 C47 H47A 0.9900 . ?
 C47 H47B 0.9900 . ?
 C47 C48 1.551(15) . ?
 C116 H11C 0.9800 . ?
 C116 H11D 0.9800 . ?
 C116 H11E 0.9800 . ?
 C116 C115 1.503(18) . ?
 C37 H37 1.0000 . ?
 C37 C38 1.482(18) . ?
 C73 H73 0.9500 . ?
 C73 C72 1.403(11) . ?
 O11 C64 1.37(2) . ?
 O11 C65 1.503(14) . ?
 C106 H10F 0.9800 . ?
 C106 H10G 0.9800 . ?
 C106 H10H 0.9800 . ?
 C95 H95A 0.9900 . ?
 C95 H95B 0.9900 . ?
 C95 C96 1.527(17) . ?
 C109 H10I 0.9900 . ?
 C109 H10J 0.9900 . ?
 C109 C110 1.529(15) . ?
 C38 H38A 0.9800 . ?
 C38 H38B 0.9800 . ?
 C38 H38C 0.9800 . ?
 C122 H122 1.0000 . ?
 C122 C123 1.556(17) . ?
 C122 C127 1.534(17) . ?
 C60 H60 1.0000 . ?
 C60 C61 1.495(19) . ?
 C60 C63 1.53(2) . ?
 C35 H35A 0.9900 . ?
 C35 H35B 0.9900 . ?
 C96 H96A 0.9900 . ?
 C96 H96B 0.9900 . ?
 C112 H11F 0.9900 . ?
 C112 H11G 0.9900 . ?
 C112 C111 1.496(19) . ?
 C100 H100 1.0000 . ?
 C100 C101 1.545(17) . ?
 C66 H66A 0.9800 . ?
 C66 H66B 0.9800 . ?
 C66 H66C 0.9800 . ?
 C66 C65 1.517(11) . ?
 C72 H72 0.9500 . ?
 C61 H61A 0.9900 . ?
 C61 H61B 0.9900 . ?
 C61 H61C 0.9900 . ?
 C61 H61D 0.9900 . ?
 C61 C62 1.55(2) . ?
 C61 C62A 1.61(3) . ?
 C101 H10K 0.9900 . ?
 C101 H10L 0.9900 . ?
 C101 H10M 0.9900 . ?
 C101 H10N 0.9900 . ?
 C101 C102 1.37(3) . ?
 C101 C999 1.33(3) . ?
 C123 H12E 0.9900 . ?
 C123 H12F 0.9900 . ?
 C123 C124 1.57(2) . ?
 C48 H48A 0.9800 . ?
 C48 H48B 0.9800 . ?
 C48 H48C 0.9800 . ?
 C64 C63 1.41(2) . ?
 C1 C6 1.417(13) . ?
 C1 C7 1.44(2) . ?
 C1 C2 1.420(13) . ?
 C115 H11H 0.9900 . ?
 C115 H11I 0.9900 . ?
 C110 H11J 0.9900 . ?
 C110 H11K 0.9900 . ?
 C110 C111 1.48(2) . ?
 C127 H127 1.0000 . ?
 C127 C126 1.51(2) . ?
 C127 C128 1.538(13) . ?
 C126 H12G 0.9900 . ?
 C126 H12H 0.9900 . ?
 C126 C125 1.57(3) . ?
 C65 C67 1.499(11) . ?
 C65 C68 1.538(11) . ?
 C111 H11L 0.9900 . ?
 C111 H11M 0.9900 . ?
 C67 H67A 0.9800 . ?
 C67 H67B 0.9800 . ?
 C67 H67C 0.9800 . ?
 C6 H6A 0.9500 . ?
 C6 C5 1.410(13) . ?
 C125 H12I 0.9900 . ?
 C125 H12J 0.9900 . ?
 C125 C124 1.53(3) . ?
 C124 H12K 0.9900 . ?
 C124 H12L 0.9900 . ?
 C68 H68A 0.9800 . ?
 C68 H68B 0.9800 . ?
 C68 H68C 0.9800 . ?
 C7 H7A 0.9900 . ?
 C7 H7B 0.9900 . ?
 C5 H5A 0.9500 . ?
 C5 C4 1.420(13) . ?
 C2 H2A 0.9500 . ?
 C2 C3 1.417(13) . ?
 C63 H63A 0.9900 . ?
 C63 H63B 0.9900 . ?
 C62 H62A 0.9800 . ?
 C62 H62B 0.9800 . ?
 C62 H62C 0.9800 . ?
 C3 H3A 0.9500 . ?
 C3 C4 1.427(13) . ?
 C4 H4A 0.9500 . ?
 C129 H12M 0.9900 . ?
 C129 H12N 0.9900 . ?
 C129 C128 1.544(13) . ?
 C129 C130 1.547(13) . ?
 O21 C132 1.198(12) . ?
 C134 H13C 0.9800 . ?
 C134 H13D 0.9800 . ?
 C134 H13E 0.9800 . ?
 C134 C133 1.557(12) . ?
 C133 C135 1.528(13) . ?
 C133 O22 1.522(12) . ?
 C133 C136 1.553(12) . ?
 C135 H13F 0.9800 . ?
 C135 H13G 0.9800 . ?
 C135 H13H 0.9800 . ?
 O22 C132 1.341(11) . ?
 C131 H13I 0.9900 . ?
 C131 H13J 0.9900 . ?
 C131 C128 1.538(13) . ?
 C131 C132 1.540(12) . ?
 C128 H128 1.0000 . ?
 C136 H13K 0.9800 . ?
 C136 H13L 0.9800 . ?
 C136 H13M 0.9800 . ?
 C130 H13N 0.9800 . ?
 C130 H13O 0.9800 . ?
 C130 H13P 0.9800 . ?
 C102 H10O 0.9800 . ?
 C102 H10P 0.9800 . ?
 C102 H10Q 0.9800 . ?
 C33 H33A 0.9900 . ?
 C33 H33B 0.9900 . ?
 C33 H33C 0.9900 . ?
 C33 H33D 0.9900 . ?
 C33 C34 1.21(3) . ?
 C33 C34A 1.36(4) . ?
 C34 H34A 0.9800 . ?
 C34 H34B 0.9800 . ?
 C34 H34C 0.9800 . ?
 C34A H34D 0.9800 . ?
 C34A H34E 0.9800 . ?
 C34A H34F 0.9800 . ?
 C62A H62D 0.9800 . ?
 C62A H62E 0.9800 . ?
 C62A H62F 0.9800 . ?
 C999 H99A 0.9800 . ?
 C999 H99B 0.9800 . ?
 C999 H99C 0.9800 . ?

loop_
  _geom_angle_atom_site_label_1
  _geom_angle_atom_site_label_2
  _geom_angle_atom_site_label_3
  _geom_angle
  _geom_angle_site_symmetry_1
  _geom_angle_site_symmetry_3
  _geom_angle_publ_flag
 C104 N13 H13 120.1 . . ?
 C104 N13 C105 119.7(8) . . ?
 C105 N13 H13 120.1 . . ?
 C91 N11 H11 118.6 . . ?
 C90 N11 H11 118.6 . . ?
 C90 N11 C91 122.8(6) . . ?
 C76 O12 C75 117.0(8) . . ?
 C8 N1 H1 120.0 . . ?
 C8 N1 C9 120.0(7) . . ?
 C9 N1 H1 120.0 . . ?
 C50 N7 H7 119.9 . . ?
 C50 N7 C51 120.3(7) . . ?
 C51 N7 H7 119.9 . . ?
 C8 O1 C7 116.4(9) . . ?
 C22 N3 H3 119.3 . . ?
 C22 N3 C23 121.4(7) . . ?
 C23 N3 H3 119.3 . . ?
 C11 N2 H2 117.8 . . ?
 C11 N2 C12 124.4(6) . . ?
 C12 N2 H2 117.8 . . ?
 C79 N10 H10 119.2 . . ?
 C79 N10 C80 121.7(6) . . ?
 C80 N10 H10 119.2 . . ?
 C39 N6 H6 117.5 . . ?
 C39 N6 C40 125.0(7) . . ?
 C40 N6 H6 117.5 . . ?
 C76 N9 H9A 119.3 . . ?
 C76 N9 C77 121.4(7) . . ?
 C77 N9 H9A 119.3 . . ?
 C53 N8 H8 118.9 . . ?
 C53 N8 C54 122.2(7) . . ?
 C54 N8 H8 118.9 . . ?
 C25 N4 H4 118.0 . . ?
 C25 N4 C26 124.1(7) . . ?
 C26 N4 H4 118.0 . . ?
 C107 N14 H14 118.4 . . ?
 C107 N14 C108 123.2(7) . . ?
 C108 N14 H14 118.4 . . ?
 O3 C11 N2 125.1(7) . . ?
 O3 C11 C9 118.0(6) . . ?
 N2 C11 C9 116.6(6) . . ?
 O17 C104 N13 121.6(10) . . ?
 O17 C104 C103 122.5(9) . . ?
 N13 C104 C103 115.8(9) . . ?
 C93 N12 H12A 117.4 . . ?
 C93 N12 C94 125.2(8) . . ?
 C94 N12 H12A 117.4 . . ?
 O8 C50 N7 121.3(7) . . ?
 O8 C50 C49 121.2(7) . . ?
 N7 C50 C49 117.4(7) . . ?
 O14 C79 N10 125.2(7) . . ?
 O14 C79 C77 121.5(7) . . ?
 N10 C79 C77 113.3(6) . . ?
 C119 N15 H15 118.4 . . ?
 C118 N15 H15 118.4 . . ?
 C118 N15 C119 123.1(7) . . ?
 O16 C93 N12 123.8(9) . . ?
 O16 C93 C91 121.9(8) . . ?
 N12 C93 C91 114.2(8) . . ?
 N11 C91 C93 110.4(7) . . ?
 N11 C91 H91 108.6 . . ?
 N11 C91 C92 110.1(7) . . ?
 C93 C91 H91 108.6 . . ?
 C93 C91 C92 110.5(7) . . ?
 C92 C91 H91 108.6 . . ?
 O4 C22 N3 121.9(8) . . ?
 O4 C22 C21 123.8(8) . . ?
 N3 C22 C21 114.2(7) . . ?
 O15 C90 N11 119.9(7) . . ?
 O15 C90 C89 123.1(7) . . ?
 N11 C90 C89 117.0(7) . . ?
 O18 C107 N14 123.3(7) . . ?
 O18 C107 C105 122.3(7) . . ?
 N14 C107 C105 114.4(7) . . ?
 O9 C53 N8 124.6(8) . . ?
 O9 C53 C51 120.6(7) . . ?
 N8 C53 C51 114.7(7) . . ?
 O5 C25 N4 121.6(8) . . ?
 O5 C25 C23 122.8(7) . . ?
 N4 C25 C23 115.5(7) . . ?
 C22 C21 H21A 109.1 . . ?
 C22 C21 H21B 109.1 . . ?
 C22 C21 C18 112.4(6) . . ?
 H21A C21 H21B 107.9 . . ?
 C18 C21 H21A 109.1 . . ?
 C18 C21 H21B 109.1 . . ?
 N3 C23 C25 110.1(6) . . ?
 N3 C23 H23 108.9 . . ?
 N3 C23 C24 110.0(7) . . ?
 C25 C23 H23 108.9 . . ?
 C24 C23 C25 110.0(8) . . ?
 C24 C23 H23 108.9 . . ?
 N4 C26 H26 108.1 . . ?
 N4 C26 C31 108.9(7) . . ?
 N4 C26 C27 112.3(11) . . ?
 C31 C26 H26 108.1 . . ?
 C27 C26 H26 108.1 . . ?
 C27 C26 C31 111.3(8) . . ?
 N15 C119 H119 108.9 . . ?
 N15 C119 C121 111.9(7) . . ?
 N15 C119 C120 109.1(7) . . ?
 C121 C119 H119 108.9 . . ?
 C121 C119 C120 109.0(7) . . ?
 C120 C119 H119 108.9 . . ?
 N10 C80 H80 108.6 . . ?
 N10 C80 C81 109.0(6) . . ?
 N10 C80 C85 111.2(6) . . ?
 C81 C80 H80 108.6 . . ?
 C85 C80 H80 108.6 . . ?
 C85 C80 C81 110.8(6) . . ?
 O2 C8 N1 127.2(7) . . ?
 O2 C8 O1 121.7(8) . . ?
 N1 C8 O1 111.0(8) . . ?
 C121 N16 H16 117.0 . . ?
 C121 N16 C122 126.0(9) . . ?
 C122 N16 H16 117.0 . . ?
 N2 C12 H12 108.0 . . ?
 N2 C12 C17 110.8(6) . . ?
 N2 C12 C13 110.0(6) . . ?
 C17 C12 H12 108.0 . . ?
 C13 C12 H12 108.0 . . ?
 C13 C12 C17 111.9(7) . . ?
 O7 C39 N6 123.0(8) . . ?
 O7 C39 C37 123.2(7) . . ?
 N6 C39 C37 113.6(7) . . ?
 C50 C49 H49A 109.1 . . ?
 C50 C49 H49B 109.1 . . ?
 C50 C49 C46 112.4(7) . . ?
 H49A C49 H49B 107.8 . . ?
 C46 C49 H49A 109.1 . . ?
 C46 C49 H49B 109.1 . . ?
 N6 C40 H40 109.7 . . ?
 N6 C40 C45 108.3(7) . . ?
 N6 C40 C41 106.3(7) . . ?
 C45 C40 H40 109.7 . . ?
 C45 C40 C41 112.9(7) . . ?
 C41 C40 H40 109.7 . . ?
 C36 N5 H5 119.7 . . ?
 C36 N5 C37 120.6(8) . . ?
 C37 N5 H5 119.7 . . ?
 O13 C76 O12 124.6(9) . . ?
 O13 C76 N9 122.8(8) . . ?
 O12 C76 N9 112.5(7) . . ?
 C12 C17 H17 107.5 . . ?
 C12 C17 C18 110.9(6) . . ?
 C12 C17 C16 110.4(6) . . ?
 C18 C17 H17 107.5 . . ?
 C16 C17 H17 107.5 . . ?
 C16 C17 C18 113.0(7) . . ?
 N9 C77 C79 111.1(6) . . ?
 N9 C77 H77 109.3 . . ?
 N9 C77 C78 108.9(7) . . ?
 C79 C77 H77 109.3 . . ?
 C79 C77 C78 109.0(7) . . ?
 C78 C77 H77 109.3 . . ?
 O20 C121 C119 121.5(8) . . ?
 O20 C121 N16 123.1(9) . . ?
 N16 C121 C119 115.4(8) . . ?
 C21 C18 H18 107.3 . . ?
 C17 C18 C21 111.3(7) . . ?
 C17 C18 H18 107.3 . . ?
 C17 C18 C19 113.8(7) . . ?
 C19 C18 C21 109.5(7) . . ?
 C19 C18 H18 107.3 . . ?
 C17 C16 H16A 109.4 . . ?
 C17 C16 H16B 109.4 . . ?
 C17 C16 C15 111.1(7) . . ?
 H16A C16 H16B 108.0 . . ?
 C15 C16 H16A 109.4 . . ?
 C15 C16 H16B 109.4 . . ?
 N7 C51 C53 110.5(7) . . ?
 N7 C51 H51 108.6 . . ?
 N7 C51 C52 109.1(7) . . ?
 C53 C51 H51 108.6 . . ?
 C52 C51 C53 111.5(6) . . ?
 C52 C51 H51 108.5 . . ?
 C40 C45 H45 108.0 . . ?
 C40 C45 C44 108.8(7) . . ?
 C40 C45 C46 111.7(7) . . ?
 C44 C45 H45 108.0 . . ?
 C46 C45 H45 108.0 . . ?
 C46 C45 C44 112.2(7) . . ?
 C80 C81 H81A 109.2 . . ?
 C80 C81 H81B 109.2 . . ?
 C80 C81 C82 111.9(7) . . ?
 H81A C81 H81B 107.9 . . ?
 C82 C81 H81A 109.2 . . ?
 C82 C81 H81B 109.2 . . ?
 H87A C87 H87B 107.8 . . ?
 C88 C87 H87A 109.1 . . ?
 C88 C87 H87B 109.1 . . ?
 C88 C87 C86 112.5(7) . . ?
 C86 C87 H87A 109.1 . . ?
 C86 C87 H87B 109.1 . . ?
 C31 C32 H32 107.2 . . ?
 C31 C32 C33 116.6(11) . . ?
 C35 C32 H32 107.2 . . ?
 C35 C32 C31 109.5(8) . . ?
 C35 C32 C33 108.6(11) . . ?
 C33 C32 H32 107.2 . . ?
 N13 C105 C107 112.7(7) . . ?
 N13 C105 H105 108.3 . . ?
 N13 C105 C106 110.7(7) . . ?
 C107 C105 H105 108.3 . . ?
 C107 C105 C106 108.4(7) . . ?
 C106 C105 H105 108.3 . . ?
 C12 C13 H13A 109.0 . . ?
 C12 C13 H13B 109.0 . . ?
 H13A C13 H13B 107.8 . . ?
 C14 C13 C12 113.1(8) . . ?
 C14 C13 H13A 109.0 . . ?
 C14 C13 H13B 109.0 . . ?
 C26 C31 C32 112.7(8) . . ?
 C26 C31 H31 106.1 . . ?
 C26 C31 C30 111.9(9) . . ?
 C32 C31 H31 106.1 . . ?
 C32 C31 C30 113.1(10) . . ?
 C30 C31 H31 106.1 . . ?
 N1 C9 C11 111.5(6) . . ?
 N1 C9 H9 109.0 . . ?
 N1 C9 C10 109.4(6) . . ?
 C11 C9 H9 109.0 . . ?
 C10 C9 C11 108.8(6) . . ?
 C10 C9 H9 109.0 . . ?
 N8 C54 H54 106.7 . . ?
 N8 C54 C59 110.9(7) . . ?
 N8 C54 C55 111.2(8) . . ?
 C59 C54 H54 106.7 . . ?
 C55 C54 H54 106.7 . . ?
 C55 C54 C59 114.1(8) . . ?
 C54 C59 H59 107.1 . . ?
 C54 C59 C60 113.6(8) . . ?
 C58 C59 C54 106.2(9) . . ?
 C58 C59 H59 107.1 . . ?
 C58 C59 C60 115.3(8) . . ?
 C60 C59 H59 107.1 . . ?
 C9 C10 H10A 109.5 . . ?
 C9 C10 H10B 109.5 . . ?
 C9 C10 H10C 109.5 . . ?
 H10A C10 H10B 109.5 . . ?
 H10A C10 H10C 109.5 . . ?
 H10B C10 H10C 109.5 . . ?
 C90 C89 H89A 108.5 . . ?
 C90 C89 H89B 108.5 . . ?
 C90 C89 C86 115.2(6) . . ?
 H89A C89 H89B 107.5 . . ?
 C86 C89 H89A 108.5 . . ?
 C86 C89 H89B 108.5 . . ?
 H84A C84 H84B 107.5 . . ?
 C85 C84 H84A 108.6 . . ?
 C85 C84 H84B 108.6 . . ?
 C85 C84 C83 114.8(7) . . ?
 C83 C84 H84A 108.6 . . ?
 C83 C84 H84B 108.6 . . ?
 C80 C85 H85 107.5 . . ?
 C84 C85 C80 110.8(7) . . ?
 C84 C85 H85 107.5 . . ?
 C84 C85 C86 113.4(7) . . ?
 C86 C85 C80 109.8(6) . . ?
 C86 C85 H85 107.5 . . ?
 C70 C69 C75 121.1(9) . . ?
 C70 C69 C74 115.7(11) . . ?
 C74 C69 C75 123.3(9) . . ?
 O19 C118 N15 121.7(8) . . ?
 O19 C118 C117 121.2(9) . . ?
 N15 C118 C117 117.1(8) . . ?
 C81 C82 H82A 109.4 . . ?
 C81 C82 H82B 109.4 . . ?
 H82A C82 H82B 108.0 . . ?
 C83 C82 C81 111.0(7) . . ?
 C83 C82 H82A 109.4 . . ?
 C83 C82 H82B 109.4 . . ?
 C104 C103 H10D 108.4 . . ?
 C104 C103 H10E 108.4 . . ?
 C104 C103 C100 115.6(8) . . ?
 H10D C103 H10E 107.4 . . ?
 C100 C103 H10D 108.4 . . ?
 C100 C103 H10E 108.4 . . ?
 N12 C94 H94 108.4 . . ?
 N12 C94 C95 109.5(11) . . ?
 C99 C94 N12 110.0(8) . . ?
 C99 C94 H94 108.4 . . ?
 C99 C94 C95 112.2(9) . . ?
 C95 C94 H94 108.4 . . ?
 C87 C88 H88A 109.5 . . ?
 C87 C88 H88B 109.5 . . ?
 C87 C88 H88C 109.5 . . ?
 H88A C88 H88B 109.5 . . ?
 H88A C88 H88C 109.5 . . ?
 H88B C88 H88C 109.5 . . ?
 C26 C27 H27A 108.0 . . ?
 C26 C27 H27B 108.0 . . ?
 C26 C27 C28 117.3(14) . . ?
 H27A C27 H27B 107.2 . . ?
 C28 C27 H27A 108.0 . . ?
 C28 C27 H27B 108.0 . . ?
 C54 C55 H55A 109.0 . . ?
 C54 C55 H55B 109.0 . . ?
 C54 C55 C56 113.0(8) . . ?
 H55A C55 H55B 107.8 . . ?
 C56 C55 H55A 109.0 . . ?
 C56 C55 H55B 109.0 . . ?
 C40 C41 H41A 110.0 . . ?
 C40 C41 H41B 110.0 . . ?
 C40 C41 C42 108.7(8) . . ?
 H41A C41 H41B 108.3 . . ?
 C42 C41 H41A 110.0 . . ?
 C42 C41 H41B 110.0 . . ?
 H98A C98 H98B 108.0 . . ?
 C99 C98 H98A 109.3 . . ?
 C99 C98 H98B 109.3 . . ?
 C97 C98 H98A 109.3 . . ?
 C97 C98 H98B 109.3 . . ?
 C97 C98 C99 111.4(11) . . ?
 C51 C52 H52A 109.5 . . ?
 C51 C52 H52B 109.5 . . ?
 C51 C52 H52C 109.5 . . ?
 H52A C52 H52B 109.5 . . ?
 H52A C52 H52C 109.5 . . ?
 H52B C52 H52C 109.5 . . ?
 C31 C30 H30A 108.9 . . ?
 C31 C30 H30B 108.9 . . ?
 H30A C30 H30B 107.7 . . ?
 C29 C30 C31 113.3(11) . . ?
 C29 C30 H30A 108.9 . . ?
 C29 C30 H30B 108.9 . . ?
 H20A C20 H20B 109.5 . . ?
 H20A C20 H20C 109.5 . . ?
 H20B C20 H20C 109.5 . . ?
 C19 C20 H20A 109.5 . . ?
 C19 C20 H20B 109.5 . . ?
 C19 C20 H20C 109.5 . . ?
 C16 C15 H15A 109.7 . . ?
 C16 C15 H15B 109.7 . . ?
 C16 C15 C14 109.8(8) . . ?
 H15A C15 H15B 108.2 . . ?
 C14 C15 H15A 109.7 . . ?
 C14 C15 H15B 109.7 . . ?
 C84 C83 H83A 109.7 . . ?
 C84 C83 H83B 109.7 . . ?
 C82 C83 C84 109.9(8) . . ?
 C82 C83 H83A 109.7 . . ?
 C82 C83 H83B 109.7 . . ?
 H83A C83 H83B 108.2 . . ?
 C87 C86 H86 106.7 . . ?
 C89 C86 C87 112.0(6) . . ?
 C89 C86 C85 111.2(7) . . ?
 C89 C86 H86 106.7 . . ?
 C85 C86 C87 113.1(6) . . ?
 C85 C86 H86 106.7 . . ?
 C45 C44 H44A 109.5 . . ?
 C45 C44 H44B 109.5 . . ?
 H44A C44 H44B 108.0 . . ?
 C43 C44 C45 110.9(8) . . ?
 C43 C44 H44A 109.5 . . ?
 C43 C44 H44B 109.5 . . ?
 C13 C14 C15 109.4(7) . . ?
 C13 C14 H14A 109.8 . . ?
 C13 C14 H14B 109.8 . . ?
 C15 C14 H14A 109.8 . . ?
 C15 C14 H14B 109.8 . . ?
 H14A C14 H14B 108.2 . . ?
 C77 C78 H78A 109.5 . . ?
 C77 C78 H78B 109.5 . . ?
 C77 C78 H78C 109.5 . . ?
 H78A C78 H78B 109.5 . . ?
 H78A C78 H78C 109.5 . . ?
 H78B C78 H78C 109.5 . . ?
 C114 C113 H113 107.0 . . ?
 C114 C113 C112 113.9(8) . . ?
 C108 C113 H113 107.0 . . ?
 C108 C113 C114 112.4(8) . . ?
 C108 C113 C112 109.3(8) . . ?
 C112 C113 H113 107.0 . . ?
 C44 C43 H43A 109.7 . . ?
 C44 C43 H43B 109.7 . . ?
 H43A C43 H43B 108.2 . . ?
 C42 C43 C44 109.8(9) . . ?
 C42 C43 H43A 109.7 . . ?
 C42 C43 H43B 109.7 . . ?
 C91 C92 H92A 109.5 . . ?
 C91 C92 H92B 109.5 . . ?
 C91 C92 H92C 109.5 . . ?
 H92A C92 H92B 109.5 . . ?
 H92A C92 H92C 109.5 . . ?
 H92B C92 H92C 109.5 . . ?
 C55 C56 H56A 109.3 . . ?
 C55 C56 H56B 109.3 . . ?
 C55 C56 C57 111.5(8) . . ?
 H56A C56 H56B 108.0 . . ?
 C57 C56 H56A 109.3 . . ?
 C57 C56 H56B 109.3 . . ?
 O6 C36 N5 121.9(10) . . ?
 O6 C36 C35 123.3(10) . . ?
 N5 C36 C35 114.8(8) . . ?
 C94 C99 C98 111.3(8) . . ?
 C94 C99 H99 107.0 . . ?
 C94 C99 C100 112.4(8) . . ?
 C98 C99 H99 107.0 . . ?
 C100 C99 C98 111.7(11) . . ?
 C100 C99 H99 107.0 . . ?
 C30 C29 H29A 109.0 . . ?
 C30 C29 H29B 109.0 . . ?
 C30 C29 C28 112.8(11) . . ?
 H29A C29 H29B 107.8 . . ?
 C28 C29 H29A 109.0 . . ?
 C28 C29 H29B 109.0 . . ?
 C70 C71 H71 120.7 . . ?
 C72 C71 H71 120.7 . . ?
 C72 C71 C70 118.6(13) . . ?
 C98 C97 H97A 109.5 . . ?
 C98 C97 H97B 109.5 . . ?
 H97A C97 H97B 108.1 . . ?
 C96 C97 C98 110.8(10) . . ?
 C96 C97 H97A 109.5 . . ?
 C96 C97 H97B 109.5 . . ?
 C49 C46 C45 111.2(7) . . ?
 C49 C46 H46 107.0 . . ?
 C49 C46 C47 109.6(7) . . ?
 C45 C46 H46 107.0 . . ?
 C47 C46 C45 114.7(8) . . ?
 C47 C46 H46 107.0 . . ?
 C113 C114 H114 106.7 . . ?
 C113 C114 C117 110.6(8) . . ?
 C113 C114 C115 114.5(8) . . ?
 C117 C114 H114 106.7 . . ?
 C115 C114 H114 106.7 . . ?
 C115 C114 C117 111.2(7) . . ?
 C23 C24 H24A 109.5 . . ?
 C23 C24 H24B 109.5 . . ?
 C23 C24 H24C 109.5 . . ?
 H24A C24 H24B 109.5 . . ?
 H24A C24 H24C 109.5 . . ?
 H24B C24 H24C 109.5 . . ?
 C119 C120 H12B 109.5 . . ?
 C119 C120 H12C 109.5 . . ?
 C119 C120 H12D 109.5 . . ?
 H12B C120 H12C 109.5 . . ?
 H12B C120 H12D 109.5 . . ?
 H12C C120 H12D 109.5 . . ?
 C18 C19 H19A 108.9 . . ?
 C18 C19 H19B 108.9 . . ?
 C20 C19 C18 113.3(8) . . ?
 C20 C19 H19A 108.9 . . ?
 C20 C19 H19B 108.9 . . ?
 H19A C19 H19B 107.7 . . ?
 C41 C42 H42A 109.0 . . ?
 C41 C42 H42B 109.0 . . ?
 C43 C42 C41 113.0(10) . . ?
 C43 C42 H42A 109.0 . . ?
 C43 C42 H42B 109.0 . . ?
 H42A C42 H42B 107.8 . . ?
 N14 C108 H108 109.8 . . ?
 N14 C108 C109 105.7(7) . . ?
 C113 C108 N14 111.7(7) . . ?
 C113 C108 H108 109.8 . . ?
 C113 C108 C109 110.1(8) . . ?
 C109 C108 H108 109.8 . . ?
 O12 C75 C69 113.0(7) . . ?
 O12 C75 H75A 109.0 . . ?
 O12 C75 H75B 109.0 . . ?
 C69 C75 H75A 109.0 . . ?
 C69 C75 H75B 109.0 . . ?
 H75A C75 H75B 107.8 . . ?
 C59 C58 H58A 108.4 . . ?
 C59 C58 H58B 108.4 . . ?
 H58A C58 H58B 107.4 . . ?
 C57 C58 C59 115.7(10) . . ?
 C57 C58 H58A 108.4 . . ?
 C57 C58 H58B 108.4 . . ?
 C69 C70 C71 123.2(11) . . ?
 C69 C70 H70 118.4 . . ?
 C71 C70 H70 118.4 . . ?
 C69 C74 H74 118.0 . . ?
 C69 C74 C73 123.9(12) . . ?
 C73 C74 H74 118.0 . . ?
 C27 C28 C29 109.5(10) . . ?
 C27 C28 H28A 109.8 . . ?
 C27 C28 H28B 109.8 . . ?
 C29 C28 H28A 109.8 . . ?
 C29 C28 H28B 109.8 . . ?
 H28A C28 H28B 108.2 . . ?
 C56 C57 H57A 110.5 . . ?
 C56 C57 H57B 110.5 . . ?
 C58 C57 C56 106.3(9) . . ?
 C58 C57 H57A 110.5 . . ?
 C58 C57 H57B 110.5 . . ?
 H57A C57 H57B 108.7 . . ?
 C118 C117 C114 114.1(7) . . ?
 C118 C117 H11A 108.7 . . ?
 C118 C117 H11B 108.7 . . ?
 C114 C117 H11A 108.7 . . ?
 C114 C117 H11B 108.7 . . ?
 H11A C117 H11B 107.6 . . ?
 C46 C47 H47A 109.8 . . ?
 C46 C47 H47B 109.8 . . ?
 C46 C47 C48 109.5(9) . . ?
 H47A C47 H47B 108.2 . . ?
 C48 C47 H47A 109.8 . . ?
 C48 C47 H47B 109.8 . . ?
 H11C C116 H11D 109.5 . . ?
 H11C C116 H11E 109.5 . . ?
 H11D C116 H11E 109.5 . . ?
 C115 C116 H11C 109.5 . . ?
 C115 C116 H11D 109.5 . . ?
 C115 C116 H11E 109.5 . . ?
 C39 C37 H37 107.4 . . ?
 N5 C37 C39 111.4(8) . . ?
 N5 C37 H37 107.4 . . ?
 N5 C37 C38 111.9(8) . . ?
 C38 C37 C39 111.0(9) . . ?
 C38 C37 H37 107.4 . . ?
 C74 C73 H73 120.9 . . ?
 C72 C73 C74 118.2(11) . . ?
 C72 C73 H73 120.9 . . ?
 C64 O11 C65 127.6(11) . . ?
 C105 C106 H10F 109.5 . . ?
 C105 C106 H10G 109.5 . . ?
 C105 C106 H10H 109.5 . . ?
 H10F C106 H10G 109.5 . . ?
 H10F C106 H10H 109.5 . . ?
 H10G C106 H10H 109.5 . . ?
 C94 C95 H95A 108.8 . . ?
 C94 C95 H95B 108.8 . . ?
 C94 C95 C96 113.7(13) . . ?
 H95A C95 H95B 107.7 . . ?
 C96 C95 H95A 108.8 . . ?
 C96 C95 H95B 108.8 . . ?
 C108 C109 H10I 109.5 . . ?
 C108 C109 H10J 109.5 . . ?
 H10I C109 H10J 108.1 . . ?
 C110 C109 C108 110.6(9) . . ?
 C110 C109 H10I 109.5 . . ?
 C110 C109 H10J 109.5 . . ?
 C37 C38 H38A 109.5 . . ?
 C37 C38 H38B 109.5 . . ?
 C37 C38 H38C 109.5 . . ?
 H38A C38 H38B 109.5 . . ?
 H38A C38 H38C 109.5 . . ?
 H38B C38 H38C 109.5 . . ?
 N16 C122 H122 109.4 . . ?
 N16 C122 C123 105.1(9) . . ?
 N16 C122 C127 114.2(11) . . ?
 C123 C122 H122 109.4 . . ?
 C127 C122 H122 109.4 . . ?
 C127 C122 C123 109.2(8) . . ?
 C59 C60 H60 106.8 . . ?
 C61 C60 C59 112.0(10) . . ?
 C61 C60 H60 106.8 . . ?
 C61 C60 C63 111.8(13) . . ?
 C63 C60 C59 112.2(9) . . ?
 C63 C60 H60 106.8 . . ?
 C32 C35 C36 113.9(8) . . ?
 C32 C35 H35A 108.8 . . ?
 C32 C35 H35B 108.8 . . ?
 C36 C35 H35A 108.8 . . ?
 C36 C35 H35B 108.8 . . ?
 H35A C35 H35B 107.7 . . ?
 C97 C96 C95 108.6(10) . . ?
 C97 C96 H96A 110.0 . . ?
 C97 C96 H96B 110.0 . . ?
 C95 C96 H96A 110.0 . . ?
 C95 C96 H96B 110.0 . . ?
 H96A C96 H96B 108.3 . . ?
 C113 C112 H11F 109.2 . . ?
 C113 C112 H11G 109.2 . . ?
 H11F C112 H11G 107.9 . . ?
 C111 C112 C113 111.9(9) . . ?
 C111 C112 H11F 109.2 . . ?
 C111 C112 H11G 109.2 . . ?
 C103 C100 H100 106.0 . . ?
 C103 C100 C101 110.7(12) . . ?
 C99 C100 C103 109.9(8) . . ?
 C99 C100 H100 106.0 . . ?
 C99 C100 C101 117.3(10) . . ?
 C101 C100 H100 106.0 . . ?
 H66A C66 H66B 109.5 . . ?
 H66A C66 H66C 109.5 . . ?
 H66B C66 H66C 109.5 . . ?
 C65 C66 H66A 109.5 . . ?
 C65 C66 H66B 109.5 . . ?
 C65 C66 H66C 109.5 . . ?
 C71 C72 H72 119.8 . . ?
 C73 C72 C71 120.4(13) . . ?
 C73 C72 H72 119.8 . . ?
 C60 C61 H61A 110.6 . . ?
 C60 C61 H61B 110.6 . . ?
 C60 C61 H61C 105.2 . . ?
 C60 C61 H61D 105.2 . . ?
 C60 C61 C62 105.9(13) . . ?
 C60 C61 C62A 128.4(13) . . ?
 H61A C61 H61B 108.7 . . ?
 H61C C61 H61D 105.9 . . ?
 C62 C61 H61A 110.6 . . ?
 C62 C61 H61B 110.6 . . ?
 C62A C61 H61C 105.2 . . ?
 C62A C61 H61D 105.2 . . ?
 C100 C101 H10K 108.2 . . ?
 C100 C101 H10L 108.2 . . ?
 C100 C101 H10M 105.2 . . ?
 C100 C101 H10N 105.2 . . ?
 H10K C101 H10L 107.3 . . ?
 H10M C101 H10N 105.9 . . ?
 C102 C101 C100 116.5(13) . . ?
 C102 C101 H10K 108.2 . . ?
 C102 C101 H10L 108.2 . . ?
 C999 C101 C100 128.3(19) . . ?
 C999 C101 H10M 105.2 . . ?
 C999 C101 H10N 105.2 . . ?
 C122 C123 H12E 109.2 . . ?
 C122 C123 H12F 109.2 . . ?
 C122 C123 C124 111.9(14) . . ?
 H12E C123 H12F 107.9 . . ?
 C124 C123 H12E 109.2 . . ?
 C124 C123 H12F 109.2 . . ?
 C47 C48 H48A 109.5 . . ?
 C47 C48 H48B 109.5 . . ?
 C47 C48 H48C 109.5 . . ?
 H48A C48 H48B 109.5 . . ?
 H48A C48 H48C 109.5 . . ?
 H48B C48 H48C 109.5 . . ?
 O10 C64 O11 117.7(15) . . ?
 O10 C64 C63 131.4(15) . . ?
 O11 C64 C63 109.6(13) . . ?
 C6 C1 C7 111.2(18) . . ?
 C6 C1 C2 123(2) . . ?
 C2 C1 C7 125.6(19) . . ?
 C114 C115 H11H 109.3 . . ?
 C114 C115 H11I 109.3 . . ?
 C116 C115 C114 111.8(9) . . ?
 C116 C115 H11H 109.3 . . ?
 C116 C115 H11I 109.3 . . ?
 H11H C115 H11I 107.9 . . ?
 C109 C110 H11J 109.6 . . ?
 C109 C110 H11K 109.6 . . ?
 H11J C110 H11K 108.2 . . ?
 C111 C110 C109 110.1(10) . . ?
 C111 C110 H11J 109.6 . . ?
 C111 C110 H11K 109.6 . . ?
 C122 C127 H127 105.5 . . ?
 C122 C127 C128 116.5(16) . . ?
 C126 C127 C122 108.1(12) . . ?
 C126 C127 H127 105.5 . . ?
 C126 C127 C128 114.8(15) . . ?
 C128 C127 H127 105.5 . . ?
 C127 C126 H12G 109.6 . . ?
 C127 C126 H12H 109.6 . . ?
 C127 C126 C125 110.5(15) . . ?
 H12G C126 H12H 108.1 . . ?
 C125 C126 H12G 109.6 . . ?
 C125 C126 H12H 109.6 . . ?
 O11 C65 C66 104.0(9) . . ?
 O11 C65 C68 104.7(10) . . ?
 C66 C65 C68 110.1(9) . . ?
 C67 C65 O11 108.2(11) . . ?
 C67 C65 C66 115.6(9) . . ?
 C67 C65 C68 113.2(9) . . ?
 C112 C111 H11L 109.0 . . ?
 C112 C111 H11M 109.0 . . ?
 C110 C111 C112 113.0(10) . . ?
 C110 C111 H11L 109.0 . . ?
 C110 C111 H11M 109.0 . . ?
 H11L C111 H11M 107.8 . . ?
 C65 C67 H67A 109.5 . . ?
 C65 C67 H67B 109.5 . . ?
 C65 C67 H67C 109.5 . . ?
 H67A C67 H67B 109.5 . . ?
 H67A C67 H67C 109.5 . . ?
 H67B C67 H67C 109.5 . . ?
 C1 C6 H6A 121.4 . . ?
 C5 C6 C1 117(2) . . ?
 C5 C6 H6A 121.4 . . ?
 C126 C125 H12I 109.6 . . ?
 C126 C125 H12J 109.6 . . ?
 H12I C125 H12J 108.1 . . ?
 C124 C125 C126 110.4(16) . . ?
 C124 C125 H12I 109.6 . . ?
 C124 C125 H12J 109.6 . . ?
 C123 C124 H12K 110.2 . . ?
 C123 C124 H12L 110.2 . . ?
 C125 C124 C123 107.6(16) . . ?
 C125 C124 H12K 110.2 . . ?
 C125 C124 H12L 110.2 . . ?
 H12K C124 H12L 108.5 . . ?
 C65 C68 H68A 109.5 . . ?
 C65 C68 H68B 109.5 . . ?
 C65 C68 H68C 109.5 . . ?
 H68A C68 H68B 109.5 . . ?
 H68A C68 H68C 109.5 . . ?
 H68B C68 H68C 109.5 . . ?
 O1 C7 C1 112.1(12) . . ?
 O1 C7 H7A 109.2 . . ?
 O1 C7 H7B 109.2 . . ?
 C1 C7 H7A 109.2 . . ?
 C1 C7 H7B 109.2 . . ?
 H7A C7 H7B 107.9 . . ?
 C6 C5 H5A 120.5 . . ?
 C6 C5 C4 119(2) . . ?
 C4 C5 H5A 120.5 . . ?
 C1 C2 H2A 119.6 . . ?
 C3 C2 C1 121(2) . . ?
 C3 C2 H2A 119.6 . . ?
 C60 C63 H63A 108.5 . . ?
 C60 C63 H63B 108.5 . . ?
 C64 C63 C60 115.1(11) . . ?
 C64 C63 H63A 108.5 . . ?
 C64 C63 H63B 108.5 . . ?
 H63A C63 H63B 107.5 . . ?
 C61 C62 H62A 109.5 . . ?
 C61 C62 H62B 109.5 . . ?
 C61 C62 H62C 109.5 . . ?
 H62A C62 H62B 109.5 . . ?
 H62A C62 H62C 109.5 . . ?
 H62B C62 H62C 109.5 . . ?
 C2 C3 H3A 122.6 . . ?
 C2 C3 C4 115(2) . . ?
 C4 C3 H3A 122.6 . . ?
 C5 C4 C3 125(2) . . ?
 C5 C4 H4A 117.5 . . ?
 C3 C4 H4A 117.5 . . ?
 H12M C129 H12N 107.8 . . ?
 C128 C129 H12M 109.0 . . ?
 C128 C129 H12N 109.0 . . ?
 C128 C129 C130 113(2) . . ?
 C130 C129 H12M 109.0 . . ?
 C130 C129 H12N 109.0 . . ?
 H13C C134 H13D 109.5 . . ?
 H13C C134 H13E 109.5 . . ?
 H13D C134 H13E 109.5 . . ?
 C133 C134 H13C 109.5 . . ?
 C133 C134 H13D 109.5 . . ?
 C133 C134 H13E 109.5 . . ?
 C135 C133 C134 109.6(11) . . ?
 C135 C133 C136 110.0(11) . . ?
 O22 C133 C134 109.4(17) . . ?
 O22 C133 C135 98.5(19) . . ?
 O22 C133 C136 122.8(15) . . ?
 C136 C133 C134 106.1(10) . . ?
 C133 C135 H13F 109.5 . . ?
 C133 C135 H13G 109.5 . . ?
 C133 C135 H13H 109.5 . . ?
 H13F C135 H13G 109.5 . . ?
 H13F C135 H13H 109.5 . . ?
 H13G C135 H13H 109.5 . . ?
 C132 O22 C133 121.9(12) . . ?
 H13I C131 H13J 106.4 . . ?
 C128 C131 H13I 106.2 . . ?
 C128 C131 H13J 106.2 . . ?
 C128 C131 C132 125(2) . . ?
 C132 C131 H13I 106.2 . . ?
 C132 C131 H13J 106.2 . . ?
 C127 C128 C129 118.7(19) . . ?
 C127 C128 H128 101.5 . . ?
 C129 C128 H128 101.5 . . ?
 C131 C128 C127 111(2) . . ?
 C131 C128 C129 118(2) . . ?
 C131 C128 H128 101.5 . . ?
 O21 C132 O22 123.1(14) . . ?
 O21 C132 C131 122.1(15) . . ?
 O22 C132 C131 109.0(12) . . ?
 C133 C136 H13K 109.5 . . ?
 C133 C136 H13L 109.5 . . ?
 C133 C136 H13M 109.5 . . ?
 H13K C136 H13L 109.5 . . ?
 H13K C136 H13M 109.5 . . ?
 H13L C136 H13M 109.5 . . ?
 C129 C130 H13N 109.5 . . ?
 C129 C130 H13O 109.5 . . ?
 C129 C130 H13P 109.5 . . ?
 H13N C130 H13O 109.5 . . ?
 H13N C130 H13P 109.5 . . ?
 H13O C130 H13P 109.5 . . ?
 C101 C102 H10O 109.5 . . ?
 C101 C102 H10P 109.5 . . ?
 C101 C102 H10Q 109.5 . . ?
 H10O C102 H10P 109.5 . . ?
 H10O C102 H10Q 109.5 . . ?
 H10P C102 H10Q 109.5 . . ?
 C32 C33 H33A 109.2 . . ?
 C32 C33 H33B 109.2 . . ?
 C32 C33 H33C 106.9 . . ?
 C32 C33 H33D 106.9 . . ?
 H33A C33 H33B 107.9 . . ?
 H33C C33 H33D 106.7 . . ?
 C34 C33 C32 112.2(16) . . ?
 C34 C33 H33A 109.2 . . ?
 C34 C33 H33B 109.2 . . ?
 C34A C33 C32 122(2) . . ?
 C34A C33 H33C 106.9 . . ?
 C34A C33 H33D 106.9 . . ?
 C33 C34 H34A 109.5 . . ?
 C33 C34 H34B 109.5 . . ?
 C33 C34 H34C 109.5 . . ?
 H34A C34 H34B 109.5 . . ?
 H34A C34 H34C 109.5 . . ?
 H34B C34 H34C 109.5 . . ?
 C33 C34A H34D 109.5 . . ?
 C33 C34A H34E 109.5 . . ?
 C33 C34A H34F 109.5 . . ?
 H34D C34A H34E 109.5 . . ?
 H34D C34A H34F 109.5 . . ?
 H34E C34A H34F 109.5 . . ?
 C61 C62A H62D 109.5 . . ?
 C61 C62A H62E 109.5 . . ?
 C61 C62A H62F 109.5 . . ?
 H62D C62A H62E 109.5 . . ?
 H62D C62A H62F 109.5 . . ?
 H62E C62A H62F 109.5 . . ?
 C101 C999 H99A 109.5 . . ?
 C101 C999 H99B 109.5 . . ?
 C101 C999 H99C 109.5 . . ?
 H99A C999 H99B 109.5 . . ?
 H99A C999 H99C 109.5 . . ?
 H99B C999 H99C 109.5 . . ?

loop_
  _geom_torsion_atom_site_label_1
  _geom_torsion_atom_site_label_2
  _geom_torsion_atom_site_label_3
  _geom_torsion_atom_site_label_4
  _geom_torsion
  _geom_torsion_site_symmetry_1
  _geom_torsion_site_symmetry_2
  _geom_torsion_site_symmetry_3
  _geom_torsion_site_symmetry_4
  _geom_torsion_publ_flag
 O16 C93 C91 N11 -41.4(10) . . . . ?
 O16 C93 C91 C92 80.6(10) . . . . ?
 O17 C104 C103 C100 118.5(10) . . . . ?
 O15 C90 C89 C86 119.8(8) . . . . ?
 O14 C79 C77 N9 -51.0(10) . . . . ?
 O14 C79 C77 C78 68.9(10) . . . . ?
 O19 C118 C117 C114 125.6(10) . . . . ?
 O9 C53 C51 N7 -27.9(10) . . . . ?
 O9 C53 C51 C52 93.6(9) . . . . ?
 O3 C11 C9 N1 -49.3(9) . . . . ?
 O3 C11 C9 C10 71.5(9) . . . . ?
 O18 C107 C105 N13 -37.7(10) . . . . ?
 O18 C107 C105 C106 85.2(10) . . . . ?
 O5 C25 C23 N3 -38.1(9) . . . . ?
 O5 C25 C23 C24 83.4(9) . . . . ?
 O4 C22 C21 C18 122.7(8) . . . . ?
 O7 C39 C37 N5 -37.4(13) . . . . ?
 O7 C39 C37 C38 88.0(11) . . . . ?
 O8 C50 C49 C46 119.2(9) . . . . ?
 N13 C104 C103 C100 -57.8(12) . . . . ?
 N11 C90 C89 C86 -58.7(9) . . . . ?
 N7 C50 C49 C46 -60.4(10) . . . . ?
 N3 C22 C21 C18 -59.5(9) . . . . ?
 N2 C11 C9 N1 136.1(7) . . . . ?
 N2 C11 C9 C10 -103.1(7) . . . . ?
 N2 C12 C17 C18 -57.5(8) . . . . ?
 N2 C12 C17 C16 176.6(7) . . . . ?
 N2 C12 C13 C14 -178.8(7) . . . . ?
 N10 C79 C77 N9 130.6(7) . . . . ?
 N10 C79 C77 C78 -109.5(8) . . . . ?
 N10 C80 C81 C82 -174.7(7) . . . . ?
 N10 C80 C85 C84 171.6(7) . . . . ?
 N10 C80 C85 C86 -62.5(8) . . . . ?
 O6 C36 C35 C32 119.6(11) . . . . ?
 N6 C39 C37 N5 147.1(8) . . . . ?
 N6 C39 C37 C38 -87.5(10) . . . . ?
 N6 C40 C45 C44 175.0(7) . . . . ?
 N6 C40 C45 C46 -60.5(9) . . . . ?
 N6 C40 C41 C42 -174.8(9) . . . . ?
 N8 C53 C51 N7 153.0(7) . . . . ?
 N8 C53 C51 C52 -85.4(9) . . . . ?
 N8 C54 C59 C58 73.9(9) . . . . ?
 N8 C54 C59 C60 -158.3(8) . . . . ?
 N8 C54 C55 C56 -75.5(9) . . . . ?
 N4 C25 C23 N3 142.2(7) . . . . ?
 N4 C25 C23 C24 -96.4(8) . . . . ?
 N4 C26 C31 C32 -58.9(11) . . . . ?
 N4 C26 C31 C30 172.2(9) . . . . ?
 N4 C26 C27 C28 -173.0(9) . . . . ?
 N14 C107 C105 N13 144.8(7) . . . . ?
 N14 C107 C105 C106 -92.3(8) . . . . ?
 N14 C108 C109 C110 179.9(9) . . . . ?
 C11 N2 C12 C17 117.8(8) . . . . ?
 C11 N2 C12 C13 -117.9(8) . . . . ?
 C104 N13 C105 C107 -71.1(10) . . . . ?
 C104 N13 C105 C106 167.3(8) . . . . ?
 C104 C103 C100 C99 -64.3(12) . . . . ?
 C104 C103 C100 C101 164.5(10) . . . . ?
 N12 C93 C91 N11 140.4(7) . . . . ?
 N12 C93 C91 C92 -97.5(9) . . . . ?
 N12 C94 C99 C98 174.3(9) . . . . ?
 N12 C94 C99 C100 -59.5(12) . . . . ?
 N12 C94 C95 C96 -178.2(10) . . . . ?
 C50 N7 C51 C53 -75.5(8) . . . . ?
 C50 N7 C51 C52 161.5(7) . . . . ?
 C50 C49 C46 C45 -61.3(9) . . . . ?
 C50 C49 C46 C47 170.8(7) . . . . ?
 C79 N10 C80 C81 -110.1(8) . . . . ?
 C79 N10 C80 C85 127.5(7) . . . . ?
 N15 C119 C121 O20 -28.3(12) . . . . ?
 N15 C119 C121 N16 155.0(8) . . . . ?
 N15 C118 C117 C114 -53.2(13) . . . . ?
 C93 N12 C94 C99 127.8(10) . . . . ?
 C93 N12 C94 C95 -108.5(11) . . . . ?
 C91 N11 C90 O15 -4.6(11) . . . . ?
 C91 N11 C90 C89 174.0(7) . . . . ?
 C22 N3 C23 C25 -70.8(8) . . . . ?
 C22 N3 C23 C24 167.9(8) . . . . ?
 C22 C21 C18 C17 -60.4(9) . . . . ?
 C22 C21 C18 C19 172.8(7) . . . . ?
 C90 N11 C91 C93 -67.9(9) . . . . ?
 C90 N11 C91 C92 169.9(7) . . . . ?
 C90 C89 C86 C87 175.1(7) . . . . ?
 C90 C89 C86 C85 -57.2(9) . . . . ?
 C107 N14 C108 C113 116.4(9) . . . . ?
 C107 N14 C108 C109 -123.9(8) . . . . ?
 C53 N8 C54 C59 77.7(10) . . . . ?
 C53 N8 C54 C55 -154.2(8) . . . . ?
 C25 N4 C26 C31 126.2(9) . . . . ?
 C25 N4 C26 C27 -110.1(10) . . . . ?
 C21 C18 C19 C20 -71.1(10) . . . . ?
 C23 N3 C22 O4 -5.1(11) . . . . ?
 C23 N3 C22 C21 177.0(7) . . . . ?
 C26 N4 C25 O5 4.5(13) . . . . ?
 C26 N4 C25 C23 -175.7(8) . . . . ?
 C26 C31 C30 C29 -51.9(12) . . . . ?
 C26 C27 C28 C29 50.9(18) . . . . ?
 C119 N15 C118 O19 0.9(15) . . . . ?
 C119 N15 C118 C117 179.7(8) . . . . ?
 C80 N10 C79 O14 2.2(12) . . . . ?
 C80 N10 C79 C77 -179.5(7) . . . . ?
 C80 C81 C82 C83 56.4(10) . . . . ?
 C80 C85 C86 C87 -83.0(7) . . . . ?
 C80 C85 C86 C89 150.0(6) . . . . ?
 C8 N1 C9 C11 -55.9(9) . . . . ?
 C8 N1 C9 C10 -176.4(7) . . . . ?
 C8 O1 C7 C1 166.5(15) . . . . ?
 N16 C122 C123 C124 178.0(13) . . . . ?
 N16 C122 C127 C126 178.0(13) . . . . ?
 N16 C122 C127 C128 -51.0(17) . . . . ?
 C12 N2 C11 O3 0.3(12) . . . . ?
 C12 N2 C11 C9 174.4(7) . . . . ?
 C12 C17 C18 C21 151.3(6) . . . . ?
 C12 C17 C18 C19 -84.4(8) . . . . ?
 C12 C17 C16 C15 -55.6(9) . . . . ?
 C12 C13 C14 C15 56.7(10) . . . . ?
 C39 N6 C40 C45 110.6(9) . . . . ?
 C39 N6 C40 C41 -127.7(9) . . . . ?
 C49 C46 C47 C48 -78.2(12) . . . . ?
 C40 N6 C39 O7 3.6(14) . . . . ?
 C40 N6 C39 C37 179.1(8) . . . . ?
 C40 C45 C44 C43 -57.2(11) . . . . ?
 C40 C45 C46 C49 157.5(7) . . . . ?
 C40 C45 C46 C47 -77.4(9) . . . . ?
 C40 C41 C42 C43 55.8(12) . . . . ?
 N5 C36 C35 C32 -60.2(13) . . . . ?
 C76 O12 C75 C69 83.5(10) . . . . ?
 C76 N9 C77 C79 -70.7(10) . . . . ?
 C76 N9 C77 C78 169.3(8) . . . . ?
 C17 C12 C13 C14 -55.2(8) . . . . ?
 C17 C18 C19 C20 163.6(8) . . . . ?
 C17 C16 C15 C14 58.2(10) . . . . ?
 C77 N9 C76 O13 10.4(13) . . . . ?
 C77 N9 C76 O12 -174.0(7) . . . . ?
 C121 N16 C122 C123 -130.4(11) . . . . ?
 C121 N16 C122 C127 109.9(12) . . . . ?
 C18 C17 C16 C15 179.7(7) . . . . ?
 C16 C17 C18 C21 -84.3(8) . . . . ?
 C16 C17 C18 C19 40.1(9) . . . . ?
 C16 C15 C14 C13 -57.5(11) . . . . ?
 C51 N7 C50 O8 -5.6(12) . . . . ?
 C51 N7 C50 C49 173.9(7) . . . . ?
 C45 C40 C41 C42 -56.2(11) . . . . ?
 C45 C44 C43 C42 57.4(12) . . . . ?
 C45 C46 C47 C48 155.8(10) . . . . ?
 C81 C80 C85 C84 50.1(8) . . . . ?
 C81 C80 C85 C86 176.1(6) . . . . ?
 C81 C82 C83 C84 -56.8(10) . . . . ?
 C32 C31 C30 C29 179.4(9) . . . . ?
 C105 N13 C104 O17 3.5(14) . . . . ?
 C105 N13 C104 C103 179.7(8) . . . . ?
 C13 C12 C17 C18 179.3(6) . . . . ?
 C13 C12 C17 C16 53.4(8) . . . . ?
 C31 C26 C27 C28 -50.7(13) . . . . ?
 C31 C32 C35 C36 -66.0(12) . . . . ?
 C31 C32 C33 C34 148(2) . . . . ?
 C31 C32 C33 C34A 69(2) . . . . ?
 C31 C30 C29 C28 53.5(14) . . . . ?
 C9 N1 C8 O2 1.3(12) . . . . ?
 C9 N1 C8 O1 178.1(7) . . . . ?
 C54 N8 C53 O9 10.8(13) . . . . ?
 C54 N8 C53 C51 -170.2(7) . . . . ?
 C54 C59 C58 C57 61.3(11) . . . . ?
 C54 C59 C60 C61 -176.0(10) . . . . ?
 C54 C59 C60 C63 57.3(15) . . . . ?
 C54 C55 C56 C57 -51.0(11) . . . . ?
 C59 C54 C55 C56 50.8(11) . . . . ?
 C59 C58 C57 C56 -62.8(12) . . . . ?
 C59 C60 C61 C62 -72.2(16) . . . . ?
 C59 C60 C61 C62A -38(2) . . . . ?
 C59 C60 C63 C64 -173.7(16) . . . . ?
 C84 C85 C86 C87 41.6(9) . . . . ?
 C84 C85 C86 C89 -85.5(8) . . . . ?
 C85 C80 C81 C82 -52.1(9) . . . . ?
 C85 C84 C83 C82 57.6(10) . . . . ?
 C69 C74 C73 C72 0.1(10) . . . . ?
 C118 N15 C119 C121 -94.7(10) . . . . ?
 C118 N15 C119 C120 144.6(9) . . . . ?
 C103 C100 C101 C102 -76.0(19) . . . . ?
 C103 C100 C101 C999 -166.5(19) . . . . ?
 C94 N12 C93 O16 5.7(15) . . . . ?
 C94 N12 C93 C91 -176.2(9) . . . . ?
 C94 C99 C100 C103 147.3(9) . . . . ?
 C94 C99 C100 C101 -85.1(13) . . . . ?
 C94 C95 C96 C97 57.1(17) . . . . ?
 C88 C87 C86 C89 -68.2(9) . . . . ?
 C88 C87 C86 C85 165.2(7) . . . . ?
 C27 C26 C31 C32 176.7(9) . . . . ?
 C27 C26 C31 C30 47.9(13) . . . . ?
 C55 C54 C59 C58 -52.6(10) . . . . ?
 C55 C54 C59 C60 75.2(11) . . . . ?
 C55 C56 C57 C58 54.2(11) . . . . ?
 C41 C40 C45 C44 57.6(10) . . . . ?
 C41 C40 C45 C46 -178.0(7) . . . . ?
 C98 C99 C100 C103 -86.8(10) . . . . ?
 C98 C99 C100 C101 40.8(13) . . . . ?
 C98 C97 C96 C95 -56.6(18) . . . . ?
 C30 C29 C28 C27 -51.5(18) . . . . ?
 C83 C84 C85 C80 -53.9(9) . . . . ?
 C83 C84 C85 C86 -177.8(7) . . . . ?
 O10 C64 C63 C60 40(3) . . . . ?
 C44 C45 C46 C49 -80.0(9) . . . . ?
 C44 C45 C46 C47 45.1(10) . . . . ?
 C44 C43 C42 C41 -57.2(13) . . . . ?
 C113 C114 C117 C118 -59.4(11) . . . . ?
 C113 C114 C115 C116 166.6(8) . . . . ?
 C113 C108 C109 C110 -59.4(11) . . . . ?
 C113 C112 C111 C110 54.8(14) . . . . ?
 C36 N5 C37 C39 -70.1(12) . . . . ?
 C36 N5 C37 C38 165.0(9) . . . . ?
 C99 C94 C95 C96 -55.8(13) . . . . ?
 C99 C98 C97 C96 56.0(14) . . . . ?
 C99 C100 C101 C102 156.8(16) . . . . ?
 C99 C100 C101 C999 66(2) . . . . ?
 C97 C98 C99 C94 -53.0(12) . . . . ?
 C97 C98 C99 C100 -179.6(9) . . . . ?
 C46 C45 C44 C43 178.6(8) . . . . ?
 C114 C113 C108 N14 -57.3(10) . . . . ?
 C114 C113 C108 C109 -174.4(7) . . . . ?
 C114 C113 C112 C111 176.9(10) . . . . ?
 C120 C119 C121 O20 92.5(10) . . . . ?
 C120 C119 C121 N16 -84.2(10) . . . . ?
 C108 N14 C107 O18 -1.4(12) . . . . ?
 C108 N14 C107 C105 176.1(7) . . . . ?
 C108 C113 C114 C117 153.0(7) . . . . ?
 C108 C113 C114 C115 -80.4(9) . . . . ?
 C108 C113 C112 C111 -56.5(13) . . . . ?
 C108 C109 C110 C111 55.6(12) . . . . ?
 C75 O12 C76 O13 -11.0(14) . . . . ?
 C75 O12 C76 N9 173.5(8) . . . . ?
 C75 C69 C70 C71 179.3(7) . . . . ?
 C75 C69 C74 C73 -179.4(8) . . . . ?
 C58 C59 C60 C61 -53.1(14) . . . . ?
 C58 C59 C60 C63 -179.7(13) . . . . ?
 C70 C69 C75 O12 -122.7(7) . . . . ?
 C70 C69 C74 C73 -0.1(8) . . . . ?
 C70 C71 C72 C73 0.1(7) . . . . ?
 C74 C69 C75 O12 56.6(10) . . . . ?
 C74 C69 C70 C71 0.0(3) . . . . ?
 C74 C73 C72 C71 -0.1(10) . . . . ?
 C117 C114 C115 C116 -67.1(11) . . . . ?
 C37 N5 C36 O6 3.4(15) . . . . ?
 C37 N5 C36 C35 -176.8(9) . . . . ?
 O11 C64 C63 C60 -126.1(17) . . . . ?
 C95 C94 C99 C98 52.2(13) . . . . ?
 C95 C94 C99 C100 178.4(9) . . . . ?
 C109 C110 C111 C112 -54.2(14) . . . . ?
 C122 N16 C121 O20 -4.0(17) . . . . ?
 C122 N16 C121 C119 172.6(10) . . . . ?
 C122 C123 C124 C125 57(2) . . . . ?
 C122 C127 C126 C125 -62.4(19) . . . . ?
 C122 C127 C128 C129 72(3) . . . . ?
 C122 C127 C128 C131 -70(2) . . . . ?
 C60 C59 C58 C57 -65.5(14) . . . . ?
 C35 C32 C31 C26 147.9(9) . . . . ?
 C35 C32 C31 C30 -83.9(10) . . . . ?
 C35 C32 C33 C34 -88(2) . . . . ?
 C35 C32 C33 C34A -167(2) . . . . ?
 C112 C113 C114 C117 -82.0(10) . . . . ?
 C112 C113 C114 C115 44.6(10) . . . . ?
 C112 C113 C108 N14 175.2(8) . . . . ?
 C112 C113 C108 C109 58.2(10) . . . . ?
 C72 C71 C70 C69 0.0(3) . . . . ?
 C61 C60 C63 C64 60(2) . . . . ?
 C123 C122 C127 C126 60.6(16) . . . . ?
 C123 C122 C127 C128 -168.4(14) . . . . ?
 C64 O11 C65 C66 -64.4(18) . . . . ?
 C64 O11 C65 C67 59.1(18) . . . . ?
 C64 O11 C65 C68 -180.0(16) . . . . ?
 C1 C6 C5 C4 0.3(10) . . . . ?
 C1 C2 C3 C4 -0.1(3) . . . . ?
 C115 C114 C117 C118 172.2(9) . . . . ?
 C127 C122 C123 C124 -59.0(17) . . . . ?
 C127 C126 C125 C124 62(2) . . . . ?
 C126 C127 C128 C129 -160(2) . . . . ?
 C126 C127 C128 C131 57(3) . . . . ?
 C126 C125 C124 C123 -57(3) . . . . ?
 C65 O11 C64 O10 1(3) . . . . ?
 C65 O11 C64 C63 169.2(15) . . . . ?
 C6 C1 C7 O1 76(2) . . . . ?
 C6 C1 C2 C3 0.1(4) . . . . ?
 C6 C5 C4 C3 -0.3(11) . . . . ?
 C7 O1 C8 O2 -0.5(17) . . . . ?
 C7 O1 C8 N1 -177.5(14) . . . . ?
 C7 C1 C6 C5 178.6(15) . . . . ?
 C7 C1 C2 C3 -178.5(16) . . . . ?
 C2 C1 C6 C5 -0.2(8) . . . . ?
 C2 C1 C7 O1 -105(2) . . . . ?
 C2 C3 C4 C5 0.1(8) . . . . ?
 C63 C60 C61 C62 54.7(16) . . . . ?
 C63 C60 C61 C62A 88(2) . . . . ?
 C134 C133 O22 C132 -178(3) . . . . ?
 C133 O22 C132 O21 -4(5) . . . . ?
 C133 O22 C132 C131 150(3) . . . . ?
 C135 C133 O22 C132 67(3) . . . . ?
 C128 C127 C126 C125 165.6(19) . . . . ?
 C128 C131 C132 O21 6(5) . . . . ?
 C128 C131 C132 O22 -148(3) . . . . ?
 C132 C131 C128 C127 -86(4) . . . . ?
 C132 C131 C128 C129 132(3) . . . . ?
 C136 C133 O22 C132 -53(4) . . . . ?
 C130 C129 C128 C127 36(4) . . . . ?
 C130 C129 C128 C131 176(2) . . . . ?
 C33 C32 C31 C26 -88.3(11) . . . . ?
 C33 C32 C31 C30 39.9(12) . . . . ?
 C33 C32 C35 C36 165.6(10) . . . . ?

_smtbx_masks_special_details       ?
loop_
  _smtbx_masks_void_nr
  _smtbx_masks_void_average_x
  _smtbx_masks_void_average_y
  _smtbx_masks_void_average_z
  _smtbx_masks_void_volume
  _smtbx_masks_void_count_electrons
  _smtbx_masks_void_content
 1 -0.072 0.014 0.249 363.3 69.8 ?
 2 0.143 0.203 0.843 76.3 13.7 ?
 3 0.072 0.514 0.751 363.3 69.7 ?
 4 -0.143 0.703 0.157 76.3 13.7 ?
 5 0.443 0.826 0.686 43.4 0.0 ?
 6 0.557 0.326 0.314 43.4 0.0 ?

_smtbx_masks_void_probe_radius     1.2
_smtbx_masks_void_truncation_radius  1.2
_shelx_res_file
;
TITL xtal1_a.res in P2(1)
    xtal1.res
    created by SHELXL-2017/1 at 21:04:43 on 22-Mar-2023
REM Old TITL Xtal1 in P2(1)
REM SHELXT solution in P2(1)
REM R1 0.218, Rweak 0.179, Alpha 0.016, Orientation as input
REM Flack x = 0.400 ( 0.095 ) from Parsons' quotients
REM Formula found by SHELXT: C129 C49 O32
CELL 1.54184 8.9665 32.2159 25.6602 90 91.943 90
ZERR 4 0.0005 0.0017 0.0015 0 0.006 0
LATT -1
SYMM -X,0.5+Y,-Z
SFAC C H N O
UNIT 272 448 32 44
DFIX 1.42 0.01 C1 C2
DFIX 1.42 0.01 C2 C3
DFIX 1.42 0.01 C3 C4
DFIX 1.42 0.01 C4 C5
DFIX 1.42 0.01 C5 C6
DFIX 1.42 0.01 C6 C1
FLAT 0.01 C1 C2 C3 C4 C5 C6
DFIX 1.42 0.01 C69 C70
DFIX 1.42 0.01 C70 C71
DFIX 1.42 0.01 C71 C72
DFIX 1.42 0.01 C72 C73
DFIX 1.42 0.01 C73 C74
DFIX 1.42 0.01 C74 C69
FLAT 0.01 C69 C70 C71 C72 C73 C74
DFIX 1.54 0.01 C65 C66
DFIX 1.54 0.01 C65 C67
DFIX 1.54 0.01 C65 C68
DFIX 2.5 0.01 C66 C67
DFIX 2.5 0.01 C67 C68
DFIX 2.5 0.01 C68 C66
DFIX 1.54 0.01 C133 C134
DFIX 1.54 0.01 C133 C135
DFIX 1.54 0.01 C133 C136
DFIX 2.5 0.01 C134 C135
DFIX 2.5 0.01 C135 C136
DFIX 2.5 0.01 C136 C134
DFIX 1.54 0.01 C127 C128
DFIX 1.54 0.01 C128 C129
DFIX 1.54 0.01 C129 C130
DFIX 1.54 0.01 C128 C131
DFIX 1.54 0.01 C131 C132
DFIX 1.34 0.01 C132 O22
DFIX 1.2 0.01 C132 O21
DFIX 2.26 0.01 O22 O21
DFIX 2.4 0.01 O21 C131
DFIX 2.34 0.01 O22 C131
DFIX 2.5 0.01 C132 C133
DFIX 1.5 0.01 C133 O22
ISOR 0.01 0.02 C133 C132 O21 C3 C4 C130 C131 C128
SIMU 0.004 0.008 2 C133 C132 O21 C3 C4 C130 C131 C128
SIMU 0.004 0.008 2 C1 C2 C3 C4 C5 C6
SIMU 0.004 0.008 2 C132 O21 O22 C133
SIMU 0.004 0.008 2 C129 C130
SIMU 0.004 0.008 2 C134 C135 C136
ISOR 0.01 0.02 C134 C135 C136

L.S. 6
PLAN  1
TEMP -173
CONF
MORE -1
BOND $H
ABIN
fmap 2
acta
REM <olex2.extras>
REM <HklSrc "%.\\Xtal1.hkl">
REM </olex2.extras>

WGHT    0.195400    3.718500
FVAR       0.96200   0.49927   0.69342   0.54082
O16   4    0.813857    0.567999    0.378146    11.00000    0.05719    0.03096 =
         0.07890    0.00856   -0.00921   -0.01415
O17   4    0.891019    0.376766    0.473371    11.00000    0.06959    0.03147 =
         0.08444    0.00446    0.01211   -0.00393
O15   4    1.089202    0.531319    0.471729    11.00000    0.03917    0.03256 =
         0.08282    0.00384    0.00428    0.00614
O13   4    0.830987    0.672222    0.479665    11.00000    0.05828    0.03751 =
         0.07857    0.00150   -0.00197    0.01323
O14   4    0.946569    0.718658    0.358376    11.00000    0.03857    0.03267 =
         0.11518   -0.01109    0.00466   -0.00925
O20   4    0.863727    0.356407    0.631111    11.00000    0.05334    0.02648 =
         0.09990    0.00564   -0.00163    0.01669
O19   4    0.564076    0.267361    0.587690    11.00000    0.03695    0.04634 =
         0.09218    0.00672   -0.00025   -0.00968
O9    4    0.805266    0.665434    0.873547    11.00000    0.07175    0.03841 =
         0.06835   -0.00917    0.01439   -0.01573
O3    4    0.940780    0.294137    1.114108    11.00000    0.03830    0.03258 =
         0.08111   -0.00361    0.00415    0.00309
O18   4    0.675122    0.463710    0.509732    11.00000    0.04663    0.03225 =
         0.08556    0.01516   -0.00614   -0.00284
O5    4    0.796095    0.441440    1.108038    11.00000    0.06160    0.03539 =
         0.06979    0.00816    0.00676    0.00485
O4    4    1.062147    0.481090    1.016948    11.00000    0.05644    0.03761 =
         0.08083    0.00939    0.00598   -0.00166
O7    4    0.643503    0.547765    0.978314    11.00000    0.05180    0.04177 =
         0.09473    0.01708   -0.00008    0.00117
O8    4    0.563541    0.745121    0.921297    11.00000    0.04915    0.04300 =
         0.08070    0.00170    0.00783    0.01011
N13   3    0.976957    0.441200    0.494851    11.00000    0.06142    0.04338 =
         0.07170   -0.00144    0.01029   -0.00400
AFIX  43
H13   2    1.024854    0.463533    0.484925    11.00000   -1.20000
AFIX   0
N11   3    0.928442    0.584400    0.479520    11.00000    0.03725    0.02761 =
         0.07068   -0.00028   -0.00298   -0.00013
AFIX  43
H11   2    0.915701    0.610910    0.486337    11.00000   -1.20000
AFIX   0

O2    4    0.805486    0.340616    1.006460    11.00000    0.06386    0.03135 =
         0.07440    0.00108    0.01249   -0.01602
O12   4    0.689275    0.724885    0.506137    11.00000    0.06350    0.06858 =
         0.06457   -0.00459    0.01771    0.00822
N1    3    0.659972    0.306326    1.062876    11.00000    0.03261    0.03841 =
         0.05543    0.00024   -0.00119   -0.00433
AFIX  43
H1    2    0.594118    0.286313    1.066083    11.00000   -1.20000
AFIX   0
N7    3    0.733753    0.705048    0.964929    11.00000    0.05408    0.02538 =
         0.06998    0.00681   -0.00191   -0.00374
AFIX  43
H7    2    0.752950    0.687192    0.990229    11.00000   -1.20000
AFIX   0
O1    4    0.656339    0.288005    0.978666    11.00000    0.09072    0.06290 =
         0.06628   -0.00121    0.00684   -0.03610
N3    3    0.898220    0.427754    1.007802    11.00000    0.04022    0.03262 =
         0.06560    0.00386    0.00706    0.01234
AFIX  43
H3    2    0.886354    0.401216    1.000669    11.00000   -1.20000
AFIX   0
N2    3    0.945982    0.363717    1.126929    11.00000    0.03689    0.03164 =
         0.05153    0.00150    0.00127   -0.00602
AFIX  43
H2    2    0.891176    0.386379    1.126729    11.00000   -1.20000
AFIX   0

N10   3    0.947705    0.648526    0.359059    11.00000    0.03926    0.03070 =
         0.06579    0.00144    0.00089    0.00512
AFIX  43
H10   2    0.893711    0.626020    0.363128    11.00000   -1.20000
AFIX   0

O6    4    0.854124    0.633118    1.027307    11.00000    0.05204    0.04147 =
         0.11421    0.01486    0.01372    0.01802
N6    3    0.646798    0.594445    0.910711    11.00000    0.04067    0.04109 =
         0.06642    0.00866    0.00881    0.00367
AFIX  43
H6    2    0.703943    0.609164    0.890499    11.00000   -1.20000
AFIX   0

N9    3    0.689431    0.709201    0.422559    11.00000    0.05104    0.04062 =
         0.07008   -0.00185    0.00597    0.00926
AFIX  43
H9A   2    0.636143    0.731885    0.417605    11.00000   -1.20000
AFIX   0

N8    3    0.912801    0.723044    0.843424    11.00000    0.03693    0.03015 =
         0.07211   -0.00207    0.00727   -0.00585
AFIX  43
H8    2    0.960334    0.746014    0.852286    11.00000   -1.20000
AFIX   0
N4    3    0.712884    0.503777    1.081939    11.00000    0.06030    0.03406 =
         0.07686    0.01786    0.00942    0.00004
AFIX  43
H4    2    0.682495    0.518978    1.055136    11.00000   -1.20000
AFIX   0

N14   3    0.679041    0.418551    0.578555    11.00000    0.02714    0.02838 =
         0.08213    0.00664   -0.00006   -0.00445
AFIX  43
H14   2    0.735573    0.403163    0.599548    11.00000   -1.20000
AFIX   0

C11   1    0.878926    0.328262    1.115242    11.00000    0.03743    0.02374 =
         0.05375    0.00375    0.00023    0.00395
C104  1    0.962557    0.407317    0.461693    11.00000    0.05674    0.04263 =
         0.09277    0.00474   -0.00757    0.00948
N12   3    0.741655    0.505616    0.408126    11.00000    0.06122    0.03240 =
         0.08767    0.01498   -0.00207   -0.00889
AFIX  43
H12A  2    0.716395    0.491869    0.436119    11.00000   -1.20000
AFIX   0

C50   1    0.593374    0.717181    0.954523    11.00000    0.03457    0.04085 =
         0.06925   -0.00245    0.00404    0.01244
C79   1    0.884675    0.685344    0.364503    11.00000    0.03101    0.04094 =
         0.06255    0.00585   -0.00685   -0.00866
N15   3    0.743850    0.306667    0.552111    11.00000    0.04330    0.02845 =
         0.09756    0.01300    0.00004   -0.01870
AFIX  43
H15   2    0.763972    0.325631    0.528688    11.00000   -1.20000
AFIX   0
C93   1    0.786149    0.544383    0.414512    11.00000    0.04062    0.04553 =
         0.07847    0.00352    0.00296   -0.00547
C91   1    0.796184    0.558332    0.470281    11.00000    0.03446    0.04095 =
         0.07580    0.00214    0.00399    0.00727
AFIX  13
H91   2    0.805185    0.533262    0.493152    11.00000   -1.20000
AFIX   0

C22   1    1.040069    0.444173    1.010760    11.00000    0.05068    0.04997 =
         0.03621    0.00527    0.00312   -0.00345
C90   1    1.067783    0.569620    0.478034    11.00000    0.04799    0.04001 =
         0.04187    0.01048    0.00310    0.01216
C107  1    0.745596    0.441545    0.541903    11.00000    0.04515    0.02780 =
         0.07253   -0.00558   -0.00177   -0.01911
C53   1    0.854896    0.700450    0.879970    11.00000    0.04317    0.03403 =
         0.07467    0.00908    0.00629   -0.00141
C25   1    0.760754    0.465215    1.072580    11.00000    0.03082    0.03104 =
         0.07413    0.01435    0.01118   -0.00140
C21   1    1.162143    0.412806    1.003705    11.00000    0.04502    0.04276 =
         0.05969    0.00709    0.01068    0.00723
AFIX  23
H21A  2    1.259931    0.427079    1.005931    11.00000   -1.20000
H21B  2    1.150530    0.400342    0.968536    11.00000   -1.20000
AFIX   0
C23   1    0.767158    0.453446    1.016249    11.00000    0.02732    0.03707 =
         0.09004    0.00962   -0.00387   -0.01232
AFIX  13
H23   2    0.774312    0.479285    0.994884    11.00000   -1.20000
AFIX   0
C26   1    0.708001    0.522020    1.133394    11.00000    0.10470    0.03413 =
         0.05900    0.01107    0.01620    0.01414
AFIX  13
H26   2    0.760871    0.502896    1.158544    11.00000   -1.20000
AFIX   0

C119  1    0.863851    0.291195    0.585021    11.00000    0.03594    0.03306 =
         0.07205    0.01160    0.00872    0.00505
AFIX  13
H119  2    0.838165    0.262607    0.596965    11.00000   -1.20000
AFIX   0
C80   1    1.105216    0.644280    0.346421    11.00000    0.03840    0.03479 =
         0.06667    0.00387    0.00674    0.00121
AFIX  13
H80   2    1.152915    0.672323    0.348278    11.00000   -1.20000
AFIX   0

C8    1    0.713963    0.314844    1.016361    11.00000    0.06786    0.03288 =
         0.06324   -0.01247   -0.01811    0.01281
N16   3    0.955208    0.299975    0.672791    11.00000    0.09002    0.04519 =
         0.06206    0.01589   -0.00662   -0.01590
AFIX  43
H16   2    0.965770    0.272861    0.670993    11.00000   -1.20000
AFIX   0

C12   1    1.106169    0.367872    1.140262    11.00000    0.03720    0.03841 =
         0.07936    0.00964    0.00347    0.01630
AFIX  13
H12   2    1.152068    0.339620    1.138903    11.00000   -1.20000
AFIX   0
C39   1    0.714234    0.571801    0.948446    11.00000    0.04586    0.04346 =
         0.06480    0.00687    0.00824    0.00421
C49   1    0.470246    0.695698    0.984056    11.00000    0.03456    0.04534 =
         0.08368   -0.00470    0.00873    0.00033
AFIX  23
H49A  2    0.372815    0.708074    0.973452    11.00000   -1.20000
H49B  2    0.486796    0.700626    1.021893    11.00000   -1.20000
AFIX   0
C40   1    0.484794    0.596579    0.900501    11.00000    0.03495    0.05193 =
         0.07135    0.00634    0.00201   -0.00120
AFIX  13
H40   2    0.433810    0.575255    0.921920    11.00000   -1.20000
AFIX   0
N5    3    0.947077    0.571788    1.003226    11.00000    0.05974    0.06291 =
         0.08765    0.02268    0.00289    0.02177
AFIX  43
H5    2    0.997772    0.549500    1.012751    11.00000   -1.20000
AFIX   0

C76   1    0.740154    0.699680    0.470829    11.00000    0.04815    0.04548 =
         0.07240    0.01284    0.01402    0.01368
C17   1    1.182587    0.395276    1.100673    11.00000    0.02955    0.03106 =
         0.07417    0.00535   -0.00576    0.00462
AFIX  13
H17   2    1.133249    0.423102    1.101243    11.00000   -1.20000
AFIX   0

C77   1    0.720581    0.682822    0.378125    11.00000    0.02620    0.03888 =
         0.08048    0.00145    0.01224   -0.00847
AFIX  13
H77   2    0.695045    0.653432    0.386633    11.00000   -1.20000
AFIX   0
C121  1    0.892273    0.318481    0.632213    11.00000    0.07015    0.04554 =
         0.06667    0.00405    0.01192   -0.00339

C18   1    1.160411    0.377722    1.045284    11.00000    0.04223    0.02763 =
         0.09251    0.01240    0.00755   -0.00199
AFIX  13
H18   2    1.059284    0.364625    1.043037    11.00000   -1.20000
AFIX   0
C16   1    1.346546    0.401544    1.116628    11.00000    0.03093    0.05561 =
         0.08424    0.01866    0.00436   -0.00244
AFIX  23
H16A  2    1.392954    0.420760    1.091804    11.00000   -1.20000
H16B  2    1.399491    0.374629    1.115080    11.00000   -1.20000
AFIX   0
C51   1    0.855123    0.721257    0.934564    11.00000    0.03836    0.02785 =
         0.07893    0.00667    0.00017    0.01355
AFIX  13
H51   2    0.840082    0.751796    0.929791    11.00000   -1.20000
AFIX   0
C45   1    0.431943    0.639494    0.915215    11.00000    0.03977    0.03818 =
         0.07817    0.00230   -0.00294    0.00909
AFIX  13
H45   2    0.487482    0.660183    0.894244    11.00000   -1.20000
AFIX   0

C81   1    1.115362    0.627492    0.289510    11.00000    0.03749    0.04328 =
         0.07061   -0.00092    0.00398   -0.01336
AFIX  23
H81A  2    1.072064    0.648223    0.264863    11.00000   -1.20000
H81B  2    1.055824    0.601710    0.285900    11.00000   -1.20000
AFIX   0
C87   1    1.310714    0.666715    0.451407    11.00000    0.03027    0.03937 =
         0.07619    0.00114   -0.00525   -0.00407
AFIX  23
H87A  2    1.408099    0.652441    0.455833    11.00000   -1.20000
H87B  2    1.315859    0.685226    0.420725    11.00000   -1.20000
AFIX   0

C32   1    0.956604    0.558129    1.118684    11.00000    0.05268    0.05058 =
         0.07897    0.00393   -0.01672   -0.00063
AFIX  13
H32   2    0.960888    0.534427    1.093615    11.00000   -1.20000
AFIX   0

C105  1    0.914603    0.439713    0.544471    11.00000    0.03858    0.03039 =
         0.08296    0.00344   -0.01096   -0.02423
AFIX  13
H105  2    0.945432    0.413025    0.561574    11.00000   -1.20000
AFIX   0

C13   1    1.127846    0.384149    1.195123    11.00000    0.04548    0.03636 =
         0.07005    0.00734   -0.01217    0.00440
AFIX  23
H13A  2    1.075401    0.411060    1.197895    11.00000   -1.20000
H13B  2    1.081854    0.364510    1.219530    11.00000   -1.20000
AFIX   0
C31   1    0.792381    0.563152    1.133449    11.00000    0.09369    0.03208 =
         0.06761    0.00483   -0.00242    0.00642
AFIX  13
H31   2    0.743703    0.580418    1.105308    11.00000   -1.20000
AFIX   0
C9    1    0.708914    0.329644    1.107475    11.00000    0.02721    0.02309 =
         0.07495    0.00386   -0.00326    0.00649
AFIX  13
H9    2    0.676647    0.359166    1.102847    11.00000   -1.20000
AFIX   0
C54   1    0.901319    0.711533    0.788896    11.00000    0.04945    0.04111 =
         0.08419   -0.00026    0.01108    0.00500
AFIX  13
H54   2    0.912367    0.680672    0.787391    11.00000   -1.20000
AFIX   0
C59   1    0.747532    0.721644    0.765750    11.00000    0.04433    0.07738 =
         0.04957   -0.00585    0.01234   -0.00270
AFIX  13
H59   2    0.673650    0.714201    0.792546    11.00000   -1.20000
AFIX   0
C10   1    0.639955    0.312365    1.154811    11.00000    0.04810    0.04061 =
         0.07779   -0.00924   -0.00085   -0.00638
AFIX 137
H10A  2    0.678837    0.327143    1.185767    11.00000   -1.50000
H10B  2    0.664257    0.282794    1.157964    11.00000   -1.50000
H10C  2    0.531398    0.315790    1.151847    11.00000   -1.50000
AFIX   0

C89   1    1.189195    0.599861    0.482721    11.00000    0.04014    0.04278 =
         0.06080   -0.00498   -0.00461    0.00361
AFIX  23
H89A  2    1.285246    0.584817    0.481298    11.00000   -1.20000
H89B  2    1.185631    0.613222    0.517400    11.00000   -1.20000
AFIX   0
C84   1    1.345241    0.605709    0.367996    11.00000    0.04955    0.04949 =
         0.06279   -0.00216    0.01343    0.00338
AFIX  23
H84A  2    1.392204    0.585370    0.392374    11.00000   -1.20000
H84B  2    1.404999    0.631526    0.370242    11.00000   -1.20000
AFIX   0
C85   1    1.189099    0.615077    0.385797    11.00000    0.02536    0.02941 =
         0.08621   -0.00896    0.01334    0.00412
AFIX  13
H85   2    1.133134    0.588242    0.386429    11.00000   -1.20000
AFIX   0
C69   1    0.875118    0.729787    0.578490    11.00000    0.10782    0.04304 =
         0.05230   -0.00030    0.01599    0.01269
C118  1    0.599906    0.293369    0.555403    11.00000    0.05501    0.04416 =
         0.08186    0.00145   -0.00560   -0.00712
C82   1    1.280563    0.618262    0.275006    11.00000    0.06155    0.06975 =
         0.05921    0.00152    0.01250   -0.00947
AFIX  23
H82A  2    1.281870    0.606446    0.239409    11.00000   -1.20000
H82B  2    1.338013    0.644507    0.275157    11.00000   -1.20000
AFIX   0
C103  1    1.032817    0.412011    0.409137    11.00000    0.06202    0.04013 =
         0.09566   -0.00028    0.01559    0.01327
AFIX  23
H10D  2    1.014860    0.386171    0.389006    11.00000   -1.20000
H10E  2    1.142050    0.414904    0.414909    11.00000   -1.20000
AFIX   0
C94   1    0.730763    0.483251    0.357284    11.00000    0.12818    0.04475 =
         0.05620    0.00824   -0.01544   -0.01965
AFIX  13
H94   2    0.778748    0.500749    0.330371    11.00000   -1.20000
AFIX   0
C88   1    1.283338    0.693171    0.500329    11.00000    0.06362    0.03782 =
         0.07804   -0.00280    0.01414   -0.01746
AFIX 137
H88A  2    1.185966    0.706858    0.496537    11.00000   -1.50000
H88B  2    1.361825    0.714214    0.504314    11.00000   -1.50000
H88C  2    1.284846    0.675236    0.531190    11.00000   -1.50000
AFIX   0

C27   1    0.553844    0.527594    1.150593    11.00000    0.10979    0.05690 =
         0.10013    0.00620    0.06104    0.01278
AFIX  23
H27A  2    0.508597    0.499752    1.154183    11.00000   -1.20000
H27B  2    0.496588    0.542266    1.122541    11.00000   -1.20000
AFIX   0
C55   1    1.026706    0.729484    0.759350    11.00000    0.04878    0.05906 =
         0.06112    0.01060   -0.00001    0.00698
AFIX  23
H55A  2    1.033527    0.714646    0.725729    11.00000   -1.20000
H55B  2    1.121455    0.724913    0.779465    11.00000   -1.20000
AFIX   0
C41   1    0.459134    0.587009    0.843063    11.00000    0.05256    0.05165 =
         0.07757    0.00351    0.00707    0.00533
AFIX  23
H41A  2    0.489722    0.558117    0.835765    11.00000   -1.20000
H41B  2    0.519496    0.605925    0.821865    11.00000   -1.20000
AFIX   0

C98   1    0.790181    0.416998    0.310684    11.00000    0.13206    0.05829 =
         0.06380    0.00283   -0.00313   -0.01438
AFIX  23
H98A  2    0.840639    0.430961    0.281775    11.00000   -1.20000
H98B  2    0.836649    0.389366    0.315890    11.00000   -1.20000
AFIX   0

C52   1    1.003903    0.714214    0.964866    11.00000    0.05099    0.05805 =
         0.05413    0.00613    0.00508    0.00929
AFIX 137
H52A  2    1.084363    0.728214    0.946843    11.00000   -1.50000
H52B  2    1.024885    0.684394    0.966910    11.00000   -1.50000
H52C  2    0.997263    0.725547    1.000154    11.00000   -1.50000
AFIX   0
C30   1    0.773852    0.587832    1.185672    11.00000    0.13521    0.05759 =
         0.05027    0.00034    0.00271    0.01517
AFIX  23
H30A  2    0.828190    0.572994    1.214269    11.00000   -1.20000
H30B  2    0.820066    0.615564    1.182245    11.00000   -1.20000
AFIX   0
C20   1    1.228593    0.318254    0.984167    11.00000    0.07981    0.05504 =
         0.06297   -0.00116    0.00185    0.01629
AFIX 137
H20A  2    1.121211    0.312693    0.984765    11.00000   -1.50000
H20B  2    1.283322    0.291918    0.984657    11.00000   -1.50000
H20C  2    1.250831    0.333665    0.952431    11.00000   -1.50000
AFIX   0
C15   1    1.363343    0.419410    1.172248    11.00000    0.05414    0.06399 =
         0.07482    0.01321   -0.00237   -0.02388
AFIX  23
H15A  2    1.315837    0.447118    1.173457    11.00000   -1.20000
H15B  2    1.470479    0.422641    1.182010    11.00000   -1.20000
AFIX   0

C83   1    1.352280    0.588574    0.312628    11.00000    0.04474    0.05705 =
         0.07178   -0.00049    0.01481    0.00014
AFIX  23
H83A  2    1.457658    0.584159    0.303707    11.00000   -1.20000
H83B  2    1.300241    0.561495    0.310443    11.00000   -1.20000
AFIX   0

O10   4    0.734351    0.628321    0.637250    11.00000    0.13234    0.07146 =
         0.12612   -0.01352    0.02696   -0.03703
C86   1    1.186675    0.633857    0.441044    11.00000    0.03868    0.04142 =
         0.06179    0.00870   -0.00511   -0.01100
AFIX  13
H86   2    1.089140    0.648644    0.443612    11.00000   -1.20000
AFIX   0

C44   1    0.261569    0.643466    0.899864    11.00000    0.03585    0.06323 =
         0.08321    0.00188    0.00593    0.00817
AFIX  23
H44A  2    0.204056    0.623435    0.920458    11.00000   -1.20000
H44B  2    0.226621    0.671762    0.908252    11.00000   -1.20000
AFIX   0
C14   1    1.289064    0.390032    1.211172    11.00000    0.05222    0.05799 =
         0.06709    0.00793   -0.00741   -0.02412
AFIX  23
H14A  2    1.340800    0.362880    1.211713    11.00000   -1.20000
H14B  2    1.296818    0.402003    1.246694    11.00000   -1.20000
AFIX   0

C78   1    0.623785    0.697212    0.330841    11.00000    0.04864    0.03609 =
         0.08679    0.00264   -0.00053   -0.00221
AFIX 137
H78A  2    0.518804    0.697920    0.340258    11.00000   -1.50000
H78B  2    0.635801    0.677841    0.301836    11.00000   -1.50000
H78C  2    0.655117    0.725035    0.320323    11.00000   -1.50000
AFIX   0
C113  1    0.452541    0.376702    0.574718    11.00000    0.03977    0.04327 =
         0.09089    0.00471    0.00151    0.00228
AFIX  13
H113  2    0.502269    0.357149    0.600096    11.00000   -1.20000
AFIX   0

C43   1    0.233563    0.635064    0.842045    11.00000    0.05826    0.08952 =
         0.08011    0.00567   -0.00551    0.01186
AFIX  23
H43A  2    0.125292    0.636757    0.833396    11.00000   -1.20000
H43B  2    0.284953    0.656295    0.821301    11.00000   -1.20000
AFIX   0

C92   1    0.656122    0.582057    0.484151    11.00000    0.03822    0.04025 =
         0.09525    0.00094    0.01077    0.00957
AFIX 137
H92A  2    0.657559    0.587292    0.521786    11.00000   -1.50000
H92B  2    0.567768    0.565593    0.474202    11.00000   -1.50000
H92C  2    0.652893    0.608556    0.465391    11.00000   -1.50000
AFIX   0

C56   1    1.008156    0.776073    0.748597    11.00000    0.07075    0.05096 =
         0.07353   -0.00141    0.00639   -0.01990
AFIX  23
H56A  2    1.086183    0.785325    0.724802    11.00000   -1.20000
H56B  2    1.021684    0.791610    0.781708    11.00000   -1.20000
AFIX   0
C36   1    0.928311    0.602900    1.037941    11.00000    0.05486    0.03099 =
         0.10156    0.01130    0.01082    0.00703

C99   1    0.812580    0.443051    0.361269    11.00000    0.09620    0.04636 =
         0.05649    0.01307   -0.01657   -0.03151
AFIX  13
H99   2    0.767544    0.426906    0.390069    11.00000   -1.20000
AFIX   0

C29   1    0.620128    0.592973    1.199428    11.00000    0.15928    0.04829 =
         0.07470   -0.00884    0.03013    0.02622
AFIX  23
H29A  2    0.569644    0.611663    1.173788    11.00000   -1.20000
H29B  2    0.616994    0.606369    1.234096    11.00000   -1.20000
AFIX   0

C71   1    1.127021    0.714862    0.616411    11.00000    0.12451    0.14443 =
         0.03642   -0.00243    0.00566   -0.03841
AFIX  43
H71   2    1.196736    0.695199    0.630218    11.00000   -1.20000
AFIX   0
C97   1    0.623769    0.411553    0.295891    11.00000    0.12345    0.04193 =
         0.08458   -0.00190   -0.03072   -0.00593
AFIX  23
H97A  2    0.613259    0.396224    0.262530    11.00000   -1.20000
H97B  2    0.575224    0.395034    0.323083    11.00000   -1.20000
AFIX   0

C46   1    0.464823    0.648982    0.973948    11.00000    0.04714    0.04854 =
         0.06440    0.00290    0.01230    0.00500
AFIX  13
H46   2    0.566609    0.637827    0.982835    11.00000   -1.20000
AFIX   0

C114  1    0.485617    0.360976    0.520164    11.00000    0.03995    0.03660 =
         0.09713    0.00833   -0.01220   -0.00844
AFIX  13
H114  2    0.589020    0.370341    0.512646    11.00000   -1.20000
AFIX   0

C24   1    0.629530    0.430640    0.999761    11.00000    0.05323    0.04417 =
         0.11475   -0.00414   -0.00441   -0.00508
AFIX 137
H24A  2    0.630527    0.403039    1.015827    11.00000   -1.50000
H24B  2    0.625377    0.427783    0.961717    11.00000   -1.50000
H24C  2    0.541883    0.446050    1.010861    11.00000   -1.50000
AFIX   0

C120  1    1.009014    0.289045    0.553053    11.00000    0.04419    0.05527 =
         0.07746    0.00266    0.00800   -0.00776
AFIX 137
H12B  2    1.094256    0.282436    0.576502    11.00000   -1.50000
H12C  2    1.025732    0.315909    0.536311    11.00000   -1.50000
H12D  2    0.998047    0.267443    0.526308    11.00000   -1.50000
AFIX   0

C19   1    1.275546    0.343707    1.031480    11.00000    0.05154    0.05128 =
         0.07830    0.00249    0.01043    0.01082
AFIX  23
H19A  2    1.372497    0.357129    1.025002    11.00000   -1.20000
H19B  2    1.290234    0.324914    1.061745    11.00000   -1.20000
AFIX   0
C42   1    0.290323    0.592804    0.828692    11.00000    0.06338    0.09929 =
         0.07911   -0.00605   -0.01585    0.02198
AFIX  23
H42A  2    0.273837    0.588025    0.790822    11.00000   -1.20000
H42B  2    0.232308    0.571696    0.847387    11.00000   -1.20000
AFIX   0

C108  1    0.515991    0.418012    0.585065    11.00000    0.03932    0.04797 =
         0.08191    0.01214    0.01214    0.01291
AFIX  13
H108  2    0.467031    0.438851    0.561207    11.00000   -1.20000
AFIX   0
C75   1    0.723998    0.714799    0.560169    11.00000    0.06156    0.06040 =
         0.07294    0.00577    0.02279    0.00111
AFIX  23
H75A  2    0.719231    0.684311    0.564652    11.00000   -1.20000
H75B  2    0.647541    0.727349    0.582225    11.00000   -1.20000
AFIX   0

C58   1    0.742382    0.767991    0.759446    11.00000    0.11487    0.08259 =
         0.04950   -0.00596    0.00484    0.01738
AFIX  23
H58A  2    0.641232    0.775837    0.746263    11.00000   -1.20000
H58B  2    0.757746    0.780824    0.794271    11.00000   -1.20000
AFIX   0

C70   1    0.982025    0.702281    0.599063    11.00000    0.08995    0.05856 =
         0.05670   -0.00968    0.01016    0.01068
AFIX  43
H70   2    0.956465    0.673750    0.601571    11.00000   -1.20000
AFIX   0
C74   1    0.919506    0.771343    0.575790    11.00000    0.13542    0.07665 =
         0.07380    0.00532    0.00841   -0.00196
AFIX  43
H74   2    0.849668    0.790957    0.561948    11.00000   -1.20000
AFIX   0

C28   1    0.533177    0.550918    1.200928    11.00000    0.21102    0.05097 =
         0.08879   -0.00385    0.07144   -0.00653
AFIX  23
H28A  2    0.570953    0.533995    1.230753    11.00000   -1.20000
H28B  2    0.425752    0.556328    1.205564    11.00000   -1.20000
AFIX   0
C57   1    0.853266    0.785937    0.723940    11.00000    0.11924    0.04763 =
         0.06192   -0.00378   -0.00318   -0.00041
AFIX  23
H57A  2    0.839150    0.816315    0.720671    11.00000   -1.20000
H57B  2    0.842280    0.773330    0.688835    11.00000   -1.20000
AFIX   0

C117  1    0.487582    0.312343    0.519004    11.00000    0.05977    0.04187 =
         0.09143   -0.00262   -0.01709   -0.01129
AFIX  23
H11A  2    0.387471    0.302007    0.527705    11.00000   -1.20000
H11B  2    0.507614    0.303092    0.483121    11.00000   -1.20000
AFIX   0

C47   1    0.356686    0.628360    1.011428    11.00000    0.05720    0.06592 =
         0.07123    0.00703   -0.00010    0.00602
AFIX  23
H47A  2    0.326698    0.600713    0.997882    11.00000   -1.20000
H47B  2    0.265753    0.645563    1.014033    11.00000   -1.20000
AFIX   0

C116  1    0.441336    0.370220    0.423337    11.00000    0.05730    0.07733 =
         0.11744    0.00514   -0.02516    0.00061
AFIX 137
H11C  2    0.376706    0.383581    0.396730    11.00000   -1.50000
H11D  2    0.443164    0.340208    0.417156    11.00000   -1.50000
H11E  2    0.542713    0.381372    0.421518    11.00000   -1.50000
AFIX   0

C37   1    0.883048    0.574951    0.949397    11.00000    0.04958    0.05823 =
         0.09205    0.02675    0.00942    0.01380
AFIX  13
H37   2    0.909084    0.603033    0.935813    11.00000   -1.20000
AFIX   0

C73   1    1.061553    0.785848    0.592366    11.00000    0.12966    0.06261 =
         0.08771   -0.00352    0.00481   -0.03766
AFIX  43
H73   2    1.086505    0.814418    0.589823    11.00000   -1.20000
AFIX   0

O11   4    0.578940    0.596675    0.688313    11.00000    0.13260    0.09135 =
         0.10486   -0.01325   -0.01207   -0.04151
C106  1    0.973293    0.475900    0.578957    11.00000    0.05276    0.04452 =
         0.08338   -0.00762   -0.01022   -0.00579
AFIX 137
H10F  2    0.928639    0.474324    0.613235    11.00000   -1.50000
H10G  2    0.946354    0.502373    0.562344    11.00000   -1.50000
H10H  2    1.082107    0.473956    0.583165    11.00000   -1.50000
AFIX   0
C95   1    0.570397    0.477457    0.341404    11.00000    0.11714    0.05037 =
         0.08879    0.00127   -0.04708   -0.00795
AFIX  23
H95A  2    0.522747    0.505066    0.337659    11.00000   -1.20000
H95B  2    0.519907    0.462416    0.369458    11.00000   -1.20000
AFIX   0
C109  1    0.492677    0.430513    0.642745    11.00000    0.06873    0.06339 =
         0.06720    0.00606    0.00812    0.00073
AFIX  23
H10I  2    0.544930    0.410474    0.666222    11.00000   -1.20000
H10J  2    0.536070    0.458346    0.649406    11.00000   -1.20000
AFIX   0

C38   1    0.948040    0.543777    0.914250    11.00000    0.04887    0.09698 =
         0.09746    0.02332   -0.00122    0.00771
AFIX 137
H38A  2    0.913569    0.516008    0.923750    11.00000   -1.50000
H38B  2    1.057161    0.544880    0.917643    11.00000   -1.50000
H38C  2    0.916358    0.549835    0.878121    11.00000   -1.50000
AFIX   0

C122  1    1.009470    0.320238    0.720762    11.00000    0.11711    0.06852 =
         0.03845   -0.00218   -0.00383    0.02129
AFIX  13
H122  2    1.013308    0.350928    0.715123    11.00000   -1.20000
AFIX   0

C60   1    0.705519    0.696199    0.715633    11.00000    0.09019    0.07410 =
         0.06592   -0.00486   -0.00518    0.00053
AFIX  13
H60   2    0.782412    0.702710    0.689511    11.00000   -1.20000
AFIX   0
C35   1    1.006561    0.596463    1.090322    11.00000    0.05758    0.06625 =
         0.10403   -0.00561   -0.01752   -0.01005
AFIX  23
H35A  2    1.115306    0.594537    1.085255    11.00000   -1.20000
H35B  2    0.988835    0.621034    1.112439    11.00000   -1.20000
AFIX   0

C96   1    0.546698    0.453565    0.290409    11.00000    0.13677    0.05442 =
         0.12595   -0.02954   -0.05925    0.00490
AFIX  23
H96A  2    0.438669    0.449609    0.282765    11.00000   -1.20000
H96B  2    0.589089    0.469357    0.261310    11.00000   -1.20000
AFIX   0
C112  1    0.284463    0.377108    0.586679    11.00000    0.05252    0.06991 =
         0.10541    0.00351   -0.00274   -0.01835
AFIX  23
H11F  2    0.231402    0.396202    0.562166    11.00000   -1.20000
H11G  2    0.242760    0.348935    0.581154    11.00000   -1.20000
AFIX   0
C100  1    0.976516    0.448816    0.375941    11.00000    0.08449    0.05488 =
         0.07714   -0.00048    0.01201   -0.02060
AFIX  13
H100  2    0.982239    0.473657    0.399292    11.00000   -1.20000
AFIX   0

C66   1    0.423796    0.599241    0.611266    11.00000    0.08977    0.15498 =
         0.10749    0.04190   -0.04701   -0.03757
AFIX 137
H66A  2    0.333299    0.609754    0.627091    11.00000   -1.50000
H66B  2    0.396826    0.584938    0.578582    11.00000   -1.50000
H66C  2    0.490564    0.622485    0.604102    11.00000   -1.50000
AFIX   0

C72   1    1.165199    0.756978    0.612730    11.00000    0.09592    0.12889 =
         0.04971   -0.00536    0.01279    0.00143
AFIX  43
H72   2    1.261795    0.765997    0.624094    11.00000   -1.20000
AFIX   0

C61   1    0.558096    0.709123    0.691970    11.00000    0.06976    0.18122 =
         0.04930   -0.02334    0.01182   -0.01918
PART 1
AFIX  23
H61A  2    0.543352    0.697071    0.656681    31.00000   -1.20000
H61B  2    0.552128    0.739735    0.689242    31.00000   -1.20000
AFIX  23
PART 2
H61C  2    0.527698    0.686145    0.668295   -31.00000   -1.20000
H61D  2    0.580429    0.732965    0.669177   -31.00000   -1.20000
AFIX   0

PART 0
C101  1    1.083370    0.457654    0.331290    11.00000    0.14504    0.10042 =
         0.06763   -0.00413    0.02628   -0.05029
PART 2
AFIX  23
H10K  2    1.107906    0.430895    0.314656    41.00000   -1.20000
H10L  2    1.029319    0.474737    0.304722    41.00000   -1.20000
AFIX  23
PART 3
H10M  2    1.185002    0.455123    0.347280   -41.00000   -1.20000
H10N  2    1.071275    0.433804    0.307187   -41.00000   -1.20000
AFIX   0
PART 0
C123  1    1.170639    0.303401    0.730569    11.00000    0.06274    0.12232 =
         0.06284    0.00066   -0.00717    0.01578
AFIX  23
H12E  2    1.230583    0.309383    0.699754    11.00000   -1.20000
H12F  2    1.166846    0.272901    0.735047    11.00000   -1.20000
AFIX   0

C48   1    0.434242    0.623694    1.066063    11.00000    0.06952    0.18753 =
         0.05681    0.02106    0.00784   -0.01386
AFIX 137
H48A  2    0.510028    0.601822    1.064946    11.00000   -1.50000
H48B  2    0.359850    0.616308    1.091595    11.00000   -1.50000
H48C  2    0.481852    0.650003    1.076171    11.00000   -1.50000
AFIX   0
C64   1    0.691020    0.624574    0.680541    11.00000    0.17238    0.07741 =
         0.08668    0.01541    0.04599   -0.02184
C1    1    0.671446    0.258034    0.894788    11.00000    0.14289    0.13699 =
         0.13846   -0.01903    0.00215   -0.01745

C115  1    0.382193    0.378650    0.476394    11.00000    0.05915    0.04378 =
         0.08093    0.00809   -0.01035   -0.01455
AFIX  23
H11H  2    0.281928    0.366056    0.478725    11.00000   -1.20000
H11I  2    0.371848    0.408988    0.481243    11.00000   -1.20000
AFIX   0
C110  1    0.326525    0.431139    0.654346    11.00000    0.05448    0.12217 =
         0.07954   -0.00004    0.01397    0.02078
AFIX  23
H11J  2    0.313814    0.437342    0.691721    11.00000   -1.20000
H11K  2    0.275930    0.453216    0.633545    11.00000   -1.20000
AFIX   0
C127  1    0.916442    0.310894    0.768472    11.00000    0.08074    0.09299 =
         0.07792    0.01756   -0.01561   -0.00599
AFIX  13
H127  2    0.929832    0.280539    0.775303    11.00000   -1.20000
AFIX   0
C126  1    0.988781    0.332528    0.815098    11.00000    0.11386    0.19017 =
         0.09162   -0.02782    0.02666   -0.01398
AFIX  23
H12G  2    0.927428    0.328256    0.846004    11.00000   -1.20000
H12H  2    0.994186    0.362723    0.808246    11.00000   -1.20000
AFIX   0

C65   1    0.502300    0.569120    0.648460    11.00000    0.10356    0.07038 =
         0.11038   -0.02622    0.01186   -0.04955
C111  1    0.258298    0.390548    0.641406    11.00000    0.04257    0.15976 =
         0.08321    0.03184   -0.00126   -0.01553
AFIX  23
H11L  2    0.149491    0.392206    0.646463    11.00000   -1.20000
H11M  2    0.299783    0.369338    0.665761    11.00000   -1.20000
AFIX   0

C67   1    0.617932    0.541965    0.624971    11.00000    0.12425    0.08315 =
         0.09902    0.00065   -0.01054    0.00043
AFIX 137
H67A  2    0.666364    0.524987    0.652343    11.00000   -1.50000
H67B  2    0.692814    0.559323    0.608544    11.00000   -1.50000
H67C  2    0.570232    0.523827    0.598665    11.00000   -1.50000
AFIX   0
C6    1    0.519441    0.259582    0.877939    11.00000    0.14153    0.13960 =
         0.13999   -0.01736    0.00116   -0.01854
AFIX  43
H6A   2    0.455255    0.281101    0.888940    11.00000   -1.20000
AFIX   0

C125  1    1.149685    0.315110    0.826441    11.00000    0.07087    0.25702 =
         0.06214   -0.00889   -0.00092   -0.02065
AFIX  23
H12I  2    1.193609    0.328488    0.858124    11.00000   -1.20000
H12J  2    1.144420    0.284858    0.832904    11.00000   -1.20000
AFIX   0
C124  1    1.248645    0.323437    0.780275    11.00000    0.16840    0.21015 =
         0.08361    0.00230   -0.04005   -0.06530
AFIX  23
H12K  2    1.348544    0.311010    0.786741    11.00000   -1.20000
H12L  2    1.260837    0.353693    0.775175    11.00000   -1.20000
AFIX   0

C68   1    0.386901    0.544699    0.679171    11.00000    0.35594    0.05757 =
         0.10041    0.01304   -0.08608   -0.03610
AFIX 137
H68A  2    0.431068    0.536573    0.713109    11.00000   -1.50000
H68B  2    0.356897    0.519793    0.659554    11.00000   -1.50000
H68C  2    0.299214    0.562174    0.684417    11.00000   -1.50000
AFIX   0
C7    1    0.710005    0.292832    0.928021    11.00000    0.24395    0.09166 =
         0.07257   -0.00029    0.00572   -0.09313
AFIX  23
H7A   2    0.819906    0.295875    0.930221    11.00000   -1.20000
H7B   2    0.667714    0.318523    0.912353    11.00000   -1.20000
AFIX   0
C5    1    0.467463    0.227820    0.844140    11.00000    0.14553    0.14425 =
         0.14519   -0.01684    0.00264   -0.01525
AFIX  43
H5A   2    0.366568    0.227481    0.831590    11.00000   -1.20000
AFIX   0
C2    1    0.770957    0.226358    0.879383    11.00000    0.14991    0.14358 =
         0.14791   -0.02198    0.00072   -0.01486
AFIX  43
H2A   2    0.871842    0.226851    0.891934    11.00000   -1.20000
AFIX   0
C63   1    0.712536    0.649357    0.725257    11.00000    0.22582    0.09175 =
         0.05240    0.01050   -0.01778   -0.06682
AFIX  23
H63A  2    0.811099    0.642583    0.741635    11.00000   -1.20000
H63B  2    0.635680    0.641959    0.750458    11.00000   -1.20000
AFIX   0
PART 1
C62   1    0.438726    0.692476    0.728985    31.00000    0.09079
AFIX 137
H62A  2    0.343469    0.689203    0.709552    31.00000   -1.50000
H62B  2    0.426453    0.712155    0.757645    31.00000   -1.50000
H62C  2    0.470810    0.665547    0.743151    31.00000   -1.50000
AFIX   0
PART 0
C3    1    0.721684    0.194026    0.845528    11.00000    0.15296    0.14809 =
         0.15263   -0.02068    0.00231   -0.01314
AFIX  43
H3A   2    0.785826    0.172477    0.834585    11.00000   -1.20000
AFIX   0
C4    1    0.568274    0.196362    0.829166    11.00000    0.15216    0.14680 =
         0.15162   -0.01763    0.00376   -0.01329
AFIX  43
H4A   2    0.530656    0.175228    0.806492    11.00000   -1.20000
AFIX   0

C129  1    0.654877    0.286467    0.728047    11.00000    0.16695    0.15983 =
         0.10824    0.01599   -0.00442    0.00227
AFIX  23
H12M  2    0.657965    0.295100    0.691072    11.00000   -1.20000
H12N  2    0.549556    0.287493    0.738374    11.00000   -1.20000
AFIX   0
O21   4    0.709687    0.381378    0.848768    11.00000    0.22121    0.22489 =
         0.22400   -0.00634    0.03242    0.02931
C134  1    0.372589    0.471587    0.804137    11.00000    0.27453    0.09891 =
         0.13924    0.01027   -0.02112   -0.04511
AFIX 137
H13C  2    0.391926    0.472430    0.766791    11.00000   -1.50000
H13D  2    0.387886    0.499278    0.819197    11.00000   -1.50000
H13E  2    0.269429    0.462760    0.809067    11.00000   -1.50000
AFIX   0
C133  1    0.481495    0.440266    0.831719    11.00000    0.22352    0.22274 =
         0.22108   -0.01262    0.01344    0.01685
C135  1    0.599507    0.463933    0.864152    11.00000    0.15014    0.17457 =
         0.18254    0.02767    0.02969    0.00603
AFIX 137
H13F  2    0.565915    0.492533    0.869377    11.00000   -1.50000
H13G  2    0.693612    0.464127    0.845813    11.00000   -1.50000
H13H  2    0.614697    0.450320    0.898072    11.00000   -1.50000
AFIX   0
O22   4    0.583100    0.421448    0.791706    11.00000    0.22172    0.22268 =
         0.22143   -0.01207    0.01419    0.01862
C131  1    0.707443    0.363835    0.757771    11.00000    0.21146    0.21658 =
         0.21117   -0.00509    0.01301    0.01526
AFIX  23
H13I  2    0.614024    0.365482    0.736174    11.00000   -1.20000
H13J  2    0.786149    0.376776    0.737047    11.00000   -1.20000
AFIX   0
C128  1    0.746960    0.317472    0.761848    11.00000    0.20804    0.21342 =
         0.20690   -0.00368    0.01262    0.01216
AFIX  13
H128  2    0.712981    0.310653    0.797565    11.00000   -1.20000
AFIX   0
C132  1    0.685636    0.392645    0.804792    11.00000    0.21639    0.22037 =
         0.21783   -0.00823    0.01324    0.01743
C136  1    0.384726    0.413527    0.867900    11.00000    0.11010    0.09314 =
         0.09613   -0.01766    0.04337    0.00612
AFIX 137
H13K  2    0.307176    0.399208    0.846933    11.00000   -1.50000
H13L  2    0.337891    0.431494    0.893464    11.00000   -1.50000
H13M  2    0.448041    0.393004    0.886136    11.00000   -1.50000
AFIX   0
PART 1
C130  1    0.711986    0.241272    0.733111    11.00000    0.17667    0.17259 =
         0.13860    0.00942   -0.00041   -0.00111
AFIX  33
H13N  2    0.649571    0.223071    0.710894    11.00000   -1.50000
H13O  2    0.815512    0.239868    0.722158    11.00000   -1.50000
H13P  2    0.707043    0.232256    0.769487    11.00000   -1.50000
AFIX   0
PART 2
C102  1    1.214678    0.477426    0.344812    41.00000    0.07526
AFIX 137
H10O  2    1.195192    0.506967    0.350639    41.00000   -1.50000
H10P  2    1.284890    0.474344    0.316620    41.00000   -1.50000
H10Q  2    1.257687    0.465080    0.376829    41.00000   -1.50000
AFIX   0

PART 0
C33   1    1.074229    0.548593    1.165313    11.00000    0.16451    0.08556 =
         0.10061   -0.02864   -0.05341    0.09218
PART 1
AFIX  23
H33A  2    1.114618    0.575120    1.179223    21.00000   -1.20000
H33B  2    1.022595    0.534406    1.193788    21.00000   -1.20000
AFIX  23
PART 2
H33C  2    1.174811    0.552098    1.151166   -21.00000   -1.20000
H33D  2    1.062531    0.570721    1.191632   -21.00000   -1.20000
AFIX   0
PART 1
C34   1    1.176148    0.527128    1.151594    21.00000    0.08040
AFIX 137
H34A  2    1.149237    0.514208    1.118001    21.00000   -1.50000
H34B  2    1.196463    0.505470    1.177697    21.00000   -1.50000
H34C  2    1.265432    0.544290    1.147953    21.00000   -1.50000
AFIX   0
PART 2
C34A  1    1.075069    0.511879    1.191383   -21.00000    0.10201
AFIX 137
H34D  2    0.983528    0.509370    1.210954   -21.00000   -1.50000
H34E  2    1.161886    0.510826    1.215598   -21.00000   -1.50000
H34F  2    1.080400    0.488961    1.166402   -21.00000   -1.50000
AFIX   0
C62A  1    0.408578    0.722045    0.721172   -31.00000    0.05007
AFIX 137
H62D  2    0.324578    0.705384    0.707507   -31.00000   -1.50000
H62E  2    0.387690    0.751537    0.715062   -31.00000   -1.50000
H62F  2    0.422597    0.717065    0.758695   -31.00000   -1.50000
AFIX   0

PART 3
C999  1    1.088199    0.490912    0.300775   -41.00000    0.07306
AFIX 137
H99A  2    1.004576    0.509333    0.308199   -41.00000   -1.50000
H99B  2    1.081099    0.482261    0.264160   -41.00000   -1.50000
H99C  2    1.182485    0.505672    0.307456   -41.00000   -1.50000
AFIX   0
HKLF 4


REM  xtal1_a.res in P2(1)
REM R1 =  0.1135 for   18892 Fo > 4sig(Fo)  and  0.1386 for all   26732 data
REM   1591 parameters refined using    181 restraints

END

WGHT      0.1960      3.7281

REM Highest difference peak  0.813,  deepest hole -0.512,  1-sigma level  0.075
Q1    1   0.2504  0.4828  0.8019  11.00000  0.05    0.81
;
_shelx_res_checksum                76393
_shelx_hkl_file
;
   0 -40   3 76.8662 28.2511  22
   0 -39   5 147.132 32.0168  22
   0 -38  10 27.6192 22.0409  10
   0 -38  11 9.43205 19.1082  10
   0 -37  11 53.8136 25.4634  10
   0 -37  12 14.8802 22.5530  10
   0 -37  13 0.34437 20.2867  10
   0 -36  12 65.3632 28.3115  10
   0 -36  13 47.7924 25.1563  10
   0 -36  14 22.0382 22.4840  10
   0 -35  13 33.5699 29.8515  10
   0 -35  14 46.9564 27.7882  10
   0 -35  15 63.4134 24.6282  10
   0 -35  16 9.10149 19.8946  10
   0 -34   1 320.488 44.9349  28
   0 -34   2 187.720 42.8042  28
   0 -34   3 505.471 55.3802  28
   0 -34   4 393.208 52.0258  28
   0 -34   5 166.853 47.8004  28
   0 -34   6 75.9629 45.7063  28
   0 -34  14 82.5879 31.4747  10
   0 -34  15 31.0727 28.4010  10
   0 -34  16 58.8040 26.0857  10
   0 -34  17 30.4790 21.6369  10
   0 -33   0 8.21259 37.5494  28
   0 -33   1-20.0675 39.4944  28
   0 -33   2 3.24876 40.3331  28
   0 -33   3 74.3529 42.7208  28
   0 -33   4 34.1725 43.9163  28
   0 -33   5 8.22853 46.1862  28
   0 -33   6-83.8201 48.4976  28
   0 -33   7-5.73061 48.0325  28
   0 -33   8-11.0311 48.7466  28
   0 -33  14 89.7464 34.9298  10
   0 -33  15 1.46972 31.0408  10
   0 -33  16 16.3191 29.0837  10
   0 -33  17 16.1758 26.4216  10
   0 -33  18-9.35128 22.5098  10
   0 -32   0 664.903 59.4865  28
   0 -32   1 182.007 42.1651  28
   0 -32   2 292.162 46.8600  28
   0 -32   3 21.0581 42.2752  28
   0 -32   4 73.9079 43.7896  28
   0 -32   5 121.091 47.2741  28
   0 -32   6 4.16571 46.8228  28
   0 -32   7-4.28132 49.0316  28
   0 -32   8-50.0438 51.0542  28
   0 -32   9 89.9739 52.2493  28
   0 -32  10 41.9054 52.4533  28
   0 -32  15 85.2495 35.6625  10
   0 -32  16 20.5907 31.7603  10
   0 -32  17 14.4960 29.6248  10
   0 -32  18 13.1699 27.3391  10
   0 -32  19-12.3463 22.7859  10
   0 -31   0 29.0634 36.0218  28
   0 -31   1 17.0922 37.4967  28
   0 -31  -1 106.681 36.3737  28
   0 -31   2 268.608 44.7578  28
   0 -31   3 251.179 46.7046  28
   0 -31   4 31.7346 43.2482  28
   0 -31   5 560.755 60.8929  28
   0 -31   6 162.184 49.0893  28
   0 -31   7 339.002 55.9605  28
   0 -31   8 37.3628 50.3671  28
   0 -31   9-9.95577 51.7895  28
   0 -31  10 50.9624 53.3083  28
   0 -31  11 54.6140 53.8721  28
   0 -31  15 173.320 39.1790  10
   0 -31  16 44.6697 35.2322  10
   0 -31  17 25.9791 33.0291  10
   0 -31  18 29.0899 30.9351  10
   0 -31  19 7.82851 27.5271  10
   0 -31  20 3.89576 22.5110  10
   0 -30   0 102.161 37.0834  28
   0 -30   1 191.425 42.1266  28
   0 -30  -1 361.869 41.2986  28
   0 -30   2 942.075 75.4133  28
   0 -30   3 864.134 72.0986  28
   0 -30   4 437.369 52.7916  28
   0 -30   5 1325.77 99.9844  28
   0 -30   6 120.101 46.6098  28
   0 -30   7 42.4707 47.2748  28
   0 -30   8 127.237 51.6953  28
   0 -30   9 150.431 53.5772  28
   0 -30  10 77.2673 54.5317  28
   0 -30  11-27.3969 55.7372  28
   0 -30  12 3.26899 55.8874  28
   0 -30  16 111.192 38.1597  10
   0 -30  17 32.2667 34.5373  10
   0 -30  18 42.7644 33.8518  10
   0 -30  19 30.0841 30.2917  10
   0 -30  20 2.66105 27.4704  10
   0 -30  21 38.4358 23.4436  10
   0 -29   0 31.6791 33.7417  28
   0 -29   1 83.0792 36.2543  28
   0 -29  -1 193.400 35.3718  28
   0 -29   2 511.239 51.3561  28
   0 -29   2 494.665 111.827  31
   0 -29   3 135.166 41.0193  28
   0 -29   3 172.669 102.380  31
   0 -29   4 240.849 44.9633  28
   0 -29   4 197.300 101.069  31
   0 -29   5 300.961 104.618  31
   0 -29   5 429.995 52.4842  28
   0 -29   6 361.554 104.544  31
   0 -29   6 400.678 53.7458  28
   0 -29   7 989.577 130.216  31
   0 -29   7 1196.83 91.7802  28
   0 -29   8 70.2889 49.3235  28
   0 -29   9-29.4910 51.1618  28
   0 -29  10 2.39505 52.6453  28
   0 -29  11-61.0986 56.1317  28
   0 -29  12 8.24085 56.6336  28
   0 -29  16 382.126 47.7663  10
   0 -29  17 148.996 39.1330  10
   0 -29  18 31.7294 34.8223  10
   0 -29  19 36.5610 32.7424  10
   0 -29  20 40.7888 30.4215  10
   0 -29  21 24.1427 26.9854  10
   0 -29  22 12.1612 22.1164  10
   0 -28   0 264.979 38.0851  28
   0 -28   1 91.3743 34.2829  28
   0 -28  -1 73.1364 32.0279  28
   0 -28   2 51.1314 35.1974  28
   0 -28   2 111.540 105.585  31
   0 -28   3 318.784 44.1561  28
   0 -28   3 365.271 108.182  31
   0 -28   4 664.628 115.571  31
   0 -28   4 589.801 57.4923  28
   0 -28   5 135.363 41.6140  28
   0 -28   5 141.973 101.149  31
   0 -28   6 337.392 49.4619  28
   0 -28   6 296.192 105.231  31
   0 -28   7 886.274 128.778  31
   0 -28   7 1065.55 84.8046  28
   0 -28   8 293.823 53.6926  28
   0 -28   8 337.188 103.311  31
   0 -28   9 186.411 52.4199  28
   0 -28   9 242.347 100.685  31
   0 -28  10 25.3923 51.9221  28
   0 -28  11 58.7130 53.2682  28
   0 -28  12 15.3153 55.7857  28
   0 -28  14 47.8333 40.5256  18
   0 -28  16 61.0592 39.8660  10
   0 -28  17 113.187 40.7528  10
   0 -28  18 184.307 40.0380  10
   0 -28  19 36.9326 35.1077  10
   0 -28  20 10.5342 32.5243  10
   0 -28  21 11.4084 29.2866  10
   0 -28  22 4.63546 25.3806  10
   0 -28  23 106.244 22.8140  10
   0 -27   0 21.0518 30.1475  28
   0 -27  -1 151.179 30.7588  28
   0 -27   1 61.2260 32.5204  28
   0 -27   2 574.062 52.0319  28
   0 -27   3 64.0192 35.6499  28
   0 -27   3 192.787 108.557  31
   0 -27   4 15.4346 35.3815  28
   0 -27   4 84.0412 102.165  31
   0 -27   5 251.540 43.0930  28
   0 -27   5 259.106 104.955  31
   0 -27   6 120.755 42.3305  28
   0 -27   6 222.802 103.148  31
   0 -27   7 1159.48 89.4620  28
   0 -27   7 1053.49 135.592  31
   0 -27   8 120.638 47.5684  28
   0 -27   8 326.206 105.881  31
   0 -27   9 2446.99 162.288  28
   0 -27   9 2018.31 194.796  31
   0 -27  10 110.080 51.6570  28
   0 -27  10 140.569 100.142  31
   0 -27  11 318.874 57.4961  28
   0 -27  11 218.022 101.801  31
   0 -27  12 19.1696 38.0029  18
   0 -27  13-10.4228 40.3461  18
   0 -27  14 192.645 44.8568  18
   0 -27  15-27.9148 42.0551  18
   0 -27  16 194.522 46.8793  18
   0 -27  17 283.239 44.5385  10
   0 -27  18-40.1303 38.4261  10
   0 -27  19 21.5964 36.6033  10
   0 -27  20 12.8350 33.7488  10
   0 -27  21 52.1650 31.7892  10
   0 -27  22 44.8212 28.1281  10
   0 -27  23 33.4543 24.3405  10
   0 -27  24 44.3704 20.0751  10
   0 -26   0 705.692 56.2391  28
   0 -26   1 695.248 53.2870  28
   0 -26  -1 571.554 51.0681  28
   0 -26   2 340.584 39.7459  28
   0 -26   3 249.709 38.4078  28
   0 -26   4 874.612 69.5532  28
   0 -26   4 958.293 130.285  31
   0 -26   5 477.742 51.0066  28
   0 -26   5 581.727 114.668  31
   0 -26   6 23.1766 102.588  31
   0 -26   6-27.4620 38.3146  28
   0 -26   7 173.396 106.760  31
   0 -26   7 206.819 43.4951  28
   0 -26   8 208.261 104.191  31
   0 -26   8 87.9411 43.4514  28
   0 -26   9 1135.25 89.5824  28
   0 -26   9 1008.44 133.220  31
   0 -26  10 467.951 59.8864  28
   0 -26  10 476.319 110.676  31
   0 -26  11 303.510 105.838  31
   0 -26  11 257.794 55.0424  28
   0 -26  12 716.753 123.164  31
   0 -26  12 957.796 75.7992  18
   0 -26  13 106.553 41.3283  18
   0 -26  14 68.1895 42.1122  18
   0 -26  15 53.7067 43.3485  18
   0 -26  15-34.9507 56.0670  28
   0 -26  16-7.85079 43.7180  18
   0 -26  17 96.6880 41.2945  10
   0 -26  17 63.5580 45.6203  18
   0 -26  18 69.6628 38.5747  10
   0 -26  19 43.2521 36.8262  10
   0 -26  20 43.1518 34.9454  10
   0 -26  21 141.674 35.1468  10
   0 -26  22 35.2017 30.3014  17
   0 -26  22 0.23927 30.0697  10
   0 -26  23 34.0484 27.7043  10
   0 -26  24 22.5731 22.9233  10
   0 -25   0 170.846 29.8791  28
   0 -25   1 824.005 62.1943  28
   0 -25  -1 825.089 61.4653  28
   0 -25   2 270.970 35.8915  28
   0 -25   3 752.633 59.8296  28
   0 -25   4 306.252 113.335  31
   0 -25   4 307.418 39.7971  28
   0 -25   5 2101.39 189.522  31
   0 -25   5 2228.67 147.973  28
   0 -25   6 180.901 109.340  31
   0 -25   6 213.043 40.5562  28
   0 -25   7 1076.60 132.830  31
   0 -25   7 946.996 76.0212  28
   0 -25   8 79.1685 104.707  31
   0 -25   8 119.569 41.3250  28
   0 -25   9 1451.16 106.525  28
   0 -25   9 1383.92 151.873  31
   0 -25  10 1425.14 105.610  28
   0 -25  10 1279.07 147.624  31
   0 -25  11 574.010 115.836  31
   0 -25  11 558.117 67.2291  28
   0 -25  11 687.781 59.7055  18
   0 -25  12 469.224 109.128  31
   0 -25  12 370.190 49.5362  18
   0 -25  13 231.971 45.4713  18
   0 -25  13 304.601 107.472  31
   0 -25  14 53.2487 56.3886  28
   0 -25  14 180.613 44.3806  18
   0 -25  15 9.11914 54.9494  28
   0 -25  15-4.83438 42.4115  18
   0 -25  16 20.1937 44.8992  18
   0 -25  17 39.8732 46.7867  18
   0 -25  17 78.8183 41.0357  10
   0 -25  18 6.53078 39.1429  10
   0 -25  18-56.1970 46.9979  18
   0 -25  19-14.7724 37.4134  10
   0 -25  20-74.2705 37.4102  10
   0 -25  21 99.9399 35.7089  10
   0 -25  21 67.5801 24.2640  11
   0 -25  22 36.8854 32.9326  10
   0 -25  23 15.1803 28.7235  10
   0 -25  24 26.8329 26.3146  10
   0 -25  25 5.07586 21.3043  10
   0 -24   0 549.004 45.5549  28
   0 -24  -1 255.806 31.6666  28
   0 -24   1 277.950 32.7427  28
   0 -24   2 592.807 49.5209  28
   0 -24   3 205.069 33.2480  28
   0 -24   4 237.508 35.7638  28
   0 -24   5 398.088 108.967  31
   0 -24   5 289.201 39.2985  28
   0 -24   6 331.885 41.5067  28
   0 -24   6 250.898 109.323  31
   0 -24   7 1191.65 147.102  31
   0 -24   7 1362.42 96.2044  28
   0 -24   8 3325.79 214.058  28
   0 -24   8 2942.40 247.687  31
   0 -24   9 359.634 106.938  31
   0 -24   9 202.890 45.0702  28
   0 -24  10 812.764 125.354  31
   0 -24  10 870.090 76.7440  28
   0 -24  10 932.331 72.4620  18
   0 -24  11 515.492 112.093  31
   0 -24  11 434.235 50.0451  18
   0 -24  12 611.198 118.045  31
   0 -24  12 680.677 63.0815  18
   0 -24  13 31.5496 40.4014  18
   0 -24  13 46.8700 103.379  31
   0 -24  14 142.593 103.722  31
   0 -24  14 176.699 44.4250  18
   0 -24  14 74.7696 55.1835  28
   0 -24  15 172.474 46.1700  18
   0 -24  15 69.9373 56.0027  28
   0 -24  16-9.59417 43.9251  18
   0 -24  17 138.494 42.7061  10
   0 -24  17 90.1122 47.3436  18
   0 -24  18 80.4404 39.4786  10
   0 -24  18-50.9039 47.6020  18
   0 -24  19-53.4964 46.9028  18
   0 -24  19-13.5891 37.6706  10
   0 -24  20 132.613 27.0472   9
   0 -24  20 231.854 40.0792  10
   0 -24  21 1.50556 23.7852   9
   0 -24  21-0.32294 34.7644  10
   0 -24  22-1.85907 22.2617   9
   0 -24  22 28.3106 32.9814  10
   0 -24  22 35.1041 22.8517  11
   0 -24  23 64.3803 30.0780  17
   0 -24  23 45.2806 30.8784  10
   0 -24  24 47.2403 28.2984  10
   0 -24  25 55.2287 24.7025  10
   0 -24  26 20.0209 19.3272  10
   0 -23   0 16.6389 24.2217  28
   0 -23   1 51.7562 24.5620  28
   0 -23  -1 55.6264 23.6726  28
   0 -23   2 386.102 37.4272  28
   0 -23   3 60.1832 27.3175  28
   0 -23   4 392.129 40.0666  28
   0 -23   5 717.070 121.649  31
   0 -23   5 626.000 53.6081  28
   0 -23   6 1848.57 124.835  28
   0 -23   6 1815.55 169.671  31
   0 -23   7 55.0055 101.576  31
   0 -23   7 95.6792 34.7747  28
   0 -23   8 265.646 41.3681  28
   0 -23   8 160.676 106.200  31
   0 -23   9 709.598 120.452  31
   0 -23   9 629.699 60.2309  28
   0 -23  10 160.227 103.506  31
   0 -23  10 169.973 38.0786  18
   0 -23  10 102.666 42.8006  28
   0 -23  11 482.344 51.4212  18
   0 -23  11 246.675 109.305  31
   0 -23  12 73.0644 38.8264  18
   0 -23  12 184.866 104.630  31
   0 -23  13 607.523 56.6325  18
   0 -23  13 411.814 62.6861  28
   0 -23  13 323.763 114.738  31
   0 -23  14 367.770 111.125  31
   0 -23  14 444.462 52.1125  18
   0 -23  14 278.913 59.4117  28
   0 -23  15 144.325 56.4315  28
   0 -23  15 295.602 49.2140  18
   0 -23  15 200.738 109.035  31
   0 -23  16-59.8997 46.2360  18
   0 -23  16-109.334 54.9197  28
   0 -23  17 28.0182 23.1203   9
   0 -23  17 56.5136 40.6376  10
   0 -23  17 0.58679 46.1274  18
   0 -23  18 219.971 30.1719   9
   0 -23  18 239.873 52.2024  18
   0 -23  18 252.615 44.2457  10
   0 -23  19 37.9934 38.4728  10
   0 -23  19 60.4467 47.8068  18
   0 -23  19 32.3714 25.5827   9
   0 -23  20 49.5145 38.4188  10
   0 -23  20 26.1316 47.2261  18
   0 -23  20 40.0629 24.9538   9
   0 -23  21 68.4046 25.7632   9
   0 -23  21 54.1117 36.3006  10
   0 -23  22 87.6666 25.1450   9
   0 -23  22 41.5944 35.0178  10
   0 -23  22 87.0589 26.8928  11
   0 -23  23 25.3388 31.4652  17
   0 -23  23-2.48366 23.0951   9
   0 -23  23-7.40630 32.5473  10
   0 -23  23 5.28411 22.3341  11
   0 -23  24 50.4886 22.1251   9
   0 -23  24 55.9367 30.3499  10
   0 -23  25 43.9361 18.6042   9
   0 -23  25 18.8533 26.5596  10
   0 -23  26 13.4739 22.8282  10
   0 -22   3 210.282 29.9879  28
   0 -22   4 60.2686 26.9621  28
   0 -22   5 147.120 105.167  31
   0 -22   5 175.656 31.4884  28
   0 -22   6 288.324 107.460  31
   0 -22   6 288.603 37.5000  28
   0 -22   7 238.143 104.851  31
   0 -22   7 272.195 37.8810  28
   0 -22   8 179.887 103.259  31
   0 -22   8 165.780 36.0890  28
   0 -22   9 833.214 60.6969  18
   0 -22   9 582.666 116.654  31
   0 -22   9 586.852 60.0859  28
   0 -22  10 758.984 62.7643  18
   0 -22  10 460.867 116.594  31
   0 -22  11 107.513 37.7152  18
   0 -22  11 154.914 105.319  31
   0 -22  12 1511.67 102.097  18
   0 -22  12 780.811 144.383  31
   0 -22  13 627.382 57.7611  18
   0 -22  13 483.989 116.944  31
   0 -22  13 432.547 60.8465  28
   0 -22  14 142.458 107.270  31
   0 -22  14 50.3881 41.2423  18
   0 -22  14 26.6313 50.5324  28
   0 -22  15 622.253 128.649  31
   0 -22  15 774.558 83.3363  28
   0 -22  16 91.9261 47.0144  18
   0 -22  16 151.398 24.6440   9
   0 -22  17 42.9207 23.5350   9
   0 -22  17 28.6371 46.1033  18
   0 -22  17 117.092 41.1769  10
   0 -22  18 395.788 48.6534  10
   0 -22  18 291.380 34.1233   9
   0 -22  18 397.520 56.4452  18
   0 -22  19 14.8550 24.6852   9
   0 -22  19 2.43614 47.8254  18
   0 -22  19 0.40313 39.6817  10
   0 -22  20 89.1237 38.7243  10
   0 -22  20 81.3529 49.1257  18
   0 -22  20 106.830 27.3361   9
   0 -22  21-5.75238 36.8361  10
   0 -22  21-11.4104 47.0797  18
   0 -22  21-8.33585 25.1070   9
   0 -22  22 45.7092 25.6875   9
   0 -22  22 76.4089 27.3503  11
   0 -22  23 117.575 36.5734  17
   0 -22  23 56.4776 25.7768   9
   0 -22  23 64.9849 34.3926  10
   0 -22  23 50.7628 25.3670  11
   0 -22  24 65.1246 30.2121  17
   0 -22  24 5.93590 23.6163   9
   0 -22  24 36.3901 31.0647  10
   0 -22  24 38.8114 21.9614  11
   0 -22  25 44.0139 21.3850   9
   0 -22  25-13.7355 27.8481  10
   0 -22  26 48.3548 18.5197   9
   0 -22  26 54.7453 24.9284  10
   0 -22  27 15.5748 19.3012  10
   0 -21   5 198.583 31.2256  28
   0 -21   6 1331.25 143.929  31
   0 -21   6 1378.13 94.7458  28
   0 -21   7 250.862 103.737  31
   0 -21   7 160.039 32.2712  28
   0 -21   8 427.610 43.7733  28
   0 -21   8 390.130 109.416  31
   0 -21   9 345.771 106.640  31
   0 -21   9 369.351 43.1835  28
   0 -21  10 549.424 116.637  31
   0 -21  11 3937.59 235.412  18
   0 -21  11 2348.61 259.687  31
   0 -21  12 751.655 61.0830  18
   0 -21  12 522.963 62.0051  28
   0 -21  12 498.826 114.087  31
   0 -21  13 687.567 130.304  31
   0 -21  13 823.586 80.2136  28
   0 -21  14 71.7147 49.9100  28
   0 -21  14 208.048 110.331  31
   0 -21  14 181.524 42.9986  18
   0 -21  15 430.654 61.2803  28
   0 -21  15 356.474 117.670  31
   0 -21  15 384.407 37.3873   9
   0 -21  16 94.3147 46.3833  18
   0 -21  16 111.534 23.6975   9
   0 -21  17 83.0135 23.2726   9
   0 -21  17 74.3433 40.8119  10
   0 -21  17 3.00484 45.4767  18
   0 -21  18 56.2397 24.4698   9
   0 -21  18 68.3456 40.0660  10
   0 -21  18-13.0470 47.3215  18
   0 -21  19 172.815 28.9712   9
   0 -21  19 186.831 42.2079  10
   0 -21  19 207.770 52.9597  18
   0 -21  20 27.0640 25.5354   9
   0 -21  20-3.10380 49.2382  18
   0 -21  20 26.9603 38.5361  10
   0 -21  21 58.0834 37.9862  10
   0 -21  21 90.4387 50.0043  18
   0 -21  21 56.5803 26.8741   9
   0 -21  22 23.6584 26.5322   9
   0 -21  22 81.6955 28.6418  11
   0 -21  22-25.3505 36.3809  10
   0 -21  23 148.070 38.3626  17
   0 -21  23 111.860 27.4906   9
   0 -21  23 66.8570 27.3439  11
   0 -21  23 80.2160 35.4547  10
   0 -21  24 44.6410 31.9351  17
   0 -21  24 15.9162 25.5175   9
   0 -21  24 41.5020 32.2963  10
   0 -21  24 34.4411 23.5556  11
   0 -21  25-4.65492 23.5031   9
   0 -21  25 28.0393 30.1557  10
   0 -21  25 33.0045 21.2690  11
   0 -21  26 23.9228 21.7571   9
   0 -21  26 53.7639 26.8591  10
   0 -21  27 8.13231 22.8177  10
   0 -20   6 488.921 107.481  31
   0 -20   7 365.593 105.020  31
   0 -20   7 290.416 35.4586  28
   0 -20   8 384.545 40.7713  28
   0 -20   8 365.764 105.169  31
   0 -20   9 798.671 120.453  31
   0 -20  10 735.862 117.564  31
   0 -20  11 1820.78 168.628  31
   0 -20  12 578.354 62.7636  28
   0 -20  12 528.063 122.171  31
   0 -20  13 44.9862 42.6276  28
   0 -20  13 105.403 105.967  31
   0 -20  13 90.8039 39.9844  18
   0 -20  14 624.373 50.0959   9
   0 -20  14 460.068 121.583  31
   0 -20  14 587.712 66.7101  28
   0 -20  15 331.566 47.1358  18
   0 -20  15 151.763 50.6786  28
   0 -20  15 330.565 114.654  31
   0 -20  15 93.6471 24.8904   9
   0 -20  16 148.708 26.3025   9
   0 -20  16 138.047 52.2858  28
   0 -20  17 501.730 54.8126  10
   0 -20  17 459.945 41.0522   9
   0 -20  17 593.473 61.7071  18
   0 -20  18 26.7568 24.0083   9
   0 -20  18 65.0181 39.8362  10
   0 -20  18-12.4901 47.7296  18
   0 -20  19 221.934 30.5475   9
   0 -20  19 217.911 43.9398  10
   0 -20  19 260.388 53.5266  18
   0 -20  20 183.109 29.8479   9
   0 -20  20 162.246 52.2496  18
   0 -20  20 175.282 42.1592  10
   0 -20  21 444.271 49.7627  10
   0 -20  21 416.488 60.8821  18
   0 -20  21 385.472 39.6763   9
   0 -20  22 1.77646 25.9767   9
   0 -20  22 33.3005 28.0585  11
   0 -20  22-23.2355 37.3936  10
   0 -20  23 104.846 38.3643  17
   0 -20  23 38.3573 27.6597   9
   0 -20  23 67.6699 27.6743  11
   0 -20  23 29.2363 35.3592  10
   0 -20  24 101.721 34.9360  17
   0 -20  24 39.2249 26.7741   9
   0 -20  24 45.2271 32.8148  10
   0 -20  24 34.7428 25.3636  11
   0 -20  25 17.8086 30.0704  17
   0 -20  25-2.07727 30.5900  10
   0 -20  25 1.30341 22.3631  11
   0 -20  25 2.62034 25.5501   9
   0 -20  26 18.6883 19.2690  11
   0 -20  26 4.58618 27.7260  10
   0 -20  26 20.8827 23.9118   9
   0 -20  27 8.76305 24.1410  10
   0 -20  27 29.6449 20.1922   9
   0 -20  28 3.27114 18.8129  10
   0 -19   6 418.822 104.790  31
   0 -19   7 4528.06 314.750  31
   0 -19   8 1300.77 138.007  31
   0 -19   9 1620.10 154.040  31
   0 -19  10 313.832 105.869  31
   0 -19  11 293.569 103.478  31
   0 -19  11 317.625 42.0004  28
   0 -19  12 253.634 108.902  31
   0 -19  12 363.598 46.4809  28
   0 -19  13 92.6663 41.7831  28
   0 -19  13 67.9386 20.0913   9
   0 -19  13 90.4627 105.141  31
   0 -19  13 206.317 41.5678  18
   0 -19  14 840.280 60.6937   9
   0 -19  14 626.903 73.1688  28
   0 -19  14 590.122 128.712  31
   0 -19  15 75.5188 23.4197   9
   0 -19  15 13.0153 47.3266  28
   0 -19  16 1295.10 106.049  28
   0 -19  16 1283.62 93.7165   9
   0 -19  17 147.694 41.5670  10
   0 -19  17 126.787 47.6510  18
   0 -19  17 76.4155 25.2326   9
   0 -19  17 6.55984 48.5006  28
   0 -19  18 268.468 32.0540   9
   0 -19  18 311.567 46.0679  10
   0 -19  18 315.860 54.8165  18
   0 -19  19 35.5511 24.7325   9
   0 -19  19 0.42310 39.8795  10
   0 -19  19-14.1550 47.4505  18
   0 -19  20 169.812 28.4603   9
   0 -19  20 114.802 51.6945  18
   0 -19  20 72.6290 40.5194  10
   0 -19  21 143.031 41.6347  10
   0 -19  21 99.8168 51.6581  18
   0 -19  21 149.016 29.6789   9
   0 -19  22 95.4458 39.2716  10
   0 -19  22 80.0148 28.1673   9
   0 -19  22 84.3805 50.5444  18
   0 -19  23 78.6197 37.9516  17
   0 -19  23 43.9159 27.8246   9
   0 -19  23 38.4234 27.6754  11
   0 -19  23 39.3797 36.8199  10
   0 -19  24 77.8987 36.4637  17
   0 -19  24 72.5323 28.2365   9
   0 -19  24 49.3270 27.3586  11
   0 -19  24 76.2995 33.7473  10
   0 -19  25 37.9290 32.9195  17
   0 -19  25 14.2161 26.3758   9
   0 -19  25 16.1495 31.6143  10
   0 -19  25 44.7171 25.0413  11
   0 -19  26 6.40188 25.6611   9
   0 -19  26 16.4674 20.4976  11
   0 -19  26 25.7102 29.7168  10
   0 -19  27 62.4371 22.9040   9
   0 -19  27 64.9575 27.7159  10
   0 -19  28 30.2805 18.5022   9
   0 -19  28 31.2705 21.4843  10
   0 -18   6 1269.39 134.637  31
   0 -18   7 213.427 95.6623  31
   0 -18   8 774.878 113.660  31
   0 -18   9 390.158 102.986  31
   0 -18  10 7.54049 98.7301  31
   0 -18  11 90.5268 98.1930  31
   0 -18  11 49.2641 32.5679  28
   0 -18  12 321.910 42.8772  28
   0 -18  12 425.816 106.105  31
   0 -18  13 244.575 28.7955   9
   0 -18  13 414.530 107.886  31
   0 -18  13 366.512 45.9309  28
   0 -18  14 411.154 47.2208  18
   0 -18  14 201.317 26.9084   9
   0 -18  14 340.193 47.2924  28
   0 -18  14 298.161 110.184  31
   0 -18  15 179.293 113.122  31
   0 -18  15 235.174 28.0952   9
   0 -18  15 111.323 48.3550  28
   0 -18  16 481.429 59.1167  28
   0 -18  16 408.294 40.9387   9
   0 -18  17 44.6253 39.6593  10
   0 -18  17 4.41297 23.9814   9
   0 -18  17-28.7884 47.1829  28
   0 -18  18 357.467 47.8601  10
   0 -18  18 304.314 34.1049   9
   0 -18  18 362.528 55.5834  18
   0 -18  19 100.624 26.5188   9
   0 -18  19 75.5686 40.8409  10
   0 -18  19 87.2005 49.3092  18
   0 -18  20 68.4888 26.2736   9
   0 -18  20 34.5814 39.2606  10
   0 -18  20 39.3563 49.0868  18
   0 -18  21 34.8450 26.9899   9
   0 -18  21 43.6640 22.9117   8
   0 -18  21-33.7807 50.1195  18
   0 -18  21 22.9297 38.7199  10
   0 -18  22-47.5805 39.3396  10
   0 -18  22 6.77919 22.3917   8
   0 -18  22-13.2639 27.0203   9
   0 -18  22-43.7274 49.6852  18
   0 -18  23 143.066 39.7919  17
   0 -18  23 128.668 29.2844   9
   0 -18  23 72.1029 23.3449   8
   0 -18  23 45.0702 37.0867  10
   0 -18  23 102.727 29.7815  11
   0 -18  24 64.8740 37.9258  17
   0 -18  24 25.0337 21.9430   8
   0 -18  24 57.3207 27.8420   9
   0 -18  24 95.2524 35.7411  10
   0 -18  24 61.9568 27.5560  11
   0 -18  25 19.5789 33.6533  17
   0 -18  25 11.7108 26.6059   9
   0 -18  25 38.7938 33.4271  10
   0 -18  25 31.9568 26.8130  11
   0 -18  26 3.19949 25.9662   9
   0 -18  26 11.0525 23.8340  11
   0 -18  26 32.3203 30.4183  10
   0 -18  27 23.7812 24.5124   9
   0 -18  27 36.7786 27.5827  10
   0 -18  28 19.2814 21.4562   9
   0 -18  28 7.05218 23.4497  10
   0 -18  29 15.0186 17.1798  10
   0 -17   6 695.254 109.745  31
   0 -17   7 1761.63 155.297  31
   0 -17   8 120.557 95.1416  31
   0 -17   9-34.4709 94.7944  31
   0 -17  10 423.417 104.514  31
   0 -17  11 1578.01 107.160  28
   0 -17  11 1425.93 150.581  31
   0 -17  12 231.487 103.182  31
   0 -17  12 212.680 37.3326  28
   0 -17  13 218.007 103.886  31
   0 -17  13 156.227 21.6111   9
   0 -17  13 98.5373 38.3223  28
   0 -17  14 338.208 46.0545  28
   0 -17  14 378.190 111.566  31
   0 -17  14 452.319 46.8169  18
   0 -17  14 230.545 28.3576   9
   0 -17  15 76.0469 22.0126   9
   0 -17  15 34.1366 42.9392  28
   0 -17  15 166.675 110.950  31
   0 -17  15 248.995 43.4809  18
   0 -17  16 104.895 43.2808  18
   0 -17  16 64.0025 23.2004   9
   0 -17  16 25.2888 44.1540  28
   0 -17  17 41.6770 38.6789  10
   0 -17  17 2.44303 23.1378   9
   0 -17  17 42.6404 44.1836  18
   0 -17  17-23.0637 44.8431  28
   0 -17  18 698.442 62.0412  10
   0 -17  18 565.940 50.5145   9
   0 -17  19 231.944 28.5862   8
   0 -17  19 259.727 31.5529   9
   0 -17  19 219.607 44.9791  10
   0 -17  19 265.334 53.5656  18
   0 -17  20 60.9137 23.2148   8
   0 -17  20 102.979 26.7061   9
   0 -17  20 41.8484 40.3305  10
   0 -17  20 43.1676 49.3475  18
   0 -17  21 87.5194 27.5449   9
   0 -17  21 63.5443 23.7611   8
   0 -17  21 82.5426 50.7627  18
   0 -17  21 12.5394 40.1224  10
   0 -17  22-40.1427 39.7472  10
   0 -17  22 40.8126 27.4475   9
   0 -17  22 50.5249 23.4336   8
   0 -17  22 31.1201 49.3743  18
   0 -17  23 79.6945 40.2032  17
   0 -17  23 54.1190 28.4603   9
   0 -17  23 52.7706 23.7997   8
   0 -17  23 45.6904 28.9196  11
   0 -17  23 4.14989 37.0723  10
   0 -17  24 9.82791 38.0794  17
   0 -17  24 26.7825 22.9183   8
   0 -17  24 24.0350 27.7062   9
   0 -17  24 32.0631 28.0113  11
   0 -17  24 60.1097 34.8824  10
   0 -17  25 17.7204 36.3185  17
   0 -17  25 37.9944 21.8149   8
   0 -17  25 22.2548 27.6474   9
   0 -17  25 8.13503 33.1196  10
   0 -17  25 51.9508 26.6914  11
   0 -17  26 45.0842 30.3761  17
   0 -17  26-10.4112 30.9537  10
   0 -17  26 47.1106 24.1926  11
   0 -17  26-5.50460 26.7426   9
   0 -17  26 39.2990 20.5224   8
   0 -17  27 4.61168 28.3411  10
   0 -17  27 20.8836 22.2066  11
   0 -17  27 9.95650 25.3075   9
   0 -17  28-4.21010 25.0922  10
   0 -17  28 14.1023 22.6497   9
   0 -17  29 12.7753 20.4679  10
   0 -17  29 18.6966 18.6558   9
   0 -16   6 787.592 112.995  31
   0 -16   7 635.551 106.138  31
   0 -16   8 536.056 104.410  31
   0 -16   9 248.590 96.1735  31
   0 -16  10 208.639 96.5778  31
   0 -16  11 495.355 106.135  31
   0 -16  12 705.007 117.899  31
   0 -16  12 720.282 59.6992  28
   0 -16  13 965.725 67.0546   9
   0 -16  13 918.378 128.269  31
   0 -16  13 1051.05 75.9558  28
   0 -16  14 381.655 34.6360   9
   0 -16  14 365.144 48.4699  28
   0 -16  14 429.548 113.848  31
   0 -16  15 261.935 47.5323  28
   0 -16  15 285.681 112.085  31
   0 -16  15 309.971 31.9849   9
   0 -16  16 125.211 24.9710   9
   0 -16  16 96.8761 44.7344  28
   0 -16  17 85.3112 39.2401  10
   0 -16  17 145.564 45.3324  18
   0 -16  17 55.8522 21.9604   8
   0 -16  17 50.5709 23.6835   9
   0 -16  18 110.576 23.4877   8
   0 -16  18 62.2206 25.4590   9
   0 -16  18 99.8435 40.2383  10
   0 -16  18 170.331 47.7045  18
   0 -16  19 21.8312 21.8263   8
   0 -16  19-36.1225 25.4608   9
   0 -16  19 10.3168 39.4652  10
   0 -16  19 52.6419 47.1744  18
   0 -16  20 160.607 25.8667   8
   0 -16  20 170.059 28.8061   9
   0 -16  20 75.9932 42.1048  10
   0 -16  20 147.794 51.7110  18
   0 -16  21 51.4824 23.8963   8
   0 -16  21 63.8593 27.5575   9
   0 -16  21 1.97957 49.4321  18
   0 -16  21 5.53246 40.3154  10
   0 -16  22-24.6987 39.9695  10
   0 -16  22 34.3602 27.7404   9
   0 -16  22 32.6332 23.8671   8
   0 -16  22-9.17578 48.5868  18
   0 -16  23 49.5491 40.2765  17
   0 -16  23 33.0050 27.8402   9
   0 -16  23 37.8829 23.7691   8
   0 -16  23-2.38805 28.5808  11
   0 -16  24 29.1341 37.9304  17
   0 -16  24 2.99013 23.7310   8
   0 -16  24 34.0776 28.4010   9
   0 -16  24 50.3262 36.8984  10
   0 -16  24 20.6373 28.3234  11
   0 -16  25 14.4218 37.4632  17
   0 -16  25 20.9098 22.9167   8
   0 -16  25 10.3001 27.4450   9
   0 -16  25 16.7680 34.2462  10
   0 -16  25 4.65110 26.9393  11
   0 -16  26 15.0969 32.5549  17
   0 -16  26 53.5451 27.6919   9
   0 -16  26 14.1515 21.0822   8
   0 -16  26 37.5623 25.5262  11
   0 -16  26-4.35929 31.6570  10
   0 -16  27-10.7048 25.5086   9
   0 -16  27-17.9677 23.2722  11
   0 -16  27 13.6175 29.7546  10
   0 -16  28 25.9531 23.8097   9
   0 -16  28-12.0336 26.2980  10
   0 -16  29 73.7369 21.1250   9
   0 -16  29 10.3948 21.9318  10
   0 -15   6 229.880 92.8610  31
   0 -15   7 1592.85 144.317  31
   0 -15   8 2194.38 177.207  31
   0 -15   9 1198.99 129.152  31
   0 -15  10 158.366 95.2889  31
   0 -15  11 212.810 98.0151  31
   0 -15  12 126.224 98.5874  31
   0 -15  13 160.378 103.039  31
   0 -15  13 46.4509 33.5643  28
   0 -15  14 435.502 45.3714  18
   0 -15  14 277.055 109.925  31
   0 -15  14 242.109 27.1380   9
   0 -15  14 208.776 41.2653  28
   0 -15  15 220.051 43.5750  28
   0 -15  15 283.559 113.845  31
   0 -15  15 202.495 27.3824   9
   0 -15  16 115.244 22.2384   8
   0 -15  16 149.253 24.3191   9
   0 -15  16 69.9754 41.1182  28
   0 -15  17 1249.45 88.8916  10
   0 -15  17 1186.59 80.2847   9
   0 -15  17 1081.75 79.1183   8
   0 -15  17 924.002 88.3994  28
   0 -15  18 61.0138 45.0181  18
   0 -15  18-6.22947 22.1540   8
   0 -15  18-46.8805 24.7397   9
   0 -15  18 46.6715 39.6342  10
   0 -15  19 204.269 50.2855  18
   0 -15  19 117.897 27.8515   9
   0 -15  19 132.362 25.3474   8
   0 -15  19 108.537 42.4415  10
   0 -15  20 29.7628 47.3823  18
   0 -15  20 51.1502 26.1273   9
   0 -15  20 52.1560 23.9794   8
   0 -15  20-39.1417 40.6676  10
   0 -15  21 60.9875 50.2045  18
   0 -15  21 33.0590 26.8396   9
   0 -15  21 59.0465 24.6571   8
   0 -15  21 21.1568 40.5946  10
   0 -15  22 30.5101 27.4187   9
   0 -15  22 26.5773 24.1963   8
   0 -15  22 36.4733 30.3266  11
   0 -15  22-42.9187 39.8738  10
   0 -15  23 56.4284 40.8725  17
   0 -15  23 34.6911 24.5311   8
   0 -15  23 18.1213 27.9141   9
   0 -15  23-4.41477 38.3435  10
   0 -15  23 27.9861 29.5842  11
   0 -15  24 67.7956 39.6784  17
   0 -15  24 32.8823 28.2378   9
   0 -15  24 67.2178 24.5973   8
   0 -15  24 58.6193 36.8536  10
   0 -15  24 68.6932 29.3153  11
   0 -15  25 35.0286 37.7522  17
   0 -15  25 16.0931 27.0606   9
   0 -15  25 19.9546 23.8035   8
   0 -15  25 9.28724 34.3198  10
   0 -15  25-17.7338 27.3969  11
   0 -15  26-1.69943 34.8599  17
   0 -15  26 0.18832 22.4798   8
   0 -15  26-20.7204 27.0449   9
   0 -15  26-11.3516 25.6652  11
   0 -15  26 16.2458 33.6531  10
   0 -15  27-30.0682 26.7878   9
   0 -15  27 15.5779 20.6729   8
   0 -15  27 20.5760 30.3770  10
   0 -15  27 22.6281 23.9098  11
   0 -15  28 40.3550 24.5679   9
   0 -15  28-6.07457 27.3583  10
   0 -15  29-12.9093 21.1637   9
   0 -15  29-5.98946 23.5481  10
   0 -15  30 3.27678 16.9555   9
   0 -15  30 13.4884 17.4646  10
   0 -14   6 84.8500 90.5084  31
   0 -14   7 4265.93 292.607  31
   0 -14   8 115.851 91.7948  31
   0 -14   9 586.271 105.568  31
   0 -14  10 2529.78 195.358  31
   0 -14  11 56.8270 95.5154  31
   0 -14  12 67.8205 97.9576  31
   0 -14  13 482.542 111.422  31
   0 -14  14 209.986 38.5223  28
   0 -14  14 281.514 107.941  31
   0 -14  14 238.325 25.6290   9
   0 -14  15-48.9656 36.7758  28
   0 -14  15 75.9538 108.310  31
   0 -14  15 101.198 38.3343  18
   0 -14  15 42.7290 18.1630   8
   0 -14  15 5.22490 19.5513   9
   0 -14  16 36.3668 19.4429   8
   0 -14  16 18.9464 20.8600   9
   0 -14  16 1.92363 38.5962  28
   0 -14  17 310.446 45.8463  10
   0 -14  17 275.719 30.9105   8
   0 -14  17 327.397 32.9511   9
   0 -14  18-21.5852 22.0590   8
   0 -14  18-21.5698 24.0082   9
   0 -14  18 3.34361 38.6467  10
   0 -14  19-27.4600 46.3564  18
   0 -14  19-63.2389 40.4171  10
   0 -14  19-28.0065 25.2323   9
   0 -14  19-3.80183 22.7772   8
   0 -14  20 101.430 41.3510  10
   0 -14  20 104.847 27.5128   9
   0 -14  20 101.449 25.0711   8
   0 -14  21 62.0788 41.4715  10
   0 -14  21 120.458 28.2504   9
   0 -14  21 100.096 25.6804   8
   0 -14  21 63.3104 21.2884   7
   0 -14  22 70.8174 25.3861   8
   0 -14  22 83.1674 28.2028   9
   0 -14  22 68.1578 41.5500  10
   0 -14  22 90.6456 31.3302  11
   0 -14  23 86.6891 42.0927  17
   0 -14  23 70.9756 28.3575   9
   0 -14  23 52.9752 25.3825   8
   0 -14  23 79.6903 30.5555  11
   0 -14  23 36.6742 39.1733  10
   0 -14  24 76.1296 40.3495  17
   0 -14  24 68.8991 28.9260   9
   0 -14  24 92.3387 25.9996   8
   0 -14  24 59.3257 30.2515  11
   0 -14  24 64.8995 38.9702  10
   0 -14  25 52.9856 38.9292  17
   0 -14  25 44.8725 28.3307   9
   0 -14  25 35.1170 24.4138   8
   0 -14  25 73.1017 36.4902  10
   0 -14  25 70.3615 28.4341  11
   0 -14  26-32.1390 35.2556  17
   0 -14  26 18.2910 27.5637   9
   0 -14  26 42.9956 23.6933   8
   0 -14  26 9.60358 26.8018  11
   0 -14  26 18.6620 34.1987  10
   0 -14  27-27.7646 30.1232  17
   0 -14  27 14.9258 21.7579   8
   0 -14  27-12.7006 26.7282   9
   0 -14  27-6.98270 31.4489  10
   0 -14  27-12.9669 25.2556  11
   0 -14  28 44.2184 25.5400   9
   0 -14  28 62.1458 20.1290   8
   0 -14  28 38.8200 29.0248  10
   0 -14  29 2.73928 22.1349   9
   0 -14  29-4.37325 24.5104  10
   0 -14  30 13.5942 18.5951   9
   0 -14  30 11.7189 19.6684  10
   0 -13   6 1895.79 154.883  31
   0 -13   7 64.1105 87.1240  31
   0 -13   8 196.947 91.8599  31
   0 -13   9 148.224 90.5825  31
   0 -13  10 360.658 97.3585  31
   0 -13  11 1409.00 138.655  31
   0 -13  12 1385.53 140.895  31
   0 -13  13 502.125 111.531  31
   0 -13  14 874.905 128.923  31
   0 -13  14 946.755 66.3495  19
   0 -13  15 52.0865 34.2316  28
   0 -13  15 24.4683 19.4568   9
   0 -13  15 120.374 110.051  31
   0 -13  15 103.458 38.3016  18
   0 -13  16 431.720 37.0515   8
   0 -13  16 440.021 38.1390   9
   0 -13  16 470.030 50.5618  28
   0 -13  16 376.135 49.5154  10
   0 -13  17 397.751 48.8787  10
   0 -13  17 411.363 37.3529   9
   0 -13  17 395.928 35.8925   8
   0 -13  18 832.953 71.7027  10
   0 -13  18 767.850 60.9899   8
   0 -13  18 840.910 62.1659   9
   0 -13  19-14.1876 19.6453   7
   0 -13  19-12.5923 25.0101   9
   0 -13  19-6.71438 23.2711   8
   0 -13  19-11.1775 39.8317  10
   0 -13  20 120.161 23.2955   7
   0 -13  20 202.878 29.5612   9
   0 -13  20 152.893 27.2964   8
   0 -13  20 126.042 43.4867  10
   0 -13  21 6.18046 20.6168   7
   0 -13  21 18.4217 26.7631   9
   0 -13  21 33.1009 24.7949   8
   0 -13  21-49.4564 41.4038  10
   0 -13  22 247.690 27.1600   7
   0 -13  22 302.511 46.5920  10
   0 -13  22 282.506 36.6615  11
   0 -13  22 330.644 32.1379   8
   0 -13  23 265.746 34.2630   9
   0 -13  23 229.004 31.3754   8
   0 -13  23 181.148 54.2240  18
   0 -13  23 214.459 34.9020  11
   0 -13  23 283.880 44.7507  10
   0 -13  23 202.038 45.9830  17
   0 -13  24 45.3589 29.7372  11
   0 -13  24 47.2911 38.0877  10
   0 -13  24 77.4962 41.5541  17
   0 -13  24 52.4141 28.3476   9
   0 -13  24 58.0468 26.1941   8
   0 -13  25 53.1948 36.4460  10
   0 -13  25-11.4615 28.8341  11
   0 -13  25 17.3304 38.3867  17
   0 -13  25 6.26903 24.8542   8
   0 -13  25 31.1593 27.7254   9
   0 -13  26 15.7911 34.4141  10
   0 -13  26-3.43992 27.2019  11
   0 -13  26 22.1480 37.0261  17
   0 -13  26-1.89881 27.1964   9
   0 -13  26-18.2923 24.0045   8
   0 -13  27-3.82453 31.9448  10
   0 -13  27-14.5686 26.0238  11
   0 -13  27 50.6221 32.9769  17
   0 -13  27-9.88913 22.7631   8
   0 -13  27-6.78106 26.7362   9
   0 -13  28 5.49409 25.2719   9
   0 -13  28 2.11367 20.7442   8
   0 -13  28 24.9695 29.4401  10
   0 -13  29 16.7640 23.2209   9
   0 -13  29 15.3616 25.9496  10
   0 -13  30 4.93622 19.4542   9
   0 -13  30 8.45835 21.0868  10
   0 -12   6 59.7379 81.9917  31
   0 -12   7 1000.40 110.135  31
   0 -12   8 1304.34 126.550  31
   0 -12   9 911.947 113.486  31
   0 -12  10 3064.60 224.838  31
   0 -12  11 716.813 111.055  31
   0 -12  12 208.492 26.7705  36
   0 -12  12 345.885 99.8096  31
   0 -12  13 649.852 49.9961  36
   0 -12  13 801.254 117.833  31
   0 -12  14 654.586 119.221  31
   0 -12  15 63.2769 19.7610   9
   0 -12  15 20.3327 22.5706  19
   0 -12  16 117.063 21.3687   8
   0 -12  16 132.705 23.1071   9
   0 -12  16 140.555 37.5623  10
   0 -12  16 107.560 36.8654  28
   0 -12  16 217.275 41.2644  18
   0 -12  17 543.420 41.1825   9
   0 -12  17 475.097 39.7984   8
   0 -12  17 466.400 37.8478   7
   0 -12  17 540.237 52.4479  10
   0 -12  18 94.1169 24.1470   9
   0 -12  18 64.4026 23.2142   8
   0 -12  18 86.6470 20.4127   7
   0 -12  18 81.9338 39.9154  10
   0 -12  19 34.2064 25.0841   9
   0 -12  19 30.2290 23.1041   8
   0 -12  19 2.32850 20.2424   7
   0 -12  19-11.5855 40.4259  10
   0 -12  20 80.4355 27.4329   9
   0 -12  20 108.795 26.6557   8
   0 -12  20 154.353 23.4678   7
   0 -12  20 43.6061 42.0107  10
   0 -12  21 106.417 27.1733   8
   0 -12  21 109.384 28.5306   9
   0 -12  21 102.402 42.8922  10
   0 -12  21 125.846 23.5833   7
   0 -12  22 466.505 60.8347  18
   0 -12  22 411.890 52.6372  17
   0 -12  22 405.369 37.5919   8
   0 -12  22 401.981 39.4617   9
   0 -12  22 372.610 50.5627  10
   0 -12  22 324.710 40.4765  11
   0 -12  22 309.733 33.4183   7
   0 -12  23 386.654 59.1075  18
   0 -12  23 403.537 49.7539  17
   0 -12  23 231.951 37.7674  11
   0 -12  23 324.402 47.0102  10
   0 -12  23 227.696 29.4599   7
   0 -12  23 325.965 35.9313   9
   0 -12  23 292.170 33.6799   8
   0 -12  24 184.637 32.9235  11
   0 -12  24 127.727 40.9814  10
   0 -12  24 140.039 43.3159  17
   0 -12  24 139.511 28.7009   8
   0 -12  24 151.723 30.9934   9
   0 -12  25 26.6741 29.2401  11
   0 -12  25 46.9553 36.9975  10
   0 -12  25 41.5963 41.0573  17
   0 -12  25 58.9428 29.1335   9
   0 -12  25 30.4242 25.7556   8
   0 -12  26 48.6388 35.2814  10
   0 -12  26 14.3787 28.5000  11
   0 -12  26 62.3012 37.7251  17
   0 -12  26 52.6590 28.0658   9
   0 -12  26 36.0560 25.0439   8
   0 -12  27 11.3814 32.6582  10
   0 -12  27 18.0977 26.4588  11
   0 -12  27 18.2637 33.8087  17
   0 -12  27 9.33134 23.5064   8
   0 -12  27 5.13846 27.0231   9
   0 -12  28 16.2024 30.3767  10
   0 -12  28 26.5796 26.0206   9
   0 -12  28 48.6522 22.6371   8
   0 -12  29 16.2289 26.9062  10
   0 -12  29 24.9421 23.9461   9
   0 -12  30-7.56745 22.2069  10
   0 -12  30 14.7406 20.3228   9
   0 -11   6 131.763 81.7504  31
   0 -11   7 1259.62 121.113  31
   0 -11   8 2096.71 146.525   6
   0 -11   8 2970.00 175.454  31
   0 -11   9 1961.42 130.748   6
   0 -11   9 1848.96 158.545  31
   0 -11  10 534.602 58.5946   6
   0 -11  10 1434.79 110.962  31
   0 -11  11 1035.60 121.204  31
   0 -11  12 1137.81 78.1121  36
   0 -11  12 1377.40 132.354  31
   0 -11  13 1158.92 79.8913  36
   0 -11  13 1251.33 134.714  31
   0 -11  14 785.880 59.2600  36
   0 -11  14 1011.98 126.173  31
   0 -11  15 41.7600 18.9300   9
   0 -11  15-5.22020 22.2897  19
   0 -11  15 21.9466 28.3341  36
   0 -11  16 114.249 20.8346   8
   0 -11  16 93.1598 21.9038   9
   0 -11  16 165.206 36.4418  10
   0 -11  17 374.584 31.6422   8
   0 -11  17 335.272 32.6760   9
   0 -11  17 323.328 29.5727   7
   0 -11  17 254.091 45.4744  10
   0 -11  18 190.775 27.2059   9
   0 -11  18 194.295 26.1511   8
   0 -11  18 183.258 23.7453   7
   0 -11  18 151.631 41.1809  10
   0 -11  19 149.323 28.5211   9
   0 -11  19 188.043 27.7907   8
   0 -11  19 230.306 43.6029  10
   0 -11  19 171.060 24.2601   7
   0 -11  20-7.44050 46.2610  18
   0 -11  20-16.4971 25.7874   9
   0 -11  20-13.8995 24.4378   8
   0 -11  20-25.1315 40.4200  10
   0 -11  20 22.2499 21.6271   7
   0 -11  21 5.82813 48.2834  18
   0 -11  21 25.9711 25.7559   8
   0 -11  21 56.5472 26.8335   9
   0 -11  21-14.7905 41.3837  10
   0 -11  21 13.1230 21.8925   7
   0 -11  22 135.582 44.6630  17
   0 -11  22 66.7047 49.8695  18
   0 -11  22 172.516 28.3103   8
   0 -11  22 122.248 28.7167   9
   0 -11  22 115.794 32.8154  11
   0 -11  22 46.0720 42.5076  10
   0 -11  22 78.0098 23.5504   7
   0 -11  23 30.6600 49.7309  18
   0 -11  23 51.8575 43.0570  17
   0 -11  23 57.1034 40.8458  10
   0 -11  23 45.2988 30.8912  11
   0 -11  23 20.3220 21.8660   7
   0 -11  23 41.5887 26.0112   8
   0 -11  23 27.0951 27.8037   9
   0 -11  24 208.911 45.1699  17
   0 -11  24 179.252 33.5912  11
   0 -11  24 212.101 43.0935  10
   0 -11  24 175.224 29.4296   8
   0 -11  24 157.805 31.9231   9
   0 -11  25 61.9861 40.2188  17
   0 -11  25 0.39710 37.5500  10
   0 -11  25 24.2763 29.5913  11
   0 -11  25 12.6989 28.5634   9
   0 -11  25 3.89431 25.4569   8
   0 -11  26 82.5095 38.4772  17
   0 -11  26 47.4148 28.5136  11
   0 -11  26 84.2651 37.8346  10
   0 -11  26 75.5900 29.1506   9
   0 -11  26 78.3438 26.1416   8
   0 -11  27 16.8713 34.6482  17
   0 -11  27 0.32125 33.9464  10
   0 -11  27 26.2504 27.0574  11
   0 -11  27 70.1410 24.0860   8
   0 -11  27 23.0634 27.6609   9
   0 -11  28 39.1360 31.4487  10
   0 -11  28-14.8639 25.6936   9
   0 -11  28-2.46037 22.3963   8
   0 -11  29 17.6800 27.7188  10
   0 -11  29 34.9072 20.7564   8
   0 -11  30 5.12025 23.2270  10
   0 -11  31 25.5513 17.9573  10
   0 -10   6 894.330 66.0771   6
   0 -10   6 965.715 99.8577  31
   0 -10   7 1897.21 132.490   6
   0 -10   7 2556.01 158.539  31
   0 -10   8 7371.49 480.459   6
   0 -10   8 8431.05 493.601  31
   0 -10   9 1086.80 79.0981   6
   0 -10   9 993.278 115.753  31
   0 -10  10 582.053 56.0947   6
   0 -10  10 796.609 102.491  31
   0 -10  11 674.132 62.9132   6
   0 -10  11 830.255 108.908  31
   0 -10  12 449.006 104.205  31
   0 -10  12 323.209 30.5359  36
   0 -10  13 947.149 124.142  31
   0 -10  13 1151.90 77.0675   6
   0 -10  13 820.607 63.7065  36
   0 -10  14 618.779 49.2680  36
   0 -10  14 732.077 119.730  31
   0 -10  15 919.766 67.0324  36
   0 -10  16 221.729 39.0163  10
   0 -10  16 179.466 34.2695  36
   0 -10  16 206.401 25.2905   9
   0 -10  16 215.049 24.5978   8
   0 -10  17-2.29618 36.0568  10
   0 -10  17 53.6092 19.0205   7
   0 -10  17 28.6042 20.8595   9
   0 -10  17 45.7354 20.5636   8
   0 -10  18 458.711 39.4489   8
   0 -10  18 454.277 40.1836   9
   0 -10  18 500.063 52.6010  10
   0 -10  18 425.567 37.5073   7
   0 -10  19 97.4471 25.0947   9
   0 -10  19 44.6487 24.3987   8
   0 -10  19 25.1069 40.1634  10
   0 -10  19 82.8702 21.6593   7
   0 -10  20 57.8764 47.3236  18
   0 -10  20 8.45575 24.6327   8
   0 -10  20 36.1542 26.2874   9
   0 -10  20 62.1864 41.5074  10
   0 -10  20 66.7723 21.8881   7
   0 -10  21 176.343 50.3828  18
   0 -10  21 138.173 28.6666   9
   0 -10  21 98.6551 27.6141   8
   0 -10  21 86.5173 32.4819  11
   0 -10  21 31.0715 42.8282  10
   0 -10  21 112.053 23.7302   7
   0 -10  22 171.493 51.3051  18
   0 -10  22 93.1932 45.7865  17
   0 -10  22 130.776 28.6681   8
   0 -10  22 142.129 30.0199   9
   0 -10  22 151.947 43.7236  10
   0 -10  22 135.954 33.8724  11
   0 -10  22 156.254 25.2858   7
   0 -10  23 44.2424 49.5582  18
   0 -10  23 45.5153 44.7831  17
   0 -10  23 116.143 42.5458  10
   0 -10  23 83.8107 32.5547  11
   0 -10  23 75.9525 24.1483   7
   0 -10  23 102.291 27.7980   8
   0 -10  23 114.663 29.5150   9
   0 -10  24 59.7840 42.7154  17
   0 -10  24 41.9350 40.7319  10
   0 -10  24 70.4952 31.3413  11
   0 -10  24 16.9004 22.8085   7
   0 -10  24 50.3964 26.8485   8
   0 -10  24 40.5894 28.9414   9
   0 -10  25 19.3906 29.6386  11
   0 -10  25 55.1219 38.7029  10
   0 -10  25 43.8889 41.0697  17
   0 -10  25 12.8984 28.8535   9
   0 -10  25 46.5810 26.5187   8
   0 -10  26 49.1112 30.0512  11
   0 -10  26 105.401 39.0035  10
   0 -10  26 76.6498 40.7759  17
   0 -10  26 84.5103 26.1599   8
   0 -10  27 11.2730 27.1384  11
   0 -10  27 30.7513 34.8388  10
   0 -10  27 12.3911 36.0642  17
   0 -10  27 14.3357 24.3714   8
   0 -10  28 59.2980 32.2160  10
   0 -10  28 38.6521 31.0343  17
   0 -10  28 61.6987 23.8215   8
   0 -10  29-16.7029 28.6027  10
   0 -10  29 15.3952 21.0839   8
   0 -10  30 17.8993 24.0274  10
   0 -10  31-0.75751 19.2241  10
   0  -9   4 240.714 30.5731   6
   0  -9   5 189.038 31.3546   6
   0  -9   5 318.036 76.8170  31
   0  -9   6 321.384 36.0646   6
   0  -9   6 86.5527 78.1942  31
   0  -9   7 2331.56 154.656   6
   0  -9   7 2535.22 175.764  31
   0  -9   8 5862.69 386.543   6
   0  -9   8 6994.51 400.750  31
   0  -9   9 1369.52 95.8745   6
   0  -9   9 1239.86 125.685  31
   0  -9  10 490.633 53.0934   6
   0  -9  10 671.876 100.522  31
   0  -9  11 482.643 50.7243   6
   0  -9  11 172.056 99.1035  31
   0  -9  12 148.862 99.3213  31
   0  -9  12 77.6507 41.3787   6
   0  -9  12 61.6080 23.2108  36
   0  -9  13 586.656 112.745  31
   0  -9  13 436.495 56.2781   6
   0  -9  13 529.679 42.1240  36
   0  -9  14 371.804 53.7776   6
   0  -9  14 382.228 37.3327  36
   0  -9  15 133.432 29.5271  36
   0  -9  16 494.654 39.2444   9
   0  -9  16 384.513 45.1808  36
   0  -9  17 947.696 75.3573  36
   0  -9  17 971.947 69.8832   9
   0  -9  17 978.453 69.6120   8
   0  -9  17 1154.90 78.5458  10
   0  -9  17 951.891 68.1942   7
   0  -9  18 273.190 45.2512  18
   0  -9  18 184.616 42.0489  10
   0  -9  18 213.763 24.9733   7
   0  -9  18 207.438 27.2334   8
   0  -9  18 210.122 27.6800   9
   0  -9  19 328.326 50.6466  18
   0  -9  19 297.279 45.9487  10
   0  -9  19 255.723 28.7830   7
   0  -9  19 283.031 31.8718   9
   0  -9  19 275.366 31.8183   8
   0  -9  20 515.638 58.8364  18
   0  -9  20 429.015 40.5565   9
   0  -9  20 405.905 39.6197   8
   0  -9  20 480.267 53.7841  10
   0  -9  20 423.415 37.0877   7
   0  -9  21 779.373 66.7769  17
   0  -9  21 624.305 52.4816   8
   0  -9  21 689.821 52.9530   9
   0  -9  21 722.954 64.5898  10
   0  -9  21 565.010 55.5314  11
   0  -9  21 602.134 49.9677   7
   0  -9  22-74.4296 49.6985  18
   0  -9  22-56.2984 44.7527  17
   0  -9  22-25.3977 26.3476   8
   0  -9  22-5.12441 26.7949   9
   0  -9  22-8.67139 41.7246  10
   0  -9  22-31.9504 31.6236  11
   0  -9  22 31.3537 22.6915   7
   0  -9  23-35.5385 49.1176  18
   0  -9  23-29.7248 44.1243  17
   0  -9  23 24.9245 31.7560  11
   0  -9  23 5.89626 40.9263  10
   0  -9  23-26.9662 23.7930   7
   0  -9  23 44.7352 26.4781   8
   0  -9  23 8.70211 27.8804   9
   0  -9  24 38.1823 42.9405  17
   0  -9  24 42.8041 41.0056  10
   0  -9  24 23.9685 31.2202  11
   0  -9  24 36.4697 22.8581   7
   0  -9  24 31.8476 26.3377   8
   0  -9  25 7.78203 41.1309  17
   0  -9  25 7.49578 30.2711  11
   0  -9  25-10.8953 39.1790  10
   0  -9  25-24.8550 22.5518   7
   0  -9  25 14.7811 25.7749   8
   0  -9  26 23.9386 37.0542  10
   0  -9  26 25.6182 30.0643  11
   0  -9  26 69.6261 41.0870  17
   0  -9  26 50.7404 25.8957   8
   0  -9  27 3.80058 35.2536  10
   0  -9  27 24.6174 27.9073  11
   0  -9  27-2.90503 37.0966  17
   0  -9  27-24.4154 24.7609   8
   0  -9  28 14.3318 32.6176  10
   0  -9  28 1.07366 32.1202  17
   0  -9  28-12.7571 23.3638   8
   0  -9  29-23.1973 29.1520  10
   0  -9  29 27.7080 21.2615   8
   0  -9  30 32.3444 25.3980  10
   0  -9  30 51.4956 23.0552   9
   0  -9  31 38.8516 20.8232  10
   0  -9  31 6.03571 18.6802   9
   0  -8   3 187.772 26.8639   6
   0  -8   4 3924.25 249.307   6
   0  -8   5 87.6142 28.8727   6
   0  -8   5 217.403 73.5991  31
   0  -8   6 27977.5 1753.71   6
   0  -8   6 27805.0 1759.74  31
   0  -8   7 14411.1 934.796   6
   0  -8   7 16387.9 943.410  31
   0  -8   8 3741.88 239.732   6
   0  -8   8 3680.14 254.889  31
   0  -8   9 7142.95 451.577   6
   0  -8   9 7032.83 463.060  31
   0  -8  10 1293.91 87.5697   6
   0  -8  10 711.657 119.114  31
   0  -8  11 759.831 67.5176   6
   0  -8  11 967.814 114.424  31
   0  -8  12 650.910 110.056  31
   0  -8  12 557.079 41.1895  36
   0  -8  13 329.001 105.582  31
   0  -8  13 247.255 47.5846   6
   0  -8  13 248.382 30.0314  36
   0  -8  14 47.7559 44.3193   6
   0  -8  14 31.6727 25.9898  36
   0  -8  15 1850.90 121.731   6
   0  -8  15 1571.16 109.722  36
   0  -8  16 1086.65 71.1731   9
   0  -8  16 1181.06 79.2187  10
   0  -8  17 473.846 47.7704  10
   0  -8  17 378.030 33.5998   7
   0  -8  17 368.044 34.9578   8
   0  -8  17 361.311 35.2856   9
   0  -8  18 2094.09 127.347  18
   0  -8  18 1743.41 116.936   8
   0  -8  18 1670.65 117.080   9
   0  -8  18 1797.50 123.963  10
   0  -8  18 1793.60 115.839   7
   0  -8  19 59.9839 24.4819   9
   0  -8  19 67.6057 23.9309   8
   0  -8  19 64.8457 40.1748  10
   0  -8  19 82.1739 21.8708   7
   0  -8  20-4.15447 45.3187  18
   0  -8  20 13.6545 25.5174   9
   0  -8  20-22.3919 25.0734   8
   0  -8  20 42.2035 41.1962  10
   0  -8  20-5.44697 22.5710   7
   0  -8  21 484.807 62.4219  18
   0  -8  21 501.054 58.0804  17
   0  -8  21 498.010 42.7428   8
   0  -8  21 403.221 46.3908  11
   0  -8  21 432.085 39.8424   7
   0  -8  22 31.2968 48.6458  18
   0  -8  22 39.8080 44.5581  17
   0  -8  22 35.4178 26.8539   8
   0  -8  22 67.8352 32.6121  11
   0  -8  22 82.8598 42.6427  10
   0  -8  22 15.0597 23.1619   7
   0  -8  23-19.8482 49.3228  18
   0  -8  23 38.8743 44.6440  17
   0  -8  23 43.2336 32.0450  11
   0  -8  23 111.228 43.2005  10
   0  -8  23 40.3813 23.6340   7
   0  -8  23 36.8630 27.0729   8
   0  -8  24-21.4349 43.3647  17
   0  -8  24-40.0000 41.5203  10
   0  -8  24 45.4205 31.0851  11
   0  -8  24-39.1756 23.2159   7
   0  -8  24 14.3670 26.4225   8
   0  -8  25 36.4600 42.1390  17
   0  -8  25 26.5800 30.5719  11
   0  -8  25 37.2837 40.8988  10
   0  -8  25-5.89094 22.8627   7
   0  -8  25 11.4891 26.2760   8
   0  -8  26 8.73848 38.3342  10
   0  -8  26-7.95799 29.3903  11
   0  -8  26 2.67068 40.8399  17
   0  -8  26 27.6863 25.9567   8
   0  -8  27 43.0343 35.8447  10
   0  -8  27 51.1695 38.1169  17
   0  -8  27 33.2157 25.1739   8
   0  -8  28 25.6135 33.6078  10
   0  -8  28 20.2006 34.1659  17
   0  -8  28 30.6605 23.8159   8
   0  -8  29 14.1278 29.5855  10
   0  -8  29 26.6724 21.9190   8
   0  -8  29 9.42683 25.0412   9
   0  -8  30 32.3682 26.2877  10
   0  -8  30 0.36038 22.6089   9
   0  -8  30 9.69020 19.3391   8
   0  -8  31 22.3391 21.3284  10
   0  -8  31-1.60495 19.3124   9
   0  -7   3 10404.2 653.888   6
   0  -7   4 42559.6 2669.22   6
   0  -7   5 13028.9 829.881   6
   0  -7   5 12985.4 830.060   5
   0  -7   5 14536.3 836.697  31
   0  -7   6 4023.95 276.351   5
   0  -7   6 4124.76 276.025   6
   0  -7   7 7535.54 465.808   6
   0  -7   7 7297.87 465.774   5
   0  -7   7 7024.35 474.698  31
   0  -7   8 6469.40 412.132   6
   0  -7   8 6563.80 422.403  31
   0  -7   9 489.288 49.1432   6
   0  -7   9 493.196 90.4623  31
   0  -7  10 12239.3 753.274   6
   0  -7  10 11121.0 762.367  31
   0  -7  11 3280.89 220.582   6
   0  -7  11 3743.85 244.061  31
   0  -7  12 4408.98 326.978  31
   0  -7  12 4523.67 301.097  36
   0  -7  13 1933.24 114.765   6
   0  -7  13 1445.51 102.855  36
   0  -7  14 190.254 48.4579   6
   0  -7  14 180.620 29.7366  36
   0  -7  15 382.642 56.2350   6
   0  -7  15 349.303 38.0116  36
   0  -7  16 1038.77 93.6312   6
   0  -7  16 1154.88 80.5191  36
   0  -7  17 751.837 62.5063  36
   0  -7  17 703.915 55.2314   9
   0  -7  17 747.141 55.2253   8
   0  -7  17 781.013 64.7443  10
   0  -7  17 773.512 54.1679   7
   0  -7  18 733.958 67.7582  36
   0  -7  18 905.064 69.8802  10
   0  -7  18 835.998 58.7552   7
   0  -7  18 805.859 59.8211   8
   0  -7  19 313.668 34.9446   8
   0  -7  19 371.582 48.6628  10
   0  -7  19 369.582 33.2202   7
   0  -7  20 236.864 49.1924  18
   0  -7  20 196.052 45.8213  17
   0  -7  20 127.036 27.9986   8
   0  -7  20 133.267 44.1705  10
   0  -7  20 224.971 34.0197  11
   0  -7  20 150.440 25.9831   7
   0  -7  21 328.775 50.3886  17
   0  -7  21 227.046 53.4025  18
   0  -7  21 194.154 31.9289   8
   0  -7  21 312.664 47.2366  10
   0  -7  21 234.217 36.3101  11
   0  -7  21 219.109 29.0094   7
   0  -7  22 284.076 54.3177  18
   0  -7  22 313.021 49.6233  17
   0  -7  22 298.129 47.7271  10
   0  -7  22 247.314 37.6950  11
   0  -7  22 225.814 29.8865   7
   0  -7  22 209.144 32.7783   8
   0  -7  23 68.2489 44.6469  17
   0  -7  23 59.6194 32.2696  11
   0  -7  23 76.2821 42.8916  10
   0  -7  23 26.6520 23.7009   7
   0  -7  23 32.9171 26.9846   8
   0  -7  24 38.0672 43.7551  17
   0  -7  24 25.5699 41.8085  10
   0  -7  24 34.1889 32.4728  11
   0  -7  24 6.74936 23.6517   7
   0  -7  24 79.8955 27.4789   8
   0  -7  25 47.8664 43.2838  17
   0  -7  25-10.8582 30.8837  11
   0  -7  25-38.4435 40.5772  10
   0  -7  25-32.6117 23.6500   7
   0  -7  25 16.9082 26.2240   8
   0  -7  26 19.1315 30.0488  11
   0  -7  26 23.1610 38.4159  10
   0  -7  26 6.65196 40.8238  17
   0  -7  26 11.8243 25.7072   8
   0  -7  26 4.85354 28.4730   9
   0  -7  27 64.1128 36.4590  10
   0  -7  27 15.5476 38.2644  17
   0  -7  27 43.7784 28.7473   9
   0  -7  27 19.4115 25.3085   8
   0  -7  28 60.6995 34.3856  10
   0  -7  28 70.5482 35.2821  17
   0  -7  28 49.1301 27.7972   9
   0  -7  28 60.8899 24.6638   8
   0  -7  29 4.00196 30.4843  10
   0  -7  29 6.15254 22.1293   8
   0  -7  29-3.34241 25.7440   9
   0  -7  30 21.2809 26.8344  10
   0  -7  30-11.3961 23.0274   9
   0  -7  30 6.40180 19.7071   8
   0  -7  31 14.5996 22.2043  10
   0  -7  31 15.1077 20.3662   9
   0  -6   2 426.633 33.6766   6
   0  -6   3 23736.4 1471.96   6
   0  -6   3 23186.5 1471.97   5
   0  -6   4 4511.70 277.969   5
   0  -6   4 4435.45 277.929   6
   0  -6   4 3728.73 286.120  31
   0  -6   5 692.097 53.6429   6
   0  -6   5 731.146 53.5939   5
   0  -6   5 600.849 79.6329  31
   0  -6   6 2726.94 170.416   6
   0  -6   6 2746.46 170.034   5
   0  -6   7 358.951 40.0063   5
   0  -6   7 316.418 41.9567   6
   0  -6   8 352.382 43.2210   6
   0  -6   8 367.345 42.9710   5
   0  -6   9 664.765 57.1766   6
   0  -6   9 651.517 57.0728   5
   0  -6   9 581.177 93.1991  31
   0  -6  10 5490.52 356.213   6
   0  -6  10 5841.86 370.855  31
   0  -6  11 14972.8 893.346   6
   0  -6  11 12241.5 902.029  31
   0  -6  12 3379.15 243.957   6
   0  -6  12 3870.42 238.019  36
   0  -6  13 769.482 73.1139   6
   0  -6  13 842.030 59.6480  36
   0  -6  14 346.119 57.7128   6
   0  -6  14 555.807 43.4737  36
   0  -6  15 9.30965 48.2909   6
   0  -6  15 90.9095 29.4302  36
   0  -6  16 447.629 61.0911   6
   0  -6  16 380.462 41.9758  36
   0  -6  17 255.544 38.1939  36
   0  -6  17 180.906 25.0022   8
   0  -6  17 194.997 39.2652  10
   0  -6  17 200.982 24.2186   7
   0  -6  18 1025.18 81.5982  36
   0  -6  18 1118.17 82.2424  10
   0  -6  18 1042.81 72.7665   7
   0  -6  18 999.410 73.6124   8
   0  -6  19 1337.57 93.6272   8
   0  -6  19 1426.09 101.718  10
   0  -6  19 1321.33 92.2913   7
   0  -6  20 462.760 55.6480  18
   0  -6  20 440.032 52.9209  17
   0  -6  20 359.476 37.2302   8
   0  -6  20 442.703 51.0477  10
   0  -6  20 368.954 41.7710  11
   0  -6  20 375.654 35.1671   7
   0  -6  21 513.263 62.7346  18
   0  -6  21 632.571 59.0474  17
   0  -6  21 425.427 43.9477   8
   0  -6  21 505.114 48.0256  11
   0  -6  21 614.914 57.7487  10
   0  -6  21 468.443 41.5684   7
   0  -6  22-18.6746 47.6578  18
   0  -6  22 43.0149 44.0578  17
   0  -6  22 38.2487 42.1383  10
   0  -6  22 23.9171 31.8661  11
   0  -6  22 15.5377 23.2117   7
   0  -6  22-30.8947 26.8688   8
   0  -6  23 467.524 56.4192  17
   0  -6  23 469.914 54.7713  10
   0  -6  23 320.942 44.3842  11
   0  -6  23 449.315 38.7560   7
   0  -6  23 409.202 41.9189   9
   0  -6  23 462.396 41.4452   8
   0  -6  24 189.970 46.7693  17
   0  -6  24 118.960 35.1741  11
   0  -6  24 170.333 45.5145  10
   0  -6  24 146.969 26.7217   7
   0  -6  24 162.508 32.0253   9
   0  -6  24 137.701 29.5730   8
   0  -6  25-0.43507 43.3535  17
   0  -6  25 25.1636 31.3132  11
   0  -6  25 44.4202 41.6118  10
   0  -6  25 5.02526 23.5769   7
   0  -6  25 11.4260 26.2982   8
   0  -6  25 34.2577 29.1125   9
   0  -6  26 101.237 42.3030  17
   0  -6  26 66.6971 31.0064  11
   0  -6  26 118.526 41.8028  10
   0  -6  26 50.6488 23.4628   7
   0  -6  26 70.3272 29.8797   9
   0  -6  26 54.1064 26.9542   8
   0  -6  27 65.1854 38.6012  10
   0  -6  27 85.7153 40.4964  17
   0  -6  27 65.2589 25.9603   8
   0  -6  27 61.7876 29.8561   9
   0  -6  28 12.1141 34.2531  10
   0  -6  28-20.5723 35.8623  17
   0  -6  28 15.5652 27.6237   9
   0  -6  28 18.8924 23.7956   8
   0  -6  29 70.7199 31.5301  10
   0  -6  29 51.6744 23.0781   8
   0  -6  29 71.7032 27.0701   9
   0  -6  30 45.1061 27.5219  10
   0  -6  30 41.8552 24.3095   9
   0  -6  30 15.0561 20.0290   8
   0  -6  31 28.5206 22.7918  10
   0  -6  31 17.6862 19.9016   9
   0  -6  32 46.2107 16.9777  10
   0  -5   2 50633.3 3174.04   5
   0  -5   2 50627.8 3174.07   6
   0  -5   3 8765.52 544.559   6
   0  -5   3 8558.93 544.519   5
   0  -5   4 32864.2 2055.53   5
   0  -5   4 32526.3 2055.49   6
   0  -5   4 33182.4 2058.98  31
   0  -5   5 66363.6 4170.11   6
   0  -5   5 67505.9 4170.20   5
   0  -5   5 64508.0 4173.36  31
   0  -5   6 27596.3 1671.32   5
   0  -5   6 27297.9 1671.23   6
   0  -5   6 23089.1 1674.76  31
   0  -5   7 6433.84 406.204   6
   0  -5   7 6706.42 406.401   5
   0  -5   7 5595.14 413.437  31
   0  -5   8 372.383 41.9128   5
   0  -5   8 365.612 42.5966   6
   0  -5   8 267.273 77.2258  31
   0  -5   9 377.941 45.3451   5
   0  -5   9 409.231 45.4479   6
   0  -5   9 433.404 84.9178  31
   0  -5  10 3447.93 225.588   5
   0  -5  10 3526.89 225.795   6
   0  -5  10 3388.19 243.475  31
   0  -5  11 20909.5 1316.57   6
   0  -5  12 354.179 32.1157  36
   0  -5  12 199.898 49.5384   6
   0  -5  13 65.1433 25.5659  36
   0  -5  13 149.884 47.0899   6
   0  -5  14 5051.37 339.764  36
   0  -5  14 6324.67 347.903   6
   0  -5  15 92.9995 29.6575  36
   0  -5  15 147.925 50.2004   6
   0  -5  16 133.244 34.1836  36
   0  -5  16 209.169 53.8604   6
   0  -5  17 74.0389 35.8209  36
   0  -5  17 33.2161 34.9815  10
   0  -5  17 72.5201 54.1019   6
   0  -5  17 135.750 20.6972   7
   0  -5  17 87.4842 20.7662   8
   0  -5  18 127.498 39.1759  36
   0  -5  18 110.241 22.8450   8
   0  -5  18 39.5349 37.7671  10
   0  -5  18 128.563 22.1054   7
   0  -5  19 1317.80 93.6178  36
   0  -5  19 1568.64 98.6845  18
   0  -5  19 1315.64 95.6194  17
   0  -5  19 1205.91 85.6095   8
   0  -5  19 1130.18 87.8071  11
   0  -5  19 1382.29 94.0267  10
   0  -5  19 1213.54 84.4880   7
   0  -5  20 612.565 62.1220  18
   0  -5  20 581.498 59.6010  17
   0  -5  20 496.989 44.3070   8
   0  -5  20 468.025 44.2966   9
   0  -5  20 496.244 48.2356  11
   0  -5  20 681.857 57.5773  10
   0  -5  20 548.809 42.7922   7
   0  -5  21 238.938 51.0557  18
   0  -5  21 297.178 49.7089  17
   0  -5  21 195.336 30.3311   9
   0  -5  21 181.402 30.2701   8
   0  -5  21 254.767 36.4180  11
   0  -5  21 300.253 46.8906  10
   0  -5  21 163.926 27.7520   7
   0  -5  22 42.2766 48.2996  18
   0  -5  22 75.3686 45.5545  17
   0  -5  22 90.3170 32.9825  11
   0  -5  22 174.477 44.5094  10
   0  -5  22 54.0366 24.4727   7
   0  -5  22 88.8906 27.8814   9
   0  -5  22 18.6405 27.0220   8
   0  -5  23 195.424 48.4285  17
   0  -5  23 153.549 45.7411  10
   0  -5  23 147.992 35.2514  11
   0  -5  23 142.724 26.8731   7
   0  -5  23 153.537 30.5358   9
   0  -5  23 140.981 29.8060   8
   0  -5  24 4.17137 45.4774  17
   0  -5  24 77.2219 43.9804  10
   0  -5  24 75.6896 33.9594  11
   0  -5  24 66.7394 25.2776   7
   0  -5  24 110.223 28.2909   8
   0  -5  24 86.1982 29.6488   9
   0  -5  25-30.9235 43.0444  17
   0  -5  25 25.6736 41.2087  10
   0  -5  25-30.5391 32.1691  11
   0  -5  25-22.5943 24.0712   7
   0  -5  25-9.09509 28.7297   9
   0  -5  25 4.61360 26.3748   8
   0  -5  26 80.3705 42.5608  17
   0  -5  26 48.0163 40.1789  10
   0  -5  26 10.2580 31.1256  11
   0  -5  26-12.8631 23.0668   7
   0  -5  26 51.9953 26.6112   8
   0  -5  26 7.00424 29.0548   9
   0  -5  27 3.81734 37.9850  10
   0  -5  27 84.4170 41.1801  17
   0  -5  27-0.86016 28.3318   9
   0  -5  27 2.06166 25.4230   8
   0  -5  28 42.8587 35.1829  10
   0  -5  28 12.5031 36.5799  17
   0  -5  28 5.56102 23.9313   8
   0  -5  28 61.7193 28.2138   9
   0  -5  29 59.3768 32.4224  10
   0  -5  29 65.5354 31.9305  17
   0  -5  29 62.6595 27.1068   9
   0  -5  29 56.4090 22.9222   8
   0  -5  30 67.1569 28.6195  10
   0  -5  30 112.524 25.8165   9
   0  -5  30 69.6695 21.2750   8
   0  -5  31 9.61504 23.1055  10
   0  -5  31 18.4110 20.2772   9
   0  -5  32 44.3264 17.7385  10
   0  -4   1 6498.31 421.254   5
   0  -4   1 6956.71 421.328   6
   0  -4   2 1682.03 106.555   6
   0  -4   2 1655.92 106.448   5
   0  -4   3 1770.33 120.478   5
   0  -4   3 1812.14 120.528   6
   0  -4   4 1975.24 120.579   5
   0  -4   4 1942.46 120.850   6
   0  -4   5 904.929 63.0735   6
   0  -4   5 920.343 63.3331   5
   0  -4   6 13560.2 854.346   6
   0  -4   6 13768.7 854.464   5
   0  -4   6 13190.3 858.944  31
   0  -4   7 597.883 49.1015   6
   0  -4   7 567.658 48.2785   5
   0  -4   8 1680.96 109.931   6
   0  -4   8 1715.52 110.168   5
   0  -4   9 1946.15 127.252   5
   0  -4   9 1899.04 127.423   6
   0  -4   9 1616.91 147.845  31
   0  -4  10 955.021 74.3228   6
   0  -4  10 967.352 74.2743   5
   0  -4  10 842.297 107.614  31
   0  -4  11 4435.46 286.254   6
   0  -4  12 4887.98 334.027   6
   0  -4  12 5301.22 328.629  36
   0  -4  13 2507.28 157.663   6
   0  -4  13 2220.21 147.949  36
   0  -4  14 2000.97 168.814   6
   0  -4  14 2678.45 161.222  36
   0  -4  15 418.507 61.6433   6
   0  -4  15 516.458 45.1555  36
   0  -4  16 52.5724 50.7262   6
   0  -4  16 29.6175 32.1764  36
   0  -4  17 147.023 36.7359  36
   0  -4  17 145.693 22.3297   9
   0  -4  17 86.8165 36.0905  10
   0  -4  17 138.304 21.8756   8
   0  -4  18 0.87335 38.3313  36
   0  -4  18 58.5848 40.2136  17
   0  -4  18 36.6411 37.7921  18
   0  -4  18 1.94726 20.0553   8
   0  -4  18 31.8544 21.0486   9
   0  -4  18 53.5668 27.3632  11
   0  -4  18 2.30699 35.5731  10
   0  -4  18 52.2758 19.9828   7
   0  -4  19 787.662 70.3825  36
   0  -4  19 1008.65 73.5783  18
   0  -4  19 778.047 62.6344  11
   0  -4  19 925.450 69.9030  10
   0  -4  19 799.041 59.6693   8
   0  -4  19 762.488 59.7529   9
   0  -4  19 904.113 71.6979  17
   0  -4  19 807.076 58.5073   7
   0  -4  20 710.940 63.0836  18
   0  -4  20 555.531 49.6695  11
   0  -4  20 636.906 58.6340  10
   0  -4  20 482.184 45.2906   9
   0  -4  20 491.199 45.0877   8
   0  -4  20 671.949 60.9369  17
   0  -4  20 562.810 43.9633   7
   0  -4  21 314.152 54.4235  18
   0  -4  21 339.527 48.6679  10
   0  -4  21 291.985 38.2143  11
   0  -4  21 273.569 32.6054   9
   0  -4  21 219.891 32.2169   8
   0  -4  21 316.063 50.1193  17
   0  -4  21 237.572 30.4850   7
   0  -4  22 133.835 44.1249  10
   0  -4  22 71.3856 32.7934  11
   0  -4  22 30.1111 27.2148   8
   0  -4  22 65.7480 27.6690   9
   0  -4  22 28.0225 45.2449  17
   0  -4  22 84.9406 24.2311   7
   0  -4  23 207.886 36.7754  11
   0  -4  23 254.874 47.8915  10
   0  -4  23 180.707 32.3018   9
   0  -4  23 191.155 31.4842   8
   0  -4  23 229.744 48.9345  17
   0  -4  23 174.353 28.8191   7
   0  -4  24 316.949 49.9749  10
   0  -4  24 263.640 39.7208  11
   0  -4  24 249.503 35.8008   9
   0  -4  24 255.671 34.0648   8
   0  -4  24 314.797 50.8347  17
   0  -4  24 253.158 31.3176   7
   0  -4  25 62.4991 32.8026  11
   0  -4  25 35.9939 42.1730  10
   0  -4  25 76.8465 27.3336   8
   0  -4  25 40.5744 29.1514   9
   0  -4  25 39.3614 44.2002  17
   0  -4  25 10.3805 24.0458   7
   0  -4  26 168.608 42.5865  10
   0  -4  26 160.321 31.7555   9
   0  -4  26 149.955 29.1139   8
   0  -4  26 145.627 43.9218  17
   0  -4  26 78.8510 25.3131   7
   0  -4  27 36.3585 28.6727   9
   0  -4  27 40.6037 26.1856   8
   0  -4  27 65.8412 40.4713  17
   0  -4  27 49.6395 39.2266  10
   0  -4  28 127.835 26.5884   8
   0  -4  28 108.115 30.2162   9
   0  -4  28 132.804 39.3156  17
   0  -4  28 123.945 37.4638  10
   0  -4  29 12.2250 22.2700   8
   0  -4  29 23.9830 26.9175   9
   0  -4  29 57.3686 32.1598  17
   0  -4  29 13.3265 31.9118  10
   0  -4  30 81.8768 25.0443   9
   0  -4  30 12.1944 20.6249   8
   0  -4  30 77.4765 29.1779  10
   0  -4  31 27.2584 19.3104   9
   0  -4  31 45.0533 23.9232  10
   0  -4  32 39.0600 18.0755  10
   0  -3   1 16813.0 1032.32   6
   0  -3   1 16136.1 1032.29   5
   0  -3   2 737.447 49.8387   5
   0  -3   2 759.733 49.7040   6
   0  -3   3 1527.21 97.0387   5
   0  -3   3 1491.81 97.1826   6
   0  -3   3 1439.72 104.159  31
   0  -3   4 34647.7 2173.42   6
   0  -3   4 35100.9 2173.44   5
   0  -3   4 33661.1 2175.71  31
   0  -3   5 8193.84 521.495   6
   0  -3   5 8268.29 521.423   5
   0  -3   5 8487.64 525.953  31
   0  -3   6 2023.32 129.012   6
   0  -3   6 2022.60 128.944   5
   0  -3   7 1245.86 82.8097   6
   0  -3   7 1374.45 82.9081   5
   0  -3   8 1562.11 107.106   6
   0  -3   8 1602.11 106.721   5
   0  -3   8 1390.97 127.406  31
   0  -3   9 3001.55 198.471   5
   0  -3   9 3100.23 198.677   6
   0  -3  10 153.279 38.9017   5
   0  -3  10 100.888 39.7946   6
   0  -3  11 456.494 51.0641   5
   0  -3  11 431.676 52.4477   6
   0  -3  12 4261.45 239.945   6
   0  -3  12 3475.30 232.255  36
   0  -3  13 2216.91 165.722   6
   0  -3  13 2513.33 157.494  36
   0  -3  14 4343.14 239.691   6
   0  -3  14 3378.50 230.216  36
   0  -3  15 1021.07 74.7631   6
   0  -3  15 623.018 56.6689  36
   0  -3  16 430.311 62.7312   6
   0  -3  16 470.445 45.8688  36
   0  -3  17 627.076 76.0425   6
   0  -3  17 676.519 57.9061  36
   0  -3  18 97.6114 40.2192  36
   0  -3  18 78.8005 40.4527  17
   0  -3  18 151.250 39.1669  18
   0  -3  18 98.4551 22.2782   8
   0  -3  18 75.0521 23.3915   9
   0  -3  18 165.757 22.2460   7
   0  -3  18 97.0480 37.6053  10
   0  -3  18 151.435 29.4346  11
   0  -3  19 90.9748 43.9428  36
   0  -3  19 94.6508 40.1035  10
   0  -3  19 119.255 31.0103  11
   0  -3  19 124.081 24.4543   8
   0  -3  19 79.0229 24.9984   9
   0  -3  19 114.016 23.4105   7
   0  -3  19 150.936 43.1529  18
   0  -3  19 105.851 43.3618  17
   0  -3  20 729.562 68.7623  18
   0  -3  20 706.662 65.5123  10
   0  -3  20 596.402 56.9520  11
   0  -3  20 709.794 53.7331   8
   0  -3  20 723.027 53.7928   9
   0  -3  20 754.271 52.4844   7
   0  -3  20 631.056 67.1623  17
   0  -3  21 216.118 51.0280  18
   0  -3  21 209.450 46.7677  10
   0  -3  21 208.950 36.3648  11
   0  -3  21 204.974 48.1366  17
   0  -3  21 211.475 28.5322   7
   0  -3  21 223.358 30.6784   9
   0  -3  21 190.310 30.6908   8
   0  -3  22 36.7899 32.5755  11
   0  -3  22 78.5405 43.8930  10
   0  -3  22-3.32898 45.4427  17
   0  -3  22 14.6731 23.9098   7
   0  -3  22 40.3133 26.9919   9
   0  -3  22-20.0279 26.9859   8
   0  -3  23 235.596 39.4809  11
   0  -3  23 229.386 49.8565  10
   0  -3  23 240.719 31.1431   7
   0  -3  23 237.034 33.2860   8
   0  -3  23 236.455 34.6542   9
   0  -3  24 262.145 48.4102  10
   0  -3  24 152.275 37.1297  11
   0  -3  24 237.528 49.4545  17
   0  -3  24 203.513 28.9487   7
   0  -3  24 172.516 31.0591   8
   0  -3  24 184.003 33.0618   9
   0  -3  25 112.344 33.9468  11
   0  -3  25 99.7205 43.7143  10
   0  -3  25 97.6144 45.5287  17
   0  -3  25 57.8015 25.5243   7
   0  -3  25 126.677 31.0230   9
   0  -3  26 84.9638 41.4522  10
   0  -3  26 57.6637 43.0246  17
   0  -3  26 9.12628 23.2549   7
   0  -3  26 32.8224 29.7900   9
   0  -3  27 37.7210 39.4526  10
   0  -3  27 83.8020 41.3617  17
   0  -3  27 21.6952 29.6921   9
   0  -3  28 110.321 38.2225  10
   0  -3  28 101.765 40.5177  17
   0  -3  28 94.9246 29.5540   9
   0  -3  29 32.4649 33.0903  10
   0  -3  29 28.8346 34.2594  17
   0  -3  29 62.2966 27.4047   9
   0  -3  30 32.1623 24.5422   9
   0  -3  30 19.4425 28.8711  10
   0  -3  31 1.75215 20.3282   9
   0  -3  31-1.63733 24.0055  10
   0  -2   1 19.9474 7.49326   6
   0  -2   1 18.5363 7.37922   5
   0  -2   2 951.558 62.3120   5
   0  -2   2 888.098 62.2262   6
   0  -2   3 8155.95 533.282   6
   0  -2   3 8634.61 533.349   5
   0  -2   3 8925.76 535.580  31
   0  -2   4 5516.94 350.519   6
   0  -2   4 5504.65 350.518   5
   0  -2   4 5777.98 354.268  31
   0  -2   5 10933.4 709.095   5
   0  -2   5 11256.0 709.154   6
   0  -2   5 12155.1 713.020  31
   0  -2   6 46123.8 2798.02   5
   0  -2   6 41620.1 2800.84  31
   0  -2   7 15330.4 947.791   5
   0  -2   7 15598.3 947.749   6
   0  -2   7 13300.0 952.289  31
   0  -2   8 526.768 50.3198   6
   0  -2   8 576.217 50.6492   5
   0  -2   9 16133.1 1008.98   6
   0  -2   9 15906.3 1009.03   5
   0  -2  10 4094.42 261.121   6
   0  -2  10 3996.44 261.101   5
   0  -2  11 1120.75 86.2459   5
   0  -2  11 1172.62 87.4101   6
   0  -2  12 1011.04 83.7221   6
   0  -2  12 1056.46 71.8570  36
   0  -2  13 2488.63 161.688   6
   0  -2  13 2314.24 152.531  36
   0  -2  14 866.906 82.3174   6
   0  -2  14 994.272 69.0622  36
   0  -2  15 2552.38 154.932   6
   0  -2  15 2066.03 143.233  36
   0  -2  16 197.442 54.6605   6
   0  -2  16 251.210 37.1404  36
   0  -2  17 2241.18 142.329   6
   0  -2  17 1772.25 128.089  36
   0  -2  18 919.867 76.0736  36
   0  -2  18 830.222 78.0956  17
   0  -2  18 930.608 68.0229   9
   0  -2  18 844.875 70.3760  11
   0  -2  18 976.039 76.9955  10
   0  -2  18 1105.28 67.4917   7
   0  -2  19 95.4282 43.5230  36
   0  -2  19 75.3021 42.6912  17
   0  -2  19 179.442 42.8874  18
   0  -2  19 104.100 24.9216   9
   0  -2  19 119.753 30.6427  11
   0  -2  19 65.5158 40.0274  10
   0  -2  19 154.385 23.7439   7
   0  -2  20 279.746 50.1458  18
   0  -2  20 230.139 48.4572  10
   0  -2  20 279.993 39.0158  11
   0  -2  20 211.076 50.9078  17
   0  -2  20 385.830 32.4691   7
   0  -2  20 327.862 33.4547   9
   0  -2  21 248.838 47.6883  10
   0  -2  21 260.229 37.0945  11
   0  -2  21 128.871 48.1140  17
   0  -2  21 217.447 28.7421   7
   0  -2  21 211.587 30.2953   9
   0  -2  22 51.5802 33.1084  11
   0  -2  22 39.8105 43.7261  10
   0  -2  22-18.0938 45.9199  17
   0  -2  22 13.9093 24.7110   7
   0  -2  22 65.7413 26.9901   9
   0  -2  23 425.168 56.5311  10
   0  -2  23 357.046 45.7365  11
   0  -2  23 463.892 57.1162  17
   0  -2  23 436.895 38.7511   7
   0  -2  23 409.839 42.0731   9
   0  -2  24 144.482 46.0417  10
   0  -2  24 100.101 34.7302  11
   0  -2  24 93.8444 46.6968  17
   0  -2  24 100.452 26.4977   7
   0  -2  24 105.775 30.8833   9
   0  -2  25 130.880 44.9494  10
   0  -2  25 104.844 45.7017  17
   0  -2  25 125.889 26.3856   7
   0  -2  25 119.157 31.1276   9
   0  -2  26 76.5048 41.7749  10
   0  -2  26 60.0872 43.2867  17
   0  -2  26 7.77706 23.4209   7
   0  -2  26 28.8665 29.6538   9
   0  -2  27 63.5446 38.5110  10
   0  -2  27 82.8556 42.3084  17
   0  -2  27 11.4812 22.2523   7
   0  -2  27 40.6783 30.0690   9
   0  -2  28 85.0278 37.0782  10
   0  -2  28 82.7066 29.7833   9
   0  -2  28 115.505 40.8260  17
   0  -2  29 18.8774 33.5152  10
   0  -2  29 71.1282 28.0108   9
   0  -2  29 66.1103 34.7126  17
   0  -2  30 31.2356 29.3917  10
   0  -2  30 26.8839 24.3542   9
   0  -2  31 19.6394 24.6008  10
   0  -2  31 24.0385 19.1793   9
   0  -1   2 31882.1 1894.97  31
   0  -1   2 29403.3 1893.98   5
   0  -1   3 12266.6 650.222  31
   0  -1   3 9552.59 647.969   5
   0  -1   4 39332.0 2323.16  31
   0  -1   4 35974.8 2320.84   5
   0  -1   5 3605.50 252.369  31
   0  -1   5 3952.40 245.709   5
   0  -1   6 3602.11 230.119   5
   0  -1   7 7018.78 444.202   5
   0  -1   8 8864.88 567.297   5
   0  -1   8 9084.07 567.184   6
   0  -1   9 4354.60 278.233   5
   0  -1   9 4303.50 277.868   6
   0  -1  10 4929.95 315.488   5
   0  -1  10 4911.19 315.532   6
   0  -1  11 12601.7 796.250   6
   0  -1  11 12594.9 796.279   5
   0  -1  12 1813.42 128.769   6
   0  -1  12 1852.78 120.149  36
   0  -1  13 1330.73 103.363   6
   0  -1  13 1374.24 91.8948  36
   0  -1  14 936.668 84.5883   6
   0  -1  14 1014.63 71.3112  36
   0  -1  15 1284.84 103.178   6
   0  -1  15 1316.35 90.5650  36
   0  -1  16 38.1458 51.6945   6
   0  -1  16 70.7417 33.2984  36
   0  -1  17 1104.34 102.560   6
   0  -1  17 1268.00 88.6798  36
   0  -1  18 452.558 52.8566  10
   0  -1  18 451.264 39.6343  24
   0  -1  18 384.535 38.9217   9
   0  -1  18 356.893 55.2848  17
   0  -1  18 486.076 70.3967   6
   0  -1  18 560.715 38.3403   7
   0  -1  18 569.126 53.0488  36
   0  -1  19 119.817 47.0267  36
   0  -1  19 218.250 46.1826  18
   0  -1  19 205.646 47.6902  17
   0  -1  19 260.303 30.1137   9
   0  -1  19 256.365 45.5961  10
   0  -1  20 154.697 45.5424  18
   0  -1  20 196.930 45.0225  10
   0  -1  20 103.082 47.1875  17
   0  -1  20 239.791 26.8540   7
   0  -1  20 155.516 27.9639   9
   0  -1  21 773.338 69.7850  10
   0  -1  21 639.002 70.3556  17
   0  -1  21 801.298 55.8839   7
   0  -1  21 732.498 57.4201   9
   0  -1  22 105.979 44.6751  10
   0  -1  22 63.3939 47.1707  17
   0  -1  22 114.271 25.9443   7
   0  -1  22 90.3118 28.6756   9
   0  -1  23 323.541 52.6249  10
   0  -1  23 313.660 52.0793  17
   0  -1  23 257.012 32.1268   7
   0  -1  23 257.878 35.3490   9
   0  -1  24 0.48006 42.6914  10
   0  -1  24 21.4249 45.7201  17
   0  -1  24 6.33154 24.6537   7
   0  -1  24 0.31242 28.6330   9
   0  -1  25 132.794 45.4832  10
   0  -1  25 159.765 46.6244  17
   0  -1  25 93.8808 25.9014   7
   0  -1  25 69.8355 30.6440   9
   0  -1  26 207.654 43.7226  10
   0  -1  26 144.252 45.2314  17
   0  -1  26 90.1756 25.2565   7
   0  -1  26 97.2215 31.3881   9
   0  -1  27 66.8240 40.0174  10
   0  -1  27 78.4748 42.3481  17
   0  -1  27 10.6278 22.2103   7
   0  -1  27 15.4712 29.6227   9
   0  -1  28 158.812 43.9293  17
   0  -1  28 222.308 41.1473  10
   0  -1  28 158.214 32.0542   9
   0  -1  29 103.562 36.2681  17
   0  -1  29 87.2412 34.4919  10
   0  -1  29 90.9775 27.9468   9
   0  -1  30 96.2235 30.7412  10
   0  -1  30 66.3059 22.3052   8
   0  -1  30 135.108 25.2473   9
   0  -1  31 29.6024 24.5593  10
   0   0   2 51963.1 3257.48   5
   0   0   3 58.4492 16.7527   5
   0   0   4 2302.72 147.484   5
   0   0   5 1568.42 103.371   5
   0   0   6 18335.2 1152.11   5
   0   0   7 3869.97 247.800   5
   0   0   8 30143.9 1902.92   5
   0   0   8 30451.3 1902.87   6
   0   0   9 278.698 42.7042   5
   0   0   9 334.143 41.8131   6
   0   0  10 9312.36 590.965   5
   0   0  10 9351.52 590.934   6
   0   0  11 2870.92 189.123   5
   0   0  11 2845.08 189.327   6
   0   0  12 232.157 47.9823   6
   0   0  13 533.982 57.8723   6
   0   0  13 408.251 39.2884  36
   0   0  14 1650.00 107.236   6
   0   0  14 1298.72 93.6959  36
   0   0  15 561.921 62.0418   6
   0   0  15 380.630 42.0640  36
   0   0  16 11.7753 51.3801   6
   0   0  16 141.596 34.2696  36
   0   0  17 849.817 94.5032   6
   0   0  17 1199.02 81.4698  36
   0   0  18 929.742 73.6978  10
   0   0  18 713.908 63.6963  24
   0   0  18 903.468 63.7618   9
   0   0  18 965.554 63.7842   8
   0   0  18 782.633 74.6025  17
   0   0  18 1181.17 91.0239   6
   0   0  18 1058.13 63.3570   7
   0   0  18 809.498 72.4619  36
   0   0  19 922.872 74.6939  10
   0   0  19 781.812 64.9809  24
   0   0  19 984.914 76.4034  18
   0   0  19 922.381 76.6029  17
   0   0  19 1025.77 64.1621   7
   0   0  19 903.882 64.7853   8
   0   0  19 921.149 64.7774   9
   0   0  19 827.475 76.0209  36
   0   0  20 1273.58 79.9616   7
   0   0  20 1028.52 90.7843  17
   0   0  20 1207.68 90.4596  10
   0   0  20 1153.91 80.8910   9
   0   0  20 1106.48 80.8576   8
   0   0  21 279.905 29.2511   7
   0   0  21 224.736 50.4633  17
   0   0  21 259.820 49.4717  10
   0   0  21 176.315 30.0740   8
   0   0  21 162.868 30.1602   9
   0   0  22 70.9760 24.3140   7
   0   0  22-7.17326 45.7872  17
   0   0  22 49.0744 43.8424  10
   0   0  22 4.40754 27.3420   9
   0   0  22-7.67180 26.9007   8
   0   0  23 255.771 32.0375   7
   0   0  23 349.046 52.5783  17
   0   0  23 268.092 51.2017  10
   0   0  23 296.635 34.2945   8
   0   0  23 238.058 35.5170   9
   0   0  24-16.1716 24.7817   7
   0   0  24 39.1913 44.8655  17
   0   0  24-8.17708 43.8262  10
   0   0  24 29.3995 29.3840   9
   0   0  24 2.64327 26.7350   8
   0   0  25 145.066 27.6945   7
   0   0  25 224.001 47.9013  17
   0   0  25 191.705 46.3417  10
   0   0  25 182.264 30.7513   8
   0   0  25 198.584 33.3104   9
   0   0  26 61.7661 24.2993   7
   0   0  26 146.743 45.1142  17
   0   0  26 128.137 42.8865  10
   0   0  26 65.3342 27.4060   8
   0   0  26 46.2642 30.0649   9
   0   0  27-23.8383 22.4607   7
   0   0  27 45.0277 38.8776  10
   0   0  27 53.2166 41.7084  17
   0   0  27 24.1240 25.5356   8
   0   0  27 19.6523 29.3335   9
   0   0  28 216.281 33.0268   9
   0   0  28 221.883 40.7326  10
   0   0  28 244.443 44.1898  17
   0   0  28 164.626 29.0887   8
   0   0  29 128.630 35.4403  10
   0   0  29 135.431 36.6441  17
   0   0  29 102.896 25.1638   8
   0   0  29 151.282 28.3691   9
   0   0  30 134.914 32.0080  10
   0   0  30 116.673 22.9184   8
   0   0  31 32.5554 24.9605  10
   0   1  18 439.498 39.2969  24
   0   1  18 380.960 52.1369  10
   0   1  18 425.877 54.3904  17
   0   1  18 472.369 37.6428   9
   0   1  18 459.195 37.9198   8
   0   1  19 338.106 35.8932  24
   0   1  19 382.305 49.7326  10
   0   1  19 266.092 52.3778  17
   0   1  19 369.402 34.5153   8
   0   1  19 392.551 34.5433   9
   0   1  20 306.891 35.0987  24
   0   1  20 266.169 32.8393   8
   0   1  20 340.936 32.8663   9
   0   1  20 245.675 51.9495  17
   0   1  20 300.937 50.2157  10
   0   1  21 698.485 53.5755   8
   0   1  21 687.432 53.7165   9
   0   1  21 611.974 67.5580  17
   0   1  21 709.692 66.7378  10
   0   1  22 82.6801 28.0259   8
   0   1  22 137.871 28.9801   9
   0   1  22 134.747 48.0981  17
   0   1  22 146.559 45.1916  10
   0   1  23 216.721 34.9417   9
   0   1  23 281.843 33.9141   8
   0   1  23 185.224 50.7333  10
   0   1  24 1.87322 28.7374   9
   0   1  24 7.55869 26.6117   8
   0   1  24 38.9624 45.3833  17
   0   1  24 36.4147 42.9317  10
   0   1  25 79.1176 27.9871   8
   0   1  25 94.5564 31.4407   9
   0   1  25 136.913 46.7687  17
   0   1  25 112.203 45.0744  10
   0   1  26 143.758 32.3990   9
   0   1  26 156.742 29.1858   8
   0   1  26 162.455 46.1916  17
   0   1  26 108.070 43.0600  10
   0   1  27 9.58865 25.6020   8
   0   1  27-36.5401 30.6428   9
   0   1  27 53.0355 42.3499  17
   0   1  27 33.8220 40.3422  10
   0   1  28 160.254 28.5786   8
   0   1  28 185.728 32.4705   9
   0   1  28 228.066 44.1324  17
   0   1  28 199.496 41.2989  10
   0   1  29 79.9707 24.3166   8
   0   1  29 107.094 26.7082   9
   0   1  29 113.877 36.8924  17
   0   1  29 90.9361 34.8003  10
   0   1  30 144.252 31.5978  10
   0   1  30 107.404 22.8583   8
   0   1  31 20.0933 24.7923  10
   0   2   0 412.344 27.2856   1
   0   2  -1 15.7803 7.80407   1
   0   2   1 57.6971 19.6575  35
   0   2   1 52.6993 22.3735  33
   0   2   1 53.7210 12.9314  34
   0   2   2 1404.06 73.5822  35
   0   2   2 1510.09 75.2989  33
   0   2  -3 8408.81 527.838   1
   0   2  -4 5210.82 320.181   1
   0   2   4 4937.60 320.501   2
   0   2  -5 10138.2 636.278   1
   0   2  18 839.277 67.6660  24
   0   2  18 1012.69 77.2637  10
   0   2  18 944.475 79.4596  17
   0   2  18 1006.42 67.0793   9
   0   2  18 1020.69 67.4206   8
   0   2  19 240.443 29.6996  24
   0   2  19 57.0913 41.3337  10
   0   2  19 11.5314 43.5584  17
   0   2  19 151.232 25.5157   8
   0   2  19 188.667 25.8564   9
   0   2  20 303.811 33.3220  24
   0   2  20 162.208 46.6743  10
   0   2  20 113.889 49.0582  17
   0   2  20 283.024 30.1720   9
   0   2  20 208.385 30.7009   8
   0   2  21 378.105 37.6494  24
   0   2  21 268.241 33.9079   8
   0   2  21 305.739 34.7035   9
   0   2  21 256.209 50.6925  10
   0   2  21 287.324 52.7655  17
   0   2  22 67.4648 26.7698   8
   0   2  22 31.1311 27.0442   9
   0   2  22 49.5865 44.0202  10
   0   2  22 125.300 46.8595  17
   0   2  23 440.148 41.3055   8
   0   2  23 385.793 42.8055   9
   0   2  23 409.467 56.4729  10
   0   2  23 533.233 57.8355  17
   0   2  24 103.445 28.0886   8
   0   2  24 66.1251 30.1505   9
   0   2  24 37.8421 43.7414  10
   0   2  24 113.003 46.9398  17
   0   2  25 93.4438 28.7191   8
   0   2  25 106.778 31.9547   9
   0   2  25 113.243 44.5221  10
   0   2  25 165.746 47.4666  17
   0   2  26 32.4607 30.5585   9
   0   2  26 51.6745 26.7504   8
   0   2  26 39.9285 42.8141  10
   0   2  26 84.1463 44.9283  17
   0   2  27 17.0899 25.3726   8
   0   2  27 39.0549 29.4615   9
   0   2  27 5.22882 39.7903  10
   0   2  27 72.7305 43.1971  17
   0   2  28 104.634 27.1024   8
   0   2  28 158.990 30.2813   9
   0   2  28 137.721 39.9212  10
   0   2  28 161.345 43.2914  17
   0   2  29 30.5008 23.4588   8
   0   2  29 20.9724 33.9515  10
   0   2  29 80.2026 34.8891  17
   0   2  30 31.0233 29.9672  10
   0   3   0 9.62411 10.3716   1
   0   3   1 17439.7 1091.19   6
   0   3   1 17849.4 1093.43  35
   0   3   1 18096.4 1092.35  34
   0   3  -1 16675.9 1091.81   1
   0   3   2 897.940 58.6378   5
   0   3   2 854.960 58.9736   6
   0   3   2 942.421 69.3359  33
   0   3   2 935.903 67.3415  35
   0   3  -2 924.556 58.7002   1
   0   3   3 1479.03 96.4058   6
   0   3   3 1536.66 95.9875   5
   0   3   3 1635.86 106.210  33
   0   3  -3 1431.56 95.2441   1
   0   3   4 34991.3 2159.39   6
   0   3   4 34464.6 2159.28   5
   0   3  -4 34050.9 2158.66   1
   0   3   5 7964.74 498.120   5
   0   3   5 8388.54 498.486   6
   0   3  -5 7782.47 496.731   1
   0   3   5 7744.52 497.075   2
   0   3   6 2062.49 134.908   5
   0   3   7 1294.11 89.8063   5
   0   3  12 3431.62 218.584  36
   0   3  13 2558.65 164.887  36
   0   3  14 3414.56 218.737  36
   0   3  15 675.538 54.5549  36
   0   3  16 454.937 45.8356  36
   0   3  17 848.890 67.5013  36
   0   3  18 139.063 27.5765  24
   0   3  18 149.637 24.8542   8
   0   3  18 193.706 24.4052   9
   0   3  18 200.264 24.1152   7
   0   3  18 105.810 43.4423  17
   0   3  18 94.7996 39.9897  10
   0   3  18 188.984 42.6718  36
   0   3  19 107.754 27.0637  24
   0   3  19 146.742 23.8731   9
   0   3  19 34.3838 23.4798   8
   0   3  19 111.132 23.4119   7
   0   3  19 12.9765 42.4955  17
   0   3  19 48.6845 39.8356  10
   0   3  19-40.7526 43.0968  36
   0   3  20 603.863 51.8111  24
   0   3  20 651.701 63.1696  10
   0   3  20 685.276 64.9162  17
   0   3  20 626.078 50.3601   9
   0   3  20 665.920 50.5403   8
   0   3  21 201.148 31.5139   9
   0   3  21 178.493 30.3682   8
   0   3  21 172.026 47.4867  10
   0   3  21 271.172 50.4843  17
   0   3  22 83.6704 26.3738   8
   0   3  22-15.7672 27.9980   9
   0   3  22 1.90267 42.5410  10
   0   3  22 73.6320 46.0234  17
   0   3  23 197.914 36.4637   9
   0   3  23 333.569 35.3734   8
   0   3  23 326.264 51.2845  10
   0   3  24 179.824 30.4729   8
   0   3  24 122.654 32.9162   9
   0   3  24 191.431 47.4944  10
   0   3  24 192.846 48.9851  17
   0   3  25 120.098 31.9920   9
   0   3  25 116.719 28.7614   8
   0   3  25 95.3980 44.7177  10
   0   3  25 211.617 47.9242  17
   0   3  26-2.33027 29.9046   9
   0   3  26 5.70513 25.8385   8
   0   3  26-15.2961 41.9666  10
   0   3  26 18.0698 44.0495  17
   0   3  27 43.8917 26.0533   8
   0   3  27 34.8986 28.9158   9
   0   3  27 16.0161 39.4737  10
   0   3  27 58.2241 43.4915  17
   0   3  28 95.4028 25.7174   8
   0   3  28 69.8153 38.2599  10
   0   3  28 106.867 41.8845  17
   0   3  29 56.4020 22.8275   8
   0   3  29 8.43100 33.2104  10
   0   3  29 49.5054 35.8191  17
   0   3  30 38.1754 29.4454  10
   0   4   0 5324.06 335.329   1
   0   4  -1 6449.04 441.159   1
   0   4   1 7821.11 442.202  34
   0   4   1 7045.05 440.199   6
   0   4  -2 1762.19 114.017   1
   0   4   2 1699.28 123.042  33
   0   4   2 1758.36 121.578  35
   0   4   2 1758.00 116.661  34
   0   4   2 1745.86 113.279   6
   0   4   2 1842.91 113.267   5
   0   4  -3 1916.27 133.653   1
   0   4   3 3020.03 146.388  33
   0   4   3 2960.10 143.923  35
   0   4   3 2076.35 133.806   5
   0   4   3 1978.54 134.091   6
   0   4  -4 2074.60 127.828   1
   0   4   4 2063.59 128.792   5
   0   4   4 1998.60 129.086   6
   0   4  -5 898.929 61.4842   1
   0   4   5 925.431 65.3685   6
   0   4   5 923.231 64.7585   5
   0   4   6 13292.1 851.619   2
   0   4   6 13831.7 852.895   6
   0   4   6 13712.9 852.782   5
   0   4   7 553.420 50.8345   6
   0   4   7 582.435 49.2690   5
   0   4   8 1690.65 115.183   5
   0   4   8 1730.16 116.111   6
   0   4   9 1865.36 127.533   5
   0   4   9 1928.26 128.852   6
   0   4  10 1020.37 79.0006   6
   0   4  11 4449.78 287.701   6
   0   4  12 5510.01 341.297  36
   0   4  12 5054.65 347.115   6
   0   4  13 2316.93 152.551  36
   0   4  13 2487.69 162.647   6
   0   4  14 2693.02 166.768  36
   0   4  14 2252.15 175.366   6
   0   4  15 579.567 47.9126  36
   0   4  15 476.350 65.4975   6
   0   4  16 73.9286 33.1804  36
   0   4  16 25.2766 52.6623   6
   0   4  17 81.9127 57.5399   6
   0   4  17 141.367 37.5322  10
   0   4  17 118.315 36.7725  36
   0   4  18 62.0057 25.4354  24
   0   4  18 61.3101 21.1959   9
   0   4  18 0.84990 20.7891   8
   0   4  18 61.9671 20.6633   7
   0   4  18 40.8014 41.0350  17
   0   4  18 57.9199 36.8016  10
   0   4  18 47.5296 39.8081  36
   0   4  19 747.381 57.0950  24
   0   4  19 715.035 54.9082   9
   0   4  19 682.978 54.9620   8
   0   4  19 761.915 54.2818   7
   0   4  19 952.888 69.2488  17
   0   4  19 885.325 66.9333  10
   0   4  19 585.602 66.1381  36
   0   4  20 467.758 44.4960   8
   0   4  20 464.785 45.0423   9
   0   4  20 598.873 47.8066  24
   0   4  20 546.303 43.6023   7
   0   4  20 616.328 58.5674  10
   0   4  21 276.959 32.9231   8
   0   4  21 253.052 33.9059   9
   0   4  21 385.459 37.0790  24
   0   4  21 276.321 31.6557   7
   0   4  21 249.617 48.7851  10
   0   4  21 298.316 51.2268  17
   0   4  22 124.802 26.7467   8
   0   4  22-4.34503 28.9909   9
   0   4  22 135.934 31.7543  24
   0   4  22 29.7399 24.4362   7
   0   4  22 117.977 47.2104  17
   0   4  22 93.9470 44.5540  10
   0   4  23 198.739 29.0170   7
   0   4  23 215.385 31.2481   8
   0   4  23 151.155 33.1175   9
   0   4  23 296.184 50.6651  17
   0   4  23 212.131 48.3132  10
   0   4  24 267.984 32.0230   7
   0   4  24 209.548 36.0168   9
   0   4  24 313.554 34.3494   8
   0   4  24 357.042 52.5913  17
   0   4  24 313.603 50.9455  10
   0   4  25 31.9531 24.3720   7
   0   4  25 52.4567 30.5417   9
   0   4  25 42.3092 27.2531   8
   0   4  25 101.350 46.5712  17
   0   4  25 48.4150 43.4966  10
   0   4  26 81.2229 24.5782   7
   0   4  26 143.312 31.5564   9
   0   4  26 87.1515 27.8138   8
   0   4  26 74.3098 41.9958  10
   0   4  26 142.399 45.8337  17
   0   4  27 69.6798 26.2808   8
   0   4  27 50.6389 28.7515   9
   0   4  27-2.78043 39.5426  10
   0   4  27 46.3770 43.4990  17
   0   4  28 176.485 27.7984   8
   0   4  28 143.656 38.9296  10
   0   4  28 115.059 42.1545  17
   0   4  29 17.8228 22.3756   8
   0   4  29 69.9954 33.2026  10
   0   4  29 64.9009 35.0139  17
   0   5   0 30.8029 17.3092   1
   0   5  -1 7405.06 415.810   1
   0   5   1 5634.57 416.276  34
   0   5  -2 50508.4 3138.60   1
   0   5   2 50681.1 3137.68   6
   0   5   2 48847.3 3141.35  35
   0   5   2 49506.0 3139.63  34
   0   5   2 47768.8 3141.67  33
   0   5  -3 8891.45 581.476   1
   0   5   3 8890.31 581.016   6
   0   5   3 9195.17 580.937   5
   0   5   3 11068.3 587.252  35
   0   5   3 10968.8 588.542  33
   0   5  -4 32983.9 2075.65   1
   0   5   4 32742.5 2075.54   6
   0   5   4 32864.7 2075.48   5
   0   5   4 34909.1 2080.99  33
   0   5   4 33778.1 2079.99  35
   0   5  -5 66917.3 4150.86   1
   0   5   5 65573.2 4151.15   6
   0   5   5 65976.1 4151.09   5
   0   5   5 66298.2 4156.42  33
   0   5   6 27059.6 1698.02   6
   0   5   6 27032.7 1697.92   5
   0   5   7 6103.19 396.144   2
   0   5   7 6403.09 397.915   6
   0   5   7 6441.43 397.819   5
   0   5   8 386.244 45.1428   6
   0   5   8 433.206 43.7577   5
   0   5   9 421.185 45.5652   5
   0   5   9 455.684 48.3587   6
   0   5  10 3494.32 227.239   6
   0   5  11 21076.9 1327.23   6
   0   5  12 367.766 33.1963  36
   0   5  12 204.129 49.9122   6
   0   5  13 32.8483 25.4260  36
   0   5  13 147.235 46.5855   6
   0   5  14 5021.71 336.612  36
   0   5  14 6270.74 345.425   6
   0   5  15 90.1560 30.0667  36
   0   5  15 118.701 51.0357   6
   0   5  16 113.564 33.3860  36
   0   5  16 236.148 55.1562   6
   0   5  17 58.7505 24.4427  24
   0   5  17 38.1663 55.1463   6
   0   5  17 124.251 20.6361   7
   0   5  17 90.0133 36.5341  10
   0   5  17 33.1202 28.1862  11
   0   5  17 56.3470 35.0680  36
   0   5  18 111.751 26.8044  24
   0   5  18 114.310 22.6674   9
   0   5  18 87.9492 22.7738   8
   0   5  18 132.112 22.3257   7
   0   5  18 122.209 43.2449  17
   0   5  18 47.6970 30.1349  11
   0   5  18 129.078 38.4233  10
   0   5  18 102.372 39.5927  36
   0   5  19 1109.44 76.5531  24
   0   5  19 1149.91 74.0549   7
   0   5  19 925.617 74.8048   8
   0   5  19 955.582 74.7890   9
   0   5  19 1317.65 85.1769  10
   0   5  19 1343.99 87.8407  17
   0   5  20 531.640 47.0912  24
   0   5  20 548.237 42.9516   7
   0   5  20 442.715 44.6447   9
   0   5  20 512.939 43.8889   8
   0   5  20 651.253 58.2284  10
   0   5  20 636.289 60.7937  17
   0   5  21 311.772 35.5621  24
   0   5  21 190.946 28.4176   7
   0   5  21 212.799 29.9326   8
   0   5  21 157.172 30.5991   9
   0   5  21 241.314 47.0974  10
   0   5  21 292.998 49.8106  17
   0   5  22 143.023 32.0039  24
   0   5  22 92.4360 26.1657   8
   0   5  22 35.2080 28.1637   9
   0   5  22 100.171 46.7030  17
   0   5  22 62.0341 43.6042  10
   0   5  22 70.4849 25.0366   7
   0   5  23 110.356 31.1054   9
   0   5  23 143.744 28.4149   8
   0   5  23 189.182 49.3938  17
   0   5  23 85.1371 45.7183  10
   0   5  23 113.302 26.0345   7
   0   5  24 114.147 28.3965   8
   0   5  24 84.2629 30.8335   9
   0   5  24 153.059 48.2570  17
   0   5  24 123.978 45.6080  10
   0   5  24 92.9215 25.5991   7
   0   5  25 16.8666 26.5364   8
   0   5  25-21.5951 29.4156   9
   0   5  25 32.9420 45.3689  17
   0   5  25 27.5127 42.4749  10
   0   5  25-33.2023 23.9344   7
   0   5  26 13.6810 26.1842   8
   0   5  26 32.4235 28.8905   9
   0   5  26 86.8385 44.9986  17
   0   5  26 30.1454 40.1447  10
   0   5  26-15.5717 22.9781   7
   0   5  27 13.0727 25.1503   8
   0   5  27 6.27463 38.9485  10
   0   5  27 53.5500 43.0490  17
   0   5  28 32.4894 23.6383   8
   0   5  28 90.7691 40.3186  17
   0   5  28 27.2248 36.0095  10
   0   5  29 51.1454 32.5672  10
   0   6   0 37237.3 2419.21  34
   0   6   0 39657.3 2418.73   1
   0   6   1 468.232 60.6347  34
   0   6  -1 1002.62 56.7512   1
   0   6   2 397.886 33.2233   6
   0   6   2 604.723 61.1096  35
   0   6   2 550.185 46.8056  34
   0   6  -2 450.850 37.1209   1
   0   6   3 23650.6 1542.15   6
   0   6   3 28545.6 1548.05  35
   0   6   3 29107.3 1548.96  33
   0   6  -3 23603.1 1543.02   1
   0   6   4 4239.60 262.587   6
   0   6   4 3564.54 271.377  35
   0   6   4 3375.01 273.985  33
   0   6  -4 4383.99 263.261   1
   0   6   5 776.530 55.2655   5
   0   6   5 736.605 56.3150   6
   0   6   5 640.413 89.7486  33
   0   6  -5 747.389 54.7606   1
   0   6   6 2788.32 177.803   5
   0   6   6 2726.51 177.903   6
   0   6   7 326.912 39.2599   6
   0   6   7 318.009 37.8925   5
   0   6   8 405.274 42.4787   6
   0   6   8 328.207 33.0003   2
   0   6   9 712.596 60.4988   6
   0   6  10 5582.21 356.983   6
   0   6  11 14786.2 933.223   6
   0   6  12 3269.72 245.607   6
   0   6  12 3934.06 239.411  36
   0   6  13 775.442 73.5575   6
   0   6  13 833.061 59.3873  36
   0   6  14 323.597 59.0817   6
   0   6  14 542.689 42.7761  36
   0   6  15 79.9084 50.1486   6
   0   6  15 57.3952 29.3353  36
   0   6  16 462.939 63.2774   6
   0   6  16 420.287 43.6202  36
   0   6  17 220.478 24.9742   7
   0   6  17 219.883 45.0798  17
   0   6  17 226.676 40.7035  10
   0   6  17 240.119 39.3124  36
   0   6  18 1019.83 71.5268  24
   0   6  18 870.239 69.2072   8
   0   6  18 865.595 69.2914   9
   0   6  18 1073.76 68.6908   7
   0   6  18 1262.61 82.3976  17
   0   6  18 1224.05 79.6223  10
   0   6  18 1042.81 77.5337  36
   0   6  19 1284.20 88.0021  24
   0   6  19 1306.23 85.1021   7
   0   6  19 1141.18 86.0734   9
   0   6  19 1200.34 85.8666   8
   0   6  19 1435.49 95.4978  10
   0   6  19 1488.08 98.6575  17
   0   6  20 355.380 39.5170  24
   0   6  20 370.981 34.5180   7
   0   6  20 366.450 35.5184   8
   0   6  20 358.997 36.9146   9
   0   6  20 399.017 50.4765  10
   0   6  20 406.853 54.6002  17
   0   6  21 490.461 45.6124  24
   0   6  21 464.261 40.5249   7
   0   6  21 456.100 41.4133   8
   0   6  21 427.366 43.0197   9
   0   6  21 568.632 57.0457  10
   0   6  21 544.246 59.3342  17
   0   6  22 106.598 31.7068  24
   0   6  22 8.08354 23.2165   7
   0   6  22 8.00844 27.8738   9
   0   6  22 30.8640 25.3005   8
   0   6  22 22.4975 42.9557  10
   0   6  22 59.5295 46.8733  17
   0   6  23 431.870 43.8661  24
   0   6  23 417.742 39.9147   8
   0   6  23 440.790 57.2195  17
   0   6  23 365.165 54.3445  10
   0   6  23 393.449 42.0577   9
   0   6  23 436.415 38.1508   7
   0   6  24 134.890 29.2507   8
   0   6  24 137.790 31.5523   9
   0   6  24 171.467 48.4930  17
   0   6  24 169.359 45.2911  10
   0   6  24 160.096 26.8740   7
   0   6  25 27.3619 26.0236   8
   0   6  25 21.1997 28.4286   9
   0   6  25-3.74403 44.8689  17
   0   6  25 26.3728 41.8219  10
   0   6  25-4.97843 23.4999   7
   0   6  26 62.5670 26.8327   8
   0   6  26 90.7317 43.9458  17
   0   6  26 76.5492 42.0105  10
   0   6  26 85.2491 23.5470   7
   0   6  27 72.8412 26.1174   8
   0   6  27 70.9185 38.1542  10
   0   6  27 73.2863 43.0162  17
   0   6  28-9.20787 23.0462   8
   0   6  28 31.0781 38.7139  17
   0   6  28 33.3843 35.2026  10
   0   7   0 12.4499 37.0162  34
   0   7   0 39.1258 23.5107   1
   0   7   1 11887.7 742.914  34
   0   7  -1 11720.1 741.848   1
   0   7   2 612.291 60.7992  34
   0   7   2 548.125 73.8924  35
   0   7   3 9569.08 621.724   6
   0   7   3 10538.9 629.291  35
   0   7  -3 10317.3 623.303   1
   0   7   4 40992.3 2613.41   6
   0   7   4 40798.3 2619.00  35
   0   7  -4 43085.3 2614.46   1
   0   7   5 12959.0 849.795   6
   0   7   5 14487.4 859.288  33
   0   7   5 14192.5 857.451  35
   0   7  -5 13755.0 850.460   1
   0   7   6 7067.16 308.456  33
   0   7   6 4138.90 288.506   6
   0   7   7 7425.93 469.797   6
   0   7   8 6306.85 400.495   6
   0   7   8 6309.48 399.096   2
   0   7   9 452.989 48.5904   6
   0   7  10 12272.4 774.997   6
   0   7  11 3273.10 214.958   6
   0   7  12 5926.55 318.719   6
   0   7  12 4641.30 311.131  36
   0   7  13 1870.74 112.618   6
   0   7  13 1406.98 100.273  36
   0   7  14 243.094 50.8811   6
   0   7  14 186.573 30.3808  36
   0   7  15 394.088 57.5212   6
   0   7  15 361.527 38.6362  36
   0   7  16 1325.37 92.9177  36
   0   7  17 747.486 54.3602   7
   0   7  17 897.359 70.1686  17
   0   7  17 808.429 65.9780  10
   0   7  17 743.737 63.2502  36
   0   7  18 835.298 57.8287   7
   0   7  18 742.050 58.1315   8
   0   7  18 880.463 69.5452  10
   0   7  18 957.610 73.3871  17
   0   7  19 358.737 32.8927   7
   0   7  19 359.144 33.9785   8
   0   7  19 314.707 34.7256   9
   0   7  19 380.368 49.6452  10
   0   7  20 125.392 25.9110   7
   0   7  20 156.166 28.9667   9
   0   7  20 207.204 27.0003   8
   0   7  20 173.324 44.7268  10
   0   7  20 235.807 48.9762  17
   0   7  21 253.680 36.7711  24
   0   7  21 224.294 29.9456   7
   0   7  21 266.986 31.0285   8
   0   7  21 214.289 32.7603   9
   0   7  21 339.000 48.5782  10
   0   7  21 275.669 51.6266  17
   0   7  22 303.568 38.2002  24
   0   7  22 239.175 30.7494   7
   0   7  22 265.224 32.6399   8
   0   7  22 270.354 34.9508   9
   0   7  22 268.638 49.0333  10
   0   7  22 353.888 53.5094  17
   0   7  23 140.913 32.8388  24
   0   7  23 64.5605 28.5431   9
   0   7  23 69.8702 26.5460   8
   0   7  23 0.50366 47.6288  17
   0   7  23 21.1096 43.2704  10
   0   7  23 9.67646 23.8624   7
   0   7  24 28.5005 25.9711   8
   0   7  24 72.8054 27.9587   9
   0   7  24 38.1952 46.2953  17
   0   7  24 10.3394 42.8240  10
   0   7  24 28.8425 23.4526   7
   0   7  25 13.4450 25.7925   8
   0   7  25 80.1249 44.8114  17
   0   7  25 41.7894 42.1805  10
   0   7  25-38.1196 23.3096   7
   0   7  26 11.4059 25.3626   8
   0   7  26 46.8245 39.1459  10
   0   7  26 99.7736 43.6385  17
   0   7  27 33.1746 24.7665   8
   0   7  27 17.7176 37.8862  10
   0   7  27 48.3049 44.3849  17
   0   7  28 42.3565 35.0522  10
   0   7  28 63.8945 23.1751   8
   0   8   0 52715.0 3205.85  34
   0   8   0 49810.3 3205.03   1
   0   8   1 839.868 74.3949  34
   0   8  -1 1042.08 68.8463   1
   0   8   2 4532.40 248.088  34
   0   8   2 4651.97 254.281  35
   0   8   3 71.0903 63.5354  35
   0   8  -3 263.225 32.3479   1
   0   8  -4 4006.03 239.779   1
   0   8   4 3713.35 250.094  35
   0   8   4 3617.65 237.550   6
   0   8  -5 99.5993 30.1278   1
   0   8   5 71.2534 24.7938   6
   0   8   6 27614.5 1730.23  33
   0   8   6 27373.9 1721.36   6
   0   8   7 14149.0 890.499   6
   0   8   8 3615.20 232.544   6
   0   8   9 6290.95 416.902   2
   0   8   9 7118.32 419.482   6
   0   8  10 1362.32 98.5048   6
   0   8  11 767.437 66.5380   6
   0   8  12 547.342 40.0464  36
   0   8  12 293.876 54.4786   6
   0   8  13 257.109 30.4664  36
   0   8  13 290.563 48.9989   6
   0   8  14 30.6585 26.2554  36
   0   8  14 48.2868 44.8887   6
   0   8  15 1545.51 108.859  36
   0   8  15 1872.95 121.790   6
   0   8  16 1202.08 78.5573  10
   0   8  16 878.626 73.1762  36
   0   8  17 413.399 37.1506   7
   0   8  17 651.420 57.9024  17
   0   8  17 541.774 52.0898  10
   0   8  17 523.183 48.9012  36
   0   8  18 1759.46 111.486   7
   0   8  18 1587.34 111.869   8
   0   8  18 1783.42 120.829  10
   0   8  18 1829.89 123.134  17
   0   8  19 84.9295 22.4994   7
   0   8  19 120.130 23.6525   8
   0   8  19 97.1279 41.5799  10
   0   8  19 151.713 47.0463  17
   0   8  20-18.7149 23.1923   7
   0   8  20 57.4362 23.6485   8
   0   8  20 68.9443 42.6465  10
   0   8  20 61.2317 46.0997  17
   0   8  21 428.253 39.8089   7
   0   8  21 453.188 41.1628   8
   0   8  21 533.846 56.5330  10
   0   8  21 587.167 60.9888  17
   0   8  22 7.69047 23.6973   7
   0   8  22 74.5535 26.0039   8
   0   8  22 35.0884 42.9954  10
   0   8  22 128.553 48.8581  17
   0   8  23 26.2976 25.9954   8
   0   8  23 97.2138 47.4638  17
   0   8  23 41.5848 43.1177  10
   0   8  23 50.9267 24.3369   7
   0   8  24 46.9669 25.3256   8
   0   8  24-24.4348 46.1741  17
   0   8  24 2.79359 41.4230  10
   0   8  24-2.18238 22.8925   7
   0   8  25 26.9823 25.6035   8
   0   8  25 59.3822 45.4808  17
   0   8  25 18.5854 41.9363  10
   0   8  25-32.9098 22.8222   7
   0   8  26 21.3534 24.7778   8
   0   8  26 54.8475 39.2140  10
   0   8  26 76.7111 43.5402  17
   0   8  27 31.9349 36.8678  10
   0   8  27-2.11820 23.7943   8
   0   9   0 42.3748 27.1808   1
   0   9   0 28.5174 41.4226  34
   0   9  -1 1374.19 97.8850   1
   0   9   1 1586.39 102.644  34
   0   9   2 7819.82 433.753  35
   0   9   2 7807.30 428.641  34
   0   9  -3 3641.57 225.602   1
   0   9   3 3133.53 236.028  35
   0   9  -4 329.125 35.0349   1
   0   9   4 112.661 66.6112  35
   0   9   5 166.593 26.8869   6
   0   9   5 238.900 71.5660  35
   0   9   6 309.287 33.3875   6
   0   9   7 2243.76 146.915   6
   0   9   8 5653.83 359.580   6
   0   9   9 1329.69 96.8225   6
   0   9   9 1404.98 93.7307   2
   0   9  10 413.283 45.1062   6
   0   9  10 299.729 31.0912   2
   0   9  11 484.401 52.5436   6
   0   9  12 91.6681 41.4426   6
   0   9  12 36.0030 23.2545  36
   0   9  13 453.187 57.0761   6
   0   9  13 522.909 42.4300  36
   0   9  14 357.011 52.9965   6
   0   9  14 356.180 35.9435  36
   0   9  15 114.708 30.0538  36
   0   9  16 493.587 43.0448  24
   0   9  16 678.322 59.8695  17
   0   9  16 411.538 47.4702  36
   0   9  16 580.446 53.1773  10
   0   9  17 858.731 65.4674   8
   0   9  17 1286.04 82.5003  17
   0   9  17 1158.23 77.2734  10
   0   9  17 919.130 64.9296   7
   0   9  18 230.344 25.9350   8
   0   9  18 152.677 49.9853  17
   0   9  18 182.187 43.8319  10
   0   9  18 227.364 25.8880   7
   0   9  19 290.034 30.0085   8
   0   9  19 307.338 52.9855  17
   0   9  19 276.491 47.6203  10
   0   9  19 258.438 29.5306   7
   0   9  20 378.654 37.5109   8
   0   9  20 471.547 58.3669  17
   0   9  20 501.022 54.9701  10
   0   9  20 415.643 36.5825   7
   0   9  21 527.895 46.2847   8
   0   9  21 642.951 61.9059  10
   0   9  21 540.248 45.3171   7
   0   9  22 2.56591 24.0878   8
   0   9  22-2.05809 47.4065  17
   0   9  22 1.44231 43.2423  10
   0   9  22 8.46594 22.5597   7
   0   9  23 34.6400 25.2192   8
   0   9  23 0.50452 45.9087  17
   0   9  23-27.0739 43.5934  10
   0   9  23-38.6777 23.5375   7
   0   9  24 64.7080 25.9535   8
   0   9  24 13.5612 45.7241  17
   0   9  24 46.8662 42.1497  10
   0   9  24 21.5332 22.7203   7
   0   9  25-4.38208 24.3574   8
   0   9  25 42.2306 44.8834  17
   0   9  25-16.4910 40.4851  10
   0   9  25-9.40456 22.2370   7
   0   9  26 26.8910 24.1977   8
   0   9  26 21.5364 39.2877  10
   0   9  26-8.23952 43.1892  17
   0  10   0 26142.1 1643.29  34
   0  10  -1 13800.5 857.163   1
   0  10   1 13378.5 858.094  34
   0  10   2 427.365 58.7505  34
   0  10   2 381.508 76.9949  35
   0  10  -3 5944.42 379.171   1
   0  10   3 6060.72 388.627  35
   0  10   4 1468.94 119.573  35
   0  10   5 434.869 80.1605  35
   0  10   6 834.466 60.2662   6
   0  10   6 843.717 94.2658  35
   0  10   7 1777.84 117.605   6
   0  10   8 7006.98 443.730   6
   0  10   9 1055.33 78.3304   6
   0  10  10 493.395 43.6334   2
   0  10  10 581.655 52.2575   6
   0  10  11 603.985 57.4746   6
   0  10  12 333.689 30.8402  36
   0  10  12 170.489 45.8076   6
   0  10  13 817.425 59.0747  36
   0  10  14 641.526 51.0510  36
   0  10  15 911.893 66.8510  36
   0  10  16 196.273 29.5522  24
   0  10  16 250.473 50.1166  17
   0  10  17-28.0634 39.4884  10
   0  10  17 54.2117 19.6265   8
   0  10  17 8.61122 26.2258  24
   0  10  17 75.6592 19.3015   7
   0  10  17 64.7832 19.6574  13
   0  10  17 69.7651 19.6507  15
   0  10  17 24.5945 45.7495  17
   0  10  18 480.920 53.4059  10
   0  10  18 386.126 36.2169   8
   0  10  18 550.948 42.7928  24
   0  10  18 387.091 35.5415   7
   0  10  18 421.066 35.9360  13
   0  10  18 582.683 59.5815  17
   0  10  19 93.5987 22.8966   8
   0  10  19 63.3406 47.5601  17
   0  10  19 64.5085 43.3057  10
   0  10  19 110.131 22.2405   7
   0  10  20 94.0919 23.6023   8
   0  10  20 77.0553 49.1213  17
   0  10  20 53.4671 43.4381  10
   0  10  20 67.7438 22.5721   7
   0  10  21 100.012 25.0994   8
   0  10  21 135.207 49.1707  17
   0  10  21 108.457 44.7099  10
   0  10  21 91.5707 23.7589   7
   0  10  22 113.058 26.1822   8
   0  10  22 122.670 49.1120  17
   0  10  22 92.9890 44.2622  10
   0  10  22 83.8550 23.6942   7
   0  10  23 87.2445 26.0365   8
   0  10  23 90.3473 48.4826  17
   0  10  23 47.9604 43.6402  10
   0  10  23 81.8455 23.7656   7
   0  10  24 30.3893 25.0113   8
   0  10  24 74.7703 46.3237  17
   0  10  24 57.8098 41.5981  10
   0  10  24 1.10701 22.3891   7
   0  10  25 8.78076 24.2977   8
   0  10  25 50.2814 44.0322  17
   0  10  25 2.96583 40.5804  10
   0  10  26 87.1670 24.9826   8
   0  11   0 16.2683 42.4346  34
   0  11   1 126.724 43.3503  34
   0  11  -1 151.988 46.7593  34
   0  11   2 1214.53 91.1418  34
   0  11   2 1149.11 106.259  35
   0  11   3 1997.21 150.730  35
   0  11   4 137.212 69.0402  35
   0  11   5 39.7072 72.3132  35
   0  11   6 129.331 74.7834  35
   0  11  10 493.582 43.2593   2
   0  11  12 1400.10 86.3458   3
   0  11  12 1173.82 85.8113  36
   0  11  13 1293.99 81.2905   3
   0  11  13 1096.38 81.7941  36
   0  11  15-9.92070 23.8993  24
   0  11  16 100.069 27.0986  24
   0  11  16 133.954 47.9509  17
   0  11  17 301.275 29.1651   8
   0  11  17 291.394 35.5192  24
   0  11  17 321.876 27.7638   7
   0  11  17 248.898 28.9747  13
   0  11  17 325.174 54.7748  17
   0  11  17 307.919 29.1852  15
   0  11  18 164.941 43.9811  10
   0  11  18 193.370 24.4276   8
   0  11  18 121.235 31.5537  24
   0  11  18 186.796 23.2866   7
   0  11  18 156.229 23.9206  13
   0  11  18 127.708 23.7729  15
   0  11  18 74.9490 50.2444  17
   0  11  19 204.187 45.5171  10
   0  11  19 175.301 25.8111   8
   0  11  19 199.289 34.0937  24
   0  11  19 145.138 24.0599   7
   0  11  19 178.305 24.9759  13
   0  11  19 153.010 24.7173  15
   0  11  19 237.067 51.9294  17
   0  11  20-25.8166 31.4789  24
   0  11  20 36.7522 22.9512   8
   0  11  20 14.3007 42.7503  10
   0  11  20 72.0865 49.5597  17
   0  11  20-10.2296 22.0645   7
   0  11  21 56.1800 23.9283   8
   0  11  21 70.5804 43.8828  10
   0  11  21 103.467 49.0933  17
   0  11  21-8.11440 22.2942   7
   0  11  22 96.3027 25.3284   8
   0  11  22 130.958 44.4817  10
   0  11  22 78.4730 48.4596  17
   0  11  22 57.7931 22.7918   7
   0  11  23 30.8458 24.0795   8
   0  11  23 38.0268 41.9791  10
   0  11  23 47.3753 46.9449  17
   0  11  23 22.3995 22.2808   7
   0  11  24 101.630 26.4901   8
   0  11  24 172.063 42.8983  10
   0  11  24 220.081 47.7697  17
   0  11  25-21.2315 23.2511   8
   0  12   0 26714.7 1679.87  34
   0  12   1 4255.85 269.900  34
   0  12  -1 4073.47 270.817  34
   0  12   2 585.399 81.3623  35
   0  12   2 518.474 60.0062  34
   0  12   3 833.977 94.7200  35
   0  12   4 569.110 82.0192  35
   0  12   5-3.12403 72.8957  35
   0  12   6 49.2661 72.0366  35
   0  12  10 2731.42 177.943   2
   0  12  11 403.763 36.7331   3
   0  12  12 262.353 30.7645   3
   0  12  13 687.814 51.6645   3
   0  12  14 658.508 49.6505   3
   0  12  15 90.1676 48.1052  17
   0  12  16 64.9625 28.0444  24
   0  12  16 112.291 21.2796  13
   0  12  16 111.472 22.0503  15
   0  12  16 160.516 23.9459  14
   0  12  16 196.321 49.9894  17
   0  12  16 131.506 19.5357   7
   0  12  17 523.227 44.4592  24
   0  12  17 424.145 38.5326  13
   0  12  17 519.976 40.2520  14
   0  12  17 501.581 39.0453  15
   0  12  17 438.148 37.0729   7
   0  12  18 89.8373 30.7063  24
   0  12  18 97.7147 20.4246   7
   0  12  18 120.226 25.5545  14
   0  12  18 116.406 22.6983  15
   0  12  18 60.9327 22.2396  13
   0  12  18 100.215 49.5239  17
   0  12  19 12.7499 43.3493  10
   0  12  19 16.6086 21.4291   8
   0  12  19 46.8098 30.9446  24
   0  12  19 24.0875 20.3504   7
   0  12  19 14.6657 22.0027  15
   0  12  19 32.9922 49.0713  17
   0  12  20 120.595 33.4976  24
   0  12  20 136.558 23.1794   7
   0  12  20 123.628 25.2624   8
   0  12  20 92.3839 44.6194  10
   0  12  20 131.689 51.3152  17
   0  12  21 170.096 33.4959  24
   0  12  21 91.7643 23.1600   7
   0  12  21 112.011 25.1199   8
   0  12  21 139.297 44.6731  10
   0  12  21 134.611 50.4429  17
   0  12  22 366.063 39.9880  24
   0  12  22 289.813 32.4060   8
   0  12  22 409.516 50.7832  10
   0  12  22 366.369 54.8820  17
   0  12  22 258.385 30.3746   7
   0  12  23 162.425 28.0991   8
   0  12  23 224.787 26.7035   7
   0  12  24 117.174 24.4550   8
   0  13   0 7.11416 44.9980  34
   0  13   1 951.695 77.4330  34
   0  13  -1 914.493 80.2476  34
   0  13   2 6644.81 434.628  35
   0  13   2 7123.80 427.307  34
   0  13  -2 6254.92 426.950  34
   0  13   3 2838.70 203.680  35
   0  13   4 125.186 72.8620  35
   0  13   5 631.864 91.1594  35
   0  13   6 1378.56 123.760  35
   0  13  12 1545.23 102.494   3
   0  13  13 509.300 42.9074   3
   0  13  14 1386.56 92.9750   3
   0  13  14 1406.95 106.895  17
   0  13  15 42.9916 21.8942  14
   0  13  15 51.4706 19.7746  13
   0  13  15 27.0173 19.5749  15
   0  13  15 57.3228 48.9618  17
   0  13  16 402.143 34.4150   7
   0  13  16 402.719 36.8577  13
   0  13  16 540.509 39.0876  14
   0  13  16 464.976 42.0796  24
   0  13  16 581.565 62.2472  17
   0  13  16 450.710 37.0154  15
   0  13  17 354.649 30.6145   7
   0  13  17 290.218 32.6923  13
   0  13  17 403.788 34.9867  14
   0  13  17 357.534 38.8828  24
   0  13  17 347.442 33.1976  15
   0  13  18 654.932 52.2418   7
   0  13  18 678.387 54.0375  13
   0  13  18 835.866 55.9841  14
   0  13  18 871.267 59.6132  24
   0  13  18 719.085 54.1010  15
   0  13  18 984.902 75.9490  17
   0  13  19 3.40006 19.3364   7
   0  13  19-5.41581 22.1363  15
   0  13  19 41.3895 25.0963  14
   0  13  19-5.40894 49.6071  17
   0  13  19 7.81289 30.7575  24
   0  13  20 191.688 34.6398  24
   0  13  20 142.704 45.8487  10
   0  13  20 229.575 51.9705  17
   0  13  20 113.453 23.2530   7
   0  13  21 46.1073 31.6975  24
   0  13  21 30.3023 20.7833   7
   0  13  21-15.2204 42.7006  10
   0  13  21 59.0626 49.0846  17
   0  13  22 233.934 28.1616   8
   0  13  22 222.442 27.3413   7
   0  13  22 303.369 37.4243  24
   0  13  23 255.699 36.3410  24
   0  13  24 81.2851 30.4444  24
   0  14   0 16690.3 1052.62  34
   0  14  -1 1026.08 79.9939  34
   0  14   1 768.535 75.8883  34
   0  14   2 4406.92 267.948  34
   0  14  -2 3849.55 266.643  34
   0  14   2 3985.90 278.521  35
   0  14   3 15985.0 1016.72  35
   0  14   4 187.676 79.1954  35
   0  14   5 8110.89 526.248  35
   0  14   6 64.0035 76.3281  35
   0  14  12 76.6525 26.8198   3
   0  14  13 707.145 53.6681   3
   0  14  14 223.833 25.7318  13
   0  14  14 183.704 25.2233  15
   0  14  15 27.3261 20.0718  15
   0  14  15 54.4319 23.0896  14
   0  14  15 40.3679 20.2710  13
   0  14  15 24.3509 49.5287  17
   0  14  16 27.5410 20.8112  13
   0  14  16 61.1435 23.3540  14
   0  14  16 22.6607 21.1689  15
   0  14  16-40.9762 50.4869  17
   0  14  16-17.2242 27.9215  24
   0  14  17 343.753 34.2570  14
   0  14  17 272.684 31.0446  13
   0  14  17 331.748 32.2054  15
   0  14  17 310.310 37.9590  24
   0  14  18 20.0273 22.2292  15
   0  14  18 36.0086 25.5044  14
   0  14  18 37.2984 49.9841  17
   0  14  18 7.11658 18.4384   7
   0  14  18 22.6716 30.8383  24
   0  14  19 14.4327 25.6083  14
   0  14  19-19.8645 19.7074   7
   0  14  19 11.9840 30.9670  24
   0  14  20 99.9681 26.6574  14
   0  14  20 56.4409 32.6908  24
   0  14  20 54.4707 20.6847   7
   0  14  21 89.3422 32.6843  24
   0  14  21 59.3829 20.7000   7
   0  14  22 98.9608 32.9598  24
   0  14  23 104.246 32.4109  24
   0  14  24 137.027 31.4451  24
   0  15   0 35.3037 46.3147  34
   0  15   1 1005.04 82.3010  34
   0  15  -1 953.863 81.7289  34
   0  15   1 889.348 106.610  35
   0  15  -2 2533.45 173.071  34
   0  15   2 2558.18 189.123  35
   0  15   3 777.679 100.833  35
   0  15  -3 757.560 76.3595  34
   0  15   4 133.209 77.6799  35
   0  15   5 2019.60 159.234  35
   0  15   6 190.337 82.6589  35
   0  15  12 73.1463 26.2297   3
   0  15  13 39.4371 19.7917  13
   0  15  13 72.8968 19.3848  15
   0  15  13 57.8307 26.9238   3
   0  15  14 303.872 29.5461  14
   0  15  14 192.160 26.6868  13
   0  15  14 239.720 26.9826  15
   0  15  14 283.041 32.0417   3
   0  15  15 310.615 29.8615  14
   0  15  15 220.787 27.1171  13
   0  15  15 217.065 27.1445  15
   0  15  15 248.883 30.1372   3
   0  15  16 173.765 27.1027  14
   0  15  16 115.116 24.4754  15
   0  15  16 117.184 23.2354  13
   0  15  16 125.451 30.9539  24
   0  15  17 1241.82 85.1901  24
   0  15  17 1215.07 82.6781  14
   0  15  17 1074.46 81.3854  15
   0  15  18 60.3497 26.2519  14
   0  15  18 24.3217 23.8122  15
   0  15  18 27.2293 30.8530  24
   0  15  19 153.703 28.4634  14
   0  15  19 104.298 20.9139   7
   0  15  19 178.736 33.9303  24
   0  15  20 60.9637 26.7979  14
   0  15  20 43.9451 31.9550  24
   0  15  21 100.203 32.5874  24
   0  15  22 74.6125 31.4908  24
   0  15  23 87.5131 31.2507  24
   0  15  24 114.402 30.8445  24
   0  16   0 263.924 50.0986  34
   0  16   1 1388.93 129.611  35
   0  16   1 1505.86 107.543  34
   0  16  -1 1382.18 105.987  34
   0  16  -2 906.831 80.0248  34
   0  16   2 971.609 110.474  35
   0  16  -3 130.591 51.2189  34
   0  16   3 177.390 83.7294  35
   0  16   4 132.151 81.2411  35
   0  16  -4 63.6828 52.9417  34
   0  16   5-3.31767 80.2965  35
   0  16   6 426.492 89.5669  35
   0  16  12 427.161 38.3532  13
   0  16  12 539.715 42.3564   3
   0  16  12 489.140 37.7248  15
   0  16  13 754.658 62.1821  13
   0  16  13 904.848 61.8235  15
   0  16  14 313.315 33.4927  13
   0  16  14 420.089 35.2917  14
   0  16  14 407.070 37.2266   3
   0  16  14 342.988 32.9469  15
   0  16  15 236.922 35.9729  24
   0  16  15 282.985 31.1367  13
   0  16  15 353.679 33.6398  14
   0  16  15 380.214 33.9981   3
   0  16  15 308.608 31.1725  15
   0  16  16 155.123 25.9275  15
   0  16  16 179.383 28.0281  14
   0  16  16 117.932 31.6076  24
   0  16  17 127.118 40.8446  21
   0  16  17 84.1151 27.1570  14
   0  16  17 84.0823 24.5703  15
   0  16  17 20.6278 31.0065  24
   0  16  18 155.753 42.3541  21
   0  16  18 105.549 25.6032  15
   0  16  18 127.811 28.6502  14
   0  16  18 122.126 33.4112  24
   0  16  19 36.1355 26.8173  14
   0  16  19 12.3549 31.2130  24
   0  16  20 155.016 29.6191  14
   0  16  20 152.913 33.9003  24
   0  16  21 91.2199 26.8493  14
   0  16  21 29.6788 31.7988  24
   0  16  22 66.3773 31.6220  24
   0  16  23 40.9676 29.3932  24
   0  16  24 107.473 29.7599  24
   0  17   0 140.938 48.8260  34
   0  17  -1 3575.04 245.549  34
   0  17   1 3991.43 247.309  34
   0  17   1 3664.04 262.733  35
   0  17  -2 305.878 53.8662  34
   0  17   2 277.876 95.9207  35
   0  17  -3 615.701 66.5584  34
   0  17   3 771.435 102.051  35
   0  17  -4 141.163 51.9018  34
   0  17   4 196.838 82.1576  35
   0  17   5 905.643 108.586  35
   0  17   6 501.271 92.0453  35
   0  17  11 1311.15 88.0217  13
   0  17  12 100.435 22.5534  13
   0  17  12 106.246 28.3164   3
   0  17  12 138.939 21.2543  15
   0  17  13 229.245 26.8169  14
   0  17  13 240.771 30.4085   3
   0  17  13 166.035 23.8435  15
   0  17  14 250.903 30.6559  14
   0  17  14 282.197 32.9965   3
   0  17  14 247.243 28.1309  15
   0  17  15 77.2468 29.2600  24
   0  17  15 93.8044 26.6689   3
   0  17  15 133.755 26.6045  14
   0  17  15 76.0479 23.6950  15
   0  17  16 49.6631 23.7390  15
   0  17  16 88.1273 26.2400  14
   0  17  17-7.01516 29.8525  24
   0  17  17-5.13705 26.2224  14
   0  17  17-10.9753 23.8467  15
   0  17  18 554.182 48.8274  15
   0  17  18 643.277 50.8274  14
   0  17  18 617.869 53.6486  24
   0  17  19 263.099 33.2345  14
   0  17  19 246.755 37.3051  24
   0  17  20 75.8435 28.3820  14
   0  17  20 68.2489 31.7980  24
   0  17  21 54.8219 27.3320  14
   0  17  21 60.2208 31.4612  24
   0  17  22 104.866 31.4448  24
   0  17  23 117.428 30.9979  24
   0  18   0 3962.86 251.943  34
   0  18   0 3503.74 270.126  35
   0  18   1 99.8126 98.9959  35
   0  18  -1 310.501 50.9523  34
   0  18   2 172.213 91.6741  35
   0  18  -2 117.968 44.6627  34
   0  18   3 313.767 89.6958  35
   0  18  -3 189.365 48.0978  34
   0  18   4 89.5135 86.0950  35
   0  18   5 542.300 97.3510  35
   0  18   6 857.001 107.687  35
   0  18  12 461.147 39.0785   3
   0  18  12 339.360 32.9449  15
   0  18  13 331.348 32.6084  14
   0  18  13 315.787 35.1661   3
   0  18  13 279.417 29.9475  15
   0  18  14 259.349 31.4071  14
   0  18  14 285.347 33.5826   3
   0  18  14 255.151 29.5176  15
   0  18  15 191.671 35.1633  24
   0  18  15 331.457 33.3486  14
   0  18  15 338.612 33.9703   3
   0  18  15 237.255 30.4860  15
   0  18  16 529.751 45.7526  24
   0  18  16 425.936 40.9836  15
   0  18  16 552.270 43.2989  14
   0  18  16 431.829 40.1470   3
   0  18  17 122.321 42.7552  21
   0  18  17 34.8340 24.8648  15
   0  18  17 62.7375 27.6998  14
   0  18  17 42.8886 30.4976  24
   0  18  18 361.749 48.9026  21
   0  18  18 308.282 35.8010  14
   0  18  18 246.610 38.2590  24
   0  18  19 136.984 40.7968  21
   0  18  19 87.8218 28.3426  14
   0  18  19 74.7273 32.2261  24
   0  18  20 59.9645 27.9655  14
   0  18  20 33.9663 30.8523  24
   0  18  21 15.9677 27.7674  14
   0  18  21 38.8189 30.8385  24
   0  18  22 69.8270 30.3600  24
   0  18  23 149.946 31.1305  24
   0  19   0 19.9553 91.0790  35
   0  19   1 194.116 94.5011  35
   0  19   2 416.824 99.1230  35
   0  19   3 413.172 96.6236  35
   0  19   4 845.784 110.556  35
   0  19   5 174.562 89.4817  35
   0  19   6 230.117 88.3613  35
   0  19   9 1723.97 112.112  15
   0  19  12 292.962 35.3949   3
   0  19  13 98.4847 25.9698  14
   0  19  13 78.5145 22.6657  15
   0  19  13 97.8366 29.2015   3
   0  19  14 978.984 68.9983  14
   0  19  14 807.946 66.8061  15
   0  19  15 107.017 31.3928  24
   0  19  15 209.830 30.0906  14
   0  19  15 134.417 26.6686  15
   0  19  15 151.623 29.1125   3
   0  19  16 1355.12 93.2219  24
   0  19  16 1190.13 90.5688  15
   0  19  16 1453.08 92.2383  14
   0  19  16 1379.07 90.1681   3
   0  19  17 76.4280 26.1346  15
   0  19  17 79.1746 28.5901  14
   0  19  17 91.9148 31.8281  24
   0  19  18 294.564 46.9029  21
   0  19  18 264.761 34.2456  14
   0  19  18 220.940 36.7291  24
   0  19  19 45.9577 39.6719  21
   0  19  19-8.85226 27.9904  14
   0  19  19 40.7331 30.3961  24
   0  19  20 119.405 29.6358  14
   0  19  20 122.212 32.3394  24
   0  19  21 141.079 30.5740  14
   0  19  21 244.416 34.0583  24
   0  19  22 125.620 31.2951  24
   0  19  23 117.200 29.4615  24
   0  20   0 152.197 102.872  35
   0  20   1 1158.35 132.502  35
   0  20   2 78.7959 96.7951  35
   0  20   3 394.437 96.7925  35
   0  20   4 464.663 98.2468  35
   0  20   5 773.685 109.626  35
   0  20   6 349.099 93.3203  35
   0  20   7 203.822 23.3986  15
   0  20   8 274.482 26.8993  15
   0  20   9 613.273 45.4079  15
   0  20  10 516.329 40.2756  15
   0  20  12 559.780 44.7083  14
   0  20  12 530.053 47.4065   3
   0  20  13 52.7309 23.0609  15
   0  20  13 107.986 26.9844  14
   0  20  13 35.5769 29.2363   3
   0  20  14 606.590 55.0870  24
   0  20  14 762.348 54.6485  14
   0  20  14 854.803 56.0632   3
   0  20  14 624.614 52.8731  15
   0  20  15 187.781 33.5509  24
   0  20  15 248.682 32.0556  14
   0  20  15 218.685 31.6555   3
   0  20  15 221.567 29.7074  15
   0  20  16 174.446 32.6803  24
   0  20  16 224.817 31.2891  14
   0  20  16 180.179 28.6375  15
   0  20  16 133.591 27.6113   3
   0  20  17 553.832 55.8285  21
   0  20  17 440.773 44.8697  24
   0  20  17 447.157 43.5976  14
   0  20  18 45.6480 40.8209  21
   0  20  18 0.27661 30.4260  24
   0  20  18 2.77775 28.3118  14
   0  20  19 300.507 46.2587  21
   0  20  19 245.183 36.2441  24
   0  20  19 263.716 35.0631  14
   0  20  20 143.188 31.9874  24
   0  20  20 158.599 31.0225  14
   0  20  21 382.218 41.2532  24
   0  20  21 407.837 39.7085  14
   0  20  22 30.8237 28.5354  24
   0  20  23 135.910 29.4918  24
   0  21   0 117.089 99.4369  35
   0  21   1 203.209 100.054  35
   0  21  -1 229.839 100.956  35
   0  21   2 89.8588 95.5765  35
   0  21   3 24.5056 89.0572  35
   0  21   4 399.165 97.4535  35
   0  21   5 161.810 90.9328  35
   0  21   6 989.922 127.551  35
   0  21   6 1263.28 82.8178  15
   0  21   7 164.770 22.8140  15
   0  21   8 299.827 28.6705  15
   0  21   9 247.083 28.0060  15
   0  21   9 329.211 37.0153  25
   0  21  10 663.883 48.9913  15
   0  21  12 677.011 54.7194   3
   0  21  13 931.932 66.1892   3
   0  21  13 850.002 64.6921  14
   0  21  14 50.4181 28.2594  24
   0  21  14 100.026 25.6401  15
   0  21  14 56.8452 27.5720  14
   0  21  14 73.0881 29.4252   3
   0  21  15 410.299 43.3852  24
   0  21  15 560.871 43.8692  14
   0  21  15 474.710 42.1907   3
   0  21  15 417.219 40.9018  15
   0  21  16 38.2146 29.3078  24
   0  21  16 43.2585 28.3616  14
   0  21  16 48.0123 25.0831   3
   0  21  17 57.1785 42.4516  21
   0  21  17-4.55257 29.4279  24
   0  21  17 54.1579 28.5135  14
   0  21  18 60.1674 41.2029  21
   0  21  18 21.6849 29.5388  24
   0  21  18 64.0238 28.9863  14
   0  21  19 164.843 42.8650  21
   0  21  19 150.326 32.7042  24
   0  21  19 170.864 31.4063  14
   0  21  20 52.5184 29.9480  24
   0  21  20 8.45230 28.6724  14
   0  21  21 140.102 30.2895  24
   0  21  21 63.1330 29.3605  14
   0  21  22 64.2846 28.2166  24
   0  22   0 891.175 127.985  35
   0  22  -1 498.399 116.929  35
   0  22   1 556.907 114.345  35
   0  22  -2 341.811 107.019  35
   0  22   2 267.903 106.432  35
   0  22   3 206.788 96.0448  35
   0  22   4 63.8115 92.4561  35
   0  22   4 31.3728 20.2506  15
   0  22   5 174.871 33.7656  25
   0  22   5 132.223 22.8142  15
   0  22   5 122.608 91.3577  35
   0  22   6 258.603 28.0285  15
   0  22   6 316.393 94.6863  35
   0  22   6 285.599 37.0049  25
   0  22   7 272.629 35.7049  25
   0  22   7 182.245 25.7929  15
   0  22   8 157.491 24.3285  15
   0  22   8 174.840 33.3915  25
   0  22   9 467.496 40.0401  15
   0  22   9 557.844 47.9118  25
   0  22  10 457.123 39.3931  15
   0  22  10 502.007 47.3228  25
   0  22  11 81.2624 23.9065  15
   0  22  12 1429.78 98.0744   3
   0  22  13 398.352 40.8365  24
   0  22  13 445.800 42.9961   3
   0  22  13 464.632 40.7744  14
   0  22  14-0.97482 27.0923  24
   0  22  14 39.6092 27.6854  14
   0  22  14 68.8411 29.5154   3
   0  22  15 789.913 60.8519  24
   0  22  15 850.964 60.9906  14
   0  22  15 866.206 60.0794   3
   0  22  15 698.132 58.8587  15
   0  22  16 64.4441 29.8201  24
   0  22  16 103.955 30.2571  14
   0  22  16 163.133 26.6310   3
   0  22  17 53.4852 41.6672  21
   0  22  17 71.3374 29.2894  24
   0  22  17 19.1600 29.2013  14
   0  22  18 401.969 51.5930  21
   0  22  18 319.332 39.7519  24
   0  22  18 413.128 39.9941  14
   0  22  19 64.7413 40.5016  21
   0  22  19 41.8380 29.0934  24
   0  22  19 30.9405 29.3639  14
   0  22  20 99.3407 30.0721  24
   0  22  20 100.152 29.5552  14
   0  22  21 77.9390 28.1062  24
   0  22  21 9.81378 27.1495  14
   0  22  22 92.0823 27.7618  24
   0  23   0 106.576 103.742  35
   0  23   1 113.153 101.642  35
   0  23  -1 36.4551 107.614  35
   0  23   2 282.750 29.7491  15
   0  23   2 356.853 102.616  35
   0  23  -2 301.117 110.665  35
   0  23   3 32.0050 21.5052  15
   0  23   3 8.00165 94.9432  35
   0  23   4 245.751 29.0506  15
   0  23   4 378.122 100.695  35
   0  23   4 338.104 39.6883  25
   0  23   5 510.146 41.8882  15
   0  23   5 667.203 106.428  35
   0  23   5 564.962 50.2716  25
   0  23   6 1433.74 103.660  15
   0  23   6 1838.67 108.875  25
   0  23   6 1618.75 149.971  35
   0  23   7 38.0492 21.9648  15
   0  23   7 87.7192 32.5573  25
   0  23   8 159.231 25.7976  15
   0  23   8 204.325 35.7035  25
   0  23   9 645.065 50.5425  25
   0  23   9 463.784 42.3295  15
   0  23  10 134.673 34.9616  25
   0  23  10 121.523 26.8179  14
   0  23  10 98.2479 24.5735  15
   0  23  11 242.598 30.1755  15
   0  23  12 101.469 31.7987   3
   0  23  13 536.486 44.6267   3
   0  23  13 388.399 40.9626  24
   0  23  14 302.151 36.2435  24
   0  23  14 354.136 37.8454   3
   0  23  14 337.872 37.6095  14
   0  23  15 285.310 32.5908   3
   0  23  15 225.032 33.1052  14
   0  23  16 11.1162 27.8225  24
   0  23  16-22.7137 28.6490  14
   0  23  16 26.5050 24.7279   3
   0  23  17 117.378 43.7638  21
   0  23  17 39.2140 28.3160  24
   0  23  17 26.7015 29.5815  14
   0  23  18 242.143 46.1452  21
   0  23  18 161.927 32.1186  24
   0  23  18 198.771 32.7385  14
   0  23  19 90.1465 41.1634  21
   0  23  19 59.6430 28.4514  24
   0  23  19 30.9561 29.3355  14
   0  23  20 26.7274 28.0359  24
   0  23  20 62.9817 30.3380  14
   0  23  21 87.7206 26.7800  24
   0  23  21 26.8222 27.3133  14
   0  24   0 583.911 120.806  35
   0  24   1 259.693 108.103  35
   0  24  -1 401.533 117.028  35
   0  24  -1 246.383 142.398  33
   0  24  -2 691.845 123.896  35
   0  24   2 587.219 114.485  35
   0  24  -3 282.686 109.411  35
   0  24   3 179.890 101.917  35
   0  24   3 96.7327 24.1337  15
   0  24   4 175.727 37.0892  25
   0  24   4 95.4638 24.6637  15
   0  24   5 211.882 28.3576  15
   0  24   5 269.180 39.9258  25
   0  24   5 218.589 97.9893  35
   0  24   6 348.433 40.1403  25
   0  24   6 210.838 29.4594  15
   0  24   7 1362.91 92.5506  25
   0  24   7 1243.04 86.9042  15
   0  24   8 3167.23 185.249  25
   0  24   8 2624.42 181.152  15
   0  24   9 149.407 27.1987  14
   0  24   9 117.428 26.5036  15
   0  24   9 209.017 36.6648  25
   0  24  10 656.875 56.4427  15
   0  24  10 838.673 57.2014  14
   0  24  10 815.293 63.0360  25
   0  24  11 312.698 33.7090  15
   0  24  12 444.686 38.4742  24
   0  24  12 427.172 42.7661   3
   0  24  12 357.486 38.1568  15
   0  24  13 7.17426 30.4435   3
   0  24  13-19.4126 26.2262  24
   0  24  14 143.568 29.9184  14
   0  24  14 167.053 31.5879   3
   0  24  14 79.1894 28.0926  24
   0  24  15 134.808 31.6089  14
   0  24  15 87.0442 28.8531  24
   0  24  16 18.3350 28.6820  14
   0  24  16 22.9600 23.8762   3
   0  24  16 60.5510 27.2296  24
   0  24  17 84.0129 43.4403  21
   0  24  17 95.9158 28.0632  24
   0  24  17 83.8317 30.6351  14
   0  24  18 66.4531 41.5866  21
   0  24  18 15.1515 27.1740  24
   0  24  18 30.2743 29.6536  14
   0  24  19 61.7508 39.6059  21
   0  24  19-5.64638 28.8322  14
   0  24  19 34.2861 26.8864  24
   0  24  20 165.357 31.7073  14
   0  24  20 202.242 31.6417  24
   0  24  21 17.6024 26.6625  14
   0  24  21 100.457 26.5551  24
   0  25   0 430.327 146.618  33
   0  25   0 340.731 119.141  35
   0  25  -1 789.252 128.917  35
   0  25   1 706.462 143.544  33
   0  25   1 710.401 120.614  35
   0  25  -1 759.127 153.653  33
   0  25  -2 419.751 121.735  35
   0  25   2 370.960 110.604  35
   0  25  -2 309.575 150.366  33
   0  25   2 366.825 135.275  33
   0  25   3 742.116 118.996  35
   0  25  -3 842.857 131.370  35
   0  25   3 731.591 63.7474  25
   0  25  -4 269.478 113.960  35
   0  25   4 423.308 104.873  35
   0  25   4 302.644 43.8317  25
   0  25   5 1840.86 130.856  15
   0  25   5 2341.57 136.387  25
   0  25   5 1889.72 174.097  35
   0  25   6 120.024 27.0066  15
   0  25   6 150.950 37.5067  25
   0  25   7 949.405 69.1493  25
   0  25   7 810.867 62.0677  15
   0  25   8 53.4322 25.7441  15
   0  25   8 140.799 25.8844  14
   0  25   8 121.596 36.5825  25
   0  25   9 1546.16 93.8502  14
   0  25   9 1443.32 98.5275  25
   0  25  10 1292.29 83.5857  25
   0  25  10 1194.17 77.6485  14
   0  25  11 791.292 59.6555   3
   0  25  11 683.820 55.4929  14
   0  25  12 315.408 38.1373   3
   0  25  12 233.860 31.0869  24
   0  25  13 191.646 33.5818   3
   0  25  13 106.642 27.0911  24
   0  25  14 180.153 31.7455   3
   0  25  14 103.252 27.7861  24
   0  25  15 62.5020 27.5853   3
   0  25  15 5.29270 25.2543  24
   0  25  15 29.7248 28.1706  14
   0  25  16 78.4074 24.7723   3
   0  25  16 49.2256 30.0037  14
   0  25  16 44.6311 26.7447  24
   0  25  17 50.1429 29.7702  14
   0  25  17 78.9282 44.0334  21
   0  25  17 80.3627 27.8606  24
   0  25  18-5.34331 28.9038  14
   0  25  18 44.6242 41.1947  21
   0  25  18 49.4383 26.6949  24
   0  25  19 17.7735 28.9593  14
   0  25  19 58.9736 38.6828  21
   0  25  19 49.9387 26.6050  24
   0  25  20 100.232 25.4876  24
   0  25  20-15.2743 27.7855  14
   0  25  21 53.7135 25.7509  14
   0  26   0 727.472 130.143  35
   0  26   0 818.733 154.981  33
   0  26   1 547.410 120.804  35
   0  26  -1 613.057 127.337  35
   0  26   1 599.869 144.299  33
   0  26  -1 718.676 154.917  33
   0  26  -2 167.883 117.725  35
   0  26   2 227.136 109.337  35
   0  26  -2 372.840 147.531  33
   0  26   2 253.317 133.557  33
   0  26   3 409.030 107.030  35
   0  26   3 222.815 131.324  33
   0  26  -3 218.649 116.409  35
   0  26   3 177.827 42.7907  25
   0  26   4 933.821 72.6555  25
   0  26   4 772.126 121.605  35
   0  26   4 829.991 146.992  33
   0  26  -4 841.294 135.760  35
   0  26   5 459.860 50.5661  25
   0  26   5 409.747 129.437  33
   0  26  -5 451.183 117.438  35
   0  26   6 48.6923 36.8540  25
   0  26   6 126.046 118.516  33
   0  26   6 24.5072 23.4503  14
   0  26   7 177.143 40.3008  25
   0  26   7 186.045 27.9751  14
   0  26   8 96.7830 37.4634  25
   0  26   8 80.6641 25.0397  14
   0  26   9 1095.98 80.4987  25
   0  26   9 1034.28 74.1006  14
   0  26  10 330.615 43.1147  25
   0  26  10 313.990 34.5861  14
   0  26  11 406.912 42.3045   3
   0  26  11 332.929 36.8940  14
   0  26  12 982.960 73.0261   3
   0  26  13 90.2438 32.3340   3
   0  26  13 51.8933 24.5684  24
   0  26  14 67.6165 29.7452   3
   0  26  14 52.8865 25.0477  24
   0  26  15 64.6863 27.5451   3
   0  26  15 36.5666 29.2549  14
   0  26  15 44.1106 25.5674  24
   0  26  16 25.7022 29.4060  14
   0  26  16 49.4963 26.6132  24
   0  26  17 36.8835 29.3412  14
   0  26  17 63.6049 43.2241  21
   0  26  17 54.5813 25.2095  24
   0  26  18 46.6160 40.5503  21
   0  26  18 99.7057 25.7155  24
   0  26  19 106.553 25.7731  24
   0  26  19 75.5868 29.8534  14
   0  26  20 11.6968 26.4408  14
   0  26  21 132.927 27.2482  14
   0  27   0 38.8629 101.458  35
   0  27   0 11.6350 129.033  33
   0  27   0 25.3054 23.4122  14
   0  27   1 368.715 134.814  33
   0  27  -1 210.631 110.327  35
   0  27  -1 148.581 135.953  33
   0  27   1 78.3683 103.361  35
   0  27   1 108.787 24.9454  14
   0  27   2 691.482 63.1660  25
   0  27  -2 638.010 125.988  35
   0  27  -2 722.372 151.507  33
   0  27   2 725.825 145.525  33
   0  27   2 586.773 115.561  35
   0  27   2 662.423 50.4732  14
   0  27   3 35.2553 41.0288  25
   0  27  -3 162.982 112.138  35
   0  27   3 225.935 101.855  35
   0  27   3 24.7184 125.056  33
   0  27  -3 144.879 138.376  33
   0  27   3 49.8545 23.9505  14
   0  27   4-14.4838 40.1433  25
   0  27   4 135.773 96.7695  35
   0  27  -4 92.4323 108.924  35
   0  27   4 80.6893 120.297  33
   0  27   4 43.3097 23.8237  14
   0  27   5 293.826 44.1224  25
   0  27  -5 295.832 116.519  35
   0  27   5 281.128 122.696  33
   0  27   5 202.568 29.1697  14
   0  27   6 195.300 41.6255  25
   0  27   6 263.295 124.095  33
   0  27  -6 71.6496 108.286  35
   0  27   6 150.198 26.9078  14
   0  27   7 1159.46 84.7495  25
   0  27   7 936.334 150.889  33
   0  27  -7 834.093 141.856  35
   0  27   7 1140.43 78.1034  14
   0  27   8 191.208 40.2131  25
   0  27   8 130.317 28.0346  14
   0  27   9 2365.60 162.815  25
   0  27   9 2493.10 159.111  14
   0  27  10 197.004 37.8655  25
   0  27  10 108.414 28.2396  14
   0  27  11 423.572 43.3662   3
   0  27  11 358.678 38.1343  14
   0  27  12 8.89296 32.0262   3
   0  27  13 32.3449 31.0149   3
   0  27  14 217.339 32.8622   3
   0  27  14 163.626 27.6673  24
   0  27  15 34.6328 26.1496   3
   0  27  15 45.3773 24.7127  24
   0  27  16 228.154 32.8834  14
   0  27  16 235.883 47.9008  21
   0  27  16 178.442 28.6707  24
   0  27  17 276.702 34.7807  14
   0  27  17 268.193 47.3885  21
   0  27  17 224.803 29.6732  24
   0  27  18 10.1959 28.6547  14
   0  27  18 11.0184 39.7018  21
   0  27  18 79.4896 22.1177  24
   0  27  19 91.5672 21.6485  24
   0  27  19 68.8506 28.6913  14
   0  27  20 27.3475 26.3208  14
   0  28   0 378.766 109.392  35
   0  28   0 205.635 129.885  33
   0  28   0 326.686 33.2366  14
   0  28  -1 132.810 129.104  33
   0  28   1 234.931 130.033  33
   0  28   1 212.457 106.167  35
   0  28  -1 122.442 103.907  35
   0  28   1 61.0095 25.0109  14
   0  28   2 52.5667 42.8656  25
   0  28   2 275.138 128.811  33
   0  28  -2 13.5448 104.230  35
   0  28   2 119.261 101.857  35
   0  28  -2-4.13885 130.797  33
   0  28   2 82.7917 24.9728  14
   0  28   3 404.020 51.8978  25
   0  28  -3 350.784 115.233  35
   0  28  -3 393.643 143.408  33
   0  28   3 243.937 103.840  35
   0  28   3 281.863 129.982  33
   0  28   3 420.760 37.1603  14
   0  28   4 693.407 59.4056  25
   0  28   4 611.917 139.053  33
   0  28  -4 467.440 123.953  35
   0  28  -4 732.858 154.219  33
   0  28   4 551.835 46.8515  14
   0  28   5 180.209 42.7251  25
   0  28   5 176.222 28.1276  14
   0  28  -5 56.0057 113.575  35
   0  28   5 287.980 123.736  33
   0  28   6 287.830 33.2264  14
   0  28   6 348.954 46.2757  25
   0  28   6 417.457 125.911  33
   0  28   7 1048.78 74.3104  14
   0  28   7 1168.46 82.5816  25
   0  28   7 1001.39 149.422  33
   0  28   8 286.493 33.3163  14
   0  28   8 328.759 44.9879  25
   0  28   9 220.858 40.6402  25
   0  28   9 181.978 29.3680  14
   0  28  10 76.2462 27.2443  14
   0  28  10 52.4582 34.8036  25
   0  28  10 142.268 34.9005   3
   0  28  11 147.722 34.8748   3
   0  28  11 52.2333 27.5143  14
   0  28  12 49.0590 32.7528   3
   0  28  12 53.4164 27.2547  14
   0  28  13 115.712 32.9013   3
   0  28  14 90.8547 29.8600   3
   0  28  15 70.7491 26.1485   3
   0  28  16 72.5910 43.3526  21
   0  28  16 71.6514 29.3193  14
   0  28  17 49.2990 29.5509  14
   0  28  17 74.2726 41.9040  21
   0  28  17 97.7121 22.4178  24
   0  28  18 154.324 31.0141  14
   0  28  18 185.100 42.4920  21
   0  28  19 19.0964 27.2625  14
   0  28  20-3.30002 25.9815  14
   0  29   0 74.9438 126.230  33
   0  29   0-26.3642 101.815  35
   0  29   0 40.8791 24.8244  14
   0  29   1 123.185 45.4243  25
   0  29   1 99.8142 101.515  35
   0  29  -1 212.463 129.962  33
   0  29   1 264.524 131.801  33
   0  29  -1 137.658 105.281  35
   0  29   1 163.491 27.8022  14
   0  29   2 568.477 57.3871  25
   0  29  -2 477.157 138.672  33
   0  29  -2 565.056 115.353  35
   0  29   2 495.298 137.525  33
   0  29   2 486.896 110.201  35
   0  29   2 477.150 42.3906  14
   0  29   3 95.5446 43.7879  25
   0  29  -3 200.580 108.815  35
   0  29   3 178.350 98.6256  35
   0  29  -3 139.354 133.148  33
   0  29   3 155.643 127.101  33
   0  29   3 109.664 26.3330  14
   0  29   4 225.558 45.7190  25
   0  29  -4 104.215 108.702  35
   0  29   4 219.486 124.238  33
   0  29  -4 238.478 138.985  33
   0  29   4 238.526 30.1656  14
   0  29   5 492.993 53.8331  25
   0  29   5 433.623 130.396  33
   0  29  -5 383.506 119.233  35
   0  29  -5 492.063 145.972  33
   0  29   5 453.886 41.0270  14
   0  29   6 439.896 49.4749  25
   0  29   6 502.405 127.640  33
   0  29  -6 216.401 142.028  33
   0  29  -6 320.425 118.502  35
   0  29   6 326.496 36.2213  14
   0  29   7 1267.17 91.7202  25
   0  29   7 1265.71 84.6600  14
   0  29   8 59.0774 39.4329  25
   0  29   8 72.1343 26.7325  14
   0  29   9 36.4957 36.0092  25
   0  29   9 38.3867 26.3474  14
   0  29  10 60.1182 27.0335  14
   0  29  10-14.1701 33.6696   3
   0  29  11-9.60723 26.0876  14
   0  29  11 26.4270 33.4900   3
   0  29  12 91.4905 28.7233  14
   0  29  12 143.397 33.4616   3
   0  29  13 33.7906 30.3578   3
   0  29  14 28.6218 28.2355   3
   0  29  16 333.451 36.9656  14
   0  29  16 318.770 49.9340  21
   0  29  17 135.499 30.0574  14
   0  29  17 141.871 42.6129  21
   0  29  18 4.30622 26.9632  14
   0  29  18 37.2866 37.3085  21
   0  29  19 44.7389 26.4431  14
   0  30   0 99.2845 45.8069  25
   0  30   0-24.3282 128.221  33
   0  30   0-12.9933 102.354  35
   0  30   0 89.7078 26.6678  14
   0  30   1 219.838 49.4338  25
   0  30  -1 363.966 138.356  33
   0  30  -1 88.1898 105.952  35
   0  30   1 329.452 105.861  35
   0  30   1 372.255 135.154  33
   0  30   1 283.248 32.7505  14
   0  30   2 1170.02 84.9427  25
   0  30  -2 970.426 157.144  33
   0  30   2 887.062 156.088  33
   0  30   2 994.128 130.420  35
   0  30  -2 780.993 132.554  35
   0  30   2 1052.79 74.1096  14
   0  30   3 984.708 76.1603  25
   0  30   3 755.333 147.162  33
   0  30  -3 754.990 151.942  33
   0  30  -3 663.648 127.527  35
   0  30   3 905.223 65.4669  14
   0  30   4 463.603 52.6967  25
   0  30  -4 386.781 138.016  33
   0  30   4 468.299 130.653  33
   0  30   4 350.811 37.7007  14
   0  30   5 1544.56 104.353  25
   0  30   5 1377.17 96.7485  14
   0  30   6 190.121 42.9351  25
   0  30   6 152.829 28.9172  14
   0  30   7 50.2092 39.7215  25
   0  30   7 29.0590 26.2262  14
   0  30   8 112.249 28.3354  14
   0  30   8 146.679 40.0663  25
   0  30   9 244.398 33.0998  14
   0  30   9 315.150 39.7673   3
   0  30   9 242.930 39.8092  25
   0  30  10 99.8125 34.3908   3
   0  30  10 122.101 28.1765  14
   0  30  11 38.4206 33.0117   3
   0  30  11 77.6951 27.6350  14
   0  30  12 45.1806 31.1740   3
   0  30  12 46.1720 27.1868  14
   0  30  13 34.6808 29.3972   3
   0  30  13 17.7239 27.3723  14
   0  30  14 126.527 28.6951   3
   0  30  15 126.317 44.3349  21
   0  30  16 120.326 43.3633  21
   0  30  17 90.8893 39.3717  21
   0  30  17 17.6602 27.1263  14
   0  30  18 42.4153 26.7661  14
   0  30  19 39.0438 24.3329  14
   0  31   0 0.40602 45.6866  25
   0  31   1 72.6170 45.5984  25
   0  31  -1 16.8631 46.9568  25
   0  31   1 78.9665 28.0124  14
   0  31   2 361.992 51.3357  25
   0  31   2 302.333 35.1914  14
   0  31   3 317.727 49.4667  25
   0  31   3 297.236 34.4721  14
   0  31   4 66.4272 42.5946  25
   0  31   4 28.7914 26.8772  14
   0  31   5 674.624 61.3858  25
   0  31   5 609.924 50.7100  14
   0  31   6 223.440 43.1561  25
   0  31   6 161.222 30.1389  14
   0  31   7 400.594 39.5444  14
   0  31   7 413.596 49.5977  25
   0  31   8 56.7620 27.5923  14
   0  31   8 30.6703 34.4707   3
   0  31   8 92.6770 37.2776  25
   0  31   9 23.9175 26.2377  14
   0  31   9 54.0948 33.5390   3
   0  31  10 123.228 29.1685  14
   0  31  10 182.943 35.3619   3
   0  31  11 23.0356 26.7679  14
   0  31  11 73.8884 32.9698   3
   0  31  12 0.45398 26.3648  14
   0  31  12 60.4939 30.6461   3
   0  31  13 255.618 34.1296  14
   0  31  13 327.372 35.5734   3
   0  31  15 90.5732 42.6109  21
   0  31  16 59.4640 39.5408  21
   0  31  17 53.9867 36.9206  21
   0  31  17 22.9674 25.8447  14
   0  31  18-4.15297 24.5673  14
   0  32   0 898.922 76.4956  25
   0  32  -1 242.359 49.6365  25
   0  32   1 171.239 46.9142  25
   0  32   1 179.153 31.4813  14
   0  32  -2 310.047 53.1837  25
   0  32   2 327.848 50.8611  25
   0  32   2 341.980 36.9210  14
   0  32   3 66.7584 43.9940  25
   0  32   3 47.4670 27.8769  14
   0  32   4 102.028 43.5495  25
   0  32   4 114.937 29.3238  14
   0  32   5 159.580 42.6830  25
   0  32   5 132.163 29.8171  14
   0  32   6 42.8689 39.6455  25
   0  32   6 18.4543 26.5394  14
   0  32   7 43.8343 27.2665  14
   0  32   7 74.4424 37.2825  25
   0  32   8-18.2148 33.7313   3
   0  32   8 4.80969 27.0451  14
   0  32   9 125.100 34.7346   3
   0  32   9 94.4622 28.8051  14
   0  32  10 149.622 34.1354   3
   0  32  10 96.7781 29.1824  14
   0  32  11 73.1431 31.8094   3
   0  32  11 61.7459 27.1668  14
   0  32  12 14.1982 29.1910   3
   0  32  12 15.6750 26.2986  14
   0  32  13 243.870 31.7909   3
   0  32  13 271.488 32.8586  14
   0  32  14 38.8940 26.6712  14
   0  32  14 59.0815 41.9126  21
   0  32  15 39.8023 39.2798  21
   0  32  16-4.67744 36.1847  21
   0  32  17 18.6133 32.1702  21
   0  32  18-6.03851 23.4446  14
   0  33   0-2.23574 44.0751  25
   0  33  -1 2.27977 46.2485  25
   0  33   1 51.5170 43.9447  25
   0  33   1 85.0660 30.2184  14
   0  33  -2 44.7063 46.2618  25
   0  33   2 54.1946 43.2699  25
   0  33   2 30.5809 28.7748  14
   0  33  -3 57.4289 48.1113  25
   0  33   3 80.2284 42.8996  25
   0  33   3 108.238 30.2292  14
   0  33   4 35.3225 42.0032  25
   0  33   4 23.0662 28.6786  14
   0  33   5 125.232 40.9446  25
   0  33   5 46.3948 29.4471  14
   0  33   6-12.5155 27.8650  14
   0  33   7 83.0416 34.4467   3
   0  33   7 66.4231 28.7619  14
   0  33   8 26.4275 32.9703   3
   0  33   8 17.6303 27.8519  14
   0  33   9-4.91211 32.1996   3
   0  33   9 18.5214 27.0147  14
   0  33  10 166.259 33.7819   3
   0  33  10 151.537 29.5741  14
   0  33  11 190.069 33.1772   3
   0  33  11 181.561 30.8279  14
   0  33  12 286.802 34.4770   3
   0  33  12 291.328 34.3327  14
   0  33  13 86.3617 41.3448  21
   0  33  13 34.6890 24.1647   3
   0  33  13 2.72076 25.8075  14
   0  33  14 89.6849 41.8105  21
   0  33  14 135.714 27.4982  14
   0  33  15 28.4995 38.6464  21
   0  33  16 34.4393 35.9133  21
   0  33 -19 40.2741 35.1365  25
   0  34   0 331.949 50.5657  25
   0  34  -1 461.567 55.0639  25
   0  34   1 405.029 52.5893  25
   0  34   2 283.834 48.2863  25
   0  34  -2 296.734 50.9460  25
   0  34   2 296.018 37.4630  14
   0  34  -3 692.331 65.7503  25
   0  34   3 643.171 60.7256  25
   0  34   3 626.205 53.0830  14
   0  34   4 457.321 51.2996  25
   0  34  -4 494.676 58.0773  25
   0  34   4 428.202 43.0884  14
   0  34  -5 174.250 49.8018  25
   0  34   5 130.807 30.9044  14
   0  34   6 217.991 36.8776   3
   0  34   6 185.369 33.1726  14
   0  34   7 153.224 34.0305   3
   0  34   7 74.8511 29.4346  14
   0  34   8 45.4957 32.4264   3
   0  34   8 12.8395 27.6654  14
   0  34   9 27.6100 31.3377   3
   0  34   9-8.71470 28.2526  14
   0  34  10 148.248 32.4692   3
   0  34  10 82.6577 28.7861  14
   0  34  11 65.0481 28.4421   3
   0  34  11 39.4139 27.3567  14
   0  34  12 61.1317 40.2742  21
   0  34  12 66.1267 25.2288   3
   0  34  12 22.7096 26.1321  14
   0  34  13 32.2494 25.2942  14
   0  34  13 41.6557 38.1643  21
   0  34  14 75.7148 24.8774  14
   0  34  14 55.6101 38.3956  21
   0  34  15 66.1388 34.4814  21
   0  34  16 28.4176 29.7222  21
   0  34 -17 42.9205 40.9657  25
   0  34 -18 44.4680 32.9143  25
   0  35   0 54.1486 41.9093  25
   0  35  -1 174.755 44.6645  25
   0  35   1 185.803 43.3827  25
   0  35   2 135.124 41.7087  25
   0  35  -2 150.510 44.8297  25
   0  35   2 104.616 31.7606  14
   0  35   3 93.3479 39.8436  25
   0  35  -3 101.261 46.4909  25
   0  35   3 120.783 31.6965  14
   0  35  -4 93.0602 45.5312  25
   0  35   4 7.03670 28.9981  14
   0  35  -5 90.2459 46.6470  25
   0  35   5 46.2379 29.5375  14
   0  35   6-4.18059 28.7051  14
   0  35  -6 39.0783 46.9488  25
   0  35   6 36.0908 31.9630   3
   0  35   7 71.3208 29.1240  14
   0  35  -7 62.8730 49.0792  25
   0  35   7 145.351 33.0229   3
   0  35   8 338.871 37.6968  14
   0  35  -8 383.533 56.4886  25
   0  35   8 402.059 40.6881   3
   0  35   9 43.1253 29.8384   3
   0  35   9 27.0870 27.9894  14
   0  35  10 43.4337 28.0311   3
   0  35  10-14.5824 27.1546  14
   0  35  11 27.9388 25.2135   3
   0  35  11 23.0463 25.9026  14
   0  35  12 38.1404 37.8033  21
   0  35  12-2.36133 25.3340  14
   0  35  13 23.6539 35.5311  21
   0  35  13-14.4170 23.9314  14
   0  35  14 53.2806 34.2565  21
   0  35  14 42.8404 23.0381  14
   0  35  15 51.7030 30.3868  21
   0  35 -15 60.4411 43.6445  25
   0  35  15 61.3860 21.3386  14
   0  35 -16 42.4484 38.5639  25
   0  36   0 101.157 40.7963  25
   0  36   1 30.2815 37.6388  25
   0  36  -1 69.7207 40.9368  25
   0  36  -2 63.6680 41.3949  25
   0  36  -3 499.681 54.9795  25
   0  36   3 501.624 45.0667  14
   0  36   4 40.8276 30.5276  14
   0  36  -4 71.1069 43.7444  25
   0  36   5 187.756 32.5864  14
   0  36  -5 213.163 46.4162  25
   0  36   6 101.986 29.5900  14
   0  36   6 63.9980 31.3614   3
   0  36  -6 124.938 45.3135  25
   0  36   7 113.492 29.4755  14
   0  36   7 111.510 31.5477   3
   0  36  -7 132.673 46.4279  25
   0  36   8 41.7839 26.9259  14
   0  36   8 12.1618 29.3111   3
   0  36  -8 77.4393 46.2411  25
   0  36   9 4.88290 25.6171  14
   0  36   9 32.3418 27.2090   3
   0  36  -9 10.0835 45.5765  25
   0  36  10 85.3136 27.4215  14
   0  36 -10 76.3430 46.9791  25
   0  36  11 36.9208 25.0773  14
   0  36 -11 77.9312 46.1232  25
   0  36  12 59.0985 24.1122  14
   0  36  12 80.6679 36.5217  21
   0  36  13 10.1458 22.1878  14
   0  36  13 28.8845 33.3349  21
   0  36  14 27.9338 28.5245  21
   0  37   0 59.9134 29.6707   3
   0  37   0 8.83293 35.3999  25
   0  37   1 74.8794 30.2155   3
   0  37  -1 73.2578 37.1441  25
   0  37   2 112.191 30.9425   3
   0  37  -2 79.3910 38.2041  25
   0  37  -3 58.0218 39.3430  25
   0  37   4 71.2689 31.0466  14
   0  37  -4 54.1332 40.0418  25
   0  37   5 71.0575 30.5577  14
   0  37  -5 109.551 41.2008  25
   0  37   6 33.4432 27.4875  14
   0  37   6 50.4220 28.9272   3
   0  37  -6 82.8308 41.4582  25
   0  37   7 175.377 29.4280  14
   0  37   7 181.678 30.5977   3
   0  37  -7 158.181 43.9498  25
   0  37   8 60.4224 27.8509  14
   0  37  -8 150.190 42.5787  25
   0  37   9 156.751 29.3906  14
   0  37  -9 167.439 43.8764  25
   0  37  10 28.4223 24.0420  14
   0  37 -10 37.9828 41.9590  25
   0  37  11 19.8539 22.8572  14
   0  37 -11 45.6922 40.3204  25
   0  37  12 31.6364 30.6715  21
   0  37 -12 38.1703 37.5600  25
   0  37  13 24.0271 26.9535  21
   0  38   0 66.3940 28.7847   3
   0  38   1 71.3921 29.0394   3
   0  38  -1 88.8196 28.8123   3
   0  38  -2 72.2868 28.6212   3
   0  38   2 94.6111 28.7670   3
   0  38  -2 96.7170 34.3792  25
   0  38  -3 75.0454 27.6287   3
   0  38  -3 51.3467 34.6864  25
   0  38  -4 51.6340 35.7609  25
   0  38  -5 242.343 40.7147  25
   0  38   6 43.7758 25.6658  14
   0  38  -6 108.766 37.0452  25
   0  38   7 172.440 28.0367  14
   0  38  -7 226.761 39.9230  25
   0  38  -8 45.9743 37.7910  25
   0  38   8 10.5060 32.9229  21
   0  38  -9 56.2781 35.8074  25
   0  38   9 1.75194 31.0893  21
   0  38 -10 25.8144 34.2310  25
   0  38 -11 14.2809 31.6902  25
   0  39  -4 87.3985 31.1071  25
   0  39  -5 175.651 32.3835  25
   0  39   5 161.066 36.3539  21
   0  39  -6 73.7217 30.6315  25
   0  39   6 57.2074 33.6331  21
   0  39  -7 43.3440 30.2541  25
   0  39   7 8.33276 30.5154  21
   0  39  -8 25.7918 28.6188  25
   0  39   8 11.5144 29.3442  21
   0  39   9 39.3103 26.9299  21
   0  40   1 86.5662 32.3581  21
   0  40   2 37.4701 31.6212  21
   0  40   3 61.6031 30.7426  21
   0  40   4 76.4879 29.9349  21
   0  40   5 16.3611 28.5577  21
   0  40   6 26.3060 26.7570  21
   1 -40  -5 70.5925 24.6769  22
   1 -40  -4 96.4861 27.9441  22
   1 -40  -3 72.8981 29.2867  22
   1 -40  -2 31.5689 28.9463  22
   1 -40   1 39.8286 29.8138  22
   1 -40   2 21.3611 28.6728  22
   1 -40   3 71.4617 28.2174  22
  -1 -39   9 32.3803 18.0224  10
   1 -39  -7 54.8556 27.5185  22
   1 -39   2 65.5129 35.8546  22
   1 -39   3 88.4471 34.7418  22
   1 -39   4 75.8346 33.7703  22
   1 -39   5 62.0997 31.2673  22
  -1 -38  11 42.0590 19.7113  10
  -1 -38  10 25.1210 22.2590  10
   1 -38  -9 69.6757 26.9769  22
   1 -38   5 88.9442 37.2176  22
   1 -38   6 58.0878 33.7562  22
   1 -38   9 38.6648 21.8822  10
  -1 -37  13 30.0404 19.5799  10
  -1 -37  12 21.8913 22.4575  10
  -1 -37  11 41.7570 25.0103  10
   1 -37   6 40.1375 39.3296  22
   1 -37   7 125.731 37.5699  22
   1 -37  10 37.6583 22.6794  10
   1 -37  11 44.7899 21.4455  10
  -1 -36  15 16.5599 18.0118  10
  -1 -36  14 8.77237 22.1859  10
  -1 -36  13 34.8608 24.8118  10
  -1 -36  12 72.5098 27.9168  10
  -1 -36   6 11.3358 40.1055  28
  -1 -36   5-32.4841 40.5843  28
  -1 -36   4 248.190 44.0403  28
  -1 -36   3 59.1071 37.6186  28
  -1 -36   2 83.7627 37.0509  28
  -1 -36   1-32.3923 35.3240  28
   1 -36   7 263.377 46.2928  22
   1 -36  11 29.8810 25.6540  10
   1 -36  12 32.3797 23.8225  10
   1 -36  13 18.0280 20.6044  10
  -1 -35  16 40.9872 20.5112  10
  -1 -35  15 12.6596 23.7625  10
  -1 -35  14 55.7135 26.9493  10
  -1 -35  13 55.4224 29.3157  10
  -1 -35   9 18.1073 44.5716  28
  -1 -35   8-26.6127 44.8049  28
  -1 -35   7-40.9844 44.3106  28
  -1 -35   6 55.1215 44.0525  28
  -1 -35   5 345.627 49.8082  28
  -1 -35   4 102.631 42.2491  28
  -1 -35   3 281.468 44.6032  28
  -1 -35   2 52.6959 38.1595  28
  -1 -35   1 103.669 38.6489  28
  -1 -35   0 50.5420 34.4412  28
   1 -35   8 47.9666 40.9037  22
   1 -35  12 71.2880 27.9180  10
   1 -35  13 17.9535 24.7264  10
   1 -35  14 4.03531 22.4125  10
  -1 -34  17 5.89954 21.9588  10
  -1 -34  16 95.8899 26.3717  10
  -1 -34  15 71.0416 28.8218  10
  -1 -34  14 27.4692 30.7381  10
  -1 -34  10-52.1353 47.4547  28
  -1 -34   9 5.14843 47.0302  28
  -1 -34   8 52.5868 47.6311  28
  -1 -34   7 77.9699 46.8261  28
  -1 -34   6 154.914 47.2000  28
  -1 -34   5 144.815 45.2858  28
  -1 -34   4 54.3827 42.2582  28
  -1 -34   3 82.3903 41.9751  28
  -1 -34   2 173.997 41.4978  28
  -1 -34   1 248.718 41.4143  28
  -1 -34   0 83.3066 36.0202  28
   1 -34   9 39.4398 42.6733  22
   1 -34  13 70.9314 30.0013  10
   1 -34  14 43.3627 28.2591  10
   1 -34  15 90.1345 24.7191  10
   1 -34  16 27.8326 21.3716  10
  -1 -33  18-15.7218 22.8008  10
  -1 -33  17 74.2007 27.3926  10
  -1 -33  16 42.5873 29.0820  10
  -1 -33  15 90.7106 31.9467  10
  -1 -33  14 23.5626 33.0503  10
  -1 -33  11 67.7702 49.8386  28
  -1 -33  10 51.8419 50.3320  28
  -1 -33   9-41.2668 49.1246  28
  -1 -33   8 145.601 50.1543  28
  -1 -33   7 177.195 49.3793  28
  -1 -33   6 331.715 51.9484  28
  -1 -33   5 120.946 45.7165  28
  -1 -33   4 928.229 76.6530  28
  -1 -33   3 485.332 53.7503  28
  -1 -33   2 82.1519 39.6234  28
  -1 -33   1 89.7887 38.0766  28
  -1 -33   0 144.220 37.7312  28
  -1 -33  -1 223.075 38.7035  28
   1 -33  13 35.7202 34.3833  10
   1 -33  14 20.3873 30.8041  10
   1 -33  15-13.5712 28.1953  10
   1 -33  16 48.4481 25.9907  10
   1 -33  17 11.8477 21.8160  10
  -1 -32  20 11.5342 17.7345  10
  -1 -32  19 7.08529 23.0453  10
  -1 -32  18 18.5406 26.8443  10
  -1 -32  17 77.7389 30.2505  10
  -1 -32  16 69.1973 32.3655  10
  -1 -32  15 27.3500 33.5873  10
  -1 -32  12-45.7523 52.5046  28
  -1 -32  11-6.58881 52.0671  28
  -1 -32  10-25.8435 51.0754  28
  -1 -32   9-19.1632 50.6491  28
  -1 -32   8 31.7149 48.2085  28
  -1 -32   7 134.992 48.3001  28
  -1 -32   6 206.772 48.0569  28
  -1 -32   5 185.291 46.2981  28
  -1 -32   4 170.576 43.6904  28
  -1 -32   3 61.3364 40.3010  28
  -1 -32   2 325.184 44.6185  28
  -1 -32   1 274.033 41.8684  28
  -1 -32   0 177.444 37.7319  28
  -1 -32  -1 82.5206 33.6104  28
   1 -32  14 74.7990 35.0727  10
   1 -32  15-18.6512 32.6462  10
   1 -32  16 31.2648 29.4839  10
   1 -32  17 35.1809 25.7985  10
   1 -32  18 4.31005 21.9253  10
  -1 -31  21 14.7301 17.5913  10
  -1 -31  20 13.4710 23.1996  10
  -1 -31  19 42.7369 27.1146  10
  -1 -31  18 27.2561 30.0291  10
  -1 -31  17 6.62852 31.9422  10
  -1 -31  16 75.1491 35.0152  10
  -1 -31  12-39.3905 54.2852  28
  -1 -31  11 50.4695 53.8063  28
  -1 -31  10 39.2777 51.4448  28
  -1 -31   9 14.7418 48.6478  28
  -1 -31   8 18.1737 47.0719  28
  -1 -31   7 217.922 48.8835  28
  -1 -31   6 78.8964 44.9446  28
  -1 -31   5 96.5367 43.3284  28
  -1 -31   4 23.1175 39.4942  28
  -1 -31   3 104.169 39.9129  28
  -1 -31   2 237.096 42.2605  28
  -1 -31   1 184.417 37.9179  28
  -1 -31   0 86.0536 34.8579  28
  -1 -31  -1 166.961 33.8638  28
   1 -31   1 62.6780 40.5940  28
   1 -31   2 22.4384 41.6288  28
  -1 -31  -2 52.5780 31.5332  28
   1 -31   3 106.837 43.9155  28
   1 -31   4-14.6147 45.3690  28
   1 -31   5 163.302 48.1001  28
   1 -31   6 80.4474 48.4865  28
   1 -31  15 89.2590 36.6881  10
   1 -31  16 184.659 36.3203  10
   1 -31  17-14.4304 29.6973  10
   1 -31  18 34.0689 26.1736  10
   1 -31  19 8.08571 23.6770  10
   1 -31  20 45.1542 24.1825  17
  -1 -30  21 7.16908 22.7692  10
  -1 -30  20-6.69849 26.7478  10
  -1 -30  19 65.2622 30.5973  10
  -1 -30  18 59.8682 32.4492  10
  -1 -30  17 125.106 36.3419  10
  -1 -30  16 74.4905 37.0728  10
  -1 -30  15 70.4787 38.1561  18
  -1 -30  12 75.2571 55.5256  28
  -1 -30  11-12.3140 52.3203  28
  -1 -30  10 24.4438 50.3988  28
  -1 -30   9 432.298 58.8152  28
  -1 -30   8 26.8232 46.4220  28
  -1 -30   7 280.670 50.0583  28
  -1 -30   6 337.101 50.2702  28
  -1 -30   5 271.988 46.2095  28
  -1 -30   4 206.572 43.7472  28
  -1 -30   3 140.015 39.6653  28
  -1 -30   2 298.479 43.2173  28
  -1 -30   1 238.411 39.9319  28
   1 -30   0-20.7172 39.7088  28
  -1 -30   0 110.842 33.8162  28
  -1 -30  -1 202.082 34.6878  28
   1 -30   1 106.272 42.9586  28
  -1 -30  -2 193.830 33.6842  28
   1 -30   2 108.656 43.8178  28
   1 -30   3 227.386 47.2428  28
   1 -30   4 595.218 62.6983  28
   1 -30   5 64.9688 47.4233  28
   1 -30   6 206.478 51.3190  28
   1 -30   7 147.392 51.4948  28
   1 -30   8-28.5342 51.5868  28
   1 -30  15 264.868 42.0553  10
   1 -30  16 70.9063 35.9752  10
   1 -30  17 79.0590 34.7906  10
   1 -30  18 0.22511 29.9959  10
   1 -30  19 28.2815 27.4906  10
   1 -30  20 133.804 24.8626  10
   1 -30  21 32.4422 22.5146  17
  -1 -29  22 37.9646 22.3198  10
  -1 -29  21-10.4070 26.3213  10
  -1 -29  20 96.4061 30.6305  10
  -1 -29  19 31.7065 31.8758  10
  -1 -29  18 144.902 36.4438  10
  -1 -29  17 9.59283 38.5291  18
  -1 -29  17 44.2431 36.5375  10
  -1 -29  16 28.2294 39.3863  18
  -1 -29  16 58.1920 38.6735  10
  -1 -29  15-71.7282 53.3559  28
  -1 -29  15 9.56074 39.4090  18
  -1 -29  14 85.7969 41.2340  18
  -1 -29  13 88.7155 39.1986  18
  -1 -29  11 107.693 52.5122  28
  -1 -29  10 69.6188 50.0942  28
  -1 -29   9 151.778 49.4352  28
  -1 -29   8 282.714 50.7834  28
  -1 -29   7 72.3485 44.3186  28
  -1 -29   6 518.158 56.6863  28
  -1 -29   5 157.619 41.5851  28
  -1 -29   4 68.0078 37.7729  28
  -1 -29   3 155.335 39.1947  28
  -1 -29   2 694.046 59.3181  28
  -1 -29   1 400.311 44.3078  28
  -1 -29   0 151.971 33.7264  28
   1 -29   0 83.5303 39.1724  28
   1 -29   1 280.788 46.1353  28
  -1 -29  -1 349.087 39.6188  28
   1 -29   2 240.923 45.3007  28
  -1 -29  -2 248.016 34.8449  28
   1 -29   3 80.0488 43.0659  28
   1 -29   3 209.771 116.045  31
   1 -29   4 238.255 48.7883  28
   1 -29   4 376.792 115.330  31
   1 -29   5 147.661 48.5538  28
   1 -29   5 214.332 111.452  31
   1 -29   6 224.543 51.3182  28
   1 -29   6 231.785 111.521  31
   1 -29   7-56.2604 50.5192  28
   1 -29   8 322.735 58.0955  28
   1 -29   9 251.786 57.6370  28
   1 -29  15 43.7610 38.6867  10
   1 -29  16 18.0642 36.8653  10
   1 -29  17 23.7129 36.3659  10
   1 -29  18 12.9449 33.2861  10
   1 -29  19-24.2560 30.0424  10
   1 -29  20-4.65733 26.2922  10
   1 -29  21 54.6175 28.3829  17
   1 -29  21 51.7626 22.1017  10
  -1 -28  23 17.8834 21.1508  10
  -1 -28  22 102.782 26.8762  10
  -1 -28  21 12.8438 28.8310  10
  -1 -28  20 13.8809 31.1601  10
  -1 -28  19 6.50155 34.1499  10
  -1 -28  18-27.7561 41.4427  18
  -1 -28  18 24.7477 36.2391  10
  -1 -28  17 24.1010 42.0639  18
  -1 -28  17 33.9440 37.8762  10
  -1 -28  16 188.212 45.2606  18
  -1 -28  15 51.0842 40.4233  18
  -1 -28  15-68.5584 54.0783  28
  -1 -28  14 191.611 43.7776  18
  -1 -28  13 78.4016 40.3591  18
  -1 -28  12 54.0665 37.4366  18
  -1 -28  11 17.0012 49.6278  28
  -1 -28  10 93.8978 48.8040  28
  -1 -28   9 190.447 49.5799  28
  -1 -28   8 467.219 55.9234  28
  -1 -28   7 236.554 45.6349  28
  -1 -28   6 83.6126 39.9088  28
  -1 -28   5 83.7591 38.8854  28
  -1 -28   4 525.925 52.7878  28
  -1 -28   3 139.487 36.9927  28
  -1 -28   2 79.6898 34.6503  28
  -1 -28   1 178.616 34.4685  28
  -1 -28   0 473.108 44.0340  28
   1 -28   0 401.917 48.8885  28
  -1 -28  -1 215.776 33.5277  28
   1 -28   1 152.620 41.5041  28
  -1 -28  -2 241.924 33.0843  28
   1 -28   2 156.299 42.5621  28
   1 -28   3 180.963 44.0450  28
   1 -28   3 339.632 124.529  31
   1 -28   4 509.768 58.1633  28
   1 -28   4 766.322 131.537  31
   1 -28   5 36.3399 44.4327  28
   1 -28   5 147.110 114.306  31
   1 -28   6 11.2366 46.4190  28
   1 -28   6 77.9525 109.623  31
   1 -28   7 35.1679 49.4260  28
   1 -28   7 252.024 113.389  31
   1 -28   8 160.639 54.3873  28
   1 -28   8 401.228 113.084  31
   1 -28   9 105.905 53.7785  28
   1 -28  10 30.6179 53.6383  28
   1 -28  12 301.230 46.7077  22
   1 -28  16 113.123 39.1344  10
   1 -28  17-27.9037 36.4088  10
   1 -28  18 9.82111 36.0463  10
   1 -28  19 13.0897 33.0048  10
   1 -28  20-3.53524 29.2672  10
   1 -28  21 34.1179 20.2826  11
   1 -28  21 48.1420 26.7645  10
   1 -28  22 61.8422 27.0693  17
   1 -28  22 30.2508 21.8009  10
  -1 -27  24 7.92522 19.6580  10
  -1 -27  23 30.2758 24.2970  10
  -1 -27  22-7.78633 27.8680  10
  -1 -27  21-0.50918 30.4030  10
  -1 -27  20 3.18738 33.2411  10
  -1 -27  19 135.759 43.5776  18
  -1 -27  19 61.3667 36.2772  10
  -1 -27  18 62.2301 37.8483  10
  -1 -27  18 30.1864 43.3138  18
  -1 -27  17 79.2481 39.8430  10
  -1 -27  17 44.5220 42.7441  18
  -1 -27  16-70.5762 53.3326  28
  -1 -27  16 55.2318 44.7062  18
  -1 -27  15 37.5555 53.3225  28
  -1 -27  15-20.3553 41.8099  18
  -1 -27  14 126.187 55.0888  28
  -1 -27  14 77.4448 42.0951  18
  -1 -27  13 308.583 47.1329  18
  -1 -27  12 342.308 47.2401  18
  -1 -27  11 335.596 46.0230  18
  -1 -27  10 78.9092 46.8179  28
  -1 -27   9 752.945 69.1233  28
  -1 -27   8 242.695 46.4098  28
  -1 -27   7 39.5672 40.0635  28
  -1 -27   6 117.288 39.5300  28
  -1 -27   5 326.302 43.9186  28
  -1 -27   4 138.937 37.0310  28
  -1 -27   3 962.677 73.3996  28
  -1 -27   2 1470.71 102.239  28
  -1 -27   1 187.203 34.6268  28
  -1 -27   0 52.7783 29.6959  28
   1 -27   0 72.1518 35.7117  28
   1 -27   1 101.672 38.7598  28
  -1 -27  -1 171.888 31.9453  28
  -1 -27  -2 1095.17 76.1959  28
   1 -27   2 1009.35 81.5319  28
  -1 -27  -3 666.443 53.1920  28
   1 -27   3 662.656 61.7928  28
   1 -27   4 634.361 132.943  31
   1 -27   4 454.614 54.4769  28
   1 -27   5 502.602 58.3381  28
   1 -27   5 618.360 126.668  31
   1 -27   6 127.989 47.1618  28
   1 -27   6 216.031 116.434  31
   1 -27   7-6.92790 47.6268  28
   1 -27   7-6.20596 112.739  31
   1 -27   8 20.2341 50.2605  28
   1 -27   8 195.557 112.911  31
   1 -27   9 372.185 60.9611  28
   1 -27   9 505.092 117.088  31
   1 -27  10-36.8823 54.8652  28
   1 -27  10 82.7616 105.627  31
   1 -27  11-85.0894 56.6294  28
   1 -27  16 212.878 42.7202  10
   1 -27  17 135.783 40.0018  10
   1 -27  18 95.1735 37.4466  10
   1 -27  19 32.2313 34.4643  10
   1 -27  20-21.8947 32.9250  10
   1 -27  21 39.1784 28.7896  10
   1 -27  22 69.3835 29.8795  17
   1 -27  22 24.8673 20.7436  11
   1 -27  22 41.8257 25.5497  10
   1 -27  23 45.6614 24.3746  17
   1 -27  23 31.8430 20.7048  10
  -1 -26  24 3.88367 22.9235  10
  -1 -26  23 6.54870 26.6256  10
  -1 -26  22 38.5930 29.7648  10
  -1 -26  21 87.6517 33.4626  10
  -1 -26  20-9.91385 43.7279  18
  -1 -26  20 29.2447 34.8240  10
  -1 -26  19 69.1130 36.1227  10
  -1 -26  19 42.4818 44.1625  18
  -1 -26  18 54.8223 37.5679  10
  -1 -26  18 70.1104 45.0587  18
  -1 -26  17 58.2704 40.8828  10
  -1 -26  17 46.6462 44.0774  18
  -1 -26  16 182.015 55.9619  28
  -1 -26  16 285.559 48.4067  18
  -1 -26  15 466.909 53.0569  18
  -1 -26  15 235.265 59.7390  28
  -1 -26  14 744.751 67.5032  18
  -1 -26  14 714.867 74.5740  28
  -1 -26  13 643.062 62.0803  18
  -1 -26  12 251.105 44.1815  18
  -1 -26  11 738.274 65.1717  18
  -1 -26  10 106.355 46.1226  28
  -1 -26  10 161.381 38.8561  18
  -1 -26   9 170.606 44.3244  28
  -1 -26   8 227.292 43.6632  28
  -1 -26   7 607.598 58.1634  28
  -1 -26   6 961.505 75.2835  28
  -1 -26   5 547.346 52.0098  28
  -1 -26   5 529.029 103.010  31
  -1 -26   4 341.953 41.7851  28
  -1 -26   4 335.214 95.3861  31
  -1 -26   3 226.279 36.1455  28
  -1 -26   3 156.628 91.8714  31
  -1 -26   2 390.526 43.1022  28
  -1 -26   2 556.668 101.420  31
  -1 -26   1 445.673 43.6523  28
  -1 -26   0 1108.51 77.5196  28
   1 -26   0 1044.66 79.8633  28
  -1 -26  -1 322.730 37.5768  28
   1 -26   1 379.151 43.4648  28
  -1 -26  -2 501.724 45.0787  28
   1 -26   2 557.801 52.1918  28
   1 -26   3 218.450 40.8367  28
  -1 -26  -3 170.495 29.5268  28
   1 -26   4 679.229 62.9320  28
   1 -26   4 900.410 141.651  31
   1 -26   5 641.120 128.813  31
   1 -26   5 411.431 52.8816  28
   1 -26   6 494.592 57.8320  28
   1 -26   6 536.679 125.934  31
   1 -26   7 1242.22 97.1169  28
   1 -26   7 1239.64 150.938  31
   1 -26   8 144.283 50.7228  28
   1 -26   8 341.352 116.287  31
   1 -26   9 304.844 57.3909  28
   1 -26   9 421.280 117.970  31
   1 -26  10-29.9813 54.0237  28
   1 -26  10 181.336 108.509  31
   1 -26  11 619.881 116.479  31
   1 -26  11 384.915 65.2750  28
   1 -26  12 150.887 57.9740  28
   1 -26  12 199.875 107.775  31
   1 -26  16 396.505 49.5660  10
   1 -26  17 74.5154 40.3108  10
   1 -26  18 52.7064 37.9946  10
   1 -26  19 60.2935 36.9892  10
   1 -26  20 95.4461 36.1990  10
   1 -26  21 54.3259 32.7994  10
   1 -26  22 59.0626 32.7072  17
   1 -26  22 67.4957 28.8068  10
   1 -26  22 52.0145 22.6717  11
   1 -26  23 119.062 28.5908  17
   1 -26  23 85.0863 25.0234  10
   1 -26  23 64.8650 18.9857  11
   1 -26  24 43.6947 22.0326  17
  -1 -25  25 25.9699 21.3601  10
  -1 -25  24 19.8384 25.5783  10
  -1 -25  23 44.4135 28.8357  10
  -1 -25  22 2.42535 31.4220  10
  -1 -25  21 10.5240 42.2320  18
  -1 -25  21 31.0892 34.2450  10
  -1 -25  20 147.552 47.0592  18
  -1 -25  20 101.174 37.9382  10
  -1 -25  19 33.8331 36.4777  10
  -1 -25  19 56.7267 45.4213  18
  -1 -25  18 179.781 41.5575  10
  -1 -25  18 189.763 48.7306  18
  -1 -25  17 98.8784 44.5579  18
  -1 -25  17 84.8301 40.1676  10
  -1 -25  17-7.26020 51.8489  28
  -1 -25  16 105.937 53.5011  28
  -1 -25  16 99.6813 44.4561  18
  -1 -25  15 291.084 58.3472  28
  -1 -25  15 333.417 49.7870  18
  -1 -25  14 80.5760 52.1718  28
  -1 -25  14 192.045 44.1497  18
  -1 -25  13 297.177 54.3927  28
  -1 -25  13 321.418 48.2972  18
  -1 -25  12 276.625 45.6673  18
  -1 -25  10 316.428 96.1244  31
  -1 -25   9 242.743 96.5365  31
  -1 -25   9 309.273 46.6104  28
  -1 -25   8 155.373 40.1356  28
  -1 -25   8 175.482 92.7548  31
  -1 -25   7 97.8639 37.0955  28
  -1 -25   7 46.5253 90.0977  31
  -1 -25   6 104.275 35.5281  28
  -1 -25   6 120.866 91.8394  31
  -1 -25   5 148.504 35.4534  28
  -1 -25   5 205.875 92.5797  31
  -1 -25   4 318.257 39.9100  28
  -1 -25   4 361.814 95.6309  31
  -1 -25   3 140.875 32.8807  28
  -1 -25   3 248.177 95.1728  31
  -1 -25   2 527.044 47.1304  28
  -1 -25   1 101.523 29.0498  28
   1 -25   0 129.369 32.9709  28
  -1 -25   0 103.750 28.2590  28
  -1 -25  -1 239.724 31.4702  28
   1 -25   1 187.298 36.2507  28
  -1 -25  -2 474.176 41.3090  28
   1 -25   2 449.413 47.0892  28
  -1 -25  -3 60.4874 25.6836  28
   1 -25   3 59.2992 36.2901  28
   1 -25   4 670.565 60.0354  28
   1 -25   5 62.5536 40.0914  28
   1 -25   5 296.191 123.070  31
   1 -25   6 175.700 44.1588  28
   1 -25   6 237.533 117.568  31
   1 -25   7 22.8789 43.4230  28
   1 -25   7 121.085 113.773  31
   1 -25   8 330.965 54.3099  28
   1 -25   8 377.208 118.034  31
   1 -25   9 327.453 57.3274  28
   1 -25   9 394.381 118.808  31
   1 -25  10 337.730 59.4410  28
   1 -25  10 382.239 116.379  31
   1 -25  11 25.7443 53.4662  28
   1 -25  11 249.409 109.461  31
   1 -25  12 488.813 54.8072  18
   1 -25  12 446.986 67.0649  28
   1 -25  12 536.683 116.458  31
   1 -25  13 39.1442 41.6742  18
   1 -25  13 19.8738 104.327  31
   1 -25  14 24.0406 42.5919  18
   1 -25  16 100.018 40.7165  10
   1 -25  17 55.9703 39.7275  10
   1 -25  18 64.0095 38.6239  10
   1 -25  19-23.6210 37.3426  10
   1 -25  20-34.0083 35.7225  10
   1 -25  21 15.3998 34.3228  10
   1 -25  22 111.537 25.9414  11
   1 -25  22 111.307 32.5399  10
   1 -25  23 27.3479 27.0688  10
   1 -25  23 36.2582 21.1427  11
   1 -25  23 38.0758 31.3095  17
   1 -25  24 11.5615 17.6038  11
   1 -25  24 8.34640 22.5127  10
   1 -25  24 16.3569 26.8306  17
  -1 -24  26 18.4213 19.0080  10
  -1 -24  25 26.9584 23.8427  10
  -1 -24  24 47.1945 27.6264  10
  -1 -24  24 17.9077 18.9899   9
  -1 -24  23 37.3028 29.9551  10
  -1 -24  23 21.0668 20.6441   9
  -1 -24  22 50.3238 33.3796  10
  -1 -24  22 61.2659 23.9483   9
  -1 -24  21 33.6384 23.5113   9
  -1 -24  21 44.1948 44.3090  18
  -1 -24  21 17.9299 35.2283  10
  -1 -24  20 14.2867 46.1507  18
  -1 -24  20 46.8946 23.5262   9
  -1 -24  20 51.5572 37.6031  10
  -1 -24  19 11.4476 45.4561  18
  -1 -24  19 66.3279 23.3141   9
  -1 -24  19 0.38019 36.6755  10
  -1 -24  18 54.4704 45.3081  18
  -1 -24  18 57.3360 23.1089   9
  -1 -24  18 92.7103 40.6853  10
  -1 -24  17 15.5364 44.4454  18
  -1 -24  17 12.0164 22.0236   9
  -1 -24  17 42.6680 41.2149  10
  -1 -24  17-19.3986 50.7053  28
  -1 -24  16 104.574 53.2718  28
  -1 -24  16 171.827 45.1127  18
  -1 -24  15 112.793 52.6951  28
  -1 -24  15 196.365 45.2040  18
  -1 -24  14 137.789 51.5073  28
  -1 -24  14 261.028 46.9630  18
  -1 -24  13 332.443 47.3234  18
  -1 -24  13 122.312 100.165  31
  -1 -24  13 191.014 50.1504  28
  -1 -24  12 180.432 99.5834  31
  -1 -24  11 83.9471 95.4931  31
  -1 -24  10 338.953 99.4396  31
  -1 -24   9 307.146 96.9911  31
  -1 -24   9 197.237 40.9461  28
  -1 -24   8 694.446 110.548  31
  -1 -24   8 739.623 62.4342  28
  -1 -24   7 194.239 92.0289  31
  -1 -24   7 46.9940 34.4795  28
  -1 -24   6 339.001 96.0084  31
  -1 -24   6 234.458 37.6600  28
  -1 -24   5 591.620 104.170  31
  -1 -24   5 597.626 51.9716  28
  -1 -24   4 292.720 95.1814  31
  -1 -24   4 270.026 36.2122  28
  -1 -24   3 271.823 94.7137  31
  -1 -24   3 122.993 30.7344  28
  -1 -24   2 278.379 34.3806  28
  -1 -24   1 274.719 33.4233  28
   1 -24   0 541.620 50.3545  28
  -1 -24   0 618.556 47.9625  28
   1 -24   1 225.245 34.3120  28
  -1 -24  -1 157.530 27.8841  28
   1 -24   2 321.429 40.6375  28
  -1 -24  -2 380.156 35.3623  28
   1 -24   3 458.055 47.3127  28
  -1 -24  -3 468.483 39.8980  28
   1 -24   4 536.472 52.2371  28
   1 -24   5 282.244 123.604  31
   1 -24   5 156.789 39.6632  28
   1 -24   6 340.937 119.266  31
   1 -24   6 227.985 43.1443  28
   1 -24   7 30.2398 113.961  31
   1 -24   7 20.9580 41.7940  28
   1 -24   8 217.404 114.413  31
   1 -24   8 72.4387 44.9324  28
   1 -24   9 251.498 113.518  31
   1 -24   9 213.361 50.2390  28
   1 -24  10 649.855 123.332  31
   1 -24  10 479.762 63.5010  28
   1 -24  11 243.781 110.840  31
   1 -24  11-90.6011 53.9932  28
   1 -24  12 284.391 112.567  31
   1 -24  12 214.449 44.6639  18
   1 -24  13 182.029 45.7000  18
   1 -24  13 293.626 110.549  31
   1 -24  14 261.838 49.5413  18
   1 -24  14 256.432 110.398  31
   1 -24  15 107.943 45.9280  18
   1 -24  17 67.2766 39.3830  10
   1 -24  18 54.8905 38.2696  10
   1 -24  19-15.8382 37.3440  10
   1 -24  20 18.5343 36.1794  10
   1 -24  21 38.5046 34.1891  10
   1 -24  22-11.3666 32.2507  10
   1 -24  23 38.7346 30.2135  10
   1 -24  23 73.9266 23.5558  11
   1 -24  23 56.5722 33.7537  17
   1 -24  24 18.0788 19.6263  11
   1 -24  24 4.43905 26.0457  10
   1 -24  24 27.7473 29.5902  17
   1 -24  25 33.2881 21.4492  10
   1 -24  25 12.1529 16.2260  11
   1 -24  25 8.90097 23.3294  17
  -1 -23  26 21.1513 22.1402  10
  -1 -23  25 0.59737 26.0722  10
  -1 -23  25 4.26669 19.8492   9
  -1 -23  24 84.4048 29.3052  10
  -1 -23  24 17.4632 21.0860   9
  -1 -23  23-26.3943 31.9015  10
  -1 -23  23 15.2738 23.4594   9
  -1 -23  22 58.2129 24.2185   9
  -1 -23  22 40.0536 44.8722  18
  -1 -23  22-19.4337 34.2273  10
  -1 -23  21 117.016 46.3014  18
  -1 -23  21 130.243 26.0521   9
  -1 -23  21 144.269 37.1729  10
  -1 -23  20 8.25466 45.0411  18
  -1 -23  20 47.7255 24.6442   9
  -1 -23  20 52.8847 36.6820  10
  -1 -23  19 26.1136 45.8190  18
  -1 -23  19 68.9002 24.2962   9
  -1 -23  19 106.825 38.9872  10
  -1 -23  18 309.102 51.2864  18
  -1 -23  18 211.110 27.9062   9
  -1 -23  18 186.655 43.4998  10
  -1 -23  17 97.3226 24.1487   9
  -1 -23  17 168.024 46.4715  18
  -1 -23  17 91.0677 50.8280  28
  -1 -23  16 58.1323 22.3412   9
  -1 -23  16 72.6916 50.5752  28
  -1 -23  16 161.106 45.1631  18
  -1 -23  15 212.466 28.3445   9
  -1 -23  15 285.296 54.1188  28
  -1 -23  14 263.370 47.1743  18
  -1 -23  14 176.272 50.1896  28
  -1 -23  13 151.216 100.804  31
  -1 -23  13 207.076 47.2928  28
  -1 -23  12 994.175 79.8653  28
  -1 -23  12 867.929 125.222  31
  -1 -23  11 322.500 102.048  31
  -1 -23  10 1303.64 139.445  31
  -1 -23   9 150.409 94.9644  31
  -1 -23   8 232.237 95.9670  31
  -1 -23   8 123.924 35.0312  28
  -1 -23   7 346.992 99.7108  31
  -1 -23   7 419.058 44.3984  28
  -1 -23   6 271.027 95.6405  31
  -1 -23   6 290.518 37.4931  28
  -1 -23   5 117.626 91.9932  31
  -1 -23   5 74.0935 29.6302  28
  -1 -23   4 1100.10 122.823  31
  -1 -23   4 1048.18 75.4395  28
  -1 -23   3 424.446 40.3150  28
  -1 -23   2 407.224 38.6244  28
  -1 -23   1 346.767 35.0938  28
   1 -23   0 224.565 32.7978  28
  -1 -23   0 253.777 29.9902  28
   1 -23   1 455.885 44.6899  28
  -1 -23  -1 514.596 41.2419  28
   1 -23   2 261.172 35.3562  28
  -1 -23  -2 253.583 29.3173  28
   1 -23   3 323.253 39.9019  28
  -1 -23  -3 340.484 32.4184  28
   1 -23   4 460.952 46.8974  28
   1 -23   5 135.620 36.7160  28
   1 -23   6 457.813 121.840  31
   1 -23   6 383.622 46.6357  28
   1 -23   7 723.007 65.2775  28
   1 -23   7 893.660 131.890  31
   1 -23   8 150.784 112.844  31
   1 -23   8 53.8016 41.7112  28
   1 -23   9 278.164 114.657  31
   1 -23   9 152.936 47.0933  28
   1 -23  10 384.759 115.459  31
   1 -23  10 270.407 53.1321  28
   1 -23  11 25.0900 39.0047  18
   1 -23  11-88.6985 52.9381  28
   1 -23  12 469.024 115.865  31
   1 -23  12 398.206 51.5964  18
   1 -23  13 539.191 124.261  31
   1 -23  13 815.166 71.0997  18
   1 -23  14 322.476 112.495  31
   1 -23  14 149.468 46.5525  18
   1 -23  15 127.418 46.8701  18
   1 -23  15 137.997 108.245  31
   1 -23  16 31.7048 45.0464  18
   1 -23  17 51.2803 39.4383  10
   1 -23  18 90.0421 39.5593  10
   1 -23  19 18.0137 36.9197  10
   1 -23  20-2.75370 37.4562  10
   1 -23  20 34.2680 26.2789   9
   1 -23  21-32.7826 35.7443  10
   1 -23  21-18.1028 26.3983   9
   1 -23  22 27.0340 34.0535  10
   1 -23  22 49.5624 24.3045   9
   1 -23  23 46.7818 23.9621   9
   1 -23  23 68.4013 26.4305  11
   1 -23  23 89.1031 31.7458  10
   1 -23  23 93.9585 36.7573  17
   1 -23  24 18.8242 27.1551  10
   1 -23  24 62.4536 22.3364  11
   1 -23  24 57.3506 31.2885  17
   1 -23  25 25.6852 24.8634  10
   1 -23  25 30.2603 18.7576  11
   1 -23  25 37.8595 27.4475  17
  -1 -22  27 18.0354 19.3779  10
  -1 -22  26 1.78615 24.4865  10
  -1 -22  26 3.32596 18.2276   9
  -1 -22  25 34.1664 27.8265  10
  -1 -22  25 21.4136 21.3712   9
  -1 -22  24 29.0000 30.0910  10
  -1 -22  24 19.9388 22.7654   9
  -1 -22  23-0.29819 33.4969  10
  -1 -22  23 46.1098 24.4297   9
  -1 -22  22 45.6077 25.1204   9
  -1 -22  22 0.52642 44.9186  18
  -1 -22  22 5.98314 35.0045  10
  -1 -22  21-54.4398 45.5590  18
  -1 -22  21 18.1832 24.6139   9
  -1 -22  21 21.6574 25.3027  11
  -1 -22  21-52.5089 37.2845  10
  -1 -22  20 6.27757 45.1079  18
  -1 -22  20 66.8660 25.2736   9
  -1 -22  20 59.4749 38.0880  10
  -1 -22  19 150.722 48.8976  18
  -1 -22  19 146.331 26.5136   9
  -1 -22  19 181.256 41.9857  10
  -1 -22  18 39.4984 45.3149  18
  -1 -22  18 29.4488 23.6813   9
  -1 -22  18 27.1847 47.4066  28
  -1 -22  18 73.4728 39.9064  10
  -1 -22  17 331.485 36.0992   9
  -1 -22  17 455.787 59.4414  28
  -1 -22  16 58.0827 22.7262   9
  -1 -22  16 77.9225 49.0641  28
  -1 -22  15 729.301 71.4897  28
  -1 -22  15 664.406 54.4535   9
  -1 -22  14 227.505 47.7020  28
  -1 -22  14 271.625 106.632  31
  -1 -22  14 182.325 24.7382   9
  -1 -22  13 86.2335 103.240  31
  -1 -22  13 79.2928 43.0602  28
  -1 -22  12 141.944 101.195  31
  -1 -22  12 16.4849 39.4061  28
  -1 -22  11 303.133 103.653  31
  -1 -22  10 1408.29 143.001  31
  -1 -22   9 85.9587 93.0509  31
  -1 -22   8 531.002 104.247  31
  -1 -22   8 436.440 45.0205  28
  -1 -22   7 552.616 104.444  31
  -1 -22   7 639.354 53.1324  28
  -1 -22   6 378.318 97.8826  31
  -1 -22   6 273.861 35.4393  28
  -1 -22   5 489.876 102.870  31
  -1 -22   5 611.243 49.8116  28
  -1 -22   4 585.192 102.379  31
  -1 -22   4 531.466 45.7386  28
  -1 -22   3 1026.06 72.7229  28
  -1 -22   2 1464.27 98.3882  28
  -1 -22   1 388.146 36.1580  28
   1 -22   3 689.485 55.9401  28
   1 -22   4 230.930 35.4414  28
   1 -22   5 575.441 52.2631  28
   1 -22   6 558.563 124.148  31
   1 -22   6 466.140 49.0123  28
   1 -22   7 295.552 114.114  31
   1 -22   7 138.654 40.1252  28
   1 -22   8 714.366 126.941  31
   1 -22   8 768.492 67.2995  28
   1 -22   9 125.260 111.512  31
   1 -22   9 101.232 43.7020  28
   1 -22  10 1563.05 109.329  18
   1 -22  10 1471.87 112.394  28
   1 -22  10 1473.92 160.291  31
   1 -22  11 704.515 64.1039  18
   1 -22  11 608.706 123.383  31
   1 -22  12 68.6455 107.757  31
   1 -22  12-6.04581 40.8967  18
   1 -22  13 353.431 110.663  31
   1 -22  13 229.628 47.6892  18
   1 -22  14 160.441 45.6620  18
   1 -22  14 38.6950 54.1896  28
   1 -22  14 110.529 110.028  31
   1 -22  15 351.211 54.7041  18
   1 -22  15 398.950 115.976  31
   1 -22  16 83.2438 47.7467  18
   1 -22  16 149.356 107.658  31
   1 -22  17 98.4500 40.4672  10
   1 -22  17 11.0469 46.9790  18
   1 -22  18 123.700 40.3521  10
   1 -22  18 107.808 27.3605   9
   1 -22  19 105.178 39.6965  10
   1 -22  19 105.106 27.3274   9
   1 -22  20 57.3514 38.4049  10
   1 -22  20 63.8272 27.5130   9
   1 -22  21 35.4244 36.3854  10
   1 -22  21 43.0762 27.0362   9
   1 -22  22-26.6224 35.7177  10
   1 -22  22 20.9842 25.9252   9
   1 -22  23 57.5153 25.3903   9
   1 -22  23 52.9328 32.1812  10
   1 -22  23 33.7227 26.1620  11
   1 -22  23 39.3849 36.9493  17
   1 -22  24 43.0505 22.3606   9
   1 -22  24 32.9502 30.3234  10
   1 -22  24 11.2020 25.3193  11
   1 -22  24 43.2930 33.9028  17
   1 -22  25 38.3139 20.4021   9
   1 -22  25 9.29077 26.0735  10
   1 -22  25 28.4387 21.2922  11
   1 -22  26 2.39811 17.1894  11
   1 -22  26-8.62505 21.0799  10
   1 -22  26 10.6173 22.9610  17
  -1 -21  27 6.92932 21.8892  10
  -1 -21  27 21.5414 17.1596   9
  -1 -21  26 24.9432 25.9786  10
  -1 -21  26 2.48737 20.5515   9
  -1 -21  25 3.39816 28.5236  10
  -1 -21  25-5.11458 23.5773   9
  -1 -21  24 52.5504 31.4841  10
  -1 -21  24 22.7545 24.8216   9
  -1 -21  23 101.343 27.0351   9
  -1 -21  23 64.7336 45.6310  18
  -1 -21  23 63.3917 35.1476  10
  -1 -21  22 47.8900 25.2207   9
  -1 -21  22 4.41458 46.2061  18
  -1 -21  22 59.7776 35.5817  10
  -1 -21  21 133.939 26.7624   9
  -1 -21  21 134.502 49.8901  18
  -1 -21  21 130.602 29.0688  11
  -1 -21  21 135.004 39.3055  10
  -1 -21  20 129.278 26.8253   9
  -1 -21  20 108.650 48.1760  18
  -1 -21  20 99.9871 39.9283  10
  -1 -21  19 135.196 26.7486   9
  -1 -21  19 199.171 48.6656  18
  -1 -21  19 143.368 41.5151  10
  -1 -21  18 100.632 25.0135   9
  -1 -21  18 152.098 47.8817  18
  -1 -21  18 54.1530 47.3118  28
  -1 -21  18 122.430 41.8651  10
  -1 -21  17 127.587 49.4754  28
  -1 -21  17 103.546 25.2424   9
  -1 -21  16 126.872 47.8690  28
  -1 -21  16 186.605 47.1925  18
  -1 -21  16 88.3594 23.7007   9
  -1 -21  15 17.6746 45.3464  28
  -1 -21  15 96.2878 22.7730   9
  -1 -21  14 108.409 22.3601   9
  -1 -21  14 182.046 106.155  31
  -1 -21  14 69.2329 43.5482  28
  -1 -21  13 110.287 21.2269   9
  -1 -21  13 113.583 40.9906  28
  -1 -21  13 170.354 103.924  31
  -1 -21  12 550.659 114.907  31
  -1 -21  12 676.089 59.8176  28
  -1 -21  11 740.341 62.4013  28
  -1 -21  11 644.818 114.714  31
  -1 -21  10 692.731 113.098  31
  -1 -21   9 502.751 103.110  31
  -1 -21   8 525.879 101.843  31
  -1 -21   7 250.197 33.6923  28
  -1 -21   7 325.017 95.4349  31
  -1 -21   6 964.779 69.0456  28
  -1 -21   6 860.656 116.354  31
  -1 -21   5 421.995 40.1871  28
  -1 -21   5 551.886 98.4620  31
  -1 -21   4 122.405 26.4618  28
  -1 -21   4 254.504 95.0539  31
   1 -21   5 878.447 67.2507  28
   1 -21   6 496.113 120.376  31
   1 -21   6 370.429 42.9947  28
   1 -21   7 412.355 47.4172  28
   1 -21   7 500.549 114.840  31
   1 -21   8 601.756 122.382  31
   1 -21   8 695.235 61.4732  28
   1 -21   9 210.518 43.6609  28
   1 -21   9 93.7629 109.751  31
   1 -21  10 38.8901 43.1806  28
   1 -21  10 121.906 108.761  31
   1 -21  10 43.4008 35.9980  18
   1 -21  11 924.720 75.0624  18
   1 -21  11 868.418 131.688  31
   1 -21  12 255.954 112.625  31
   1 -21  12 210.956 43.5925  18
   1 -21  13 59.6632 106.539  31
   1 -21  13 64.1494 41.6333  18
   1 -21  14 224.045 47.3504  18
   1 -21  14 333.877 113.244  31
   1 -21  14 65.8232 55.2873  28
   1 -21  15 76.0367 109.884  31
   1 -21  15 21.7695 45.1821  18
   1 -21  16 416.101 115.842  31
   1 -21  16 355.163 36.2192   9
   1 -21  16 442.159 57.8373  18
   1 -21  17 75.6204 25.2445   9
   1 -21  17 89.0616 40.5188  10
   1 -21  17 57.8457 48.7313  18
   1 -21  18 37.8858 25.5015   9
   1 -21  18-7.67189 38.3135  10
   1 -21  18 3.18284 48.3721  18
   1 -21  19 11.3662 38.4559  10
   1 -21  19 30.1819 27.0815   9
   1 -21  20 28.1087 38.4184  10
   1 -21  20-0.25952 26.9106   9
   1 -21  21 17.5495 37.7965  10
   1 -21  21 55.7429 27.6835   9
   1 -21  22 52.3995 35.8954  10
   1 -21  22 51.7873 28.0232   9
   1 -21  23 82.3381 28.5656   9
   1 -21  23 187.080 35.6263  10
   1 -21  23 104.240 28.2791  11
   1 -21  23 176.082 39.7393  17
   1 -21  24-14.9010 25.0169   9
   1 -21  24 20.8407 24.4539  11
   1 -21  24 42.6619 31.2582  10
   1 -21  24 18.6773 35.5947  17
   1 -21  25 19.1634 23.1462   9
   1 -21  25 39.2664 27.8446  10
   1 -21  25 15.2402 22.2660  11
   1 -21  25 43.0756 31.5667  17
   1 -21  26 55.5072 19.8026   9
   1 -21  26 25.4364 20.2666  11
   1 -21  26 26.5250 23.2804  10
   1 -21  26 16.9539 26.1341  17
  -1 -20  28 5.71921 18.7497  10
  -1 -20  27 3.18091 23.9697  10
  -1 -20  27-0.13495 19.4473   9
  -1 -20  26 22.6034 27.2530  10
  -1 -20  26 17.3028 23.2483   9
  -1 -20  25 47.7221 30.2875  10
  -1 -20  25 48.9074 24.6160   9
  -1 -20  24 73.9946 33.2493  10
  -1 -20  24 84.0360 26.0226   9
  -1 -20  23 81.4150 26.0220   9
  -1 -20  23 67.1480 47.2726  18
  -1 -20  23 81.2823 35.0493  10
  -1 -20  22-44.4252 46.6758  18
  -1 -20  22 14.9840 25.3912   9
  -1 -20  22 21.6636 26.3276  11
  -1 -20  22-13.8743 35.8131  10
  -1 -20  21 4.17523 46.5996  18
  -1 -20  21 27.6154 24.6815   9
  -1 -20  21 22.5147 27.0873  11
  -1 -20  21-17.1698 38.7777  10
  -1 -20  20 87.4494 47.4983  18
  -1 -20  20 20.5276 24.8417   9
  -1 -20  20 22.4656 39.6068  10
  -1 -20  19 19.2067 45.7838  18
  -1 -20  19-15.1324 24.2987   9
  -1 -20  19 33.2647 39.0117  10
  -1 -20  18 81.5061 45.3696  18
  -1 -20  18 25.5076 23.6721   9
  -1 -20  18-24.6431 46.3692  28
  -1 -20  18 122.892 40.6032  10
  -1 -20  17 318.084 53.4019  28
  -1 -20  17 297.792 33.2806   9
  -1 -20  16 340.763 55.2908  28
  -1 -20  16 410.919 37.9624   9
  -1 -20  15 20.7951 41.9091  28
  -1 -20  15-5.24535 21.1704   9
  -1 -20  14 127.897 41.6216  28
  -1 -20  14 255.727 107.759  31
  -1 -20  14 177.359 23.9207   9
  -1 -20  13 295.678 45.3639  28
  -1 -20  13 354.378 30.5340   9
  -1 -20  12 316.042 42.0895  28
  -1 -20  12 290.410 105.876  31
  -1 -20  12 272.728 26.7490   9
  -1 -20  11 39.8933 22.4840  19
  -1 -20  11 128.349 98.2382  31
  -1 -20  11 121.296 34.3238  28
  -1 -20  10 58.3165 21.4222  19
  -1 -20  10 61.9079 31.3636  28
  -1 -20   9 377.954 98.3744  31
  -1 -20   8 472.930 100.324  31
  -1 -20   7 822.330 60.5539  28
  -1 -20   7 679.041 109.163  31
  -1 -20   6 507.464 43.5560  28
  -1 -20   6 538.720 98.8607  31
  -1 -20   5 982.621 117.765  31
  -1 -20   4 2739.02 207.859  31
   1 -20   6 198.507 112.916  31
   1 -20   7 159.724 35.2294  28
   1 -20   7 374.466 110.436  31
   1 -20   8 547.973 117.798  31
   1 -20   8 581.451 53.7689  28
   1 -20   9-2.70742 37.8330  28
   1 -20   9 109.737 107.987  31
   1 -20  10 98.1113 41.7230  28
   1 -20  10 94.9698 107.077  31
   1 -20  10 95.9345 35.5827  18
   1 -20  11 998.915 129.902  31
   1 -20  11 861.625 72.1517  18
   1 -20  12 234.546 110.666  31
   1 -20  12 339.604 47.8255  18
   1 -20  13 453.456 53.2261  18
   1 -20  13 447.403 116.159  31
   1 -20  13 300.639 57.2878  28
   1 -20  14 106.919 43.7078  18
   1 -20  14-9.04483 51.2423  28
   1 -20  14 72.6315 106.818  31
   1 -20  15 229.100 29.6224   9
   1 -20  15 331.517 52.6245  18
   1 -20  16 423.226 40.2120   9
   1 -20  16 548.162 121.764  31
   1 -20  16 608.934 62.2293  18
   1 -20  17 64.8703 25.4302   9
   1 -20  17 17.3417 48.9465  18
   1 -20  17 72.0526 39.5245  10
   1 -20  18 107.604 27.5267   9
   1 -20  18 116.485 40.4839  10
   1 -20  18 154.824 51.2009  18
   1 -20  19 5.14881 26.1609   9
   1 -20  19 50.0564 38.7320  10
   1 -20  19-59.3954 49.5206  18
   1 -20  20 96.5751 39.4478  10
   1 -20  20 70.4702 28.9455   9
   1 -20  21 42.0619 37.4417  10
   1 -20  21 16.9707 28.3069   9
   1 -20  22 154.154 38.7348  10
   1 -20  22 157.150 30.7985   9
   1 -20  23-5.82820 27.5537   9
   1 -20  23 42.3303 34.4792  10
   1 -20  23 8.13346 26.7119  11
   1 -20  23 13.5523 38.0507  17
   1 -20  24 61.6416 27.7199   9
   1 -20  24 107.723 33.2892  10
   1 -20  24 64.0721 25.9879  11
   1 -20  24 88.7113 36.7480  17
   1 -20  25 32.3037 24.8309   9
   1 -20  25 4.49616 23.8209  11
   1 -20  25-3.24491 29.6463  10
   1 -20  25 66.4839 33.2069  17
   1 -20  26 38.1329 22.4827   9
   1 -20  26 58.9486 27.2622  10
   1 -20  26 43.9902 21.7344  11
   1 -20  26 64.7704 27.7821  17
   1 -20  27 34.3544 18.6343   9
   1 -20  27 7.54099 20.7653  10
   1 -20  27 21.2727 18.4461  11
   1 -20  27-1.85561 23.2851  17
  -1 -19  28-7.69277 21.1692  10
  -1 -19  28 45.0261 19.0672   9
  -1 -19  27 34.6387 25.3101  10
  -1 -19  27 11.9644 21.5314   9
  -1 -19  26 21.4320 28.7535  10
  -1 -19  26 53.4612 24.3792   9
  -1 -19  25 21.3193 31.2939  10
  -1 -19  25 16.9839 24.8255   9
  -1 -19  24 62.0975 25.9252   9
  -1 -19  24 25.3555 33.6704  10
  -1 -19  24-13.9440 43.8412  18
  -1 -19  23 23.7368 25.6082   9
  -1 -19  23-43.2731 44.9287  18
  -1 -19  23 48.2271 26.4361  11
  -1 -19  23 13.3189 36.0344  10
  -1 -19  22 12.4129 46.1652  18
  -1 -19  22 57.5526 26.1089   9
  -1 -19  22 28.4351 38.4506  10
  -1 -19  22 18.8926 27.3631  11
  -1 -19  21 21.7707 46.1188  18
  -1 -19  21 39.0714 24.9139   9
  -1 -19  21 0.80328 38.0414  10
  -1 -19  21 55.8324 29.1633  11
  -1 -19  20 90.4408 46.8569  18
  -1 -19  20 12.4730 24.9725   9
  -1 -19  20 31.2566 38.6980  10
  -1 -19  19 28.3245 44.7942  18
  -1 -19  19-35.4316 24.8721   9
  -1 -19  19 40.0376 39.4044  10
  -1 -19  18 59.4066 45.7584  18
  -1 -19  18 5.85001 23.2219   9
  -1 -19  18-23.3905 45.2677  28
  -1 -19  18 69.1507 40.4756  10
  -1 -19  17 53.7262 23.2244   9
  -1 -19  17 35.9070 43.7802  28
  -1 -19  17 113.074 45.0903  18
  -1 -19  16 360.798 52.0726  28
  -1 -19  16 337.302 34.6745   9
  -1 -19  15 471.125 53.5529  28
  -1 -19  15 462.999 38.3037   9
  -1 -19  14 289.876 114.966  31
  -1 -19  14 325.639 49.5080  28
  -1 -19  14 468.777 36.1186   9
  -1 -19  13 40.2503 23.7523  19
  -1 -19  13 79.0928 36.1318  28
  -1 -19  13 50.5058 103.781  31
  -1 -19  13 54.7873 19.1707   9
  -1 -19  12 410.324 40.1997  19
  -1 -19  12 518.652 48.5746  28
  -1 -19  12 494.978 109.838  31
  -1 -19  12 526.530 37.5626   9
  -1 -19  11 224.788 28.9571  19
  -1 -19  11 332.942 102.211  31
  -1 -19  11 371.918 38.1800  28
  -1 -19  10 80.2118 22.1351  19
  -1 -19  10 159.707 30.5073  28
  -1 -19  10 205.204 97.8320  31
  -1 -19   9 1000.83 119.840  31
  -1 -19   8 1062.64 122.603  31
  -1 -19   7 1564.21 143.917  31
  -1 -19   6 279.085 91.7708  31
  -1 -19   5 888.866 111.676  31
   1 -19   7 1888.48 169.771  31
   1 -19   8 715.751 119.171  31
   1 -19   8 661.134 58.1766  28
   1 -19   9 558.827 54.3773  28
   1 -19   9 606.570 116.353  31
   1 -19  10 195.433 38.4081  18
   1 -19  10 166.256 105.147  31
   1 -19  11 2065.54 135.411  18
   1 -19  11 1480.58 172.487  31
   1 -19  12 670.952 62.2045  18
   1 -19  12 643.703 119.856  31
   1 -19  13 627.531 58.5515  18
   1 -19  13 409.871 62.1324  28
   1 -19  13 476.085 115.325  31
   1 -19  14 1214.79 88.7887   9
   1 -19  14 1278.79 103.106  28
   1 -19  14 1171.37 148.238  31
   1 -19  15 286.151 32.8279   9
   1 -19  15 489.948 115.669  31
   1 -19  15 473.663 55.7579  18
   1 -19  16 210.701 114.005  31
   1 -19  16 198.327 28.7060   9
   1 -19  16 250.759 52.7583  18
   1 -19  17 107.230 26.8476   9
   1 -19  17 76.2278 49.5835  18
   1 -19  17 141.910 40.8981  10
   1 -19  18 28.1722 26.0296   9
   1 -19  18 34.9900 38.4658  10
   1 -19  18-9.94083 48.4813  18
   1 -19  19 95.4393 28.4783   9
   1 -19  19 93.5872 40.3803  10
   1 -19  19 84.4032 51.9721  18
   1 -19  20 101.501 40.2889  10
   1 -19  20 110.899 29.6821   9
   1 -19  21 76.8642 38.8248  10
   1 -19  21 66.5237 29.4282   9
   1 -19  22 15.5856 36.8863  10
   1 -19  22-39.0277 28.8902   9
   1 -19  23-15.2525 28.7684   9
   1 -19  23 44.8006 27.8369  11
   1 -19  23 9.39954 34.8802  10
   1 -19  23 68.0999 40.2057  17
   1 -19  24 3.16788 28.7228   9
   1 -19  24 12.8634 26.7544  11
   1 -19  24 60.0770 33.9969  10
   1 -19  24 2.92667 36.7540  17
   1 -19  25 68.9041 27.3881   9
   1 -19  25 57.7261 31.9226  10
   1 -19  25 59.4274 24.9890  11
   1 -19  25 81.8544 35.4994  17
   1 -19  26 15.6945 24.4399   9
   1 -19  26 19.2413 28.0797  10
   1 -19  26 4.57766 22.7400  11
   1 -19  26 21.9457 31.3319  17
   1 -19  27 34.9778 21.4065   9
   1 -19  27 3.86699 19.1393  11
   1 -19  27 15.8228 22.9767  10
   1 -19  27 27.8777 24.9059  17
  -1 -18  29 30.3809 17.6824  10
  -1 -18  28 29.9128 23.0587  10
  -1 -18  28 45.7985 21.3313   9
  -1 -18  27-25.2552 27.0924  10
  -1 -18  27-26.1658 23.4437   9
  -1 -18  26 41.4025 30.1736  10
  -1 -18  26 25.8132 24.4199   9
  -1 -18  25 19.9544 32.3068  10
  -1 -18  25 32.1726 25.4938   9
  -1 -18  25 23.5012 20.7495   8
  -1 -18  24 25.8527 25.9582  11
  -1 -18  24 51.6530 33.5045  10
  -1 -18  24 4.38253 25.6818   9
  -1 -18  24 24.6599 21.7671   8
  -1 -18  23 49.0432 22.6455   8
  -1 -18  23 23.1642 25.6321   9
  -1 -18  23 44.7698 27.9749  11
  -1 -18  23-47.1212 37.7488  10
  -1 -18  23-8.07054 45.2639  18
  -1 -18  23 106.638 36.5471  17
  -1 -18  22 49.5443 23.2498   8
  -1 -18  22 18.4945 25.0323   9
  -1 -18  22 20.7621 28.1999  11
  -1 -18  22-3.13407 37.5871  10
  -1 -18  22 26.9641 47.6306  18
  -1 -18  21 166.199 25.4339   8
  -1 -18  21 138.033 28.0928   9
  -1 -18  21 116.459 42.2175  10
  -1 -18  21 121.028 31.5733  11
  -1 -18  21 237.224 50.1497  18
  -1 -18  20 16.8366 24.8449   9
  -1 -18  20 37.6086 22.3569   8
  -1 -18  20 65.5540 46.1428  18
  -1 -18  20 27.5242 40.2559  10
  -1 -18  19 258.253 30.2221   8
  -1 -18  19 263.268 32.2629   9
  -1 -18  19 373.355 53.8498  18
  -1 -18  19 342.103 47.1971  10
  -1 -18  18 25.4220 42.4114  28
  -1 -18  18 66.8848 45.8167  18
  -1 -18  18-9.29449 23.1532   9
  -1 -18  17 7.47971 42.0021  28
  -1 -18  17 26.3358 42.9293  18
  -1 -18  17 19.1778 21.8408   9
  -1 -18  16 361.681 53.2993  28
  -1 -18  16 501.440 38.9972   9
  -1 -18  15 157.994 40.6796  28
  -1 -18  15 132.188 22.6951   9
  -1 -18  14 572.733 49.9226  19
  -1 -18  14 704.981 57.5414  28
  -1 -18  14 638.557 121.617  31
  -1 -18  14 645.665 46.9095   9
  -1 -18  13 36.8364 23.2841  19
  -1 -18  13 63.8398 32.9309  28
  -1 -18  13 75.3590 19.0541   9
  -1 -18  12 717.012 57.3047  19
  -1 -18  12 762.494 62.4601  28
  -1 -18  12 860.948 122.021  31
  -1 -18  12 858.795 55.4422   9
  -1 -18  11 188.304 25.9016  19
  -1 -18  11 245.025 34.1485  28
  -1 -18  11 272.029 97.5651  31
  -1 -18  10 355.322 38.6198  28
  -1 -18  10 418.565 101.049  31
  -1 -18   9 245.542 94.0616  31
  -1 -18   8 287.983 93.5336  31
  -1 -18   7 616.396 103.065  31
  -1 -18   6 192.397 89.6581  31
  -1 -18   5 572.006 99.5898  31
   1 -18   7 824.113 121.476  31
   1 -18   8 342.234 106.769  31
   1 -18   9 917.338 131.540  31
   1 -18   9 1118.40 81.6597  28
   1 -18  10 31.5376 102.467  31
   1 -18  11 165.353 103.508  31
   1 -18  11 118.073 36.8934  18
   1 -18  12 409.688 117.116  31
   1 -18  12 519.781 62.1944  28
   1 -18  13 193.640 42.9393  18
   1 -18  13 84.9867 47.5161  28
   1 -18  13 297.449 107.937  31
   1 -18  14 75.7907 22.2180   9
   1 -18  14 113.024 43.8924  18
   1 -18  14-26.3496 47.2497  28
   1 -18  14 47.0115 106.288  31
   1 -18  15 102.824 111.228  31
   1 -18  15 52.2016 44.9707  18
   1 -18  15 83.0463 24.0056   9
   1 -18  16 127.918 26.3680   9
   1 -18  16 140.687 49.0761  18
   1 -18  17 70.4375 25.0772   9
   1 -18  17-18.8298 38.4048  10
   1 -18  17-68.8954 48.7048  18
   1 -18  18 3.05576 25.9025   9
   1 -18  18-46.9908 50.4655  18
   1 -18  18 0.41292 38.9881  10
   1 -18  19 108.081 28.4185   9
   1 -18  19 92.6043 39.8983  10
   1 -18  19 0.68134 51.6583  18
   1 -18  20 57.5576 28.1712   9
   1 -18  20 54.2083 39.0407  10
   1 -18  21-12.7364 28.7529   9
   1 -18  21 1.55924 38.5761  10
   1 -18  22 48.5516 29.5138   9
   1 -18  22 82.8145 38.4919  10
   1 -18  23 138.007 41.3491  17
   1 -18  23 53.1809 30.3649   9
   1 -18  23 91.3242 29.1210  11
   1 -18  23 92.5031 36.1423  10
   1 -18  24 41.2944 38.3767  17
   1 -18  24 10.5207 28.6443   9
   1 -18  24 50.1716 34.1866  10
   1 -18  24 18.6002 27.2384  11
   1 -18  25 34.7543 35.6975  17
   1 -18  25 15.5254 28.6399   9
   1 -18  25 19.7719 32.9630  10
   1 -18  25 1.60679 25.5774  11
   1 -18  26 47.2963 32.0300  17
   1 -18  26 24.7710 25.6752   9
   1 -18  26 43.8903 24.1941  11
   1 -18  26 21.2955 30.7132  10
   1 -18  27 0.39036 27.1341  17
   1 -18  27 28.4221 23.8304   9
   1 -18  27-20.3500 20.6602  11
   1 -18  27-2.18508 26.7406  10
   1 -18  28 76.5437 21.7841  17
   1 -18  28 19.7070 19.4037   9
   1 -18  28 26.1675 20.2293  10
  -1 -17  29 18.1657 18.0130   9
  -1 -17  29 4.57728 19.6613  10
  -1 -17  28 2.08394 22.0848   9
  -1 -17  28-13.8369 24.5677  10
  -1 -17  27 12.3557 17.8775   8
  -1 -17  27 10.5779 23.7129   9
  -1 -17  27 20.0659 27.7539  10
  -1 -17  26-2.38106 25.1140   9
  -1 -17  26 29.7805 19.7990   8
  -1 -17  26 18.7563 31.0797  10
  -1 -17  25 12.6032 25.2320   9
  -1 -17  25 32.5245 22.3224   8
  -1 -17  25 37.0823 32.2748  10
  -1 -17  25 5.41729 25.3805  11
  -1 -17  24 27.5376 26.0388   9
  -1 -17  24 42.1366 22.5778   8
  -1 -17  24 42.8737 35.6383  10
  -1 -17  24 36.9196 27.2658  11
  -1 -17  23 129.608 38.6039  17
  -1 -17  23 90.6972 24.3780   8
  -1 -17  23 112.910 27.2718   9
  -1 -17  23 62.3651 29.2208  11
  -1 -17  23 67.0263 37.9188  10
  -1 -17  22 91.1378 24.1618   8
  -1 -17  22 124.048 27.0502   9
  -1 -17  22 78.4412 29.8092  11
  -1 -17  22 44.7442 38.7624  10
  -1 -17  21-46.8268 46.5818  18
  -1 -17  21-19.7050 25.7291   9
  -1 -17  21 14.1838 22.4863   8
  -1 -17  21-14.7008 39.1423  10
  -1 -17  21 23.7092 29.0944  11
  -1 -17  20 20.7757 44.6366  18
  -1 -17  20-5.43130 22.6275   8
  -1 -17  20-31.8590 24.7657   9
  -1 -17  20-9.44897 38.9066  10
  -1 -17  19 188.773 28.8922   9
  -1 -17  19 180.479 26.6476   8
  -1 -17  18-5.11641 22.6579   9
  -1 -17  18-6.93626 21.0107   8
  -1 -17  18-27.8495 43.8515  18
  -1 -17  18-21.2272 40.9854  28
  -1 -17  17 40.6952 20.4726   8
  -1 -17  17 58.8764 22.3938   9
  -1 -17  17-0.80375 40.8258  28
  -1 -17  16 266.985 44.0500  28
  -1 -17  16 220.681 32.2237  19
  -1 -17  16 242.196 27.5065   9
  -1 -17  15 297.279 35.5655  19
  -1 -17  15 294.333 44.0203  28
  -1 -17  15 399.620 32.1760   9
  -1 -17  14 451.598 42.8666  19
  -1 -17  14 478.935 115.624  31
  -1 -17  14 487.731 49.6912  28
  -1 -17  14 565.630 40.0276   9
  -1 -17  13 145.483 26.2839  19
  -1 -17  13 199.005 34.3429  28
  -1 -17  13 167.127 105.170  31
  -1 -17  13 186.951 22.4726   9
  -1 -17  12 23.4213 21.0723  19
  -1 -17  12 11.1785 29.0427  28
  -1 -17  12 52.7853 98.5531  31
  -1 -17  12 38.9560 17.1815   9
  -1 -17  11 380.201 100.837  31
  -1 -17  11 350.898 37.9122  28
  -1 -17  10 140.686 97.2698  31
  -1 -17   9 702.994 107.235  31
  -1 -17   8 1468.91 139.141  31
  -1 -17   7 229.358 88.8421  31
  -1 -17   6 1904.92 157.966  31
  -1 -17   5 1011.53 113.285  31
   1 -17   7 145.673 100.827  31
   1 -17   8 1060.22 128.346  31
   1 -17   9 656.155 113.719  31
   1 -17  10 368.208 107.494  31
   1 -17  11 884.213 124.819  31
   1 -17  12 377.426 46.2726  18
   1 -17  12 310.206 48.3873  28
   1 -17  12 352.410 108.479  31
   1 -17  13 450.046 48.7633  18
   1 -17  13 219.620 50.0494  28
   1 -17  13 284.023 106.911  31
   1 -17  13 324.556 30.5406   9
   1 -17  14 425.269 50.2166  18
   1 -17  14 253.410 29.3016   9
   1 -17  14 258.720 50.9748  28
   1 -17  14 286.321 110.338  31
   1 -17  15 224.178 110.424  31
   1 -17  15 217.901 47.3656  18
   1 -17  15 148.388 25.9718   9
   1 -17  16 29.4650 109.018  31
   1 -17  16 3.98494 23.5500   9
   1 -17  16-28.8050 46.8064  18
   1 -17  17-3.98292 24.6469   9
   1 -17  17-2.03141 38.5366  10
   1 -17  17-36.7702 49.0137  18
   1 -17  18 205.577 30.6187   9
   1 -17  18 198.403 54.1688  18
   1 -17  18 177.536 43.0815  10
   1 -17  19 11.6564 26.6149   9
   1 -17  19-49.0242 40.1490  10
   1 -17  19 0.68961 51.6011  18
   1 -17  20 69.6328 28.8579   9
   1 -17  20 51.9061 22.9409   8
   1 -17  20 74.3938 40.1544  10
   1 -17  20-11.0538 51.2558  18
   1 -17  21-7.98858 39.1131  10
   1 -17  21 62.8833 29.1645   9
   1 -17  21 57.2538 23.5220   8
   1 -17  22-36.1201 38.2046  10
   1 -17  22-0.30035 28.8567   9
   1 -17  22 32.4297 22.8934   8
   1 -17  23 38.7486 30.5921   9
   1 -17  23 53.9257 23.3101   8
   1 -17  23 65.9746 29.3166  11
   1 -17  23 102.165 37.6340  10
   1 -17  23 54.7041 41.5540  17
   1 -17  24 42.1638 29.8373   9
   1 -17  24 51.5452 35.2184  10
   1 -17  24 42.8982 28.0885  11
   1 -17  24 81.4179 40.0617  17
   1 -17  25 30.2434 28.6188   9
   1 -17  25 36.0557 33.2526  10
   1 -17  25 47.7365 26.4360  11
   1 -17  25 23.5775 36.3171  17
   1 -17  26 30.3596 27.1629   9
   1 -17  26 4.45442 30.4523  10
   1 -17  26 34.6105 24.7161  11
   1 -17  26-15.6788 34.0712  17
   1 -17  27 3.47933 24.8144   9
   1 -17  27 15.2762 22.0855  11
   1 -17  27 19.7640 26.9614  10
   1 -17  27 8.02595 29.4622  17
   1 -17  28 15.2327 21.9356   9
   1 -17  28 16.5869 22.6561  10
   1 -17  28 36.8348 24.3994  17
  -1 -16  29 9.79230 21.4191  10
  -1 -16  29 8.36066 19.5272   9
  -1 -16  28-17.3329 25.9146  10
  -1 -16  28-12.2827 22.2648   9
  -1 -16  27 10.9960 28.7855  10
  -1 -16  27 3.25369 18.8904   8
  -1 -16  27 16.1853 24.4914   9
  -1 -16  26 43.8190 31.9422  10
  -1 -16  26 3.93757 21.2953   8
  -1 -16  26 17.0269 25.1896   9
  -1 -16  25-18.8037 33.7054  10
  -1 -16  25 14.3951 26.2432  11
  -1 -16  25 13.7210 22.7251   8
  -1 -16  25 19.1990 25.2373   9
  -1 -16  24 62.4317 35.2224  10
  -1 -16  24 37.1011 28.7059  11
  -1 -16  24 74.6834 24.6004   8
  -1 -16  24 47.9752 26.2202   9
  -1 -16  23 56.8972 25.9652   9
  -1 -16  23 51.1576 24.3874   8
  -1 -16  23 52.3718 29.1884  11
  -1 -16  23-37.1698 37.8444  10
  -1 -16  23 53.9444 37.9508  17
  -1 -16  22 145.568 28.3003   9
  -1 -16  22 126.643 26.4021   8
  -1 -16  22 117.903 31.6049  11
  -1 -16  22 85.1339 40.9667  10
  -1 -16  22 148.172 41.0052  17
  -1 -16  21 95.1608 30.3816  11
  -1 -16  21 32.7759 24.3759   8
  -1 -16  21 40.7747 26.0247   9
  -1 -16  20-4.78073 24.5264   9
  -1 -16  20-6.67336 22.9674   8
  -1 -16  20 67.2637 45.9439  18
  -1 -16  19 376.305 37.4108   9
  -1 -16  19 382.072 35.6157   8
  -1 -16  18 201.544 27.0890   9
  -1 -16  18 184.698 25.3118   8
  -1 -16  17 577.012 43.6316   9
  -1 -16  17 538.467 42.2342   8
  -1 -16  17 452.371 55.5675  28
  -1 -16  16 376.680 30.8507   8
  -1 -16  16 366.091 32.3614   9
  -1 -16  16 274.717 35.8692  19
  -1 -16  16 290.921 44.8462  28
  -1 -16  15 618.007 43.4802   9
  -1 -16  15 515.890 46.2463  19
  -1 -16  15 514.956 52.9829  28
  -1 -16  14 396.020 32.8282   9
  -1 -16  14 341.089 35.7107  19
  -1 -16  14 421.711 43.0123  28
  -1 -16  14 308.236 111.874  31
  -1 -16  13 521.471 40.8055   9
  -1 -16  13 608.965 48.9669  28
  -1 -16  13 569.634 114.784  31
  -1 -16  13 537.522 43.6422  19
  -1 -16  12 1035.35 70.7884  19
  -1 -16  12 988.772 127.838  31
  -1 -16  12 1006.15 73.8581  28
  -1 -16  11 1057.19 124.336  31
  -1 -16  10 334.793 97.0004  31
  -1 -16   9 1510.40 141.232  31
  -1 -16   8 847.271 110.111  31
  -1 -16   7 1590.42 143.527  31
  -1 -16   6 819.758 105.354  31
  -1 -16   5 1534.01 138.030  31
   1 -16   7 2380.81 191.393  31
   1 -16   8 453.507 106.286  31
   1 -16   9 755.864 116.579  31
   1 -16  10 436.831 106.678  31
   1 -16  11 563.602 113.033  31
   1 -16  12 834.567 80.3311  28
   1 -16  12 799.864 128.967  31
   1 -16  13 543.070 59.0894  28
   1 -16  13 606.520 116.018  31
   1 -16  13 533.938 44.4664   9
   1 -16  14 353.919 56.3675  28
   1 -16  14 472.800 116.405  31
   1 -16  14 595.732 57.1787  18
   1 -16  14 512.750 40.2902   9
   1 -16  15 307.969 114.007  31
   1 -16  15 372.377 51.2903  18
   1 -16  15 290.663 31.3468   9
   1 -16  16 334.800 52.7265  18
   1 -16  16 284.659 32.0623   9
   1 -16  16 313.026 44.2510  10
   1 -16  16 352.408 117.053  31
   1 -16  17 95.3589 25.9286   9
   1 -16  17 52.7228 39.1068  10
   1 -16  17 11.5749 49.6771  18
   1 -16  18 52.2930 22.6789   8
   1 -16  18 25.5256 26.0883   9
   1 -16  18 44.2934 50.7668  18
   1 -16  18 77.9362 40.3969  10
   1 -16  19 168.432 30.5543   9
   1 -16  19 142.895 26.3569   8
   1 -16  19 246.271 43.1625  10
   1 -16  19 147.003 54.9424  18
   1 -16  20 90.7183 24.3962   8
   1 -16  20 71.5284 29.1393   9
   1 -16  20 10.4033 39.3794  10
   1 -16  20 13.2792 52.9111  18
   1 -16  21-20.7907 38.8478  10
   1 -16  21 58.6886 24.0831   8
   1 -16  21 55.5085 28.9865   9
   1 -16  22 12.9121 37.8448  10
   1 -16  22 28.2844 29.8472   9
   1 -16  22 35.1505 23.9189   8
   1 -16  23 4.83147 23.5668   8
   1 -16  23 13.0945 29.3240   9
   1 -16  23 47.6271 29.5222  11
   1 -16  23 35.7139 36.6521  10
   1 -16  23-12.4221 40.7688  17
   1 -16  24 6.43855 29.4433   9
   1 -16  24 18.4127 23.0179   8
   1 -16  24 16.6816 27.6825  11
   1 -16  24 38.7011 35.5775  10
   1 -16  24 15.8950 39.3907  17
   1 -16  25-3.54526 29.1876   9
   1 -16  25 17.5265 26.5197  11
   1 -16  25 34.1614 34.0933  10
   1 -16  25 37.6946 39.1922  17
   1 -16  26 27.7394 28.4676   9
   1 -16  26 58.7957 32.6203  10
   1 -16  26 39.4669 25.5440  11
   1 -16  26 19.3754 36.3886  17
   1 -16  27 10.1759 25.9304   9
   1 -16  27 12.7057 23.0817  11
   1 -16  27-4.61511 28.0749  10
   1 -16  27 19.6452 30.1571  17
   1 -16  28 4.34383 23.5932   9
   1 -16  28 14.4270 23.6279  10
   1 -16  28 35.1860 26.7672  17
   1 -16  29 29.2078 19.4545   9
   1 -16  29 40.6232 18.9753  10
  -1 -15  30 25.7067 16.3691   9
  -1 -15  30 1.37297 17.3199  10
  -1 -15  29-12.4711 20.7374   9
  -1 -15  29-20.3437 23.2919  10
  -1 -15  28 8.45143 17.8904   8
  -1 -15  28 28.1456 23.7839   9
  -1 -15  28 40.6723 26.8723  10
  -1 -15  27 29.8662 24.6301   9
  -1 -15  27 22.6021 20.6048   8
  -1 -15  27 0.53153 30.1995  10
  -1 -15  26 38.0265 22.4933   8
  -1 -15  26 26.8035 25.9645   9
  -1 -15  26 4.92395 32.6245  10
  -1 -15  26-9.71989 25.4257  11
  -1 -15  25-22.4567 25.2373   9
  -1 -15  25 25.9362 23.4936   8
  -1 -15  25 19.9970 33.9163  10
  -1 -15  25-9.55633 27.3686  11
  -1 -15  24 19.4607 23.7134   8
  -1 -15  24 32.7370 25.7379   9
  -1 -15  24 36.3108 36.5966  17
  -1 -15  24-18.4796 45.8896  18
  -1 -15  24 36.9188 36.4123  10
  -1 -15  24-37.0131 28.7712  11
  -1 -15  23 67.1870 38.7111  17
  -1 -15  23 41.9001 25.6771   9
  -1 -15  23 43.6458 24.7502   8
  -1 -15  23 39.2434 29.2018  11
  -1 -15  22 60.5369 39.6958  17
  -1 -15  22 7.18231 26.0223   9
  -1 -15  22 1.71355 24.2281   8
  -1 -15  22 30.5937 29.7530  11
  -1 -15  21 81.4888 30.9946  11
  -1 -15  20 4.22611 24.8830   9
  -1 -15  20-20.8763 24.0054   8
  -1 -15  19 176.193 26.3663   8
  -1 -15  19 164.289 27.5495   9
  -1 -15  18 37.8643 22.6500   9
  -1 -15  18 51.5171 21.2108   8
  -1 -15  18 10.7801 38.6846  28
  -1 -15  18 90.2471 43.7971  18
  -1 -15  17 298.283 30.1152   9
  -1 -15  17 275.787 28.2827   8
  -1 -15  17 262.573 33.8925  19
  -1 -15  17 286.246 43.7462  28
  -1 -15  16 133.601 23.1127   9
  -1 -15  16 129.621 21.6076   8
  -1 -15  16 213.601 37.9729  28
  -1 -15  16 128.338 27.6500  19
  -1 -15  15 219.757 36.0561  28
  -1 -15  15 181.609 28.4714  19
  -1 -15  15 210.969 22.7790   8
  -1 -15  15 217.455 24.8413   9
  -1 -15  14 155.197 22.4456   9
  -1 -15  14 175.253 26.3737  19
  -1 -15  14 221.854 33.4259  28
  -1 -15  13 211.098 23.4313   9
  -1 -15  13 186.352 26.4085  19
  -1 -15  13 199.194 105.073  31
  -1 -15  13 236.447 31.8806  28
  -1 -15  12 447.171 107.287  31
  -1 -15  11 555.256 104.078  31
  -1 -15  10 1154.46 126.535  31
  -1 -15   9 3862.90 270.392  31
  -1 -15   8 2231.99 174.825  31
  -1 -15   7 430.703 92.1723  31
  -1 -15   6 287.706 88.8916  31
  -1 -15   5 3052.91 217.978  31
   1 -15   7 417.766 105.485  31
   1 -15   8 4116.71 289.099  31
   1 -15   9 722.724 114.132  31
   1 -15  10 856.986 119.431  31
   1 -15  11 215.266 99.9788  31
   1 -15  12 2168.06 184.229  31
   1 -15  13 1193.50 147.214  31
   1 -15  13 1265.92 104.947  28
   1 -15  14 446.881 39.8601   9
   1 -15  14 450.123 55.2976  28
   1 -15  14 518.926 116.849  31
   1 -15  14 695.087 56.8686  18
   1 -15  15 48.5324 22.2243   9
   1 -15  15-3.96561 107.834  31
   1 -15  15 54.3535 42.5891  18
   1 -15  16 530.457 57.7492  18
   1 -15  16 403.613 38.3674   9
   1 -15  16 435.990 49.5596  10
   1 -15  16 445.418 120.744  31
   1 -15  17 59.4516 25.6655   9
   1 -15  17 57.9887 21.6418   8
   1 -15  17 17.9278 38.2910  10
   1 -15  17 66.7647 47.6532  18
   1 -15  18 416.070 38.8977   8
   1 -15  18 478.133 42.2484   9
   1 -15  18 456.069 52.4240  10
   1 -15  19 52.9770 23.2576   8
   1 -15  19 47.5919 27.4589   9
   1 -15  19 46.2835 51.5912  18
   1 -15  19-16.7339 39.8848  10
   1 -15  20 154.251 26.9764   8
   1 -15  20 164.304 31.7582   9
   1 -15  20 148.813 53.8122  18
   1 -15  20 173.624 42.8547  10
   1 -15  21 51.4834 29.5123   9
   1 -15  21 75.6318 25.1900   8
   1 -15  21 0.41467 39.9988  10
   1 -15  22 57.7920 24.2321   8
   1 -15  22 6.09275 29.7284   9
   1 -15  22-4.01133 38.6305  10
   1 -15  23 58.8404 30.5172   9
   1 -15  23 35.1007 24.8634   8
   1 -15  23 69.2949 42.9774  17
   1 -15  23 123.664 38.4161  10
   1 -15  23 48.3022 29.5579  11
   1 -15  24 34.9210 24.1057   8
   1 -15  24-3.33427 30.5293   9
   1 -15  24 52.8089 41.3783  17
   1 -15  24 41.1633 28.5959  11
   1 -15  24 81.0103 37.0479  10
   1 -15  25 21.5867 23.5753   8
   1 -15  25 17.9813 29.7695   9
   1 -15  25 45.2541 38.7620  17
   1 -15  25 52.9061 34.6412  10
   1 -15  25 34.1827 27.4523  11
   1 -15  26 7.80053 28.7042   9
   1 -15  26 42.6760 36.5925  17
   1 -15  26 62.1616 33.1154  10
   1 -15  26 42.6038 26.0359  11
   1 -15  27 51.9589 27.5896   9
   1 -15  27 39.3088 31.8873  17
   1 -15  27-3.94147 23.5390  11
   1 -15  27-7.81107 29.8311  10
   1 -15  28 0.19169 24.3902   9
   1 -15  28-7.55552 27.4959  17
   1 -15  28-16.5236 21.4653  11
   1 -15  28-14.2504 25.3709  10
   1 -15  29-13.6927 20.9843   9
   1 -15  29 24.4207 21.6832  17
   1 -15  29 13.9179 19.9957  10
  -1 -14  30 12.9836 18.0582   9
  -1 -14  30 21.3577 19.2764  10
  -1 -14  29 24.6129 16.9525   8
  -1 -14  29 2.13143 21.2557   9
  -1 -14  29 26.3454 24.1701  10
  -1 -14  28 3.85098 20.1631   8
  -1 -14  28-12.6107 23.6345   9
  -1 -14  28-12.9244 27.9968  10
  -1 -14  27 41.1666 25.0892   9
  -1 -14  27 48.8521 22.3987   8
  -1 -14  27 45.2386 31.6022  10
  -1 -14  26 0.82192 23.5095   8
  -1 -14  26 20.6071 25.4672   9
  -1 -14  26 12.5778 33.3255  10
  -1 -14  26-16.7022 26.5030  11
  -1 -14  25 12.5485 25.6113   9
  -1 -14  25 3.57170 23.6155   8
  -1 -14  25-33.7408 35.2447  10
  -1 -14  25-5.52674 27.4843  11
  -1 -14  25-40.1727 45.5206  18
  -1 -14  24 16.4155 24.1519   8
  -1 -14  24 31.7867 25.5965   9
  -1 -14  24 39.3058 37.5864  17
  -1 -14  24 29.6541 28.9224  11
  -1 -14  24-72.0193 46.8691  18
  -1 -14  23 35.6379 38.5580  17
  -1 -14  23 14.6213 48.2105  18
  -1 -14  23 31.5093 25.6273   9
  -1 -14  23 34.3092 24.8589   8
  -1 -14  23 42.0476 29.9435  11
  -1 -14  23 2.68780 20.2149   7
  -1 -14  22 47.7459 39.2878  17
  -1 -14  22-26.5478 26.2262   9
  -1 -14  22-39.6344 24.9744   8
  -1 -14  22 13.5758 20.8811   7
  -1 -14  22 11.8927 29.5516  11
  -1 -14  21-4.68181 20.5365   7
  -1 -14  21 55.2140 30.3755  11
  -1 -14  20 261.375 30.7457   8
  -1 -14  20 261.980 32.0805   9
  -1 -14  20 270.707 27.8799   7
  -1 -14  19 307.282 31.4789   8
  -1 -14  19 300.878 32.6118   9
  -1 -14  18 191.547 24.9800   8
  -1 -14  18 184.525 26.0226   9
  -1 -14  18 128.805 39.7833  28
  -1 -14  18 150.893 30.0546  19
  -1 -14  17 63.9809 20.2497   8
  -1 -14  17 52.6348 21.8467   9
  -1 -14  17-7.45761 35.5419  28
  -1 -14  17 21.8290 25.7965  19
  -1 -14  16 688.256 45.6647   9
  -1 -14  16 655.316 44.4919   8
  -1 -14  15 85.8890 18.2824   8
  -1 -14  15 97.6037 20.2570   9
  -1 -14  15 98.6134 31.7855  28
  -1 -14  15 73.1016 23.9493  19
  -1 -14  14 170.676 45.8745   6
  -1 -14  14 196.083 32.8002  28
  -1 -14  14 230.093 23.5661   9
  -1 -14  14 172.208 26.4197  19
  -1 -14  13 1142.06 87.0728   6
  -1 -14  13 994.851 133.946  31
  -1 -14  12 744.696 66.3638   6
  -1 -14  12 766.803 114.912  31
  -1 -14  11 540.120 54.9069   6
  -1 -14  11 754.276 106.381  31
  -1 -14  10 493.380 48.9146   6
  -1 -14  10 276.268 98.9511  31
  -1 -14   9 510.761 49.1304   6
  -1 -14   9 643.176 100.038  31
  -1 -14   8 3844.37 254.623   6
  -1 -14   8 4739.27 277.104  31
  -1 -14   7 1910.00 127.527   6
  -1 -14   7 2144.34 156.544  31
  -1 -14   6 985.237 108.590  31
  -1 -14   5 1440.75 129.349  31
   1 -14   7 3134.39 230.248  31
   1 -14   8 3048.49 226.099  31
   1 -14   9 285.202 103.776  31
   1 -14  10 537.659 107.321  31
   1 -14  11 197.706 98.7159  31
   1 -14  12 533.554 112.101  31
   1 -14  13 423.336 48.4809  18
   1 -14  13 202.703 106.321  31
   1 -14  14 47.9153 22.0548   9
   1 -14  14 118.341 41.9405  28
   1 -14  14 143.445 40.4919  18
   1 -14  15 731.931 49.8673   9
   1 -14  15 438.472 50.1021  36
   1 -14  15 640.491 121.304  31
   1 -14  16 366.015 45.9917  10
   1 -14  16 500.438 54.4868  18
   1 -14  16 383.346 34.2952   9
   1 -14  16 340.429 31.3996   8
   1 -14  16 185.286 36.1247  36
   1 -14  16 304.451 117.267  31
   1 -14  17 58.4091 21.9619   8
   1 -14  17 46.8581 24.5619   9
   1 -14  17-39.8435 46.2124  18
   1 -14  17 5.51226 37.1397  10
   1 -14  18 54.4196 22.9949   8
   1 -14  18 29.0904 25.4348   9
   1 -14  18 0.81743 38.9425  10
   1 -14  19 68.5986 24.1876   8
   1 -14  19 100.084 28.0384   9
   1 -14  19 61.6070 40.7091  10
   1 -14  19 59.8751 50.4199  18
   1 -14  20 49.9921 24.0955   8
   1 -14  20-6.63582 28.4040   9
   1 -14  20-37.9426 52.3020  18
   1 -14  20 10.5842 39.8345  10
   1 -14  21 150.486 31.4837   9
   1 -14  21 108.762 26.4974   8
   1 -14  22 48.7240 30.0635   9
   1 -14  22 28.0841 25.4111   8
   1 -14  22 10.2397 38.9352  10
   1 -14  23 49.6370 30.7469   9
   1 -14  23 53.6813 25.7276   8
   1 -14  23 40.0811 42.7378  17
   1 -14  23 52.8057 30.0842  11
   1 -14  23 94.8637 38.5643  10
   1 -14  24-7.60547 24.5215   8
   1 -14  24 45.2158 31.0816   9
   1 -14  24-39.6518 41.4827  17
   1 -14  24 4.82618 28.5021  11
   1 -14  24-24.9612 36.9687  10
   1 -14  25-6.50370 29.5204   9
   1 -14  25-13.7635 24.2288   8
   1 -14  25 5.91528 39.5076  17
   1 -14  25 23.1269 34.6372  10
   1 -14  25-6.64146 27.5512  11
   1 -14  26 32.9220 23.0051   8
   1 -14  26 10.0629 28.7216   9
   1 -14  26 43.4098 36.7731  17
   1 -14  26-6.81084 26.5174  11
   1 -14  26 24.0456 33.9871  10
   1 -14  27 12.5466 27.0322   9
   1 -14  27 76.0868 34.0112  17
   1 -14  27-6.06416 31.6255  10
   1 -14  27 10.8530 24.6945  11
   1 -14  28 35.5283 25.4174   9
   1 -14  28 18.9018 28.5382  17
   1 -14  28-11.9952 22.8717  11
   1 -14  28 13.2532 27.1011  10
   1 -14  29 18.9026 22.4392   9
   1 -14  29 22.7746 25.0982  17
   1 -14  29 10.6956 21.4293  10
   1 -14  30 13.9382 17.5631   9
  -1 -13  30-0.14698 20.4367  10
  -1 -13  29-4.50313 21.9303   9
  -1 -13  29 0.90395 18.2619   8
  -1 -13  29-6.79387 25.0950  10
  -1 -13  28 18.1816 23.6510   9
  -1 -13  28 22.6901 21.3335   8
  -1 -13  28 0.24945 28.5239  10
  -1 -13  27 34.5886 25.2391   9
  -1 -13  27-5.60673 22.8062   8
  -1 -13  27 10.9132 32.1261  10
  -1 -13  26 28.7028 25.7276   9
  -1 -13  26 49.9190 24.5662   8
  -1 -13  26-5.57105 27.4023  11
  -1 -13  25 11.8703 25.5900   9
  -1 -13  25 9.82864 24.3433   8
  -1 -13  25 6.53763 27.8583  11
  -1 -13  25-53.4328 45.7899  18
  -1 -13  24 44.0054 38.5491  17
  -1 -13  24-44.3124 47.8865  18
  -1 -13  24 22.6408 25.4217   9
  -1 -13  24-14.5885 24.4382   8
  -1 -13  24 12.6593 29.2897  11
  -1 -13  24-2.72913 21.0416   7
  -1 -13  23 84.3598 48.2225  18
  -1 -13  23 140.853 40.6829  17
  -1 -13  23 74.3381 26.8391   8
  -1 -13  23 107.286 27.1464   9
  -1 -13  23 134.232 31.9150  11
  -1 -13  23 97.7076 23.2573   7
  -1 -13  22 53.0827 40.0577  17
  -1 -13  22 0.61430 46.6903  18
  -1 -13  22-32.6965 26.6719   9
  -1 -13  22 6.43403 25.0457   8
  -1 -13  22 40.8021 30.7847  11
  -1 -13  22 9.07385 21.4611   7
  -1 -13  21 121.022 46.9870  18
  -1 -13  21 23.7180 24.3276   8
  -1 -13  21 2.72404 25.3739   9
  -1 -13  21 74.7797 21.5130   7
  -1 -13  21 84.4187 31.0703  11
  -1 -13  20 194.867 27.5330   8
  -1 -13  20 149.393 28.5207   9
  -1 -13  20 201.679 25.2875   7
  -1 -13  19 127.629 26.0371   9
  -1 -13  19 145.145 25.4754   8
  -1 -13  19 160.062 23.0882   7
  -1 -13  18 296.552 27.8738   7
  -1 -13  18 293.252 29.3237   8
  -1 -13  18 312.829 31.0235   9
  -1 -13  18 190.193 40.9910  28
  -1 -13  18 256.313 34.0701  19
  -1 -13  17 17.0230 18.6772   8
  -1 -13  17 39.3614 20.7620   9
  -1 -13  17 14.2315 33.9991  28
  -1 -13  17 20.2568 24.7699  19
  -1 -13  16 57.4626 18.0482   8
  -1 -13  16 38.6491 31.7997  28
  -1 -13  16 21.9764 19.4500   9
  -1 -13  16 9.54434 23.4300  19
  -1 -13  15 1032.29 87.5126  28
  -1 -13  15 1224.53 98.5716   6
  -1 -13  15 1321.77 83.3158   8
  -1 -13  15 1307.04 83.9420   9
  -1 -13  15 1274.94 85.8729  19
  -1 -13  14 37.0208 43.4320   6
  -1 -13  14 47.2786 18.4450   9
  -1 -13  14 44.6704 21.4406  19
  -1 -13  13 1014.39 128.003  31
  -1 -13  13 1001.46 81.2306   6
  -1 -13  12 282.140 99.8669  31
  -1 -13  12 227.495 44.1984   6
  -1 -13  11 763.496 116.351  31
  -1 -13  11 919.634 71.8336   6
  -1 -13  10 2366.91 183.720  31
  -1 -13  10 2384.92 158.008   6
  -1 -13   9 384.762 96.8945  31
  -1 -13   9 598.979 51.8295   6
  -1 -13   8 160.241 87.3242  31
  -1 -13   8 232.865 35.2180   6
  -1 -13   7 544.363 91.6499  31
  -1 -13   7 448.596 41.6687   6
  -1 -13   6 209.641 81.0457  31
  -1 -13   6 147.869 27.1527   6
  -1 -13   5 632.434 85.9744  31
  -1 -13   5 421.483 37.5456   6
  -1 -13   4 180.240 23.5291   6
   1 -13   4 290.698 28.6993   5
   1 -13   5 1839.45 120.127   5
   1 -13   6 512.759 43.6526   5
   1 -13   7 417.568 97.4684  31
   1 -13   7 318.710 36.1030   5
   1 -13   8 497.961 102.704  31
   1 -13   8 378.427 41.3155   5
   1 -13   9 340.353 100.544  31
   1 -13  10 2818.02 214.154  31
   1 -13  11 938.306 121.214  31
   1 -13  12 515.674 108.579  31
   1 -13  13 225.057 27.2034  36
   1 -13  13 286.005 104.966  31
   1 -13  14 631.813 60.5710  36
   1 -13  14 941.943 60.6532   9
   1 -13  14 736.677 125.926  31
   1 -13  14 773.841 70.1221  28
   1 -13  15 440.349 48.4767  18
   1 -13  15 328.055 28.8367   8
   1 -13  15 281.699 30.6901   9
   1 -13  15 194.343 32.4667  36
   1 -13  15 353.280 112.043  31
   1 -13  16 83.0172 36.9518  10
   1 -13  16 137.215 44.4299  18
   1 -13  16 85.1913 23.8702   9
   1 -13  16 87.1600 21.2032   8
   1 -13  16-10.2402 28.8004  36
   1 -13  16 94.0834 112.402  31
   1 -13  17 45.1282 24.1273   9
   1 -13  17 30.1548 21.5119   8
   1 -13  17 17.1882 30.1064  36
   1 -13  17 4.90518 45.5471  18
   1 -13  17-19.0768 37.2274  10
   1 -13  18 151.414 29.0107   9
   1 -13  18 122.741 24.7375   8
   1 -13  18 141.375 51.4447  18
   1 -13  18 56.9231 32.9861  36
   1 -13  18 136.764 41.0151  10
   1 -13  19 652.778 68.9148  18
   1 -13  19 597.708 58.0334  10
   1 -13  19 490.375 45.3483   8
   1 -13  19 594.231 48.4481   9
   1 -13  20 41.3134 51.6855  18
   1 -13  20-35.3300 40.6934  10
   1 -13  20 75.7446 29.1512   9
   1 -13  20 80.2935 25.4488   8
   1 -13  21 55.2919 40.8292  10
   1 -13  21 85.0144 30.1657   9
   1 -13  21 85.4839 26.7688   8
   1 -13  22 150.246 41.3214  10
   1 -13  22 125.536 28.1579   8
   1 -13  22 111.747 32.7006   9
   1 -13  23 4.71653 25.1808   8
   1 -13  23-4.92537 29.8052   9
   1 -13  23 68.7957 39.1523  10
   1 -13  23 13.4608 30.0324  11
   1 -13  23-35.2640 43.3644  17
   1 -13  24 13.2081 30.6219   9
   1 -13  24 8.05663 25.5131   8
   1 -13  24 20.2057 29.7226  11
   1 -13  24 25.0521 37.9793  10
   1 -13  24 11.4085 40.7485  17
   1 -13  25 5.85058 29.8120   9
   1 -13  25 2.57996 24.5736   8
   1 -13  25 1.39640 36.1283  10
   1 -13  25 20.1943 27.7916  11
   1 -13  25-16.9375 40.1664  17
   1 -13  26 21.1043 29.4106   9
   1 -13  26 35.3306 24.0119   8
   1 -13  26 17.2491 26.2380  11
   1 -13  26 47.0608 34.5798  10
   1 -13  26 22.0998 37.8947  17
   1 -13  27 40.3027 27.9218   9
   1 -13  27-4.62354 24.6015  11
   1 -13  27-27.0490 32.2276  10
   1 -13  27-16.2082 35.8901  17
   1 -13  28 16.6406 26.2932   9
   1 -13  28 14.1660 23.0735  11
   1 -13  28 1.53432 28.7002  10
   1 -13  28 37.4926 30.9248  17
   1 -13  29 12.3276 22.9501   9
   1 -13  29 29.8516 23.7466  10
   1 -13  29 26.8184 27.5943  17
   1 -13  30-9.89850 18.7400   9
   1 -13  30 8.61580 17.6195  10
  -1 -12  30 9.08403 16.3641   8
  -1 -12  30 20.4028 22.0220  10
  -1 -12  29 9.33595 19.9389   8
  -1 -12  28 9.60011 22.0633   8
  -1 -12  27 27.2313 23.4389   8
  -1 -12  27 0.24024 24.8853   9
  -1 -12  26-7.68324 25.0441   9
  -1 -12  26-29.1737 24.0699   8
  -1 -12  26-3.16617 27.3339  11
  -1 -12  25 45.7634 29.7644  11
  -1 -12  25 39.3712 26.0126   9
  -1 -12  25 50.0858 25.5145   8
  -1 -12  25 0.55643 45.7947  18
  -1 -12  25 75.0671 37.2518  17
  -1 -12  25 36.2845 21.4961   7
  -1 -12  24 37.1461 29.9099  11
  -1 -12  24 45.8380 38.3201  17
  -1 -12  24-4.74965 46.0661  18
  -1 -12  24 9.52007 25.0103   8
  -1 -12  24 51.5784 25.9441   9
  -1 -12  24 29.8029 22.0663   7
  -1 -12  23 22.3746 30.1494  11
  -1 -12  23 14.4679 39.3755  17
  -1 -12  23-37.8826 46.0772  18
  -1 -12  23 13.9784 25.4855   9
  -1 -12  23-45.9345 26.1439   8
  -1 -12  23-23.5816 21.9049   7
  -1 -12  22 66.5483 30.9525  11
  -1 -12  22 20.0096 40.0715  17
  -1 -12  22 39.0886 46.4515  18
  -1 -12  22-15.3083 24.7973   8
  -1 -12  22 4.14935 25.5959   9
  -1 -12  22 12.0425 21.5943   7
  -1 -12  21 121.966 32.4089  11
  -1 -12  21 163.408 47.4241  18
  -1 -12  21 109.077 25.9412   8
  -1 -12  21 81.5671 26.4157   9
  -1 -12  21 110.772 23.4272   7
  -1 -12  20 91.7736 32.1499  11
  -1 -12  20 126.623 24.8193   8
  -1 -12  20 88.4740 25.7687   9
  -1 -12  20 152.655 45.2590  18
  -1 -12  20 112.958 22.6009   7
  -1 -12  19 310.627 33.4429   9
  -1 -12  19 346.829 33.3408   8
  -1 -12  19 336.211 31.3595   7
  -1 -12  18 44.1944 21.9262   9
  -1 -12  18 80.5877 19.7239   7
  -1 -12  18 58.1259 21.1112   8
  -1 -12  17 101.529 20.3722   8
  -1 -12  17 61.1652 33.6581  28
  -1 -12  17 99.6134 21.5997   9
  -1 -12  17 77.6582 25.5604  19
  -1 -12  16 284.420 40.2017  28
  -1 -12  16 388.777 30.9645   8
  -1 -12  16 384.894 31.8999   9
  -1 -12  16 367.662 58.6330   6
  -1 -12  16 327.904 35.0120  19
  -1 -12  15 331.144 27.8858   8
  -1 -12  15 317.432 28.6026   9
  -1 -12  15 328.496 53.3214   6
  -1 -12  15 273.615 31.6220  19
  -1 -12  14 486.703 58.0875   6
  -1 -12  13 113.040 101.492  31
  -1 -12  13 46.8119 42.2451   6
  -1 -12  12 280.761 96.6173  31
  -1 -12  12 46.7623 40.4602   6
  -1 -12  11 605.034 101.987  31
  -1 -12  11 411.607 50.1051   6
  -1 -12  10 904.476 109.799  31
  -1 -12  10 892.006 69.9913   6
  -1 -12   9 1234.53 125.911  31
  -1 -12   9 1292.84 90.4483   6
  -1 -12   8 457.004 90.3512  31
  -1 -12   8 391.255 42.3032   6
  -1 -12   7 2112.05 159.482  31
  -1 -12   7 2010.53 133.002   6
  -1 -12   6 255.087 78.4893  31
  -1 -12   6 192.501 29.8617   6
  -1 -12   5 2962.81 159.952  31
  -1 -12   5 1964.76 134.137   6
  -1 -12   4 6629.13 417.685   6
  -1 -12   3 2088.87 133.245   6
  -1 -12   2 1469.04 93.8718   6
   1 -12   1 2267.73 143.318   5
   1 -12   2 2185.35 138.871   5
   1 -12   3 2568.26 163.590   5
   1 -12   4 6430.30 405.619   5
   1 -12   5 2414.90 155.409   5
   1 -12   6 2335.15 151.402   5
   1 -12   7 1956.10 166.253  31
   1 -12   7 2090.30 135.902   5
   1 -12   8-20.2289 93.1393  31
   1 -12   8 61.3378 30.2619   5
   1 -12   9 739.578 60.5083   5
   1 -12   9 749.427 110.710  31
   1 -12  10 382.308 45.7174   5
   1 -12  10 632.619 105.423  31
   1 -12  11 1931.83 158.027  31
   1 -12  11 1718.31 112.102  36
   1 -12  12 304.943 103.048  31
   1 -12  12 260.427 27.0338  36
   1 -12  13 204.897 102.229  31
   1 -12  13 125.383 24.3286  36
   1 -12  14 394.870 41.2146  36
   1 -12  14 472.512 114.956  31
   1 -12  15 39.1337 33.4897  10
   1 -12  15 131.568 39.7329  18
   1 -12  15 6.10711 25.7637  36
   1 -12  15 19.9650 110.782  31
   1 -12  16 435.085 36.3725   8
   1 -12  16 461.213 38.0489   9
   1 -12  16 445.745 47.9265  10
   1 -12  17 277.484 42.8925  10
   1 -12  17 359.978 52.2088  18
   1 -12  17 320.032 31.8082   9
   1 -12  17 290.301 29.1680   8
   1 -12  17 193.458 25.8102   7
   1 -12  17 246.121 36.1760  36
   1 -12  18 11.6955 38.0409  10
   1 -12  18 47.9045 48.5288  18
   1 -12  18-3.62402 19.1633   7
   1 -12  18 53.6695 25.5470   9
   1 -12  18 36.8719 22.6637   8
   1 -12  18 8.13288 32.3332  36
   1 -12  19 187.637 27.6354   8
   1 -12  19 189.538 31.0913   9
   1 -12  20 172.839 32.2042   9
   1 -12  20 191.811 28.9513   8
   1 -12  20 183.223 43.4531  10
   1 -12  21 407.489 42.6457   9
   1 -12  21 394.937 39.6457   8
   1 -12  21 433.754 52.0132  10
   1 -12  22 7.74116 26.3001   8
   1 -12  22 20.9925 30.8042   9
   1 -12  22 0.42411 39.8035  10
   1 -12  23 100.882 45.1943  17
   1 -12  23 101.458 32.2092   9
   1 -12  23 50.8956 27.5748   8
   1 -12  23 79.9139 31.5837  11
   1 -12  23 133.025 40.8518  10
   1 -12  24 243.372 46.2449  17
   1 -12  24 200.115 34.5400   9
   1 -12  24 134.235 29.6977   8
   1 -12  24 157.783 33.6731  11
   1 -12  24 223.731 41.8184  10
   1 -12  25 15.1764 40.4160  17
   1 -12  25 23.8206 29.8950   9
   1 -12  25 30.2756 25.7353   8
   1 -12  25-3.26007 37.5107  10
   1 -12  25-14.0294 28.1888  11
   1 -12  26 18.1189 38.8787  17
   1 -12  26 12.5866 29.4046   9
   1 -12  26 26.3748 24.0987   8
   1 -12  26 5.27960 27.0968  11
   1 -12  26 12.9993 34.3660  10
   1 -12  27 0.91529 36.4121  17
   1 -12  27 19.8293 22.8727   8
   1 -12  27-1.58516 28.2497   9
   1 -12  27 18.3418 32.6223  10
   1 -12  27 8.86548 25.3618  11
   1 -12  28 28.7812 31.7006  17
   1 -12  28 32.3850 26.6678   9
   1 -12  28 6.97282 23.4911  11
   1 -12  28 30.5955 29.6209  10
   1 -12  29 28.1222 26.2835  17
   1 -12  29 2.17734 24.4913  10
   1 -12  29 19.8005 23.7479   9
   1 -12  30-11.7495 19.5208  10
   1 -12  30-7.91188 20.0219   9
  -1 -11  30-10.7542 17.3063   8
  -1 -11  29 23.5237 20.2980   8
  -1 -11  28 41.8740 22.9308   8
  -1 -11  27 65.2136 24.1381   8
  -1 -11  26 44.3212 24.4900   8
  -1 -11  26 10.8338 21.4610   7
  -1 -11  26 21.1033 27.9422  11
  -1 -11  25-39.7477 45.6380  18
  -1 -11  25 117.257 38.4874  17
  -1 -11  25 30.9872 25.8269   9
  -1 -11  25 62.0065 25.3373   8
  -1 -11  25 25.4147 22.2058   7
  -1 -11  25 25.7207 29.3784  11
  -1 -11  24-23.1830 47.7798  18
  -1 -11  24 34.0517 39.1536  17
  -1 -11  24-7.34707 25.1750   8
  -1 -11  24 44.6069 26.2601   9
  -1 -11  24 22.5624 22.2156   7
  -1 -11  24 4.21747 30.5330  11
  -1 -11  23-0.60869 46.2292  18
  -1 -11  23-8.37580 39.7185  17
  -1 -11  23-0.84426 25.5501   9
  -1 -11  23-27.0663 25.5646   8
  -1 -11  23 5.96134 22.1635   7
  -1 -11  23 29.0353 30.5903  11
  -1 -11  22 133.793 47.9242  18
  -1 -11  22 209.143 43.5271  17
  -1 -11  22 90.0616 27.8325   9
  -1 -11  22 139.790 27.4118   8
  -1 -11  22 160.117 24.7728   7
  -1 -11  22 119.189 32.8418  11
  -1 -11  21 504.839 55.4115  18
  -1 -11  21 361.346 50.0135  17
  -1 -11  21 348.298 33.3653   7
  -1 -11  21 338.149 41.0071  11
  -1 -11  21 356.940 36.2662   9
  -1 -11  21 345.274 35.3437   8
  -1 -11  20 367.769 32.2387   7
  -1 -11  20 272.161 39.2492  11
  -1 -11  20 320.907 33.7618   8
  -1 -11  20 327.267 34.1253   9
  -1 -11  19 338.803 30.6306   7
  -1 -11  19 273.186 32.2213   9
  -1 -11  19 302.191 31.6326   8
  -1 -11  18 145.827 24.1137   8
  -1 -11  18 168.498 25.1209   9
  -1 -11  18 184.458 23.7526   7
  -1 -11  18 226.515 43.0975  18
  -1 -11  17 51.1962 20.0416   9
  -1 -11  17 48.6109 19.2515   8
  -1 -11  17 10.8705 51.2582   6
  -1 -11  16 297.258 28.2392   9
  -1 -11  16 317.022 28.0886   8
  -1 -11  16 260.384 31.4034  19
  -1 -11  15 657.858 45.6808   9
  -1 -11  15 656.479 66.5630   6
  -1 -11  15 575.919 47.7066  19
  -1 -11  14 64.8697 45.1902   6
  -1 -11  13 644.058 63.0473   6
  -1 -11  12 531.683 105.063  31
  -1 -11  12 408.390 52.2188   6
  -1 -11  11 94.3138 92.7767  31
  -1 -11  11 17.0274 38.7063   6
  -1 -11  10 2412.83 176.376  31
  -1 -11  10 2184.19 148.380   6
  -1 -11   9 3227.86 241.034  31
  -1 -11   9 3472.08 221.373   6
  -1 -11   8 3512.45 261.512  31
  -1 -11   8 3888.20 244.721   6
  -1 -11   7 910.232 98.2421  31
  -1 -11   7 770.682 59.8997   6
  -1 -11   6 2795.17 207.401  31
  -1 -11   6 2972.77 188.979   6
  -1 -11   5 737.195 83.9813  31
  -1 -11   5 499.216 42.5446   6
  -1 -11   4 1901.21 122.719   6
  -1 -11   3 100.697 19.8087   6
  -1 -11   2 9189.37 577.103   6
   1 -11   2 8631.46 542.310   5
   1 -11   3 756.606 52.6466   5
   1 -11   4 913.835 63.5098   5
   1 -11   5 2847.56 182.360   5
   1 -11   6 1161.06 80.8166   5
   1 -11   7 1147.30 120.508  31
   1 -11   7 1143.73 79.9545   5
   1 -11   8 1367.57 153.172  31
   1 -11   8 1942.08 123.805   5
   1 -11   9 8248.92 562.130  31
   1 -11   9 8766.04 547.928   5
   1 -11  10 356.852 101.954  31
   1 -11  10 199.481 39.1875   5
   1 -11  11 474.783 107.080  31
   1 -11  11 474.883 38.0178  36
   1 -11  11 552.508 51.7232   5
   1 -11  12 87.6123 21.0223  36
   1 -11  12 136.328 99.6631  31
   1 -11  13 290.630 29.9463  36
   1 -11  13 334.912 107.605  31
   1 -11  14 282.593 30.8422  36
   1 -11  14 312.887 109.463  31
   1 -11  15 22.8887 21.9489   9
   1 -11  15 81.3515 33.8925  10
   1 -11  15 111.666 38.8645  18
   1 -11  15 46.4530 109.613  31
   1 -11  15 48.8133 26.1743  36
   1 -11  16-20.7994 35.3464  10
   1 -11  16 37.8830 41.4630  18
   1 -11  16-7.19119 23.0411   9
   1 -11  16-6.32416 20.6131   8
   1 -11  16 31.0472 17.7883   7
   1 -11  16 4.86245 27.3920  36
   1 -11  17 86.7358 37.6287  10
   1 -11  17 60.7015 45.1386  18
   1 -11  17 81.2518 20.1534   7
   1 -11  17 62.2322 32.0807  36
   1 -11  17 131.059 25.7932   9
   1 -11  17 117.674 23.2629   8
   1 -11  18-25.6268 38.6252  10
   1 -11  18 34.7355 19.6362   7
   1 -11  18 22.1037 33.3491  36
   1 -11  18 39.9056 25.3742   9
   1 -11  18 83.8217 23.9384   8
   1 -11  19 300.431 45.3747  10
   1 -11  19 253.063 27.8089   7
   1 -11  19 311.087 32.0789   8
   1 -11  19 258.818 34.0002   9
   1 -11  20 80.0240 40.8127  10
   1 -11  20 102.867 26.4865   8
   1 -11  20 61.8146 29.8138   9
   1 -11  20 61.9954 21.8315   7
   1 -11  21 75.2699 41.5342  10
   1 -11  21 102.089 31.3757   9
   1 -11  21 102.357 27.6482   8
   1 -11  22 44.3291 31.5281  11
   1 -11  22 51.6198 40.5074  10
   1 -11  22 12.1872 46.0067  17
   1 -11  22 62.8174 27.3785   8
   1 -11  22 30.9846 30.8667   9
   1 -11  23 68.5276 39.5188  10
   1 -11  23 69.3079 31.1048  11
   1 -11  23 107.728 45.6820  17
   1 -11  23 44.0971 31.6203   9
   1 -11  23 18.7208 27.0015   8
   1 -11  24 34.7779 30.3366  11
   1 -11  24 7.63463 38.1862  10
   1 -11  24-11.6350 42.7952  17
   1 -11  24 25.6590 30.8072   9
   1 -11  24-2.18942 26.3865   8
   1 -11  25 131.708 39.5135  10
   1 -11  25 105.303 30.9680  11
   1 -11  25 147.403 43.3498  17
   1 -11  25 91.7754 32.4352   9
   1 -11  25 75.7652 27.5713   8
   1 -11  26 29.4294 35.2493  10
   1 -11  26 15.7000 27.5282  11
   1 -11  26-17.3760 39.6497  17
   1 -11  26 50.7840 29.8228   9
   1 -11  26 35.2716 25.7719   8
   1 -11  27-9.93257 25.7459  11
   1 -11  27 1.17860 33.1078  10
   1 -11  27 6.39852 36.6952  17
   1 -11  27 2.73721 24.3789   8
   1 -11  27-0.27440 28.5536   9
   1 -11  28 42.8127 29.9755  10
   1 -11  28 42.7007 33.7313  17
   1 -11  28 18.2156 27.3871   9
   1 -11  29 6.04363 25.6958  10
   1 -11  29-19.2422 28.5811  17
   1 -11  29 31.6023 24.6973   9
   1 -11  30 15.6595 20.3845  10
   1 -11  30 36.4862 22.3062  17
   1 -11  30 15.0747 20.8554   9
  -1 -10  31 16.3181 17.0962   9
  -1 -10  30 0.15832 21.0732   9
  -1 -10  30-12.3478 18.1863   8
  -1 -10  29 21.3823 20.6489   8
  -1 -10  28 43.5795 22.8988   8
  -1 -10  27 31.3088 24.1815   8
  -1 -10  26 9.38271 28.3944  11
  -1 -10  26-38.3282 22.1126   7
  -1 -10  26 42.5293 24.3434   8
  -1 -10  25 34.7122 29.8869  11
  -1 -10  25 58.8487 25.3348   8
  -1 -10  25 20.1485 22.2886   7
  -1 -10  25 101.558 39.3221  17
  -1 -10  24 25.5111 46.0497  18
  -1 -10  24 42.6510 31.0038  11
  -1 -10  24 58.6551 23.0446   7
  -1 -10  24 93.1324 40.3185  17
  -1 -10  24 54.9933 26.2635   8
  -1 -10  23 164.151 33.3430  11
  -1 -10  23 125.689 25.3830   7
  -1 -10  23 158.152 42.2553  17
  -1 -10  23 177.773 49.5792  18
  -1 -10  23 115.065 28.0343   8
  -1 -10  22 42.8723 30.9571  11
  -1 -10  22 5.55597 22.1039   7
  -1 -10  22-14.3658 44.8865  18
  -1 -10  22 32.5445 41.2974  17
  -1 -10  22-33.7357 25.0696   8
  -1 -10  22-36.2454 25.8260   9
  -1 -10  21 225.787 35.3143  11
  -1 -10  21 193.500 26.3188   7
  -1 -10  21 278.372 48.5132  18
  -1 -10  21 216.733 44.3104  17
  -1 -10  21 157.343 27.8247   8
  -1 -10  21 146.591 28.4872   9
  -1 -10  20 17.2174 30.3813  11
  -1 -10  20 14.4524 22.5096   8
  -1 -10  20 7.80834 23.3091   9
  -1 -10  20 21.7876 42.4208  18
  -1 -10  20 53.1577 21.4373   7
  -1 -10  19 10.8435 21.3535   9
  -1 -10  19 15.7217 26.0912  19
  -1 -10  19 84.1796 41.2991  18
  -1 -10  19 92.6820 20.8268   7
  -1 -10  19 29.7388 22.0070   8
  -1 -10  18 201.079 25.4490   8
  -1 -10  18 156.086 25.8342   9
  -1 -10  17 197.318 54.3910   6
  -1 -10  17 185.023 23.2192   8
  -1 -10  17 170.606 23.6996   9
  -1 -10  16 657.212 70.8217   6
  -1 -10  16 693.719 48.0649   8
  -1 -10  16 640.002 48.2070   9
  -1 -10  15 205.195 51.5867   6
  -1 -10  14 16.1515 44.5231   6
  -1 -10  13 520.563 57.5365   6
  -1 -10  12 40.3430 93.9616  31
  -1 -10  12 4.72111 39.8812   6
  -1 -10  11 729.011 110.805  31
  -1 -10  11 832.040 68.9087   6
  -1 -10  10 4178.76 331.464  31
  -1 -10  10 5158.01 316.022   6
  -1 -10   9 1060.43 118.492  31
  -1 -10   9 1246.26 87.5011   6
  -1 -10   8 2726.08 179.105  31
  -1 -10   8 2328.53 157.411   6
  -1 -10   7 1343.03 126.255  31
  -1 -10   7 1547.42 101.997   6
  -1 -10   6 5029.69 349.294  31
  -1 -10   6 5407.18 337.985   6
  -1 -10   5 523.073 78.4467  31
  -1 -10   5 372.206 35.9196   6
  -1 -10   4 3895.96 270.588  31
  -1 -10   4 4107.43 258.208   6
  -1 -10   3 313.374 28.7989   6
  -1 -10   2 11677.2 733.282   6
   1 -10   2 6311.98 397.418   5
   1 -10   3 201.724 23.8757   5
   1 -10   4 4913.51 310.614   5
   1 -10   5 519.530 43.2325   5
   1 -10   6 2225.92 193.006  31
   1 -10   6 2729.70 171.431   5
   1 -10   7 645.698 98.6115  31
   1 -10   7 669.343 55.0099   5
   1 -10   8 934.297 110.776  31
   1 -10   8 842.636 64.8838   5
   1 -10   9 968.134 129.771  31
   1 -10   9 1370.90 92.5440   5
   1 -10  10 3556.35 278.115  31
   1 -10  10 4068.69 256.270   5
   1 -10  11 1814.90 151.823  31
   1 -10  11 1596.48 114.205   5
   1 -10  12 261.019 26.9066  36
   1 -10  12 370.388 103.898  31
   1 -10  13 132.942 24.1894  36
   1 -10  13 79.9258 103.081  31
   1 -10  14 408.365 36.6663  36
   1 -10  14 279.967 111.109  31
   1 -10  15 201.506 40.3466  18
   1 -10  15 150.699 110.750  31
   1 -10  15 114.337 27.9464  36
   1 -10  16 230.111 39.2924  10
   1 -10  16 193.863 22.7446   7
   1 -10  16 137.340 31.7162  36
   1 -10  16 202.542 25.6146   8
   1 -10  16 182.187 27.2196   9
   1 -10  17 21.0548 35.8713  10
   1 -10  17 48.0944 19.0618   7
   1 -10  17 44.8872 31.1318  36
   1 -10  17 18.5259 22.0323   8
   1 -10  17 63.8987 24.0242   9
   1 -10  18 137.009 39.3448  10
   1 -10  18 81.3518 21.9093   7
   1 -10  18 189.254 35.3396  36
   1 -10  18 134.679 25.6148   8
   1 -10  18 174.384 27.5770   9
   1 -10  19 381.816 47.2955  10
   1 -10  19 263.418 29.8698   7
   1 -10  19 246.726 43.5480  36
   1 -10  19 320.924 33.7094   8
   1 -10  19 368.520 36.2400   9
   1 -10  20 168.221 43.5404  10
   1 -10  20 111.521 24.2162   7
   1 -10  20 127.574 39.7722  36
   1 -10  20 196.137 31.6799   9
   1 -10  20 160.359 28.4261   8
   1 -10  21 67.4317 41.6576  10
   1 -10  21 70.3499 22.7183   7
   1 -10  21 119.103 27.9318   8
   1 -10  21 88.2661 31.0730   9
   1 -10  22 30.5009 39.7520  10
   1 -10  22 13.8269 45.7051  17
   1 -10  22 16.6171 26.7709   8
   1 -10  22-0.67916 30.3247   9
   1 -10  23 40.6806 40.5125  10
   1 -10  23 49.0827 45.5623  17
   1 -10  23 73.9291 27.4901   8
   1 -10  23 28.7273 31.4877   9
   1 -10  24 46.9406 39.6010  10
   1 -10  24 27.5082 44.0848  17
   1 -10  24-8.47189 30.9063   9
   1 -10  24 24.7600 27.4833   8
   1 -10  25 59.4028 38.3469  10
   1 -10  25 74.8879 42.5062  17
   1 -10  25 52.4163 27.2478   8
   1 -10  25 46.3808 31.1323   9
   1 -10  26 80.8078 36.8406  10
   1 -10  26 61.6382 29.0318  11
   1 -10  26 44.0800 40.5776  17
   1 -10  26 26.3894 26.0592   8
   1 -10  26 31.3314 30.6529   9
   1 -10  27 18.1491 26.4723  11
   1 -10  27 48.8921 33.9212  10
   1 -10  27 21.7228 37.4733  17
   1 -10  27 2.89069 24.4975   8
   1 -10  27 0.28298 29.0368   9
   1 -10  28 31.0480 30.5665  10
   1 -10  28 16.4999 35.2769  17
   1 -10  28 35.7992 27.0942   9
   1 -10  29 35.6828 27.7242  10
   1 -10  29 25.4389 29.1563  17
   1 -10  30 1.22362 21.7862  10
   1 -10  30 17.3464 25.0875  17
  -1  -9  31 28.7024 17.9841   9
  -1  -9  30 5.48885 18.8188   8
  -1  -9  30-21.6273 21.5253   9
  -1  -9  29 15.1889 24.1404   9
  -1  -9  29 42.3107 21.3218   8
  -1  -9  28 12.7452 24.8644   9
  -1  -9  28 5.49366 22.7885   8
  -1  -9  27-27.0980 20.9622   7
  -1  -9  27 16.9323 23.7962   8
  -1  -9  26-33.9627 22.3226   7
  -1  -9  26 19.6632 24.5724   8
  -1  -9  25 68.0320 31.4703  11
  -1  -9  25 41.0634 25.6612   8
  -1  -9  25 12.9704 22.7250   7
  -1  -9  25 63.8035 38.6003  17
  -1  -9  24-17.1237 46.3324  18
  -1  -9  24 39.4900 30.7926  11
  -1  -9  24 15.7028 26.0760   8
  -1  -9  24 36.2289 23.5525   7
  -1  -9  24 84.8808 40.4342  17
  -1  -9  23 473.982 60.2809  18
  -1  -9  23 410.310 46.1572  11
  -1  -9  23 522.989 40.6898   7
  -1  -9  23 501.469 55.1888  17
  -1  -9  23 462.519 42.6952   8
  -1  -9  22 19.7975 30.8028  11
  -1  -9  22 2.09153 24.4194   8
  -1  -9  22 8.18834 22.3737   7
  -1  -9  22-18.4864 41.7398  17
  -1  -9  22 29.5294 44.5341  18
  -1  -9  21 949.517 75.1785  18
  -1  -9  21 726.697 63.0391  11
  -1  -9  21 811.240 59.6321   8
  -1  -9  21 841.233 58.3256   7
  -1  -9  21 710.929 70.6481  17
  -1  -9  20 52.7720 27.5139  19
  -1  -9  20 74.4810 31.3075  11
  -1  -9  20 98.3493 24.5049   9
  -1  -9  20 136.481 23.3878   7
  -1  -9  20 79.5811 24.1023   8
  -1  -9  20 128.832 42.2093  17
  -1  -9  20 168.925 44.8274  18
  -1  -9  19 1252.66 93.3418  19
  -1  -9  19 1226.77 94.0595  11
  -1  -9  19 1454.19 91.7430   8
  -1  -9  19 1288.82 91.6369   9
  -1  -9  19 1538.14 114.295   6
  -1  -9  18 183.397 23.4471   8
  -1  -9  18 121.725 23.5486   9
  -1  -9  18 124.515 27.6745  19
  -1  -9  18 217.711 41.8549  18
  -1  -9  18 191.683 57.3362   6
  -1  -9  17 537.181 68.4729   6
  -1  -9  17 587.984 45.6191  19
  -1  -9  17 529.005 42.2341   9
  -1  -9  17 559.839 42.2758   8
  -1  -9  16 289.162 57.0554   6
  -1  -9  16 327.247 28.7403   8
  -1  -9  16 322.400 29.0504   9
  -1  -9  15 608.868 66.3417   6
  -1  -9  14 1.84116 44.7810   6
  -1  -9  13-4.09275 42.2233   6
  -1  -9  12 6224.04 398.436   6
  -1  -9  11 1276.60 96.1603   6
  -1  -9  11 1502.33 134.152  31
  -1  -9  10 983.193 79.0723   6
  -1  -9  10 1287.27 114.721  31
  -1  -9   9 2745.10 182.150   6
  -1  -9   9 2959.77 201.792  31
  -1  -9   8 11514.6 708.797   6
  -1  -9   8 10468.0 716.686  31
  -1  -9   7 263.669 36.1925   6
  -1  -9   7 615.990 79.1550  31
  -1  -9   6 2622.66 168.535   6
  -1  -9   6 2551.83 184.169  31
  -1  -9   5 3127.05 208.612   6
  -1  -9   5 4021.66 222.790  31
  -1  -9   4 48.7248 23.0633   6
  -1  -9   4 59.9920 63.2342  31
  -1  -9   3 1251.14 82.7503   6
   1  -9   3 229.473 27.1829   5
   1  -9   4 237.025 28.6299   5
   1  -9   5 1606.35 105.938   5
   1  -9   6 4999.50 311.783   5
   1  -9   6 4499.44 325.734  31
   1  -9   7 350.256 39.2736   5
   1  -9   7 625.570 90.6291  31
   1  -9   8 18733.3 1149.88   5
   1  -9   8 16977.7 1158.07  31
   1  -9   9 3378.44 220.784   5
   1  -9   9 3579.78 243.177  31
   1  -9  10 1315.98 90.5434   5
   1  -9  10 935.283 128.604  31
   1  -9  11 6259.65 394.547   5
   1  -9  11 5893.99 412.145  31
   1  -9  12 1656.50 114.290   5
   1  -9  12 1365.73 150.536  31
   1  -9  13 304.360 106.975  31
   1  -9  13 261.988 28.5198  36
   1  -9  13 197.181 45.6171   5
   1  -9  14 307.604 32.7429  36
   1  -9  15 114.975 28.2719  36
   1  -9  16 651.167 53.6622  10
   1  -9  16 658.446 48.4101  36
   1  -9  16 521.926 44.7201   9
   1  -9  16 509.789 44.3138   8
   1  -9  17 41.2337 36.1954  10
   1  -9  17 56.5038 19.7914   7
   1  -9  17 45.9596 32.1728  36
   1  -9  17 51.9020 22.7592   8
   1  -9  17 75.5035 24.3255   9
   1  -9  18 363.361 46.2824  10
   1  -9  18 356.030 33.7332   8
   1  -9  18 403.852 35.1902   9
   1  -9  18 278.668 30.5495   7
   1  -9  18 227.923 40.8561  36
   1  -9  19 70.6155 39.4067  10
   1  -9  19 123.351 25.9954   8
   1  -9  19 113.516 27.8052   9
   1  -9  19 46.1473 48.7955  18
   1  -9  19 39.3976 21.5072   7
   1  -9  19 50.9327 37.3093  36
   1  -9  20 292.563 45.6535  10
   1  -9  20 247.062 31.5038   8
   1  -9  20 240.541 33.7503   9
   1  -9  20 212.947 55.0776  18
   1  -9  20 183.505 26.9581   7
   1  -9  20 147.317 42.6600  36
   1  -9  21 60.7586 30.4814   9
   1  -9  21 66.8687 27.5341   8
   1  -9  21 31.8959 23.0553   7
   1  -9  21 91.8104 41.2624  10
   1  -9  22 47.4216 46.7373  17
   1  -9  22 41.6003 30.9571   9
   1  -9  22 52.1982 27.6780   8
   1  -9  22 97.7984 41.4171  10
   1  -9  23-18.5836 46.7616  17
   1  -9  23 35.5862 31.6813   9
   1  -9  23 17.8944 27.5151   8
   1  -9  23 11.7550 40.5722  10
   1  -9  24 2.81134 44.5035  17
   1  -9  24 34.3316 27.3647   8
   1  -9  24 12.3467 30.9710   9
   1  -9  24 21.8730 39.7142  10
   1  -9  25-10.0550 42.3391  17
   1  -9  25-10.0283 30.9408   9
   1  -9  25-8.36824 26.9531   8
   1  -9  25 1.18722 38.0042  10
   1  -9  26 3.95859 40.8898  17
   1  -9  26 36.0957 26.1367   8
   1  -9  26 34.3485 37.2802  10
   1  -9  27 26.3966 38.7562  17
   1  -9  27 20.0699 25.2155   8
   1  -9  27 10.1849 34.5976  10
   1  -9  28 39.2316 35.2809  17
   1  -9  28-1.81076 23.0461   8
   1  -9  28-1.08250 31.8703  10
   1  -9  29 21.3261 30.9899  17
   1  -9  29 8.54212 27.7593  10
   1  -9  30 26.6233 24.3842  17
   1  -9  30 11.3689 23.0467  10
   1  -9  31 16.9878 16.9866  10
  -1  -8  31 18.7398 15.8670   8
  -1  -8  31 30.0113 18.8820   9
  -1  -8  30 47.4798 19.7684   8
  -1  -8  30 53.0771 22.6946   9
  -1  -8  29 3.05721 23.9736   9
  -1  -8  29 9.40001 20.9642   8
  -1  -8  28 19.1911 25.6140   9
  -1  -8  28 7.16183 22.9190   8
  -1  -8  27 65.0234 22.7059   7
  -1  -8  27 72.7936 26.9383   9
  -1  -8  27 86.8678 25.1887   8
  -1  -8  26-19.2357 22.7102   7
  -1  -8  26 30.3482 37.2282  17
  -1  -8  26 1.63191 26.0722   9
  -1  -8  26 62.9148 24.7459   8
  -1  -8  25 129.342 39.7537  17
  -1  -8  25 82.1375 26.2453   8
  -1  -8  25 83.0060 24.1825   7
  -1  -8  25 65.4045 32.0527  11
  -1  -8  24-64.2395 46.3832  18
  -1  -8  24 71.6136 40.5642  17
  -1  -8  24-49.9730 26.3942   8
  -1  -8  24 20.3913 23.0069   7
  -1  -8  24 54.0504 31.5065  11
  -1  -8  23 45.6277 45.7096  18
  -1  -8  23 77.2746 41.6616  17
  -1  -8  23 38.1140 25.7785   8
  -1  -8  23 43.2021 23.4407   7
  -1  -8  23 40.5093 31.4377  11
  -1  -8  22 401.367 53.8566  18
  -1  -8  22 373.383 49.7811  17
  -1  -8  22 282.027 34.3296   8
  -1  -8  22 313.666 32.7507   7
  -1  -8  22 338.891 40.1075  11
  -1  -8  21 213.977 46.9008  18
  -1  -8  21 117.622 44.2304  17
  -1  -8  21 187.799 28.0975   8
  -1  -8  21 176.348 26.7090   7
  -1  -8  21 201.040 34.7806  11
  -1  -8  20 1102.02 84.1606  19
  -1  -8  20 1161.73 92.1849  17
  -1  -8  20 1239.43 82.4341   8
  -1  -8  20 1243.58 81.9241   7
  -1  -8  20 1114.58 85.5436  11
  -1  -8  19 457.935 38.2111   8
  -1  -8  19 398.274 43.2501  11
  -1  -8  19 487.283 70.3759   6
  -1  -8  19 429.992 41.3612  19
  -1  -8  19 605.453 54.7179  18
  -1  -8  18 1195.41 96.0914   6
  -1  -8  18 1025.03 72.5327   8
  -1  -8  18 956.440 74.4474  19
  -1  -8  17 141.546 54.3035   6
  -1  -8  17 160.451 21.9057   8
  -1  -8  17 151.836 22.2394   9
  -1  -8  17 142.254 26.0567  19
  -1  -8  16 374.076 60.5108   6
  -1  -8  16 374.035 31.2220   9
  -1  -8  16 347.273 33.8468  19
  -1  -8  15 44.6793 47.9293   6
  -1  -8  14 266.575 49.5875   6
  -1  -8  13 128.700 45.0914   6
  -1  -8  12 7995.47 508.820   6
  -1  -8  11 1459.16 103.058   6
  -1  -8  11 1342.85 136.082  31
  -1  -8  10 3563.57 233.073   6
  -1  -8  10 3737.81 251.408  31
  -1  -8   9 338.533 41.6647   6
  -1  -8   9 197.717 84.3156  31
  -1  -8   8 5800.17 366.459   6
  -1  -8   8 5666.54 376.638  31
  -1  -8   7 1191.88 80.6380   6
  -1  -8   7 894.639 104.293  31
  -1  -8   6 1598.00 107.360   6
  -1  -8   6 1685.77 125.959  31
  -1  -8   5 4971.84 317.467   6
  -1  -8   5 5169.83 327.276  31
  -1  -8   4 7819.93 503.048   6
  -1  -8   4 8577.55 509.725  31
  -1  -8   3 1398.41 92.7434   6
   1  -8   3 2532.64 162.350   5
   1  -8   4 9105.27 573.167   5
   1  -8   5 11277.6 709.578   5
   1  -8   6 1574.84 98.1657   5
   1  -8   6 848.076 122.666  31
   1  -8   7 1972.58 129.235   5
   1  -8   7 1884.41 152.365  31
   1  -8   8 1336.91 93.7226   5
   1  -8   9 2168.27 144.340   5
   1  -8  10 219.634 39.2639   5
   1  -8  11 1736.12 120.289   5
   1  -8  12 1978.69 136.686   5
   1  -8  13 178.374 25.7737  36
   1  -8  13 6.51863 43.0770   5
   1  -8  14 223.487 28.6806  36
   1  -8  14 178.353 47.8045   5
   1  -8  15 329.941 35.2931  36
   1  -8  16 397.023 37.9238   8
   1  -8  16 398.678 37.8725   9
   1  -8  16 535.923 48.0163  10
   1  -8  16 522.879 42.8644  36
   1  -8  17 885.938 66.3667  10
   1  -8  17 1123.44 74.8289  18
   1  -8  17 665.239 57.8027   8
   1  -8  17 871.182 58.8120   9
   1  -8  17 672.784 55.4264   7
   1  -8  17 969.589 63.0764  36
   1  -8  18 270.319 42.6524  10
   1  -8  18 225.177 29.9060   8
   1  -8  18 243.101 30.4698   9
   1  -8  18 290.728 50.9086  18
   1  -8  18 199.419 26.1107   7
   1  -8  18 239.476 38.6892  36
   1  -8  19 822.696 65.6603  10
   1  -8  19 780.725 55.8410   8
   1  -8  19 766.282 56.9406   9
   1  -8  19 945.249 75.2842  18
   1  -8  19 599.979 52.8387   7
   1  -8  19 737.997 62.8542  36
   1  -8  20 49.1150 40.5592  10
   1  -8  20 91.9267 51.4652  18
   1  -8  20 101.427 29.1477   9
   1  -8  20 104.641 26.8028   8
   1  -8  20 43.4487 23.2663   7
   1  -8  20 45.9259 41.6569  36
   1  -8  21 125.628 42.5965  10
   1  -8  21 70.1898 48.7327  17
   1  -8  21 122.827 31.6760   9
   1  -8  21 105.102 28.5657   8
   1  -8  21 41.5505 24.0389   7
   1  -8  21 30.1868 43.5408  36
   1  -8  22 673.672 59.4916  10
   1  -8  22 453.725 43.7509   7
   1  -8  22 649.203 64.3139  17
   1  -8  22 588.462 50.3948   9
   1  -8  22 576.903 48.1088   8
   1  -8  23 87.4570 41.5548  10
   1  -8  23 73.4365 47.0002  17
   1  -8  23 85.4672 32.8489   9
   1  -8  23 86.7899 29.0438   8
   1  -8  24 175.289 43.8951  10
   1  -8  24 187.238 48.0647  17
   1  -8  24 162.524 31.4406   8
   1  -8  25 45.3393 40.2685  10
   1  -8  25 83.2908 44.4850  17
   1  -8  25 59.8024 27.4362   8
   1  -8  26 15.5971 37.4152  10
   1  -8  26-18.7497 42.2015  17
   1  -8  26-4.79713 25.9727   8
   1  -8  27 26.0328 35.7073  10
   1  -8  27 65.1091 39.7197  17
   1  -8  27 17.1462 25.2453   8
   1  -8  28 2.52625 32.0590  10
   1  -8  28 11.3071 36.6431  17
   1  -8  28 5.68115 23.4427   8
   1  -8  29 35.0841 28.8494  10
   1  -8  29 5.69437 31.1971  17
   1  -8  30 11.5708 24.5426  10
   1  -8  30 17.4206 25.9598  17
   1  -8  31 14.2088 18.6270   9
   1  -8  31 4.83511 18.5186  10
  -1  -7  31 11.0892 16.2750   8
  -1  -7  31 27.1146 18.5726   9
  -1  -7  30-3.07323 22.1755   9
  -1  -7  30 6.48837 19.3345   8
  -1  -7  29 7.85094 21.4239   8
  -1  -7  29-0.20659 23.8435   9
  -1  -7  28 61.0314 23.8711   8
  -1  -7  28 36.5938 26.3723   9
  -1  -7  27 32.3840 22.0903   7
  -1  -7  27 63.0946 26.8253   9
  -1  -7  27 78.6681 24.7491   8
  -1  -7  26 45.7593 23.4694   7
  -1  -7  26 120.874 39.8675  17
  -1  -7  26 71.2162 26.0841   8
  -1  -7  26 86.6710 27.5783   9
  -1  -7  25 98.8013 32.2549  11
  -1  -7  25 110.948 27.4955   8
  -1  -7  25 141.203 28.5622   9
  -1  -7  25 118.835 25.2595   7
  -1  -7  25 92.8190 40.3276  17
  -1  -7  24-4.08576 45.4519  18
  -1  -7  24 42.9649 31.5618  11
  -1  -7  24 14.4010 23.4801   7
  -1  -7  24 46.3827 40.7420  17
  -1  -7  24 23.5467 25.8315   9
  -1  -7  24-33.9011 25.4424   8
  -1  -7  23 162.002 33.8357  11
  -1  -7  23 153.218 26.2560   7
  -1  -7  23 147.863 42.6335  17
  -1  -7  23 130.076 48.1522  18
  -1  -7  23 99.1245 27.9030   9
  -1  -7  23 119.755 27.4820   8
  -1  -7  22 118.263 33.2737  11
  -1  -7  22 111.334 25.1736   7
  -1  -7  22 94.5804 46.1701  18
  -1  -7  22 147.882 44.4459  17
  -1  -7  22 106.113 26.9324   8
  -1  -7  21 120.221 33.1868  11
  -1  -7  21 110.433 26.0441   8
  -1  -7  21 148.490 25.3133   7
  -1  -7  21 168.548 43.7359  17
  -1  -7  21 181.597 46.7441  18
  -1  -7  20 499.664 48.1604  19
  -1  -7  20 792.552 62.3438  18
  -1  -7  20 465.524 50.2595  11
  -1  -7  20 626.164 46.3667   8
  -1  -7  20 723.673 78.7200   6
  -1  -7  20 644.616 59.1797  17
  -1  -7  19 99.3916 40.8089  17
  -1  -7  19 113.992 41.0475  18
  -1  -7  19 74.5933 26.0045  19
  -1  -7  19 88.3601 21.7180   8
  -1  -7  19 81.2816 59.1254   6
  -1  -7  19 77.8754 29.5207  11
  -1  -7  18 37.2723 38.0280  18
  -1  -7  18 41.0089 23.7807  19
  -1  -7  18 63.2768 27.2445  11
  -1  -7  18 23.1700 19.8286   8
  -1  -7  18 52.1762 55.4299   6
  -1  -7  17 29.9052 52.1927   6
  -1  -7  17 24.6932 18.5593   8
  -1  -7  17 70.0344 23.0979  19
  -1  -7  16 1403.87 109.558   6
  -1  -7  15 272.975 53.3441   6
  -1  -7  14 731.368 69.6025   6
  -1  -7  13 138.563 45.0908   6
  -1  -7  12 1404.83 102.518   6
  -1  -7  11 1088.73 82.5239   6
  -1  -7  10 166.863 84.8055  31
  -1  -7  10 279.280 42.1496   6
  -1  -7   9 959.270 101.176  31
  -1  -7   9 833.781 67.0935   6
  -1  -7   8 9537.28 643.489  31
  -1  -7   8 10290.2 636.326   6
  -1  -7   7 7008.58 429.868  31
  -1  -7   7 6539.99 421.019   6
  -1  -7   6 1211.74 104.015  31
  -1  -7   6 1244.27 85.1593   6
  -1  -7   5 1882.08 149.041  31
  -1  -7   5 2142.53 135.846   6
  -1  -7   4 10467.5 652.735  31
  -1  -7   4 10236.7 648.053   6
  -1  -7   3 4351.73 282.403  31
   1  -7   4 4444.88 282.085   5
   1  -7   5 1663.89 109.785   5
   1  -7   6 583.637 47.5133   5
   1  -7   7 5091.35 323.819   5
   1  -7   8 5233.45 333.553   5
   1  -7   9 4799.08 307.372   5
   1  -7  10 394.336 47.0775   5
   1  -7  11 773.237 65.5239   5
   1  -7  12 4341.54 281.230   5
   1  -7  13 766.589 69.3834   5
   1  -7  14 136.062 46.3254   5
   1  -7  14 181.678 28.3197  36
   1  -7  15 966.655 68.9784  36
   1  -7  16-58.9837 39.6574  18
   1  -7  16-24.3460 21.8707   9
   1  -7  17 237.714 39.8082  10
   1  -7  17 241.655 47.1539  18
   1  -7  17 266.174 28.5054   9
   1  -7  17 162.557 27.9834   8
   1  -7  17 211.893 25.2410   7
   1  -7  17 177.082 35.3025  36
   1  -7  18 124.046 39.0457  10
   1  -7  18 115.911 25.8711   9
   1  -7  18-2.88413 44.9827  18
   1  -7  18 50.1147 21.8933   7
   1  -7  18 171.369 36.6124  36
   1  -7  19 0.81610 38.3888  10
   1  -7  19 42.7905 25.7987   9
   1  -7  19 53.5926 24.7664   8
   1  -7  19-41.2874 46.7527  18
   1  -7  19 22.4294 21.5984   7
   1  -7  19 62.3969 38.2984  36
   1  -7  20 1543.55 98.0371  10
   1  -7  20 1584.96 106.387  18
   1  -7  20 1341.16 90.0398   8
   1  -7  20 1350.21 90.9883   9
   1  -7  20 1146.70 87.6262   7
   1  -7  20 1183.96 95.3894  36
   1  -7  21 409.589 49.9380  10
   1  -7  21 394.333 55.4098  17
   1  -7  21 384.050 37.0365   8
   1  -7  21 293.379 33.2238   7
   1  -7  22 534.811 62.1298  17
   1  -7  22 551.295 46.7610   8
   1  -7  22 449.616 42.3543   7
   1  -7  22 617.910 57.9072  10
   1  -7  23 453.552 56.7627  17
   1  -7  23 360.545 39.2079   8
   1  -7  23 308.105 34.5966   7
   1  -7  23 466.840 51.6964  10
   1  -7  24 27.1979 45.8208  17
   1  -7  24 19.2229 28.2409   8
   1  -7  24 68.7938 41.0558  10
   1  -7  25 143.634 44.9617  17
   1  -7  25 25.6783 27.8028   8
   1  -7  25 61.0960 39.9842  10
   1  -7  26 51.0724 42.6269  17
   1  -7  26 24.3914 26.7770   8
   1  -7  26 6.07918 37.5330  10
   1  -7  27 3.34112 40.1029  17
   1  -7  27 10.7219 25.7630   8
   1  -7  27 46.0262 35.1709  10
   1  -7  28 56.0707 37.3510  17
   1  -7  28 25.7636 23.9311   8
   1  -7  28 42.0648 33.2080  10
   1  -7  29 51.4593 32.9271  17
   1  -7  29 29.7264 26.5526   9
   1  -7  29 47.0890 30.2036  10
   1  -7  30 49.5113 27.4466  17
   1  -7  30 57.0878 26.0621  10
   1  -7  30 82.7828 24.1903   9
   1  -7  31 23.0728 19.1388  10
   1  -7  31 0.39436 19.2255   9
  -1  -6  31 6.36029 16.4732   8
  -1  -6  31 23.2388 19.3379   9
  -1  -6  30 7.12077 19.5612   8
  -1  -6  30 12.3952 22.3767   9
  -1  -6  29 34.7074 21.8984   8
  -1  -6  29 24.3581 25.2026   9
  -1  -6  28 32.7610 20.8832   7
  -1  -6  28 35.1256 23.3268   8
  -1  -6  28 50.2209 26.4303   9
  -1  -6  27 34.0041 21.6957   7
  -1  -6  27 35.6986 26.6909   9
  -1  -6  27 32.3828 24.2663   8
  -1  -6  26 0.18811 22.8377   7
  -1  -6  26 69.9790 38.3963  17
  -1  -6  26-3.28773 26.0891   9
  -1  -6  26 26.4751 25.1025   8
  -1  -6  25 71.7507 40.4433  17
  -1  -6  25 21.6869 26.1451   9
  -1  -6  25 40.4213 25.7940   8
  -1  -6  25 18.7348 23.6799   7
  -1  -6  25 27.2925 31.3757  11
  -1  -6  24 57.7629 45.9778  18
  -1  -6  24 54.7021 40.6023  17
  -1  -6  24 44.5850 26.4638   8
  -1  -6  24 92.9934 27.0695   9
  -1  -6  24 48.5308 24.1975   7
  -1  -6  24 65.1129 31.9835  11
  -1  -6  23 82.6155 42.1685  17
  -1  -6  23 82.7192 45.8489  18
  -1  -6  23 15.8536 25.7246   9
  -1  -6  23-6.21228 25.1919   8
  -1  -6  23 55.8472 24.0755   7
  -1  -6  23 34.0654 32.0288  11
  -1  -6  22 70.0373 42.4730  17
  -1  -6  22 80.3527 44.9551  18
  -1  -6  22 27.6884 25.5741   9
  -1  -6  22 69.8088 25.3884   8
  -1  -6  22 117.663 24.3004   7
  -1  -6  22 81.3109 32.2101  11
  -1  -6  21 512.036 55.3574  18
  -1  -6  21 465.603 51.8417  17
  -1  -6  21 340.250 37.3048   9
  -1  -6  21 396.664 37.4713   8
  -1  -6  21 415.162 36.7949   7
  -1  -6  21 370.722 42.3604  11
  -1  -6  20 556.735 54.0948  18
  -1  -6  20 366.846 39.2048  19
  -1  -6  20 548.199 52.7728  17
  -1  -6  20 424.998 37.1687   8
  -1  -6  20 386.461 36.9403   9
  -1  -6  20 519.038 72.1124   6
  -1  -6  20 368.986 42.2319  11
  -1  -6  19 19.8303 24.0206  19
  -1  -6  19 48.4136 38.4227  17
  -1  -6  19 73.7522 38.0742  18
  -1  -6  19 9.37846 56.9852   6
  -1  -6  19 53.2888 21.0195   8
  -1  -6  19 58.2806 28.9990  11
  -1  -6  18 422.388 34.7937   8
  -1  -6  18 360.598 39.6342  11
  -1  -6  18 390.097 65.6053   6
  -1  -6  18 380.882 37.3930  19
  -1  -6  17 186.144 56.8504   6
  -1  -6  17 162.251 21.8876   8
  -1  -6  17 169.129 26.3667  19
  -1  -6  16 596.044 68.5793   6
  -1  -6  15 1892.06 135.409   6
  -1  -6  14 398.985 53.6454   6
  -1  -6  13 6022.33 386.603   6
  -1  -6  12 250.120 46.9795   6
  -1  -6  11 1801.09 124.453   6
  -1  -6  10 124.898 38.2457   6
  -1  -6   9 2477.89 184.237  31
  -1  -6   9 2534.79 165.800   6
  -1  -6   8 1617.93 143.703  31
  -1  -6   8 1968.59 126.272   6
  -1  -6   7 1823.54 136.363  31
  -1  -6   7 1753.61 118.310   6
  -1  -6   6 5112.08 361.723  31
  -1  -6   6 5784.58 355.095   6
  -1  -6   5 4819.12 392.310  31
  -1  -6   5 6746.27 388.124   6
  -1  -6   4 15248.2 835.822  31
  -1  -6   4 12461.1 831.646   6
  -1  -6   3 8040.01 510.062  31
   1  -6   4 8614.98 543.045   5
   1  -6   5 7956.35 501.965   5
   1  -6   6 7118.16 449.819   5
   1  -6   7 6994.26 442.652   5
   1  -6   8 2000.73 132.940   5
   1  -6   9 2505.83 165.526   5
   1  -6  10 1451.27 102.920   5
   1  -6  11 53.8589 38.5690   5
   1  -6  12 1707.23 120.111   5
   1  -6  13 2252.65 154.636   5
   1  -6  14 60.6579 47.2364   5
   1  -6  14 220.701 28.8197  36
   1  -6  15 322.863 54.5676   5
   1  -6  15 302.814 34.5568  36
   1  -6  16 257.016 35.3713  36
   1  -6  17 819.354 64.3860  10
   1  -6  17 734.836 56.5683   8
   1  -6  17 767.400 56.4936   9
   1  -6  17 706.502 54.1183   7
   1  -6  17 798.915 60.9648  36
   1  -6  18 128.252 39.6185  10
   1  -6  18 140.542 27.6319   8
   1  -6  18 188.516 27.6617   9
   1  -6  18 193.574 47.9124  18
   1  -6  18 154.557 24.3255   7
   1  -6  18 194.349 37.1244  36
   1  -6  19 57.1997 38.2662  10
   1  -6  19-16.2408 45.9819  18
   1  -6  19 63.8805 25.3391   8
   1  -6  19 27.2161 21.8934   7
   1  -6  19 62.3621 37.9935  36
   1  -6  20 267.256 44.3732  10
   1  -6  20 249.565 49.0944  17
   1  -6  20 182.916 29.9515   8
   1  -6  20 125.615 26.8821   7
   1  -6  20 235.214 44.7399  36
   1  -6  21 658.019 59.0505  10
   1  -6  21 732.152 64.3469  17
   1  -6  21 585.823 47.5253   8
   1  -6  21 594.270 60.0149  36
   1  -6  22 204.583 45.0032  10
   1  -6  22 216.943 51.1852  17
   1  -6  22 218.998 31.8172   8
   1  -6  22 99.5932 26.5129   7
   1  -6  22 94.9829 47.8947  36
   1  -6  23 151.547 43.7460  10
   1  -6  23 72.7292 25.1208   7
   1  -6  23 166.426 49.2472  17
   1  -6  23 77.4471 29.4867   8
   1  -6  24 1.32711 40.1184  10
   1  -6  24 29.0662 45.9089  17
   1  -6  24 6.73794 27.6937   8
   1  -6  25 208.889 43.6501  10
   1  -6  25 218.953 48.7914  17
   1  -6  25 176.637 32.1320   8
   1  -6  26 14.3386 39.2943  10
   1  -6  26 42.0062 43.0660  17
   1  -6  26-9.80266 30.7420   9
   1  -6  26 22.6904 26.9502   8
   1  -6  27-4.84992 35.6714  10
   1  -6  27 47.2894 40.8474  17
   1  -6  27-12.1865 25.5904   8
   1  -6  27 8.76513 30.3767   9
   1  -6  28 49.3890 33.8279  10
   1  -6  28 81.9829 38.3614  17
   1  -6  28 13.4330 24.2832   8
   1  -6  28 44.7151 29.4274   9
   1  -6  29 37.1235 29.8959  10
   1  -6  29 39.9450 34.1741  17
   1  -6  29 12.1929 26.6141   9
   1  -6  30 81.9209 26.3026  10
   1  -6  30 64.3662 27.7649  17
   1  -6  30 21.5485 24.1691   9
   1  -6  31 15.1540 20.5496  10
   1  -6  31 11.5429 21.1124  17
   1  -6  31 15.9771 19.4328   9
  -1  -5  31-0.12591 16.7486   8
  -1  -5  31 25.5831 18.7798   9
  -1  -5  30-7.93944 19.5216   8
  -1  -5  30 28.5487 22.5208   9
  -1  -5  29 20.5182 25.2711   9
  -1  -5  29 30.4749 21.8361   8
  -1  -5  28-17.8104 20.7786   7
  -1  -5  28 25.8772 26.5589   9
  -1  -5  28 2.43609 23.0132   8
  -1  -5  27-5.42611 21.7268   7
  -1  -5  27 47.6683 26.8243   9
  -1  -5  27 39.1298 24.5863   8
  -1  -5  26 27.6491 22.8452   7
  -1  -5  26 22.0649 39.9425  17
  -1  -5  26 22.9932 26.7046   9
  -1  -5  26 53.1719 25.6227   8
  -1  -5  25 40.9980 23.7805   7
  -1  -5  25 59.1703 40.4399  17
  -1  -5  25 60.0840 26.9044   9
  -1  -5  25 29.7591 25.7621   8
  -1  -5  24 67.0300 33.3145  11
  -1  -5  24 78.4165 26.9788   9
  -1  -5  24 58.0131 27.1392   8
  -1  -5  24 93.7310 24.9578   7
  -1  -5  24 65.9591 42.0318  17
  -1  -5  23 52.5632 32.0837  11
  -1  -5  23 14.3337 24.8553   8
  -1  -5  23-15.1709 25.2435   9
  -1  -5  23-15.5952 45.0539  18
  -1  -5  23 30.5284 23.8596   7
  -1  -5  23 45.2943 41.4861  17
  -1  -5  22 220.815 36.1405  11
  -1  -5  22 269.614 28.7277   7
  -1  -5  22 202.735 49.3479  18
  -1  -5  22 149.908 44.7233  17
  -1  -5  22 220.625 29.3843   8
  -1  -5  22 151.027 29.6080   9
  -1  -5  21 81.0141 31.8865  11
  -1  -5  21 53.8505 24.1342   9
  -1  -5  21 57.2047 24.2572   8
  -1  -5  21 113.406 24.1469   7
  -1  -5  21 110.545 41.9870  17
  -1  -5  21 75.7262 42.8322  18
  -1  -5  20 43.1920 29.9121  11
  -1  -5  20 14.3168 22.4652   9
  -1  -5  20 21.7411 24.5701  19
  -1  -5  20 14.3373 21.7480   8
  -1  -5  20 95.4721 62.1308   6
  -1  -5  20 109.846 41.8796  18
  -1  -5  20 82.5593 40.8912  17
  -1  -5  19 52.4817 28.5649  11
  -1  -5  19 34.5662 21.0868   9
  -1  -5  19 29.3320 23.8956  19
  -1  -5  19 61.5233 57.6891   6
  -1  -5  19 34.8025 20.3824   8
  -1  -5  19-6.17821 38.6243  18
  -1  -5  19 59.0615 38.4044  17
  -1  -5  18 427.671 40.6912  11
  -1  -5  18 435.896 38.5402  19
  -1  -5  18 485.628 49.9944  17
  -1  -5  18 464.546 68.0587   6
  -1  -5  18 421.616 36.0710   9
  -1  -5  18 378.399 35.5512   8
  -1  -5  17 756.991 73.0833   6
  -1  -5  17 574.884 47.6677  19
  -1  -5  17 654.521 45.7132   8
  -1  -5  17 609.062 45.4721   9
  -1  -5  16 73.2383 51.1792   6
  -1  -5  15 684.800 69.1645   6
  -1  -5  14 663.104 66.4797   6
  -1  -5  13 372.391 52.5754   6
  -1  -5  12 2282.63 126.758   6
  -1  -5  12 1601.61 118.063  36
  -1  -5  11 1924.80 131.714   6
  -1  -5  10 1583.55 110.497   6
  -1  -5   9 1441.29 100.803   6
  -1  -5   8 1403.41 125.053  31
  -1  -5   8 1513.55 102.153   6
  -1  -5   7 454.486 75.6262  31
  -1  -5   7 555.511 48.8023   6
  -1  -5   6 12413.8 841.359  31
  -1  -5   6 13714.4 837.316   6
  -1  -5   5 1548.11 153.586  31
  -1  -5   5 2546.73 146.434   6
  -1  -5   4 6250.55 378.176  31
  -1  -5   4 5757.27 374.326   6
  -1  -5   3 8639.43 546.362  31
  -1  -5   2 3934.69 252.849  31
   1  -5   4 29961.7 1880.42   5
   1  -5   5 633.780 50.9989   5
   1  -5   6 7304.74 461.734   5
   1  -5   7 1245.81 86.7607   5
   1  -5   8 1020.67 74.9962   5
   1  -5   9 250.031 39.1910   5
   1  -5  10 37.5844 36.3695   5
   1  -5  11 2176.97 147.238   5
   1  -5  12 4168.10 270.692   5
   1  -5  13 766.878 69.8984   5
   1  -5  14 2346.96 161.510   5
   1  -5  15 419.734 58.0490   5
   1  -5  15 435.582 40.6075  36
   1  -5  16 175.171 31.7869  36
   1  -5  17 36.4661 35.3106  10
   1  -5  17 32.4178 22.7094   8
   1  -5  17 84.8270 41.3731  18
   1  -5  17 103.793 21.0739   7
   1  -5  17 136.851 32.8854  36
   1  -5  18 65.2494 36.6050  10
   1  -5  18-23.1218 44.2903  18
   1  -5  18-45.8559 24.5952   8
   1  -5  18 26.7615 20.8925   7
   1  -5  18 29.9643 35.5813  36
   1  -5  19 163.131 39.6222  10
   1  -5  19 17.0435 46.7520  18
   1  -5  19 115.629 44.5721  17
   1  -5  19 128.655 26.8449   8
   1  -5  19 70.8738 23.4838   7
   1  -5  19 48.1118 37.9461  36
   1  -5  20 505.219 52.8236  10
   1  -5  20 457.549 57.4048  17
   1  -5  20 487.755 41.4099   8
   1  -5  20 392.113 38.0970   7
   1  -5  20 371.823 52.9122  36
   1  -5  21 518.064 53.6979  10
   1  -5  21 552.430 58.7358  17
   1  -5  21 386.459 40.5791   8
   1  -5  21 301.180 37.0861   7
   1  -5  21 549.435 56.0801  36
   1  -5  22 29.9825 42.1778  10
   1  -5  22 36.9519 47.6088  17
   1  -5  22 40.8657 28.1826   8
   1  -5  22 53.3051 24.4717   7
   1  -5  22-48.5832 47.2631  36
   1  -5  23 122.368 43.8790  10
   1  -5  23 63.1350 25.2791   7
   1  -5  23 118.728 48.4368  17
   1  -5  23 101.720 30.1367   8
   1  -5  24 28.6499 41.3672  10
   1  -5  24-27.9258 46.5194  17
   1  -5  24 30.2389 31.7299   9
   1  -5  24 0.61964 27.8871   8
   1  -5  25 56.4068 40.5260  10
   1  -5  25 69.1612 46.3284  17
   1  -5  25 45.7624 32.2500   9
   1  -5  25 67.5407 28.6969   8
   1  -5  26 13.8513 39.0411  10
   1  -5  26 33.2415 43.6463  17
   1  -5  26 3.60198 31.6959   9
   1  -5  26-7.61757 27.1387   8
   1  -5  27 26.1658 37.2449  10
   1  -5  27 84.8302 41.6115  17
   1  -5  27 57.7043 26.2863   8
   1  -5  27 13.6601 30.2251   9
   1  -5  28 76.0897 34.8844  10
   1  -5  28 100.138 40.8688  17
   1  -5  28 56.7639 24.9723   8
   1  -5  28 74.2608 29.9962   9
   1  -5  29 33.9436 30.4173  10
   1  -5  29 49.0348 35.4966  17
   1  -5  29 7.24274 27.1854   9
   1  -5  30 58.5405 26.8304  10
   1  -5  30 24.3389 28.4296  17
   1  -5  30 25.2811 24.1142   9
   1  -5  31 36.4937 20.9210  10
   1  -5  31 19.0337 22.2489  17
  -1  -4  31 15.1440 18.2534   9
  -1  -4  30 1.03559 22.0646   9
  -1  -4  29 14.5354 25.1234   9
  -1  -4  28-18.1903 20.8624   7
  -1  -4  28-37.7549 26.1344   9
  -1  -4  27 14.8021 22.4040   7
  -1  -4  27 56.9299 24.9130   8
  -1  -4  27 34.4030 27.0602   9
  -1  -4  26 0.58102 23.2344   7
  -1  -4  26 53.6853 40.4328  17
  -1  -4  26 30.3114 27.1046   9
  -1  -4  26 47.9357 25.4505   8
  -1  -4  25 82.2389 24.9320   7
  -1  -4  25 138.310 42.1594  17
  -1  -4  25 112.723 28.5609   9
  -1  -4  25 68.4868 27.0773   8
  -1  -4  24-1.25801 32.1261  11
  -1  -4  24-13.0658 26.2347   9
  -1  -4  24 17.4265 25.6391   8
  -1  -4  24 17.9007 23.8148   7
  -1  -4  24-1.24592 41.3463  17
  -1  -4  23 157.567 34.8048  11
  -1  -4  23 161.787 28.8242   9
  -1  -4  23 121.075 27.8627   8
  -1  -4  23 169.832 47.8562  18
  -1  -4  23 173.430 26.9992   7
  -1  -4  23 129.628 43.6390  17
  -1  -4  22 223.681 36.5866  11
  -1  -4  22 249.711 28.3650   7
  -1  -4  22 103.186 46.0442  17
  -1  -4  22 190.633 48.1357  18
  -1  -4  22 182.822 29.1181   8
  -1  -4  22 177.787 29.7198   9
  -1  -4  21 41.9961 31.4530  11
  -1  -4  21 14.6119 23.3928   8
  -1  -4  21 25.7112 23.5964   9
  -1  -4  21 58.1599 23.1394   7
  -1  -4  21 106.104 63.4609   6
  -1  -4  21 53.6479 40.7361  17
  -1  -4  21 65.5315 42.7689  18
[truncated: 2,438,416 more chars]
