# Supplementary material for: Crystal Structure and NMR of an α,δ‐Peptide Foldamer Helix Shows Side‐Chains are Well Placed for Bifunctional Catalysis: Application as a Minimalist Aldolase Mimic
Source: Angew Chem Int Ed Engl. 2023 Jun 14;62(36):e202305326. doi: 10.1002/anie.202305326 (PMC10952276; doi:10.1002/anie.202305326)
Supplement: Supplementary file 2 — Supporting Information [file ANIE-62-0-s001.cif]

data_bisorn
_audit_creation_date               2023-03-20
_audit_creation_method
;
Olex2 1.3
(compiled 2020.11.12 svn.r5f609507 for OlexSys, GUI svn.r6272)
;
_shelx_SHELXL_version_number       '2017/1'
_audit_contact_author_address      ?
_audit_contact_author_email        ?
_audit_contact_author_name         ''
_audit_contact_author_phone        ?
_publ_contact_author_id_orcid      ?
_publ_section_references
;
Dolomanov, O.V., Bourhis, L.J., Gildea, R.J, Howard, J.A.K. & Puschmann, H.
 (2009), J. Appl. Cryst. 42, 339-341.

Sheldrick, G.M. (2008). Acta Cryst. A64, 112-122.

Sheldrick, G.M. (2015). Acta Cryst. C71, 3-8.
;


_publ_contact_author_name                #'Alexander J. A. Cobb'
;
;
_publ_contact_author_address              
;
Department of Chemistry
King's College London
7 Trinity Street
London SE1 1DB, UK
;
 
_publ_contact_author_email                        'andre.cobb@kcl.ac.uk'

_publ_requested_journal          'Angewandte Chemie'
_publ_requested_category                          ?
_publ_requested_coeditor_name                     ?
 
_publ_contact_letter                             # Include date of submission
;
;


_journal_name_full 
;
'Angewandte Chemie'
;

 

 
#===============================================================================
 
# 3. TITLE AND AUTHOR LIST
 
_publ_section_title
;
First Crystal Structure of an \a,\d-Peptidic Foldamer and its Solution 
State NMR Show an Unusual 13/11 Helix: Rational Design and Application as a 
Minimalist Aldolase Mimic
;
_publ_section_title_footnote
;
;
 
# The loop structure below should contain the names and adresses of all
# authors, in the required order of publication. Repeat as necessary.
 
 
loop_
_publ_author_name
_publ_author_address
'Qi Lin'
;Department of Chemistry
 King's College London
 7 Trinity Street
 London SE1 1DB, UK
;
'Hao Lan'
;School of Chemistry
 University of Bristol
 Cantocks Close
 Bristol BS8 1TS, UK
;
'Chunmiao Ma'
;School of Chemistry and Chemical Engineering
 Huazhong University of Science and Technology
 Wuhan 430074
 P. R. China
;
'Kenneth Shankland'
;School of Pharmacy 
 Whiteknights Campus
 University of Reading
 Reading RG6 6AD, UK
;
'Rebecca A. Musgrave'
;Department of Chemistry
 King's College London
 7 Trinity Street
 London SE1 1DB, UK
;
'Peter N. Horton'
;EPSRC National Crystallography Service
 School of Chemistry
 University of Southampton
 Highfield
 Southampton SO17 1BJ, UK
;
'Carsten Baldauf'
;Fritz-Haber-Institut der Max-Planck-Gesellschaft
 Faradayweg 4-6
 14195 Berlin, Germany
;
'Hans-J\"org Hofmann'
;Institut f\"ur Biochemie
 Universit\"at Leipzig
 Br\"uderstrasse 34
 04103 Leipzig, Germany
;
'Craig P. Butts'
;School of Chemistry
 University of Bristol
 Cantocks Close
 Bristol BS8 1TS, UK
;
'Manuel M. M\"uller'
;Department of Chemistry
 King's College London
 7 Trinity Street
 London SE1 1DB, UK
;
'Alexander J. A. Cobb'
;School of Pharmacy 
 Whiteknights Campus
 University of Reading
 Reading RG6 6AD
;

;   # author related footnote
;
;   # Address of this author
;
 

_chemical_name_common              ?
_chemical_name_systematic          ?
_chemical_formula_moiety           'C68 H113 N9 O14'
_chemical_formula_sum              'C68 H113 N9 O14'
_chemical_formula_weight           1280.67
_chemical_absolute_configuration   rm
_chemical_melting_point            ?
loop_
  _atom_type_symbol
  _atom_type_description
  _atom_type_scat_dispersion_real
  _atom_type_scat_dispersion_imag
  _atom_type_scat_source
 'C' 'C' 0.0181 0.0091 'International Tables Vol C Tables 4.2.6.8 and 6.1.1.4'
 'H' 'H' 0.0000 0.0000 'International Tables Vol C Tables 4.2.6.8 and 6.1.1.4'
 'N' 'N' 0.0311 0.0180 'International Tables Vol C Tables 4.2.6.8 and 6.1.1.4'
 'O' 'O' 0.0492 0.0322 'International Tables Vol C Tables 4.2.6.8 and 6.1.1.4'

_shelx_space_group_comment
;
The symmetry employed for this shelxl refinement is uniquely defined
by the following loop, which should always be used as a source of
symmetry information in preference to the above space-group names.
They are only intended as comments.
;
_space_group_crystal_system        'monoclinic'
_space_group_IT_number             4
_space_group_name_H-M_alt          'P 1 21 1'
_space_group_name_Hall             'P 2yb'
loop_
  _space_group_symop_operation_xyz
 'x, y, z'
 '-x, y+1/2, -z'

_cell_length_a                     9.7832(2)
_cell_length_b                     55.6208(12)
_cell_length_c                     14.0694(2)
_cell_angle_alpha                  90
_cell_angle_beta                   90.3234(18)
_cell_angle_gamma                  90
_cell_volume                       7655.7(3)
_cell_formula_units_Z              4
_cell_measurement_reflns_used      19240
_cell_measurement_temperature      99.99(10)
_cell_measurement_theta_max        56.7530
_cell_measurement_theta_min        3.1050
_shelx_estimated_absorpt_T_max     ?
_shelx_estimated_absorpt_T_min     ?
_exptl_absorpt_coefficient_mu      0.627
_exptl_absorpt_correction_T_max    1.00000
_exptl_absorpt_correction_T_min    0.63876
_exptl_absorpt_correction_type     multi-scan
_exptl_absorpt_process_details
;
CrysAlisPro 1.171.42.58a (Rigaku Oxford Diffraction, 2022)
Empirical absorption correction using spherical harmonics,
implemented in SCALE3 ABSPACK scaling algorithm.
;
_exptl_absorpt_special_details     ?
_exptl_crystal_colour              ?
_exptl_crystal_density_diffrn      1.111
_exptl_crystal_density_meas        ?
_exptl_crystal_density_method      ?
_exptl_crystal_description         block
_exptl_crystal_F_000               2784
_exptl_crystal_size_max            0.07
_exptl_crystal_size_mid            0.05
_exptl_crystal_size_min            0.02
_exptl_transmission_factor_max     ?
_exptl_transmission_factor_min     ?
_diffrn_reflns_av_R_equivalents    0.1290
_diffrn_reflns_av_unetI/netI       0.1098
_diffrn_reflns_Laue_measured_fraction_full  0.999
_diffrn_reflns_Laue_measured_fraction_max  0.953
_diffrn_reflns_limit_h_max         11
_diffrn_reflns_limit_h_min         -12
_diffrn_reflns_limit_k_max         70
_diffrn_reflns_limit_k_min         -69
_diffrn_reflns_limit_l_max         16
_diffrn_reflns_limit_l_min         -17
_diffrn_reflns_number              122167
_diffrn_reflns_point_group_measured_fraction_full  0.985
_diffrn_reflns_point_group_measured_fraction_max  0.909
_diffrn_reflns_theta_full          67.684
_diffrn_reflns_theta_max           76.425
_diffrn_reflns_theta_min           3.141
_diffrn_ambient_temperature        100.15
_diffrn_detector_area_resol_mean   10.0000
_diffrn_detector_type              HyPix
_diffrn_measured_fraction_theta_full  0.999
_diffrn_measured_fraction_theta_max  0.953
_diffrn_measurement_details
;
List of Runs (angles in degrees, time in seconds):

  # Type    Start    End  Width  t~exp~   \w     \q     \k     \f   Frames
--------------------------------------------------------------------------
  1  \w   -121.00 -27.00   0.50    8.01    --  -47.90 -69.00  -6.00  188
  2  \w   -160.00 -79.00   0.50   32.05    --  -88.50 -84.00 115.00  162
  3  \w     34.00  85.00   0.50   32.05    --  106.91 -69.00  -6.00  102
  4  \w    -26.00  28.00   0.50    8.01    --  -47.90  19.00 150.00  108
  5  \w   -121.00 -73.00   0.50    8.01    --  -47.90-125.00   0.00   96
  6  \w   -121.00 -73.00   0.50    8.01    --  -47.90-125.00  60.00   96
  7  \w    -51.00 -16.00   0.50   32.05    --  -88.50  45.00  60.00   70
  8  \w    -51.00 -16.00   0.50   32.05    --  -88.50  45.00-180.00   70
  9  \w   -163.00 -73.00   0.50   32.05    --  -88.50 -30.00  90.00  180
 10  \w    -51.00 -16.00   0.50   32.05    --  -88.50  45.00  90.00   70
 11  \w    -51.00 -16.00   0.50   32.05    --  -88.50  45.00 150.00   70
 12  \w     34.00  71.00   0.50   32.05    --  106.91 -61.00 150.00   74
 13  \w     34.00  71.00   0.50   32.05    --  106.91 -61.00-120.00   74
 14  \w     34.00  71.00   0.50   32.05    --  106.91 -61.00 -60.00   74
 15  \w     86.00 178.00   0.50   32.05    --  106.91  70.00  -3.00  184
 16  \w   -121.00 -24.00   0.50    8.01    --  -47.90 -77.00-180.00  194
 17  \w   -121.00 -24.00   0.50    8.01    --  -47.90 -77.00  90.00  194
 18  \w   -121.00 -32.00   0.50    8.01    --  -47.90 -57.00-120.00  178
 19  \w     34.00  97.00   0.50    8.01    --   47.90-125.00 -60.00  126
 20  \w   -161.00 -74.00   0.50   32.05    --  -88.50 -45.00 -60.00  174
 21  \w   -160.00 -71.00   0.50   32.05    --  -88.50 -61.00  60.00  178
 22  \w   -161.00 -74.00   0.50   32.05    --  -88.50 -45.00-180.00  174
 23  \w   -160.00 -65.00   0.50   32.05    --  -88.50 -77.00 -90.00  190
 24  \w   -160.00 -67.00   0.50   32.05    --  -88.50 -70.00-135.00  186
 25  \w   -160.00 -71.00   0.50   32.05    --  -88.50 -61.00   0.00  178
 26  \w   -160.00 -65.00   0.50   32.05    --  -88.50 -77.00-180.00  190
 27  \w     34.00 112.00   0.50   32.05    --  106.91-125.00 120.00  156
 28  \w     34.00 106.00   0.50   32.05    --  106.91 -94.00 120.00  144
 29  \w     34.00 106.00   0.50   32.05    --  106.91 -94.00-150.00  144
 30  \w     34.00 112.00   0.50   32.05    --  106.91-125.00   0.00  156
 31  \w     34.00  71.00   0.50   32.05    --  106.91 -61.00 -90.00   74
 32  \w   -121.00 -64.00   0.50    8.01    --  -47.90 -77.00-120.00  114
 33  \w   -121.00 -24.00   0.50    8.01    --  -47.90 -77.00 -60.00  194
;
_diffrn_measurement_device         'four-circle diffractometer'
_diffrn_measurement_device_type    'XtaLAB Synergy, Dualflex, HyPix'
_diffrn_measurement_method         '\w scans'
_diffrn_radiation_type             CuK\a
_diffrn_radiation_wavelength       1.54184
_diffrn_source                     ?
_reflns_Friedel_coverage           0.888
_reflns_Friedel_fraction_full      0.971
_reflns_Friedel_fraction_max       0.864
_reflns_number_gt                  17822
_reflns_number_total               29275
_reflns_special_details
;
 Reflections were merged by SHELXL according to the crystal
 class for the calculation of statistics and refinement.
 
 Structure factors included contributions from the .fab file.
 
 _reflns_Friedel_fraction is defined as the number of unique
 Friedel pairs measured divided by the number that would be
 possible theoretically, ignoring centric projections and
 systematic absences.
;
_reflns_threshold_expression       'I > 2\s(I)'
_computing_cell_refinement         'CrysAlisPro 1.171.42.58a (Rigaku OD, 2022)'
_computing_data_collection         'CrysAlisPro 1.171.42.58a (Rigaku OD, 2022)'
_computing_data_reduction          'CrysAlisPro 1.171.42.58a (Rigaku OD, 2022)'
_computing_molecular_graphics      'Olex2 1.3 (Dolomanov et al., 2009)'
_computing_publication_material    'Olex2 1.3 (Dolomanov et al., 2009)'
_computing_structure_refinement    'SHELXL 2017/1 (Sheldrick, 2015)'
_computing_structure_solution      'SHELXD  (Sheldrick, 2008)'
_refine_diff_density_max           0.355
_refine_diff_density_min           -0.273
_refine_diff_density_rms           0.051
_refine_ls_abs_structure_details
;
 Flack x determined using 5808 quotients [(I+)-(I-)]/[(I+)+(I-)]
 (Parsons, Flack and Wagner, Acta Cryst. B69 (2013) 249-259).
;
_refine_ls_abs_structure_Flack     0.46(15)
_refine_ls_extinction_coef         .
_refine_ls_extinction_method       none
_refine_ls_goodness_of_fit_ref     1.040
_refine_ls_hydrogen_treatment      constr
_refine_ls_matrix_type             full
_refine_ls_number_parameters       1663
_refine_ls_number_reflns           29275
_refine_ls_number_restraints       1
_refine_ls_R_factor_all            0.1375
_refine_ls_R_factor_gt             0.0908
_refine_ls_restrained_S_all        1.040
_refine_ls_shift/su_max            0.000
_refine_ls_shift/su_mean           0.000
_refine_ls_structure_factor_coef   Fsqd
_refine_ls_weighting_details      
 'w=1/[\s^2^(Fo^2^)+(0.1405P)^2^+0.4494P] where P=(Fo^2^+2Fc^2^)/3'
_refine_ls_weighting_scheme        calc
_refine_ls_wR_factor_gt            0.2340
_refine_ls_wR_factor_ref           0.2624
_refine_special_details            ?
_olex2_refinement_description
;
1. Fixed Uiso
 At 1.2 times of:
  All C(H) groups, All C(H,H) groups, All N(H) groups
 At 1.5 times of:
  All C(H,H,H) groups
2.a Ternary CH refined with riding coordinates:
 C9(H9A), C23(H23), C122(H122), C12(H12N), C91(H91), C85(H85), C77(H77),
 C80(H80), C133(H133), C127(H127), C65(H65), C54(H54), C128(H128), C17(H17A),
 C18(H18A), C33(H33), C38(H38), C60(H60), C86(H86), C59(H59), C107(H107),
 C39(H39), C101(H101), C44(H44), C106(H106), C112(H112)
2.b Secondary CH2 refined with riding coordinates:
 C81(H81A,H81B), C13(H13L,H13M), C92(H92A,H92B), C24(H24A,H24B), C115(H11A,
 H11B), C16(H16A,H16B), C84(H84A,H84B), C94(H94A,H94B), C87(H87A,H87B),
 C15(H15A,H15B), C110(H11C,H11D), C124(H12A,H12B), C89(H89A,H89B), C83(H83A,
 H83B), C26(H26A,H26B), C131(H13D,H13E), C123(H12C,H12D), C114(H11E,H11F),
 C126(H12E,H12F), C21(H21A,H21B), C25(H25A,H25B), C47(H47A,H47B), C58(H58A,
 H58B), C14(H14A,H14B), C82(H82A,H82B), C93(H93A,H93B), C129(H12G,H12H),
 C63(H63A,H63B), C55(H55A,H55B), C42(H42A,H42B), C75(H75A,H75B), C113(H11M,
 H11N), C125(H12I,H12J), C56(H56A,H56B), C46(H46A,H46B), C105(H10A,H10B),
 C7(H7A,H7B), C61(H61A,H61B), C45(H45A,H45B), C40(H40A,H40B), C108(H10C,H10D),
 C102(H10E,H10F), C37(H37A,H37B), C34(H34A,H34B), C57(H57A,H57B), C104(H10G,
 H10H), C36(H36A,H36B), C35(H35A,H35B), C103(H10L,H10M), C19(H19A,H19B)
2.c Aromatic/amide H refined with riding coordinates:
 N2(H2), N17(H17), N18(H18), N11(H11), N1(H1), N9(H9), N10(H10), N16(H16),
 N8(H8), N5(H5), N3(H3), N14(H14), N12(H12), N13(H13), N4(H4), N7(H7), N15(H15),
  C2(H2A), C74(H74), N6(H6), C70(H70), C6(H6A), C4(H4A), C71(H71), C3(H3A),
 C72(H72), C73(H73), C5(H5A)
2.d Idealised Me refined as rotating group:
 C10(H10N,H10O,H10P), C68(H68A,H68B,H68C), C78(H78A,H78B,H78C), C134(H13A,H13B,
 H13C), C66(H66A,H66B,H66C), C136(H13F,H13G,H13H), C119(H11G,H11H,H11I),
 C118(H11J,H11K,H11L), C52(H52A,H52B,H52C), C50(H50A,H50B,H50C), C98(H98A,H98B,
 H98C), C62(H62A,H62B,H62C), C30(H30A,H30B,H30C), C41(H41A,H41B,H41C), C51(H51A,
 H51B,H51C), C120(H12K,H12L,H12M), C130(H13I,H13J,H13K), C97(H97A,H97B,H97C),
 C31(H31A,H31B,H31C), C88(H88A,H88B,H88C), C109(H10I,H10J,H10K), C29(H29A,H29B,
 H29C), C99(H99A,H99B,H99C), C20(H20A,H20B,H20C)
;
_atom_sites_solution_hydrogens     geom
_atom_sites_solution_primary       dual
_atom_sites_solution_secondary     ?
loop_
  _atom_site_label
  _atom_site_type_symbol
  _atom_site_fract_x
  _atom_site_fract_y
  _atom_site_fract_z
  _atom_site_U_iso_or_equiv
  _atom_site_adp_type
  _atom_site_occupancy
  _atom_site_site_symmetry_order
  _atom_site_calc_flag
  _atom_site_refinement_flags_posn
  _atom_site_refinement_flags_adp
  _atom_site_refinement_flags_occupancy
  _atom_site_disorder_assembly
  _atom_site_disorder_group
 O21 O 0.7875(5) 0.72980(9) 0.1134(3) 0.0584(12) Uani 1 1 d . . . . .
 O3 O 0.2067(5) 0.49554(9) 0.9094(4) 0.0611(13) Uani 1 1 d . . . . .
 O7 O 0.2969(5) 0.44610(8) 0.6326(3) 0.0514(11) Uani 1 1 d . . . . .
 O17 O 0.7052(5) 0.67895(10) -0.1632(4) 0.0638(14) Uani 1 1 d . . . . .
 O28 O 0.7341(6) 0.78916(11) 0.8821(4) 0.0727(15) Uani 1 1 d . . . . .
 N2 N 0.1661(5) 0.47312(10) 0.7797(4) 0.0474(13) Uani 1 1 d . . . . .
 H2 H 0.204507 0.464419 0.734944 0.057 Uiso 1 1 calc R U . . .
 C79 C 0.7448(7) 0.69158(12) -0.0972(5) 0.0468(16) Uani 1 1 d . . . . .
 O13 O 0.3613(6) 0.40491(10) -0.0229(4) 0.0678(14) Uani 1 1 d . . . . .
 C32 C 0.3423(7) 0.44492(12) 0.5523(4) 0.0464(15) Uani 1 1 d . . . . .
 O27 O 0.8450(6) 0.77018(10) 0.7646(4) 0.0674(14) Uani 1 1 d . . . . .
 O25 O 1.0455(6) 0.65651(9) 0.7084(4) 0.0659(14) Uani 1 1 d . . . . .
 O15 O 1.0240(6) 0.63870(10) -0.0262(4) 0.0734(16) Uani 1 1 d . . . . .
 N17 N 1.0035(6) 0.75048(11) 0.5938(4) 0.0539(14) Uani 1 1 d . . . . .
 H17 H 0.963766 0.751975 0.649416 0.065 Uiso 1 1 calc R U . . .
 O16 O 0.9039(7) 0.66455(11) 0.0655(4) 0.0780(18) Uani 1 1 d . . . . .
 N18 N 0.8823(6) 0.81360(11) 0.6723(4) 0.0554(15) Uani 1 1 d . . . . .
 H18 H 0.857383 0.808906 0.614988 0.066 Uiso 1 1 calc R U . . .
 O9 O 0.4662(7) 0.43139(10) 0.3041(4) 0.0772(17) Uani 1 1 d . . . . .
 O19 O 1.2563(8) 0.63253(13) 0.2622(5) 0.099(2) Uani 1 1 d . . . . .
 O23 O 0.9645(8) 0.74409(12) 0.4355(4) 0.088(2) Uani 1 1 d . . . . .
 O6 O 0.7444(6) 0.56375(10) 0.3417(4) 0.0675(14) Uani 1 1 d . . . . .
 N11 N 0.6634(5) 0.70176(10) -0.0345(4) 0.0487(13) Uani 1 1 d . . . . .
 H11 H 0.700539 0.710916 0.009645 0.058 Uiso 1 1 calc R U . . .
 N1 N 0.4736(7) 0.50177(11) 0.8286(4) 0.0618(16) Uani 1 1 d . . . . .
 H1 H 0.528737 0.505568 0.875890 0.074 Uiso 1 1 calc R U . . .
 O18 O 0.5993(6) 0.70539(13) 0.3109(4) 0.0850(19) Uani 1 1 d . . . . .
 O14 O 0.2441(7) 0.38590(10) -0.1377(4) 0.0741(16) Uani 1 1 d . . . . .
 O20 O 1.2421(6) 0.61293(11) 0.4043(4) 0.0686(15) Uani 1 1 d . . . . .
 O11 O 0.5491(6) 0.51804(11) 0.0378(4) 0.0738(16) Uani 1 1 d . . . . .
 O2 O 0.3999(7) 0.51218(12) 0.6796(4) 0.0849(19) Uani 1 1 d . . . . .
 N9 N 0.3973(7) 0.36088(11) 0.0718(5) 0.0630(17) Uani 1 1 d . . . . .
 H9 H 0.372896 0.363884 0.130676 0.076 Uiso 1 1 calc R U . . .
 C11 C 0.2471(7) 0.48352(11) 0.8443(4) 0.0429(14) Uani 1 1 d . . . . .
 O5 O 0.7606(10) 0.54369(16) 0.4836(5) 0.116(3) Uani 1 1 d . . . . .
 O22 O 0.7161(6) 0.78432(10) 0.5158(4) 0.0684(14) Uani 1 1 d . . . . .
 C100 C 0.8329(9) 0.73054(15) 0.1963(5) 0.064(2) Uani 1 1 d . . . . .
 N10 N 0.9736(6) 0.67432(10) -0.0824(4) 0.0506(14) Uani 1 1 d . . . . .
 H10 H 1.027478 0.670535 -0.129978 0.061 Uiso 1 1 calc R U . . .
 N16 N 0.8330(7) 0.66571(11) 0.6607(4) 0.0609(16) Uani 1 1 d . . . . .
 H16 H 0.820879 0.669381 0.720866 0.073 Uiso 1 1 calc R U . . .
 O1 O 0.5211(7) 0.53740(11) 0.7717(4) 0.0829(18) Uani 1 1 d . . . . .
 N8 N 0.5057(7) 0.42660(13) 0.1477(5) 0.0675(18) Uani 1 1 d . . . . .
 H8 H 0.465689 0.425640 0.091641 0.081 Uiso 1 1 calc R U . . .
 N5 N 0.3760(7) 0.42511(11) 0.5079(4) 0.0594(16) Uani 1 1 d . . . . .
 H5 H 0.414458 0.426153 0.451668 0.071 Uiso 1 1 calc R U . . .
 C27 C 0.7123(11) 0.54658(16) 0.4066(6) 0.076(3) Uani 1 1 d . . . . .
 C9 C 0.3971(7) 0.47856(12) 0.8274(5) 0.0476(15) Uani 1 1 d . . . . .
 H9A H 0.408655 0.470558 0.764303 0.057 Uiso 1 1 calc R U . . .
 O8 O 0.2567(6) 0.38654(14) 0.2355(4) 0.090(2) Uani 1 1 d . . . . .
 N3 N 0.2711(8) 0.48634(13) 0.5206(5) 0.072(2) Uani 1 1 d . . . . .
 H3 H 0.300159 0.498414 0.555753 0.087 Uiso 1 1 calc R U . . .
 O24 O 0.9791(7) 0.65016(11) 0.5542(4) 0.0788(17) Uani 1 1 d . . . . .
 C135 C 0.7952(8) 0.78819(14) 0.7971(5) 0.0526(17) Uani 1 1 d . . . . .
 C23 C 0.3671(9) 0.46770(12) 0.4925(5) 0.0560(18) Uani 1 1 d . . . . .
 H23 H 0.349850 0.463687 0.424158 0.067 Uiso 1 1 calc R U . . .
 C122 C 1.1479(8) 0.75436(15) 0.5898(5) 0.060(2) Uani 1 1 d . . . . .
 H122 H 1.179428 0.751657 0.523156 0.072 Uiso 1 1 calc R U . . .
 N14 N 0.8601(10) 0.75113(13) 0.2412(4) 0.091(3) Uani 1 1 d . . . . .
 H14 H 0.903091 0.750468 0.296213 0.110 Uiso 1 1 calc R U . . .
 C121 C 0.9224(10) 0.74465(13) 0.5177(6) 0.065(2) Uani 1 1 d . . . . .
 N12 N 0.7723(6) 0.68940(11) 0.2271(4) 0.0560(16) Uani 1 1 d . . . . .
 H12 H 0.801414 0.677275 0.192483 0.067 Uiso 1 1 calc R U . . .
 C12 C 0.0176(7) 0.47536(14) 0.7790(5) 0.0512(17) Uani 1 1 d . . . . .
 H12N H -0.010450 0.487897 0.825959 0.061 Uiso 1 1 calc R U . . .
 N13 N 1.0984(9) 0.64216(12) 0.3714(4) 0.072(2) Uani 1 1 d . . . . .
 H13 H 1.071684 0.639156 0.429792 0.086 Uiso 1 1 calc R U . . .
 C10 C 0.4564(8) 0.46258(14) 0.9055(6) 0.0591(18) Uani 1 1 d . . . . .
 H10N H 0.555187 0.460898 0.896407 0.089 Uiso 1 1 calc R U . . .
 H10O H 0.413240 0.446700 0.902618 0.089 Uiso 1 1 calc R U . . .
 H10P H 0.438919 0.469892 0.967628 0.089 Uiso 1 1 calc R U . . .
 O10 O 0.4882(10) 0.52372(18) 0.1914(5) 0.129(4) Uani 1 1 d . . . . .
 C91 C 0.8656(8) 0.70828(15) 0.2534(5) 0.060(2) Uani 1 1 d . . . . .
 H91 H 0.850178 0.712121 0.321988 0.072 Uiso 1 1 calc R U . . .
 C81 C 0.4489(8) 0.72180(15) -0.0658(5) 0.0619(19) Uani 1 1 d . . . . .
 H81A H 0.479151 0.735071 -0.023802 0.074 Uiso 1 1 calc R U . . .
 H81B H 0.478534 0.725675 -0.131255 0.074 Uiso 1 1 calc R U . . .
 C8 C 0.4549(10) 0.51656(16) 0.7546(5) 0.069(2) Uani 1 1 d . . . . .
 O4 O 0.0987(7) 0.47008(15) 0.4391(5) 0.096(2) Uani 1 1 d . . . . .
 C116 C 0.9542(10) 0.65693(14) 0.6341(5) 0.065(2) Uani 1 1 d . . . . .
 C85 C 0.4696(7) 0.69204(15) 0.0692(5) 0.0583(19) Uani 1 1 d . . . . .
 H85 H 0.495665 0.705601 0.112319 0.070 Uiso 1 1 calc R U . . .
 C77 C 0.8979(7) 0.69667(11) -0.0838(4) 0.0440(15) Uani 1 1 d . . . . .
 H77 H 0.912217 0.705204 -0.021965 0.053 Uiso 1 1 calc R U . . .
 C80 C 0.5178(7) 0.69875(14) -0.0343(5) 0.0531(17) Uani 1 1 d . . . . .
 H80 H 0.492169 0.685490 -0.078941 0.064 Uiso 1 1 calc R U . . .
 C13 C -0.0472(7) 0.45153(15) 0.8052(5) 0.0573(18) Uani 1 1 d . . . . .
 H13L H -0.018399 0.439023 0.759451 0.069 Uiso 1 1 calc R U . . .
 H13M H -0.015922 0.446618 0.869370 0.069 Uiso 1 1 calc R U . . .
 C67 C 0.3072(8) 0.38641(14) -0.0526(5) 0.0570(19) Uani 1 1 d . . . . .
 N4 N 0.6021(11) 0.53430(12) 0.3747(5) 0.088(3) Uani 1 1 d . . . . .
 H4 H 0.576005 0.537068 0.315795 0.105 Uiso 1 1 calc R U . . .
 C53 C 0.4253(9) 0.43005(14) 0.2214(6) 0.065(2) Uani 1 1 d . . . . .
 C133 C 0.7857(8) 0.81243(13) 0.7482(5) 0.0575(18) Uani 1 1 d . . . . .
 H133 H 0.810616 0.825082 0.795696 0.069 Uiso 1 1 calc R U . . .
 N7 N 0.3434(8) 0.50812(12) 0.0848(5) 0.0692(18) Uani 1 1 d . . . . .
 H7 H 0.327660 0.505153 0.024316 0.083 Uiso 1 1 calc R U . . .
 C69 C 1.0835(9) 0.59858(14) 0.0195(6) 0.064(2) Uani 1 1 d . . . . .
 C95 C 1.2049(11) 0.63043(17) 0.3408(6) 0.076(3) Uani 1 1 d . . . . .
 C68 C 0.2428(12) 0.40806(16) -0.1898(6) 0.083(3) Uani 1 1 d . . . . .
 H68A H 0.189503 0.405999 -0.248470 0.125 Uiso 1 1 calc R U . . .
 H68B H 0.336704 0.412609 -0.205719 0.125 Uiso 1 1 calc R U . . .
 H68C H 0.201323 0.420696 -0.150983 0.125 Uiso 1 1 calc R U . . .
 C127 C 1.1883(8) 0.77992(15) 0.6207(6) 0.063(2) Uani 1 1 d . . . . .
 H127 H 1.145875 0.782502 0.684346 0.076 Uiso 1 1 calc R U . . .
 C132 C 1.0129(9) 0.82188(15) 0.6869(7) 0.068(2) Uani 1 1 d . . . . .
 O26 O 1.0453(7) 0.82894(14) 0.7677(6) 0.094(2) Uani 1 1 d . . . . .
 C65 C 0.2984(10) 0.36264(14) -0.0021(6) 0.067(2) Uani 1 1 d . . . . .
 H65 H 0.317665 0.349683 -0.049407 0.081 Uiso 1 1 calc R U . . .
 C64 C 0.5253(11) 0.3548(2) 0.0540(9) 0.092(3) Uani 1 1 d . . . . .
 C92 C 1.0151(8) 0.70082(14) 0.2424(6) 0.064(2) Uani 1 1 d . . . . .
 H92A H 1.070911 0.715648 0.239920 0.077 Uiso 1 1 calc R U . . .
 H92B H 1.024323 0.692723 0.180097 0.077 Uiso 1 1 calc R U . . .
 N15 N 0.6781(8) 0.74579(13) 0.4758(6) 0.085(2) Uani 1 1 d . . . . .
 H15 H 0.631968 0.735560 0.440336 0.102 Uiso 1 1 calc R U . . .
 C54 C 0.6534(9) 0.42423(19) 0.1495(6) 0.077(3) Uani 1 1 d . . . . .
 H54 H 0.686839 0.427191 0.215773 0.092 Uiso 1 1 calc R U . . .
 C128 C 1.1225(9) 0.79965(15) 0.5516(6) 0.069(2) Uani 1 1 d . . . . .
 H128 H 1.030941 0.793480 0.531043 0.082 Uiso 1 1 calc R U . . .
 C76 C 0.9613(8) 0.65953(14) -0.0086(5) 0.0557(18) Uani 1 1 d . . . . .
 C78 C 0.9493(8) 0.71282(13) -0.1655(5) 0.0563(18) Uani 1 1 d . . . . .
 H78A H 1.046849 0.716166 -0.156366 0.084 Uiso 1 1 calc R U . . .
 H78B H 0.898207 0.727974 -0.165700 0.084 Uiso 1 1 calc R U . . .
 H78C H 0.935499 0.704558 -0.226353 0.084 Uiso 1 1 calc R U . . .
 C134 C 0.6432(9) 0.8176(2) 0.7130(7) 0.083(3) Uani 1 1 d . . . . .
 H13A H 0.612927 0.804499 0.671152 0.125 Uiso 1 1 calc R U . . .
 H13B H 0.642548 0.832748 0.677730 0.125 Uiso 1 1 calc R U . . .
 H13C H 0.581228 0.818771 0.767303 0.125 Uiso 1 1 calc R U . . .
 C24 C 0.5110(10) 0.47632(18) 0.5023(7) 0.082(3) Uani 1 1 d . . . . .
 H24A H 0.570878 0.461965 0.503428 0.098 Uiso 1 1 calc R U . . .
 H24B H 0.519718 0.484128 0.565288 0.098 Uiso 1 1 calc R U . . .
 C17 C -0.0313(7) 0.48295(15) 0.6771(5) 0.0571(18) Uani 1 1 d . . . . .
 H17A H -0.003679 0.469754 0.632909 0.068 Uiso 1 1 calc R U . . .
 C18 C 0.0409(9) 0.50625(17) 0.6419(6) 0.071(2) Uani 1 1 d . . . . .
 H18A H 0.136295 0.505947 0.667839 0.085 Uiso 1 1 calc R U . . .
 C115 C 0.7217(9) 0.66942(13) 0.5953(5) 0.0619(19) Uani 1 1 d . . . . .
 H11A H 0.638709 0.661008 0.617710 0.074 Uiso 1 1 calc R U . . .
 H11B H 0.745412 0.663187 0.531605 0.074 Uiso 1 1 calc R U . . .
 C90 C 0.6404(9) 0.69012(17) 0.2550(6) 0.069(2) Uani 1 1 d . . . . .
 C16 C -0.1861(9) 0.48373(17) 0.6760(6) 0.069(2) Uani 1 1 d . . . . .
 H16A H -0.217169 0.496475 0.720011 0.083 Uiso 1 1 calc R U . . .
 H16B H -0.217897 0.488043 0.611321 0.083 Uiso 1 1 calc R U . . .
 C84 C 0.3098(8) 0.69025(19) 0.0682(7) 0.075(2) Uani 1 1 d . . . . .
 H84A H 0.281186 0.677001 0.025544 0.090 Uiso 1 1 calc R U . . .
 H84B H 0.277276 0.686445 0.133038 0.090 Uiso 1 1 calc R U . . .
 C33 C 0.3517(11) 0.40131(14) 0.5486(6) 0.074(3) Uani 1 1 d . . . . .
 H33 H 0.295817 0.403840 0.607067 0.089 Uiso 1 1 calc R U . . .
 C38 C 0.2604(13) 0.38652(15) 0.4775(6) 0.087(4) Uani 1 1 d . . . . .
 H38 H 0.313114 0.385604 0.416955 0.104 Uiso 1 1 calc R U . . .
 C48 C 0.4640(11) 0.51731(18) 0.1100(6) 0.076(2) Uani 1 1 d . . . . .
 C22 C 0.1425(10) 0.48551(18) 0.4948(6) 0.072(2) Uani 1 1 d . . . . .
 C49 C 0.6876(10) 0.52889(17) 0.0476(6) 0.076(2) Uani 1 1 d . . . . .
 C94 C 1.0130(9) 0.6613(2) 0.3130(6) 0.079(3) Uani 1 1 d . . . . .
 H94A H 1.005885 0.656097 0.245837 0.094 Uiso 1 1 calc R U . . .
 H94B H 0.919435 0.662334 0.339114 0.094 Uiso 1 1 calc R U . . .
 C60 C 0.6386(9) 0.3790(2) 0.1881(7) 0.080(3) Uani 1 1 d . . . . .
 H60 H 0.543672 0.384222 0.204068 0.096 Uiso 1 1 calc R U . . .
 C117 C 1.1833(9) 0.64677(14) 0.6971(6) 0.067(2) Uani 1 1 d . . . . .
 C1 C 0.5789(10) 0.57764(15) 0.7288(6) 0.068(2) Uani 1 1 d . . . . .
 C86 C 0.5369(8) 0.66955(17) 0.1067(6) 0.071(2) Uani 1 1 d . . . . .
 H86 H 0.632216 0.669798 0.081485 0.085 Uiso 1 1 calc R U . . .
 C87 C 0.4748(10) 0.64572(16) 0.0730(8) 0.083(3) Uani 1 1 d . . . . .
 H87A H 0.388747 0.642887 0.107975 0.099 Uiso 1 1 calc R U . . .
 H87B H 0.451459 0.647126 0.004686 0.099 Uiso 1 1 calc R U . . .
 C59 C 0.6947(9) 0.3981(2) 0.1193(7) 0.083(3) Uani 1 1 d . . . . .
 H59 H 0.654917 0.394921 0.054912 0.100 Uiso 1 1 calc R U . . .
 C15 C -0.2500(8) 0.46037(18) 0.7043(6) 0.069(2) Uani 1 1 d . . . . .
 H15A H -0.223810 0.447623 0.658827 0.083 Uiso 1 1 calc R U . . .
 H15B H -0.350860 0.461899 0.703266 0.083 Uiso 1 1 calc R U . . .
 C66 C 0.1505(9) 0.35912(19) 0.0340(6) 0.079(2) Uani 1 1 d . . . . .
 H66A H 0.138608 0.342487 0.055443 0.118 Uiso 1 1 calc R U . . .
 H66B H 0.085775 0.362535 -0.017614 0.118 Uiso 1 1 calc R U . . .
 H66C H 0.133618 0.370103 0.087149 0.118 Uiso 1 1 calc R U . . .
 C110 C 0.5469(13) 0.7761(2) 0.3968(7) 0.094(3) Uani 1 1 d . . . . .
 H11C H 0.524087 0.793360 0.404451 0.112 Uiso 1 1 calc R U . . .
 H11D H 0.462852 0.766690 0.408418 0.112 Uiso 1 1 calc R U . . .
 C124 C 1.3736(10) 0.7394(2) 0.6641(7) 0.093(3) Uani 1 1 d . . . . .
 H12A H 1.412594 0.727028 0.706920 0.111 Uiso 1 1 calc R U . . .
 H12B H 1.416797 0.737672 0.600969 0.111 Uiso 1 1 calc R U . . .
 C111 C 0.6538(10) 0.76926(15) 0.4690(6) 0.070(2) Uani 1 1 d . . . . .
 C89 C 0.5514(10) 0.6701(2) 0.2151(6) 0.087(3) Uani 1 1 d . . . . .
 H89A H 0.459081 0.671592 0.242935 0.105 Uiso 1 1 calc R U . . .
 H89B H 0.589807 0.654517 0.236306 0.105 Uiso 1 1 calc R U . . .
 C107 C 0.5950(14) 0.77168(19) 0.2951(7) 0.096(4) Uani 1 1 d . . . . .
 H107 H 0.622385 0.754392 0.290867 0.115 Uiso 1 1 calc R U . . .
 C83 C 0.2453(9) 0.71333(17) 0.0352(6) 0.071(2) Uani 1 1 d . . . . .
 H83A H 0.267451 0.726320 0.080835 0.085 Uiso 1 1 calc R U . . .
 H83B H 0.144741 0.711431 0.033200 0.085 Uiso 1 1 calc R U . . .
 C39 C 0.1250(11) 0.39965(17) 0.4526(6) 0.076(3) Uani 1 1 d . . . . .
 H39 H 0.143433 0.417337 0.453734 0.091 Uiso 1 1 calc R U . . .
 C26 C 0.5157(11) 0.5155(3) 0.4329(7) 0.103(4) Uani 1 1 d . . . . .
 H26A H 0.511447 0.520620 0.500183 0.124 Uiso 1 1 calc R U . . .
 H26B H 0.421118 0.515091 0.407469 0.124 Uiso 1 1 calc R U . . .
 C131 C 1.0989(10) 0.82366(16) 0.6024(8) 0.084(3) Uani 1 1 d . . . . .
 H13D H 1.188668 0.830432 0.621265 0.101 Uiso 1 1 calc R U . . .
 H13E H 1.055862 0.835036 0.557152 0.101 Uiso 1 1 calc R U . . .
 C123 C 1.2166(9) 0.73585(15) 0.6549(6) 0.068(2) Uani 1 1 d . . . . .
 H12C H 1.198152 0.719540 0.629738 0.082 Uiso 1 1 calc R U . . .
 H12D H 1.175374 0.736910 0.718837 0.082 Uiso 1 1 calc R U . . .
 C114 C 0.6931(14) 0.7010(5) 0.5906(10) 0.233(14) Uani 1 1 d . . . . .
 H11E H 0.604362 0.705044 0.560491 0.280 Uiso 1 1 calc R U . . .
 H11F H 0.699829 0.708601 0.653981 0.280 Uiso 1 1 calc R U . . .
 C136 C 0.7294(13) 0.7666(2) 0.9357(7) 0.096(3) Uani 1 1 d . . . . .
 H13F H 0.703282 0.753468 0.893074 0.144 Uiso 1 1 calc R U . . .
 H13G H 0.662007 0.768028 0.986727 0.144 Uiso 1 1 calc R U . . .
 H13H H 0.819653 0.763334 0.963310 0.144 Uiso 1 1 calc R U . . .
 C126 C 1.3422(8) 0.78274(18) 0.6354(8) 0.080(3) Uani 1 1 d . . . . .
 H12E H 1.388250 0.781295 0.573185 0.096 Uiso 1 1 calc R U . . .
 H12F H 1.361161 0.799024 0.660585 0.096 Uiso 1 1 calc R U . . .
 C21 C 0.0516(11) 0.5060(2) 0.5331(8) 0.095(3) Uani 1 1 d . . . . .
 H21A H 0.089438 0.521617 0.511690 0.114 Uiso 1 1 calc R U . . .
 H21B H -0.041222 0.504401 0.505489 0.114 Uiso 1 1 calc R U . . .
 C119 C 1.1766(11) 0.62005(18) 0.6752(8) 0.085(3) Uani 1 1 d . . . . .
 H11G H 1.130643 0.611666 0.727295 0.128 Uiso 1 1 calc R U . . .
 H11H H 1.269474 0.613712 0.668227 0.128 Uiso 1 1 calc R U . . .
 H11I H 1.125384 0.617542 0.615986 0.128 Uiso 1 1 calc R U . . .
 C25 C 0.5688(19) 0.4938(2) 0.4283(8) 0.123(5) Uani 1 1 d . . . . .
 H25A H 0.669040 0.494941 0.437366 0.148 Uiso 1 1 calc R U . . .
 H25B H 0.551834 0.487102 0.364022 0.148 Uiso 1 1 calc R U . . .
 C101 C 0.8234(17) 0.7740(2) 0.2048(6) 0.109(5) Uani 1 1 d . . . . .
 H101 H 0.776393 0.771521 0.142275 0.131 Uiso 1 1 calc R U . . .
 C47 C 0.2347(12) 0.50269(19) 0.1544(6) 0.089(3) Uani 1 1 d . . . . .
 H47A H 0.144576 0.503668 0.122263 0.107 Uiso 1 1 calc R U . . .
 H47B H 0.236637 0.514949 0.205419 0.107 Uiso 1 1 calc R U . . .
 C58 C 0.8551(10) 0.3976(3) 0.1106(9) 0.118(5) Uani 1 1 d . . . . .
 H58A H 0.895439 0.400025 0.174624 0.142 Uiso 1 1 calc R U . . .
 H58B H 0.883275 0.381492 0.088245 0.142 Uiso 1 1 calc R U . . .
 C14 C -0.2015(9) 0.45370(18) 0.8039(7) 0.074(2) Uani 1 1 d . . . . .
 H14A H -0.230566 0.466200 0.849676 0.089 Uiso 1 1 calc R U . . .
 H14B H -0.243025 0.438230 0.823233 0.089 Uiso 1 1 calc R U . . .
 C82 C 0.2969(9) 0.72033(17) -0.0640(6) 0.071(2) Uani 1 1 d . . . . .
 H82A H 0.265439 0.708253 -0.110976 0.085 Uiso 1 1 calc R U . . .
 H82B H 0.257695 0.736089 -0.082299 0.085 Uiso 1 1 calc R U . . .
 O12 O 0.5576(9) 0.3501(2) -0.0287(6) 0.151(4) Uani 1 1 d . . . . .
 C93 C 1.0776(10) 0.68434(16) 0.3181(6) 0.072(2) Uani 1 1 d . . . . .
 H93A H 1.176978 0.682624 0.307243 0.086 Uiso 1 1 calc R U . . .
 H93B H 1.064100 0.691392 0.381938 0.086 Uiso 1 1 calc R U . . .
 C129 C 1.2069(11) 0.8029(2) 0.4633(8) 0.098(4) Uani 1 1 d . . . . .
 H12G H 1.298001 0.809191 0.481700 0.118 Uiso 1 1 calc R U . . .
 H12H H 1.220288 0.787091 0.432763 0.118 Uiso 1 1 calc R U . . .
 C2 C 0.6987(13) 0.58434(19) 0.6862(8) 0.095(3) Uani 1 1 d . . . . .
 H2A H 0.738481 0.574753 0.637784 0.113 Uiso 1 1 calc R U . . .
 C63 C 0.6232(9) 0.3558(2) 0.1361(8) 0.089(3) Uani 1 1 d . . . . .
 H63A H 0.594968 0.343376 0.182597 0.107 Uiso 1 1 calc R U . . .
 H63B H 0.714516 0.351056 0.112432 0.107 Uiso 1 1 calc R U . . .
 C43 C 0.1820(9) 0.4020(3) 0.2770(7) 0.094(4) Uani 1 1 d . . . . .
 C55 C 0.7143(10) 0.4432(2) 0.0842(7) 0.090(3) Uani 1 1 d . . . . .
 H55A H 0.689579 0.459405 0.107874 0.108 Uiso 1 1 calc R U . . .
 H55B H 0.674832 0.441391 0.019626 0.108 Uiso 1 1 calc R U . . .
 C42 C 0.0806(11) 0.3929(2) 0.3512(7) 0.088(3) Uani 1 1 d . . . . .
 H42A H 0.073027 0.375151 0.346331 0.105 Uiso 1 1 calc R U . . .
 H42B H -0.010742 0.399798 0.337938 0.105 Uiso 1 1 calc R U . . .
 C75 C 1.0224(14) 0.6215(2) 0.0510(7) 0.107(4) Uani 1 1 d . . . . .
 H75A H 0.927121 0.618755 0.071657 0.128 Uiso 1 1 calc R U . . .
 H75B H 1.074825 0.627962 0.105709 0.128 Uiso 1 1 calc R U . . .
 C118 C 1.2623(12) 0.6602(2) 0.6201(8) 0.098(4) Uani 1 1 d . . . . .
 H11J H 1.211752 0.659332 0.559830 0.147 Uiso 1 1 calc R U . . .
 H11K H 1.352595 0.652913 0.612373 0.147 Uiso 1 1 calc R U . . .
 H11L H 1.272941 0.677124 0.638685 0.147 Uiso 1 1 calc R U . . .
 C44 C 0.2767(12) 0.4335(2) 0.1929(9) 0.111(4) Uani 1 1 d . . . . .
 H44 H 0.264313 0.421821 0.139590 0.133 Uiso 1 1 calc R U . . .
 C74 C 1.1983(11) 0.59073(17) 0.0625(9) 0.089(3) Uani 1 1 d . . . . .
 H74 H 1.237937 0.599670 0.113176 0.106 Uiso 1 1 calc R U . . .
 C52 C 0.7540(12) 0.5239(3) -0.0460(8) 0.112(4) Uani 1 1 d . . . . .
 H52A H 0.844754 0.531351 -0.047103 0.168 Uiso 1 1 calc R U . . .
 H52B H 0.697681 0.530562 -0.097379 0.168 Uiso 1 1 calc R U . . .
 H52C H 0.763156 0.506482 -0.054660 0.168 Uiso 1 1 calc R U . . .
 C106 C 0.7208(15) 0.78658(17) 0.2726(6) 0.092(4) Uani 1 1 d . . . . .
 H106 H 0.770521 0.788668 0.334357 0.110 Uiso 1 1 calc R U . . .
 C113 C 0.7948(14) 0.7062(3) 0.5374(7) 0.118(5) Uani 1 1 d . . . . .
 H11M H 0.782430 0.700170 0.471737 0.141 Uiso 1 1 calc R U . . .
 H11N H 0.882322 0.700191 0.563892 0.141 Uiso 1 1 calc R U . . .
 C125 C 1.4022(10) 0.7641(2) 0.7035(8) 0.088(3) Uani 1 1 d . . . . .
 H12I H 1.502038 0.766589 0.710253 0.105 Uiso 1 1 calc R U . . .
 H12J H 1.360214 0.765824 0.767042 0.105 Uiso 1 1 calc R U . . .
 N6 N 0.1897(12) 0.4251(2) 0.2606(8) 0.127(4) Uani 1 1 d . . . . .
 H6 H 0.138863 0.435198 0.293124 0.152 Uiso 1 1 calc R U . . .
 C50 C 0.7655(13) 0.5172(2) 0.1253(10) 0.112(4) Uani 1 1 d . . . . .
 H50A H 0.779004 0.500211 0.110225 0.168 Uiso 1 1 calc R U . . .
 H50B H 0.714572 0.518679 0.184810 0.168 Uiso 1 1 calc R U . . .
 H50C H 0.854567 0.525126 0.132327 0.168 Uiso 1 1 calc R U . . .
 C56 C 0.8695(12) 0.4411(3) 0.0789(9) 0.115(4) Uani 1 1 d . . . . .
 H56A H 0.909991 0.444603 0.142055 0.139 Uiso 1 1 calc R U . . .
 H56B H 0.905128 0.453112 0.033226 0.139 Uiso 1 1 calc R U . . .
 C98 C 1.3766(16) 0.5845(3) 0.4809(8) 0.140(6) Uani 1 1 d . . . . .
 H98A H 1.360184 0.593522 0.539646 0.210 Uiso 1 1 calc R U . . .
 H98B H 1.465005 0.576316 0.485294 0.210 Uiso 1 1 calc R U . . .
 H98C H 1.303838 0.572626 0.471756 0.210 Uiso 1 1 calc R U . . .
 C28 C 0.8783(10) 0.5761(2) 0.3495(7) 0.091(3) Uani 1 1 d . . . . .
 C62 C 0.6307(11) 0.3663(2) 0.3572(8) 0.097(3) Uani 1 1 d . . . . .
 H62A H 0.550252 0.376301 0.369014 0.146 Uiso 1 1 calc R U . . .
 H62B H 0.683239 0.364422 0.416245 0.146 Uiso 1 1 calc R U . . .
 H62C H 0.601295 0.350411 0.334541 0.146 Uiso 1 1 calc R U . . .
 C30 C 0.8743(16) 0.5921(3) 0.2670(7) 0.132(6) Uani 1 1 d . . . . .
 H30A H 0.883116 0.582596 0.208773 0.198 Uiso 1 1 calc R U . . .
 H30B H 0.949892 0.603642 0.271162 0.198 Uiso 1 1 calc R U . . .
 H30C H 0.787233 0.600830 0.265811 0.198 Uiso 1 1 calc R U . . .
 C46 C 0.252(2) 0.4762(3) 0.2014(10) 0.186(10) Uani 1 1 d . . . . .
 H46A H 0.345561 0.475140 0.228961 0.224 Uiso 1 1 calc R U . . .
 H46B H 0.187100 0.474843 0.254639 0.224 Uiso 1 1 calc R U . . .
 C112 C 0.7832(12) 0.73699(16) 0.5434(7) 0.092(3) Uani 1 1 d . . . . .
 H112 H 0.761133 0.742207 0.609534 0.110 Uiso 1 1 calc R U . . .
 C105 C 0.695(2) 0.8122(2) 0.2346(8) 0.143(7) Uani 1 1 d . . . . .
 H10A H 0.647793 0.811025 0.172250 0.172 Uiso 1 1 calc R U . . .
 H10B H 0.632540 0.820631 0.278770 0.172 Uiso 1 1 calc R U . . .
 C96 C 1.3777(11) 0.6017(2) 0.3977(7) 0.090(3) Uani 1 1 d . . . . .
 C41 C -0.1035(13) 0.4130(3) 0.5157(11) 0.126(5) Uani 1 1 d . . . . .
 H41A H -0.063887 0.429087 0.521370 0.189 Uiso 1 1 calc R U . . .
 H41B H -0.169734 0.410449 0.566700 0.189 Uiso 1 1 calc R U . . .
 H41C H -0.149546 0.411394 0.453964 0.189 Uiso 1 1 calc R U . . .
 C51 C 0.6708(11) 0.55509(19) 0.0673(9) 0.099(4) Uani 1 1 d . . . . .
 H51A H 0.759908 0.563063 0.063648 0.148 Uiso 1 1 calc R U . . .
 H51B H 0.632790 0.557280 0.130991 0.148 Uiso 1 1 calc R U . . .
 H51C H 0.608560 0.562130 0.020050 0.148 Uiso 1 1 calc R U . . .
 C7 C 0.5127(14) 0.5548(2) 0.6954(7) 0.103(4) Uani 1 1 d . . . . .
 H7A H 0.415832 0.557877 0.678431 0.124 Uiso 1 1 calc R U . . .
 H7B H 0.560081 0.548685 0.638382 0.124 Uiso 1 1 calc R U . . .
 C61 C 0.7173(9) 0.3778(2) 0.2843(7) 0.088(3) Uani 1 1 d . . . . .
 H61A H 0.802655 0.368499 0.276341 0.105 Uiso 1 1 calc R U . . .
 H61B H 0.741979 0.394271 0.304981 0.105 Uiso 1 1 calc R U . . .
 C45 C 0.235(2) 0.4580(3) 0.1470(17) 0.187(9) Uani 1 1 d . . . . .
 H45A H 0.288885 0.460342 0.088425 0.224 Uiso 1 1 calc R U . . .
 H45B H 0.137270 0.457152 0.128207 0.224 Uiso 1 1 calc R U . . .
 C40 C 0.0082(15) 0.3945(2) 0.5234(8) 0.111(4) Uani 1 1 d . . . . .
 H40A H -0.030296 0.378346 0.510322 0.133 Uiso 1 1 calc R U . . .
 H40B H 0.045367 0.394453 0.588952 0.133 Uiso 1 1 calc R U . . .
 C70 C 1.0220(17) 0.5860(3) -0.0523(8) 0.120(5) Uani 1 1 d . . . . .
 H70 H 0.938943 0.591428 -0.080106 0.144 Uiso 1 1 calc R U . . .
 C108 C 0.4698(19) 0.7754(3) 0.2250(9) 0.140(7) Uani 1 1 d . . . . .
 H10C H 0.429550 0.791434 0.237186 0.168 Uiso 1 1 calc R U . . .
 H10D H 0.504302 0.775390 0.159011 0.168 Uiso 1 1 calc R U . . .
 C102 C 0.9539(18) 0.7893(2) 0.1869(8) 0.121(5) Uani 1 1 d . . . . .
 H10E H 1.007387 0.790633 0.246632 0.145 Uiso 1 1 calc R U . . .
 H10F H 1.011734 0.781198 0.139086 0.145 Uiso 1 1 calc R U . . .
 C37 C 0.2445(16) 0.36080(18) 0.5116(8) 0.108(4) Uani 1 1 d . . . . .
 H37A H 0.181045 0.360535 0.566142 0.130 Uiso 1 1 calc R U . . .
 H37B H 0.203070 0.351095 0.459951 0.130 Uiso 1 1 calc R U . . .
 C34 C 0.4792(17) 0.3895(2) 0.5797(7) 0.117(5) Uani 1 1 d . . . . .
 H34A H 0.522466 0.399040 0.631116 0.140 Uiso 1 1 calc R U . . .
 H34B H 0.543769 0.388709 0.525826 0.140 Uiso 1 1 calc R U . . .
 C57 C 0.9111(10) 0.4155(3) 0.0469(9) 0.126(6) Uani 1 1 d . . . . .
 H57A H 0.876958 0.412609 -0.018487 0.151 Uiso 1 1 calc R U . . .
 H57B H 1.011976 0.414233 0.046246 0.151 Uiso 1 1 calc R U . . .
 C120 C 1.2534(12) 0.6511(2) 0.7934(7) 0.096(3) Uani 1 1 d . . . . .
 H12K H 1.243944 0.668046 0.811166 0.144 Uiso 1 1 calc R U . . .
 H12L H 1.350554 0.647000 0.788779 0.144 Uiso 1 1 calc R U . . .
 H12M H 1.210428 0.640988 0.841889 0.144 Uiso 1 1 calc R U . . .
 C6 C 0.5227(14) 0.5908(3) 0.7963(8) 0.113(4) Uani 1 1 d . . . . .
 H6A H 0.437330 0.586406 0.822988 0.136 Uiso 1 1 calc R U . . .
 C130 C 1.1432(16) 0.8198(3) 0.3923(9) 0.132(6) Uani 1 1 d . . . . .
 H13I H 1.045061 0.816490 0.387156 0.198 Uiso 1 1 calc R U . . .
 H13J H 1.186088 0.817547 0.330225 0.198 Uiso 1 1 calc R U . . .
 H13K H 1.156856 0.836454 0.413407 0.198 Uiso 1 1 calc R U . . .
 C4 C 0.716(2) 0.6171(2) 0.7876(11) 0.142(7) Uani 1 1 d . . . . .
 H4A H 0.770700 0.629666 0.812661 0.170 Uiso 1 1 calc R U . . .
 C104 C 0.8238(19) 0.8269(2) 0.2233(9) 0.122(5) Uani 1 1 d . . . . .
 H10G H 0.870966 0.828595 0.285368 0.146 Uiso 1 1 calc R U . . .
 H10H H 0.800735 0.843206 0.199621 0.146 Uiso 1 1 calc R U . . .
 C97 C 1.3894(15) 0.5869(3) 0.3052(7) 0.147(7) Uani 1 1 d . . . . .
 H97A H 1.477339 0.578459 0.304489 0.221 Uiso 1 1 calc R U . . .
 H97B H 1.383346 0.597678 0.250323 0.221 Uiso 1 1 calc R U . . .
 H97C H 1.314874 0.575126 0.302238 0.221 Uiso 1 1 calc R U . . .
 C31 C 0.8869(14) 0.5902(3) 0.4409(8) 0.117(5) Uani 1 1 d . . . . .
 H31A H 0.813333 0.602120 0.442531 0.176 Uiso 1 1 calc R U . . .
 H31B H 0.975493 0.598356 0.444789 0.176 Uiso 1 1 calc R U . . .
 H31C H 0.877552 0.579178 0.494919 0.176 Uiso 1 1 calc R U . . .
 C88 C 0.5670(16) 0.6243(3) 0.0867(9) 0.122(4) Uani 1 1 d . . . . .
 H88A H 0.647275 0.625915 0.045804 0.184 Uiso 1 1 calc R U . . .
 H88B H 0.517296 0.609586 0.069836 0.184 Uiso 1 1 calc R U . . .
 H88C H 0.596488 0.623428 0.153281 0.184 Uiso 1 1 calc R U . . .
 C36 C 0.3729(14) 0.3498(2) 0.5402(8) 0.102(3) Uani 1 1 d . . . . .
 H36A H 0.432327 0.348407 0.483740 0.123 Uiso 1 1 calc R U . . .
 H36B H 0.354546 0.333401 0.563867 0.123 Uiso 1 1 calc R U . . .
 C35 C 0.448(2) 0.3637(3) 0.6160(10) 0.151(7) Uani 1 1 d . . . . .
 H35A H 0.534563 0.355401 0.632265 0.181 Uiso 1 1 calc R U . . .
 H35B H 0.391593 0.364578 0.674122 0.181 Uiso 1 1 calc R U . . .
 C109 C 0.3608(19) 0.7572(3) 0.2325(12) 0.157(8) Uani 1 1 d . . . . .
 H10I H 0.398325 0.741302 0.218207 0.235 Uiso 1 1 calc R U . . .
 H10J H 0.287556 0.760996 0.187055 0.235 Uiso 1 1 calc R U . . .
 H10K H 0.323991 0.757288 0.297113 0.235 Uiso 1 1 calc R U . . .
 C71 C 1.085(3) 0.5649(3) -0.0837(10) 0.155(8) Uani 1 1 d . . . . .
 H71 H 1.046825 0.555923 -0.134942 0.186 Uiso 1 1 calc R U . . .
 C29 C 0.9883(13) 0.5562(3) 0.3389(12) 0.130(5) Uani 1 1 d . . . . .
 H29A H 1.023822 0.556349 0.273877 0.194 Uiso 1 1 calc R U . . .
 H29B H 0.947299 0.540488 0.352160 0.194 Uiso 1 1 calc R U . . .
 H29C H 1.063296 0.559174 0.383850 0.194 Uiso 1 1 calc R U . . .
 C3 C 0.7585(16) 0.6051(2) 0.7153(12) 0.127(5) Uani 1 1 d . . . . .
 H3A H 0.834807 0.611041 0.681121 0.153 Uiso 1 1 calc R U . . .
 C72 C 1.200(3) 0.5574(2) -0.0400(14) 0.185(11) Uani 1 1 d . . . . .
 H72 H 1.241363 0.542964 -0.061351 0.222 Uiso 1 1 calc R U . . .
 C73 C 1.259(2) 0.5693(3) 0.0321(13) 0.157(7) Uani 1 1 d . . . . .
 H73 H 1.339719 0.563339 0.061715 0.188 Uiso 1 1 calc R U . . .
 C103 C 0.917(2) 0.8140(3) 0.1521(12) 0.166(8) Uani 1 1 d . . . . .
 H10L H 0.869789 0.812773 0.089933 0.199 Uiso 1 1 calc R U . . .
 H10M H 1.001441 0.823566 0.143069 0.199 Uiso 1 1 calc R U . . .
 C99 C 1.4875(17) 0.6205(4) 0.4109(11) 0.150(6) Uani 1 1 d . . . . .
 H99A H 1.486139 0.631564 0.356753 0.225 Uiso 1 1 calc R U . . .
 H99B H 1.577054 0.612617 0.414821 0.225 Uiso 1 1 calc R U . . .
 H99C H 1.470759 0.629445 0.469624 0.225 Uiso 1 1 calc R U . . .
 C5 C 0.594(3) 0.6121(3) 0.8287(9) 0.167(9) Uani 1 1 d . . . . .
 H5A H 0.557051 0.622232 0.876594 0.200 Uiso 1 1 calc R U . . .
 C19 C -0.0251(11) 0.52936(18) 0.6766(9) 0.090(3) Uani 1 1 d . . . . .
 H19A H -0.112299 0.531744 0.641782 0.108 Uiso 1 1 calc R U . . .
 H19B H -0.047069 0.527565 0.744860 0.108 Uiso 1 1 calc R U . . .
 C20 C 0.0624(18) 0.5514(2) 0.6641(11) 0.130(5) Uani 1 1 d . . . . .
 H20A H 0.146849 0.549668 0.701268 0.195 Uiso 1 1 calc R U . . .
 H20B H 0.012330 0.565623 0.686242 0.195 Uiso 1 1 calc R U . . .
 H20C H 0.084899 0.553391 0.596786 0.195 Uiso 1 1 calc R U . . .

loop_
  _atom_site_aniso_label
  _atom_site_aniso_U_11
  _atom_site_aniso_U_22
  _atom_site_aniso_U_33
  _atom_site_aniso_U_23
  _atom_site_aniso_U_13
  _atom_site_aniso_U_12
 O21 0.078(3) 0.067(3) 0.030(2) -0.002(2) -0.001(2) 0.006(3)
 O3 0.066(3) 0.066(3) 0.051(3) -0.022(2) -0.011(2) 0.013(2)
 O7 0.068(3) 0.047(2) 0.039(3) -0.0021(19) 0.001(2) -0.012(2)
 O17 0.060(3) 0.082(4) 0.049(3) -0.011(3) 0.007(2) -0.021(3)
 O28 0.085(4) 0.077(4) 0.057(3) 0.002(3) 0.020(3) -0.001(3)
 N2 0.050(3) 0.055(3) 0.037(3) 0.000(2) -0.005(2) 0.006(3)
 C79 0.052(4) 0.050(4) 0.038(4) 0.005(3) 0.011(3) -0.012(3)
 O13 0.092(4) 0.058(3) 0.053(3) 0.008(3) -0.005(3) 0.004(3)
 C32 0.053(4) 0.055(4) 0.031(3) -0.007(3) 0.002(3) -0.020(3)
 O27 0.101(4) 0.054(3) 0.047(3) 0.011(2) 0.007(3) 0.000(3)
 O25 0.089(4) 0.060(3) 0.049(3) -0.009(2) 0.012(3) 0.019(3)
 O15 0.105(4) 0.069(3) 0.046(3) 0.014(2) 0.022(3) 0.023(3)
 N17 0.066(4) 0.064(4) 0.031(3) -0.005(3) -0.007(3) 0.007(3)
 O16 0.102(4) 0.093(4) 0.039(3) 0.010(3) 0.022(3) 0.040(3)
 N18 0.052(4) 0.059(4) 0.055(4) 0.005(3) 0.004(3) -0.002(3)
 O9 0.117(5) 0.066(3) 0.049(3) -0.003(3) 0.027(3) -0.014(3)
 O19 0.128(6) 0.098(5) 0.071(4) 0.018(4) 0.030(4) -0.010(4)
 O23 0.137(5) 0.087(4) 0.040(3) -0.017(3) -0.028(3) 0.041(4)
 O6 0.071(3) 0.079(4) 0.053(3) 0.009(3) -0.006(2) -0.018(3)
 N11 0.043(3) 0.060(3) 0.042(3) -0.003(3) -0.002(2) -0.012(3)
 N1 0.082(4) 0.058(4) 0.046(3) 0.007(3) -0.021(3) -0.020(3)
 O18 0.080(4) 0.107(5) 0.069(4) 0.007(3) 0.033(3) 0.026(3)
 O14 0.108(4) 0.067(3) 0.047(3) 0.001(2) 0.001(3) -0.017(3)
 O20 0.072(3) 0.086(4) 0.048(3) 0.014(3) 0.007(2) 0.019(3)
 O11 0.091(4) 0.078(4) 0.053(3) -0.012(3) -0.012(3) -0.028(3)
 O2 0.114(5) 0.099(5) 0.042(3) 0.003(3) -0.021(3) -0.049(4)
 N9 0.074(4) 0.061(4) 0.053(4) 0.017(3) 0.010(3) 0.014(3)
 C11 0.056(4) 0.037(3) 0.035(3) -0.003(3) -0.008(3) 0.000(3)
 O5 0.169(8) 0.121(6) 0.058(4) 0.012(4) -0.021(4) 0.014(5)
 O22 0.084(4) 0.066(3) 0.055(3) -0.023(3) -0.012(3) 0.011(3)
 C100 0.081(5) 0.075(5) 0.037(4) 0.003(4) 0.009(4) 0.031(4)
 N10 0.064(4) 0.052(3) 0.037(3) -0.003(2) 0.013(3) 0.002(3)
 N16 0.079(4) 0.062(4) 0.042(3) -0.005(3) 0.007(3) 0.005(3)
 O1 0.126(5) 0.071(4) 0.051(3) 0.012(3) -0.022(3) -0.043(4)
 N8 0.064(4) 0.088(5) 0.051(4) 0.006(3) 0.002(3) 0.021(3)
 N5 0.083(4) 0.063(4) 0.032(3) -0.007(3) 0.010(3) -0.024(3)
 C27 0.123(8) 0.065(5) 0.041(4) 0.014(4) -0.008(5) 0.017(5)
 C9 0.059(4) 0.043(4) 0.040(3) 0.001(3) -0.017(3) -0.003(3)
 O8 0.068(4) 0.144(6) 0.060(3) -0.041(4) 0.017(3) -0.022(4)
 N3 0.094(5) 0.066(4) 0.057(4) 0.014(3) -0.041(4) -0.019(4)
 O24 0.101(4) 0.088(4) 0.047(3) -0.016(3) 0.007(3) 0.016(3)
 C135 0.061(4) 0.058(4) 0.039(4) -0.001(3) -0.004(3) 0.004(3)
 C23 0.090(5) 0.036(4) 0.042(4) 0.002(3) -0.005(4) -0.016(4)
 C122 0.058(5) 0.083(5) 0.040(4) 0.005(4) 0.007(3) 0.023(4)
 N14 0.176(8) 0.066(4) 0.032(3) -0.015(3) -0.028(4) 0.051(5)
 C121 0.098(6) 0.036(4) 0.060(5) -0.002(3) -0.026(4) 0.008(4)
 N12 0.064(4) 0.064(4) 0.041(3) 0.011(3) 0.018(3) 0.016(3)
 C12 0.053(4) 0.068(4) 0.033(3) 0.003(3) -0.001(3) 0.011(3)
 N13 0.118(6) 0.059(4) 0.038(3) 0.016(3) 0.010(4) 0.023(4)
 C10 0.052(4) 0.062(4) 0.063(5) 0.015(4) -0.021(3) -0.004(3)
 O10 0.169(8) 0.171(8) 0.048(4) -0.030(4) 0.005(4) -0.093(7)
 C91 0.072(5) 0.072(5) 0.035(4) -0.005(3) 0.013(3) 0.026(4)
 C81 0.064(5) 0.074(5) 0.047(4) 0.013(4) -0.005(3) 0.000(4)
 C8 0.094(6) 0.076(5) 0.037(4) -0.003(4) -0.005(4) -0.027(5)
 O4 0.085(4) 0.123(6) 0.080(4) 0.000(4) -0.032(3) -0.044(4)
 C116 0.103(6) 0.050(4) 0.041(4) 0.001(3) 0.005(4) 0.007(4)
 C85 0.050(4) 0.083(5) 0.041(4) 0.014(4) 0.010(3) -0.012(4)
 C77 0.053(4) 0.044(3) 0.036(3) -0.003(3) 0.004(3) 0.002(3)
 C80 0.043(4) 0.075(5) 0.041(4) 0.005(3) 0.001(3) -0.009(3)
 C13 0.057(4) 0.080(5) 0.035(4) 0.011(3) -0.007(3) -0.004(4)
 C67 0.078(5) 0.051(4) 0.042(4) 0.004(3) 0.008(4) 0.012(4)
 N4 0.168(8) 0.042(4) 0.053(4) 0.016(3) -0.006(5) -0.030(4)
 C53 0.077(5) 0.057(4) 0.061(5) 0.007(4) 0.023(4) 0.003(4)
 C133 0.071(5) 0.054(4) 0.047(4) -0.011(3) 0.009(3) -0.003(3)
 N7 0.089(5) 0.069(4) 0.050(4) -0.010(3) 0.002(3) -0.017(4)
 C69 0.077(5) 0.056(4) 0.058(5) 0.016(4) 0.006(4) 0.004(4)
 C95 0.109(7) 0.080(6) 0.041(4) 0.017(4) 0.009(4) -0.039(6)
 C68 0.134(8) 0.065(5) 0.050(5) 0.018(4) -0.018(5) -0.009(5)
 C127 0.059(5) 0.066(5) 0.066(5) 0.019(4) 0.004(4) 0.000(4)
 C132 0.079(6) 0.051(4) 0.074(6) 0.009(4) 0.004(5) -0.005(4)
 O26 0.068(4) 0.119(6) 0.094(5) -0.016(4) -0.005(3) -0.015(3)
 C65 0.100(6) 0.051(4) 0.051(4) 0.008(3) 0.006(4) -0.003(4)
 C64 0.082(7) 0.089(7) 0.105(8) -0.001(6) 0.021(6) 0.026(5)
 C92 0.073(5) 0.051(4) 0.068(5) 0.005(4) 0.013(4) 0.021(4)
 N15 0.103(6) 0.059(4) 0.092(5) 0.014(4) -0.064(4) -0.010(4)
 C54 0.064(5) 0.114(8) 0.052(5) 0.020(5) -0.003(4) -0.004(5)
 C128 0.065(5) 0.068(5) 0.073(5) 0.019(4) 0.009(4) 0.000(4)
 C76 0.067(5) 0.065(5) 0.035(4) -0.003(3) 0.002(3) 0.023(4)
 C78 0.052(4) 0.057(4) 0.060(4) 0.004(3) 0.014(3) -0.010(3)
 C134 0.057(5) 0.109(7) 0.084(6) 0.016(5) 0.018(4) 0.014(5)
 C24 0.091(6) 0.079(6) 0.076(6) 0.005(5) 0.008(5) -0.054(5)
 C17 0.056(4) 0.070(5) 0.046(4) 0.001(3) -0.019(3) 0.007(4)
 C18 0.057(5) 0.083(6) 0.073(5) 0.010(4) -0.021(4) -0.004(4)
 C115 0.092(6) 0.046(4) 0.047(4) 0.002(3) -0.016(4) 0.006(4)
 C90 0.075(6) 0.084(6) 0.047(4) 0.027(4) 0.018(4) 0.027(5)
 C16 0.069(5) 0.086(6) 0.053(4) 0.009(4) -0.023(4) 0.010(4)
 C84 0.054(5) 0.108(7) 0.063(5) 0.017(5) 0.005(4) -0.002(5)
 C33 0.125(8) 0.040(4) 0.058(5) -0.007(4) 0.018(5) -0.014(5)
 C38 0.167(11) 0.051(5) 0.043(4) -0.012(4) 0.030(5) -0.041(6)
 C48 0.101(7) 0.084(6) 0.042(4) -0.002(4) -0.015(4) -0.033(5)
 C22 0.077(6) 0.090(6) 0.048(4) 0.018(4) -0.016(4) -0.012(5)
 C49 0.080(6) 0.082(6) 0.066(5) -0.013(5) -0.015(4) -0.021(5)
 C94 0.063(5) 0.122(8) 0.051(5) -0.005(5) 0.006(4) -0.027(5)
 C60 0.054(5) 0.114(8) 0.074(6) 0.025(5) 0.012(4) 0.030(5)
 C117 0.090(6) 0.062(5) 0.049(4) -0.013(4) 0.017(4) 0.006(4)
 C1 0.091(6) 0.061(5) 0.051(4) 0.015(4) -0.010(4) -0.018(4)
 C86 0.057(5) 0.088(6) 0.068(5) 0.025(4) 0.013(4) 0.001(4)
 C87 0.093(7) 0.060(5) 0.095(7) 0.019(5) 0.020(5) -0.010(5)
 C59 0.064(5) 0.118(8) 0.068(5) 0.038(5) 0.017(4) 0.025(5)
 C15 0.045(4) 0.103(7) 0.060(5) -0.002(4) -0.005(3) -0.007(4)
 C66 0.076(6) 0.100(7) 0.060(5) 0.020(5) 0.000(4) -0.014(5)
 C110 0.117(8) 0.087(7) 0.077(6) -0.013(5) -0.030(6) 0.034(6)
 C124 0.085(7) 0.123(9) 0.070(6) 0.028(6) 0.001(5) 0.053(6)
 C111 0.102(7) 0.057(5) 0.049(4) -0.004(4) -0.015(4) 0.006(4)
 C89 0.079(6) 0.126(8) 0.057(5) 0.032(5) 0.025(5) -0.003(6)
 C107 0.149(10) 0.064(6) 0.074(6) -0.025(5) -0.040(6) 0.061(7)
 C83 0.059(5) 0.091(6) 0.063(5) -0.012(4) 0.004(4) -0.006(4)
 C39 0.101(7) 0.066(5) 0.060(5) -0.020(4) 0.032(5) -0.023(5)
 C26 0.087(7) 0.155(12) 0.067(6) -0.011(7) -0.014(5) 0.046(7)
 C131 0.085(6) 0.053(5) 0.115(8) 0.013(5) 0.025(6) -0.011(4)
 C123 0.072(5) 0.061(5) 0.071(5) 0.012(4) 0.002(4) 0.017(4)
 C114 0.102(9) 0.51(4) 0.092(9) 0.145(16) 0.052(8) 0.166(16)
 C136 0.130(9) 0.099(7) 0.059(5) 0.022(5) 0.035(6) -0.002(6)
 C126 0.055(5) 0.081(6) 0.105(7) 0.036(5) 0.012(5) 0.003(4)
 C21 0.080(6) 0.113(8) 0.091(7) 0.049(6) -0.042(5) -0.010(6)
 C119 0.088(6) 0.079(6) 0.089(7) -0.020(5) 0.012(5) 0.020(5)
 C25 0.201(15) 0.100(9) 0.068(7) 0.015(6) -0.017(8) -0.051(10)
 C101 0.202(14) 0.083(7) 0.042(5) 0.000(5) -0.024(6) 0.064(8)
 C47 0.125(8) 0.095(7) 0.046(5) -0.015(5) 0.006(5) -0.042(6)
 C58 0.062(6) 0.187(13) 0.106(8) 0.068(9) 0.006(6) 0.050(7)
 C14 0.064(5) 0.086(6) 0.073(6) 0.013(5) 0.006(4) -0.011(4)
 C82 0.066(5) 0.078(5) 0.069(5) 0.007(4) 0.000(4) 0.010(4)
 O12 0.109(6) 0.244(12) 0.099(6) -0.057(7) 0.022(5) 0.053(7)
 C93 0.077(6) 0.069(5) 0.068(5) -0.014(4) 0.007(4) 0.005(4)
 C129 0.091(7) 0.093(7) 0.110(8) 0.047(6) 0.037(6) 0.040(6)
 C2 0.123(9) 0.072(6) 0.088(7) 0.020(5) 0.010(6) 0.006(6)
 C63 0.055(5) 0.105(8) 0.106(8) 0.023(6) 0.000(5) 0.037(5)
 C43 0.042(5) 0.180(13) 0.060(5) 0.008(7) 0.005(4) 0.001(6)
 C55 0.068(6) 0.125(8) 0.077(6) 0.025(6) 0.010(5) 0.006(5)
 C42 0.084(6) 0.109(8) 0.071(6) -0.016(5) 0.022(5) -0.019(5)
 C75 0.156(10) 0.098(7) 0.068(6) 0.036(5) 0.050(7) 0.060(7)
 C118 0.111(8) 0.087(7) 0.097(7) -0.017(6) 0.051(6) -0.003(6)
 C44 0.094(8) 0.139(10) 0.099(8) 0.051(7) 0.045(6) 0.061(7)
 C74 0.094(7) 0.063(5) 0.109(8) -0.008(5) -0.010(6) -0.001(5)
 C52 0.091(7) 0.160(12) 0.085(7) -0.030(7) 0.014(6) -0.045(7)
 C106 0.182(11) 0.056(5) 0.038(4) -0.004(4) -0.005(5) 0.044(7)
 C113 0.132(10) 0.181(13) 0.039(5) -0.005(6) -0.007(5) 0.074(9)
 C125 0.061(5) 0.104(8) 0.098(7) 0.021(6) -0.003(5) 0.005(5)
 N6 0.126(9) 0.135(9) 0.120(9) 0.014(7) 0.052(7) 0.039(7)
 C50 0.096(8) 0.103(8) 0.138(11) 0.000(8) -0.026(7) -0.004(6)
 C56 0.090(8) 0.171(13) 0.085(8) 0.044(8) 0.018(6) 0.003(8)
 C98 0.179(13) 0.160(12) 0.081(7) 0.044(8) 0.045(8) 0.122(11)
 C28 0.075(6) 0.137(9) 0.060(5) 0.016(6) -0.003(4) -0.026(6)
 C62 0.087(7) 0.119(9) 0.087(7) 0.026(6) 0.009(5) 0.022(6)
 C30 0.178(13) 0.168(12) 0.050(5) 0.010(6) -0.009(6) -0.110(11)
 C46 0.29(2) 0.156(13) 0.111(10) -0.071(10) 0.128(13) -0.151(15)
 C112 0.133(9) 0.061(5) 0.081(6) 0.024(5) -0.065(6) -0.032(5)
 C105 0.29(2) 0.081(8) 0.060(6) -0.006(6) -0.008(9) 0.088(12)
 C96 0.093(7) 0.110(8) 0.068(6) 0.002(5) 0.006(5) 0.019(6)
 C41 0.102(9) 0.131(11) 0.146(12) -0.044(9) 0.064(8) -0.025(8)
 C51 0.092(7) 0.082(7) 0.122(9) -0.037(6) 0.025(6) -0.034(5)
 C7 0.149(10) 0.097(8) 0.063(6) 0.038(5) -0.030(6) -0.029(7)
 C61 0.064(5) 0.108(8) 0.091(7) 0.052(6) -0.013(5) -0.001(5)
 C45 0.166(15) 0.147(14) 0.25(2) -0.038(15) -0.001(15) 0.102(13)
 C40 0.152(11) 0.097(8) 0.084(7) -0.037(6) 0.034(7) -0.051(8)
 C70 0.164(12) 0.122(11) 0.074(7) -0.013(7) -0.008(7) -0.053(9)
 C108 0.200(15) 0.132(12) 0.088(8) -0.061(8) -0.083(9) 0.097(12)
 C102 0.190(14) 0.105(9) 0.068(7) 0.008(6) 0.014(8) 0.027(9)
 C37 0.196(14) 0.056(6) 0.072(6) 0.002(5) 0.010(7) -0.013(7)
 C34 0.209(15) 0.086(7) 0.055(6) 0.004(5) 0.015(7) 0.032(8)
 C57 0.056(6) 0.222(17) 0.099(8) 0.076(10) 0.026(6) 0.040(8)
 C120 0.099(7) 0.120(9) 0.069(6) -0.027(6) 0.014(5) 0.023(6)
 C6 0.106(9) 0.158(13) 0.075(7) 0.011(8) -0.002(6) 0.038(8)
 C130 0.155(11) 0.142(11) 0.099(8) 0.064(8) 0.048(8) 0.081(9)
 C4 0.29(2) 0.063(7) 0.072(8) -0.001(6) 0.003(11) -0.045(10)
 C104 0.226(17) 0.059(6) 0.080(7) 0.013(5) 0.006(9) 0.031(8)
 C97 0.138(11) 0.251(18) 0.052(6) -0.003(8) 0.003(6) 0.121(12)
 C31 0.133(10) 0.155(11) 0.064(6) 0.000(7) -0.001(6) -0.067(9)
 C88 0.164(12) 0.110(9) 0.094(8) 0.022(7) 0.021(8) -0.009(9)
 C36 0.148(10) 0.075(7) 0.085(7) 0.009(6) 0.008(7) 0.012(7)
 C35 0.27(2) 0.090(9) 0.090(9) 0.010(7) -0.024(11) 0.017(11)
 C109 0.182(14) 0.130(12) 0.157(13) -0.093(11) -0.108(12) 0.076(11)
 C71 0.31(3) 0.096(11) 0.063(7) -0.001(8) 0.000(11) -0.086(14)
 C29 0.088(8) 0.155(13) 0.145(12) -0.021(10) -0.008(8) -0.010(8)
 C3 0.156(12) 0.096(9) 0.130(12) 0.018(9) 0.014(9) -0.064(8)
 C72 0.40(4) 0.054(7) 0.103(12) -0.006(8) 0.052(17) 0.039(13)
 C73 0.215(18) 0.103(10) 0.153(14) -0.039(10) -0.040(13) 0.062(11)
 C103 0.27(2) 0.114(11) 0.114(11) 0.049(9) 0.066(13) 0.048(12)
 C99 0.138(12) 0.207(18) 0.104(10) 0.017(11) 0.021(9) -0.022(12)
 C5 0.35(3) 0.083(9) 0.064(7) -0.017(7) 0.009(12) 0.093(14)
 C19 0.086(7) 0.076(6) 0.108(8) 0.013(5) -0.038(6) 0.003(5)
 C20 0.198(15) 0.069(7) 0.122(10) 0.016(7) -0.045(10) -0.027(8)

_geom_special_details
;
 All esds (except the esd in the dihedral angle between two l.s. planes)
 are estimated using the full covariance matrix.  The cell esds are taken
 into account individually in the estimation of esds in distances, angles
 and torsion angles; correlations between esds in cell parameters are only
 used when they are defined by crystal symmetry.  An approximate (isotropic)
 treatment of cell esds is used for estimating esds involving l.s. planes.
;
loop_
  _geom_bond_atom_site_label_1
  _geom_bond_atom_site_label_2
  _geom_bond_distance
  _geom_bond_site_symmetry_2
  _geom_bond_publ_flag
 O21 C100 1.247(9) . ?
 O3 C11 1.202(8) . ?
 O7 C32 1.218(7) . ?
 O17 C79 1.226(8) . ?
 O28 C135 1.341(9) . ?
 O28 C136 1.463(12) . ?
 N2 H2 0.8800 . ?
 N2 C11 1.334(9) . ?
 N2 C12 1.458(9) . ?
 C79 N11 1.319(8) . ?
 C79 C77 1.535(10) . ?
 O13 C67 1.229(10) . ?
 C32 N5 1.310(9) . ?
 C32 C23 1.542(9) . ?
 O27 C135 1.206(9) . ?
 O25 C116 1.370(11) . ?
 O25 C117 1.463(10) . ?
 O15 C76 1.335(9) . ?
 O15 C75 1.446(10) . ?
 N17 H17 0.8800 . ?
 N17 C122 1.431(10) . ?
 N17 C121 1.367(10) . ?
 O16 C76 1.219(8) . ?
 N18 H18 0.8800 . ?
 N18 C133 1.431(9) . ?
 N18 C132 1.373(11) . ?
 O9 C53 1.230(11) . ?
 O19 C95 1.224(10) . ?
 O23 C121 1.231(10) . ?
 O6 C27 1.360(10) . ?
 O6 C28 1.484(11) . ?
 N11 H11 0.8800 . ?
 N11 C80 1.434(9) . ?
 N1 H1 0.8800 . ?
 N1 C9 1.492(9) . ?
 N1 C8 1.338(10) . ?
 O18 C90 1.227(11) . ?
 O14 C67 1.344(10) . ?
 O14 C68 1.434(10) . ?
 O20 C95 1.369(11) . ?
 O20 C96 1.470(12) . ?
 O11 C48 1.318(11) . ?
 O11 C49 1.489(11) . ?
 O2 C8 1.207(9) . ?
 N9 H9 0.8800 . ?
 N9 C65 1.419(12) . ?
 N9 C64 1.321(12) . ?
 C11 C9 1.513(10) . ?
 O5 C27 1.191(11) . ?
 O22 C111 1.226(10) . ?
 C100 N14 1.334(11) . ?
 C100 C91 1.510(11) . ?
 N10 H10 0.8800 . ?
 N10 C77 1.448(9) . ?
 N10 C76 1.330(9) . ?
 N16 H16 0.8800 . ?
 N16 C116 1.338(11) . ?
 N16 C115 1.436(11) . ?
 O1 C8 1.349(10) . ?
 O1 C7 1.449(11) . ?
 N8 H8 0.8800 . ?
 N8 C53 1.320(10) . ?
 N8 C54 1.451(11) . ?
 N5 H5 0.8800 . ?
 N5 C33 1.462(10) . ?
 C27 N4 1.350(13) . ?
 C9 H9A 1.0000 . ?
 C9 C10 1.525(10) . ?
 O8 C43 1.271(14) . ?
 N3 H3 0.8800 . ?
 N3 C23 1.455(11) . ?
 N3 C22 1.309(11) . ?
 O24 C116 1.212(9) . ?
 C135 C133 1.516(11) . ?
 C23 H23 1.0000 . ?
 C23 C24 1.493(12) . ?
 C122 H122 1.0000 . ?
 C122 C127 1.538(12) . ?
 C122 C123 1.530(11) . ?
 N14 H14 0.8800 . ?
 N14 C101 1.418(12) . ?
 C121 C112 1.473(15) . ?
 N12 H12 0.8800 . ?
 N12 C91 1.438(11) . ?
 N12 C90 1.352(10) . ?
 C12 H12N 1.0000 . ?
 C12 C13 1.515(11) . ?
 C12 C17 1.568(10) . ?
 N13 H13 0.8800 . ?
 N13 C95 1.304(12) . ?
 N13 C94 1.578(13) . ?
 C10 H10N 0.9800 . ?
 C10 H10O 0.9800 . ?
 C10 H10P 0.9800 . ?
 O10 C48 1.221(10) . ?
 C91 H91 1.0000 . ?
 C91 C92 1.529(11) . ?
 C81 H81A 0.9900 . ?
 C81 H81B 0.9900 . ?
 C81 C80 1.514(11) . ?
 C81 C82 1.490(12) . ?
 O4 C22 1.237(12) . ?
 C85 H85 1.0000 . ?
 C85 C80 1.578(9) . ?
 C85 C84 1.567(11) . ?
 C85 C86 1.507(12) . ?
 C77 H77 1.0000 . ?
 C77 C78 1.546(9) . ?
 C80 H80 1.0000 . ?
 C13 H13L 0.9900 . ?
 C13 H13M 0.9900 . ?
 C13 C14 1.515(12) . ?
 C67 C65 1.504(11) . ?
 N4 H4 0.8800 . ?
 N4 C26 1.577(17) . ?
 C53 C44 1.519(16) . ?
 C133 H133 1.0000 . ?
 C133 C134 1.504(13) . ?
 N7 H7 0.8800 . ?
 N7 C48 1.332(12) . ?
 N7 C47 1.480(12) . ?
 C69 C75 1.477(13) . ?
 C69 C74 1.346(14) . ?
 C69 C70 1.365(15) . ?
 C68 H68A 0.9800 . ?
 C68 H68B 0.9800 . ?
 C68 H68C 0.9800 . ?
 C127 H127 1.0000 . ?
 C127 C128 1.599(12) . ?
 C127 C126 1.526(12) . ?
 C132 O26 1.242(11) . ?
 C132 C131 1.463(13) . ?
 C65 H65 1.0000 . ?
 C65 C66 1.548(13) . ?
 C64 O12 1.237(13) . ?
 C64 C63 1.497(16) . ?
 C92 H92A 0.9900 . ?
 C92 H92B 0.9900 . ?
 C92 C93 1.530(13) . ?
 N15 H15 0.8800 . ?
 N15 C111 1.330(11) . ?
 N15 C112 1.479(12) . ?
 C54 H54 1.0000 . ?
 C54 C59 1.568(15) . ?
 C54 C55 1.524(13) . ?
 C128 H128 1.0000 . ?
 C128 C131 1.533(13) . ?
 C128 C129 1.507(12) . ?
 C78 H78A 0.9800 . ?
 C78 H78B 0.9800 . ?
 C78 H78C 0.9800 . ?
 C134 H13A 0.9800 . ?
 C134 H13B 0.9800 . ?
 C134 H13C 0.9800 . ?
 C24 H24A 0.9900 . ?
 C24 H24B 0.9900 . ?
 C24 C25 1.534(14) . ?
 C17 H17A 1.0000 . ?
 C17 C18 1.558(12) . ?
 C17 C16 1.515(12) . ?
 C18 H18A 1.0000 . ?
 C18 C21 1.536(14) . ?
 C18 C19 1.520(15) . ?
 C115 H11A 0.9900 . ?
 C115 H11B 0.9900 . ?
 C115 C114 1.78(3) . ?
 C90 C89 1.519(15) . ?
 C16 H16A 0.9900 . ?
 C16 H16B 0.9900 . ?
 C16 C15 1.497(13) . ?
 C84 H84A 0.9900 . ?
 C84 H84B 0.9900 . ?
 C84 C83 1.503(14) . ?
 C33 H33 1.0000 . ?
 C33 C38 1.570(14) . ?
 C33 C34 1.473(18) . ?
 C38 H38 1.0000 . ?
 C38 C39 1.551(16) . ?
 C38 C37 1.517(13) . ?
 C22 C21 1.545(16) . ?
 C49 C52 1.498(14) . ?
 C49 C50 1.478(16) . ?
 C49 C51 1.493(14) . ?
 C94 H94A 0.9900 . ?
 C94 H94B 0.9900 . ?
 C94 C93 1.432(13) . ?
 C60 H60 1.0000 . ?
 C60 C59 1.542(13) . ?
 C60 C63 1.491(16) . ?
 C60 C61 1.554(14) . ?
 C117 C119 1.519(13) . ?
 C117 C118 1.531(13) . ?
 C117 C120 1.534(14) . ?
 C1 C2 1.371(15) . ?
 C1 C7 1.499(14) . ?
 C1 C6 1.322(16) . ?
 C86 H86 1.0000 . ?
 C86 C87 1.532(14) . ?
 C86 C89 1.532(13) . ?
 C87 H87A 0.9900 . ?
 C87 H87B 0.9900 . ?
 C87 C88 1.507(18) . ?
 C59 H59 1.0000 . ?
 C59 C58 1.575(14) . ?
 C15 H15A 0.9900 . ?
 C15 H15B 0.9900 . ?
 C15 C14 1.523(13) . ?
 C66 H66A 0.9800 . ?
 C66 H66B 0.9800 . ?
 C66 H66C 0.9800 . ?
 C110 H11C 0.9900 . ?
 C110 H11D 0.9900 . ?
 C110 C111 1.503(14) . ?
 C110 C107 1.529(15) . ?
 C124 H12A 0.9900 . ?
 C124 H12B 0.9900 . ?
 C124 C123 1.554(14) . ?
 C124 C125 1.509(17) . ?
 C89 H89A 0.9900 . ?
 C89 H89B 0.9900 . ?
 C107 H107 1.0000 . ?
 C107 C106 1.518(18) . ?
 C107 C108 1.582(16) . ?
 C83 H83A 0.9900 . ?
 C83 H83B 0.9900 . ?
 C83 C82 1.537(12) . ?
 C39 H39 1.0000 . ?
 C39 C42 1.536(14) . ?
 C39 C40 1.547(14) . ?
 C26 H26A 0.9900 . ?
 C26 H26B 0.9900 . ?
 C26 C25 1.318(18) . ?
 C131 H13D 0.9900 . ?
 C131 H13E 0.9900 . ?
 C123 H12C 0.9900 . ?
 C123 H12D 0.9900 . ?
 C114 H11E 0.9900 . ?
 C114 H11F 0.9900 . ?
 C114 C113 1.282(19) . ?
 C136 H13F 0.9800 . ?
 C136 H13G 0.9800 . ?
 C136 H13H 0.9800 . ?
 C126 H12E 0.9900 . ?
 C126 H12F 0.9900 . ?
 C126 C125 1.526(14) . ?
 C21 H21A 0.9900 . ?
 C21 H21B 0.9900 . ?
 C119 H11G 0.9800 . ?
 C119 H11H 0.9800 . ?
 C119 H11I 0.9800 . ?
 C25 H25A 0.9900 . ?
 C25 H25B 0.9900 . ?
 C101 H101 1.0000 . ?
 C101 C106 1.554(15) . ?
 C101 C102 1.56(2) . ?
 C47 H47A 0.9900 . ?
 C47 H47B 0.9900 . ?
 C47 C46 1.63(2) . ?
 C58 H58A 0.9900 . ?
 C58 H58B 0.9900 . ?
 C58 C57 1.451(17) . ?
 C14 H14A 0.9900 . ?
 C14 H14B 0.9900 . ?
 C82 H82A 0.9900 . ?
 C82 H82B 0.9900 . ?
 C93 H93A 0.9900 . ?
 C93 H93B 0.9900 . ?
 C129 H12G 0.9900 . ?
 C129 H12H 0.9900 . ?
 C129 C130 1.503(15) . ?
 C2 H2A 0.9500 . ?
 C2 C3 1.358(17) . ?
 C63 H63A 0.9900 . ?
 C63 H63B 0.9900 . ?
 C43 C42 1.531(13) . ?
 C43 N6 1.310(17) . ?
 C55 H55A 0.9900 . ?
 C55 H55B 0.9900 . ?
 C55 C56 1.525(16) . ?
 C42 H42A 0.9900 . ?
 C42 H42B 0.9900 . ?
 C75 H75A 0.9900 . ?
 C75 H75B 0.9900 . ?
 C118 H11J 0.9800 . ?
 C118 H11K 0.9800 . ?
 C118 H11L 0.9800 . ?
 C44 H44 1.0000 . ?
 C44 N6 1.363(15) . ?
 C44 C45 1.56(2) . ?
 C74 H74 0.9500 . ?
 C74 C73 1.400(18) . ?
 C52 H52A 0.9800 . ?
 C52 H52B 0.9800 . ?
 C52 H52C 0.9800 . ?
 C106 H106 1.0000 . ?
 C106 C105 1.541(15) . ?
 C113 H11M 0.9900 . ?
 C113 H11N 0.9900 . ?
 C113 C112 1.718(18) . ?
 C125 H12I 0.9900 . ?
 C125 H12J 0.9900 . ?
 N6 H6 0.8800 . ?
 C50 H50A 0.9800 . ?
 C50 H50B 0.9800 . ?
 C50 H50C 0.9800 . ?
 C56 H56A 0.9900 . ?
 C56 H56B 0.9900 . ?
 C56 C57 1.55(2) . ?
 C98 H98A 0.9800 . ?
 C98 H98B 0.9800 . ?
 C98 H98C 0.9800 . ?
 C98 C96 1.510(16) . ?
 C28 C30 1.462(16) . ?
 C28 C31 1.506(16) . ?
 C28 C29 1.554(19) . ?
 C62 H62A 0.9800 . ?
 C62 H62B 0.9800 . ?
 C62 H62C 0.9800 . ?
 C62 C61 1.481(14) . ?
 C30 H30A 0.9800 . ?
 C30 H30B 0.9800 . ?
 C30 H30C 0.9800 . ?
 C46 H46A 0.9900 . ?
 C46 H46B 0.9900 . ?
 C46 C45 1.28(2) . ?
 C112 H112 1.0000 . ?
 C105 H10A 0.9900 . ?
 C105 H10B 0.9900 . ?
 C105 C104 1.52(2) . ?
 C96 C97 1.544(17) . ?
 C96 C99 1.51(2) . ?
 C41 H41A 0.9800 . ?
 C41 H41B 0.9800 . ?
 C41 H41C 0.9800 . ?
 C41 C40 1.50(2) . ?
 C51 H51A 0.9800 . ?
 C51 H51B 0.9800 . ?
 C51 H51C 0.9800 . ?
 C7 H7A 0.9900 . ?
 C7 H7B 0.9900 . ?
 C61 H61A 0.9900 . ?
 C61 H61B 0.9900 . ?
 C45 H45A 0.9900 . ?
 C45 H45B 0.9900 . ?
 C40 H40A 0.9900 . ?
 C40 H40B 0.9900 . ?
 C70 H70 0.9500 . ?
 C70 C71 1.40(3) . ?
 C108 H10C 0.9900 . ?
 C108 H10D 0.9900 . ?
 C108 C109 1.47(3) . ?
 C102 H10E 0.9900 . ?
 C102 H10F 0.9900 . ?
 C102 C103 1.503(19) . ?
 C37 H37A 0.9900 . ?
 C37 H37B 0.9900 . ?
 C37 C36 1.451(19) . ?
 C34 H34A 0.9900 . ?
 C34 H34B 0.9900 . ?
 C34 C35 1.555(19) . ?
 C57 H57A 0.9900 . ?
 C57 H57B 0.9900 . ?
 C120 H12K 0.9800 . ?
 C120 H12L 0.9800 . ?
 C120 H12M 0.9800 . ?
 C6 H6A 0.9500 . ?
 C6 C5 1.45(3) . ?
 C130 H13I 0.9800 . ?
 C130 H13J 0.9800 . ?
 C130 H13K 0.9800 . ?
 C4 H4A 0.9500 . ?
 C4 C3 1.29(2) . ?
 C4 C5 1.35(3) . ?
 C104 H10G 0.9900 . ?
 C104 H10H 0.9900 . ?
 C104 C103 1.54(2) . ?
 C97 H97A 0.9800 . ?
 C97 H97B 0.9800 . ?
 C97 H97C 0.9800 . ?
 C31 H31A 0.9800 . ?
 C31 H31B 0.9800 . ?
 C31 H31C 0.9800 . ?
 C88 H88A 0.9800 . ?
 C88 H88B 0.9800 . ?
 C88 H88C 0.9800 . ?
 C36 H36A 0.9900 . ?
 C36 H36B 0.9900 . ?
 C36 C35 1.51(2) . ?
 C35 H35A 0.9900 . ?
 C35 H35B 0.9900 . ?
 C109 H10I 0.9800 . ?
 C109 H10J 0.9800 . ?
 C109 H10K 0.9800 . ?
 C71 H71 0.9500 . ?
 C71 C72 1.35(3) . ?
 C29 H29A 0.9800 . ?
 C29 H29B 0.9800 . ?
 C29 H29C 0.9800 . ?
 C3 H3A 0.9500 . ?
 C72 H72 0.9500 . ?
 C72 C73 1.34(3) . ?
 C73 H73 0.9500 . ?
 C103 H10L 0.9900 . ?
 C103 H10M 0.9900 . ?
 C99 H99A 0.9800 . ?
 C99 H99B 0.9800 . ?
 C99 H99C 0.9800 . ?
 C5 H5A 0.9500 . ?
 C19 H19A 0.9900 . ?
 C19 H19B 0.9900 . ?
 C19 C20 1.509(16) . ?
 C20 H20A 0.9800 . ?
 C20 H20B 0.9800 . ?
 C20 H20C 0.9800 . ?

loop_
  _geom_angle_atom_site_label_1
  _geom_angle_atom_site_label_2
  _geom_angle_atom_site_label_3
  _geom_angle
  _geom_angle_site_symmetry_1
  _geom_angle_site_symmetry_3
  _geom_angle_publ_flag
 C135 O28 C136 116.2(7) . . ?
 C11 N2 H2 118.1 . . ?
 C11 N2 C12 123.7(5) . . ?
 C12 N2 H2 118.1 . . ?
 O17 C79 N11 124.3(6) . . ?
 O17 C79 C77 120.2(6) . . ?
 N11 C79 C77 115.5(6) . . ?
 O7 C32 N5 125.6(6) . . ?
 O7 C32 C23 121.5(6) . . ?
 N5 C32 C23 113.0(5) . . ?
 C116 O25 C117 121.4(6) . . ?
 C76 O15 C75 115.3(6) . . ?
 C122 N17 H17 117.5 . . ?
 C121 N17 H17 117.5 . . ?
 C121 N17 C122 125.0(6) . . ?
 C133 N18 H18 119.3 . . ?
 C132 N18 H18 119.3 . . ?
 C132 N18 C133 121.4(7) . . ?
 C27 O6 C28 118.9(7) . . ?
 C79 N11 H11 118.2 . . ?
 C79 N11 C80 123.7(6) . . ?
 C80 N11 H11 118.2 . . ?
 C9 N1 H1 121.4 . . ?
 C8 N1 H1 121.4 . . ?
 C8 N1 C9 117.2(6) . . ?
 C67 O14 C68 116.1(7) . . ?
 C95 O20 C96 119.9(7) . . ?
 C48 O11 C49 121.3(6) . . ?
 C65 N9 H9 119.2 . . ?
 C64 N9 H9 119.2 . . ?
 C64 N9 C65 121.5(8) . . ?
 O3 C11 N2 124.3(6) . . ?
 O3 C11 C9 123.0(6) . . ?
 N2 C11 C9 112.7(5) . . ?
 O21 C100 N14 122.7(7) . . ?
 O21 C100 C91 123.0(8) . . ?
 N14 C100 C91 114.3(7) . . ?
 C77 N10 H10 120.2 . . ?
 C76 N10 H10 120.2 . . ?
 C76 N10 C77 119.5(5) . . ?
 C116 N16 H16 118.5 . . ?
 C116 N16 C115 123.0(6) . . ?
 C115 N16 H16 118.5 . . ?
 C8 O1 C7 114.7(7) . . ?
 C53 N8 H8 116.7 . . ?
 C53 N8 C54 126.7(8) . . ?
 C54 N8 H8 116.7 . . ?
 C32 N5 H5 118.9 . . ?
 C32 N5 C33 122.2(6) . . ?
 C33 N5 H5 118.9 . . ?
 O5 C27 O6 127.9(11) . . ?
 O5 C27 N4 123.1(9) . . ?
 N4 C27 O6 108.6(7) . . ?
 N1 C9 C11 109.1(6) . . ?
 N1 C9 H9A 109.6 . . ?
 N1 C9 C10 107.9(6) . . ?
 C11 C9 H9A 109.6 . . ?
 C11 C9 C10 111.0(6) . . ?
 C10 C9 H9A 109.6 . . ?
 C23 N3 H3 119.3 . . ?
 C22 N3 H3 119.3 . . ?
 C22 N3 C23 121.4(7) . . ?
 O28 C135 C133 110.1(6) . . ?
 O27 C135 O28 123.7(7) . . ?
 O27 C135 C133 126.2(6) . . ?
 C32 C23 H23 108.4 . . ?
 N3 C23 C32 109.5(6) . . ?
 N3 C23 H23 108.4 . . ?
 N3 C23 C24 110.8(7) . . ?
 C24 C23 C32 111.4(7) . . ?
 C24 C23 H23 108.4 . . ?
 N17 C122 H122 108.9 . . ?
 N17 C122 C127 112.4(6) . . ?
 N17 C122 C123 107.8(6) . . ?
 C127 C122 H122 108.9 . . ?
 C123 C122 H122 108.9 . . ?
 C123 C122 C127 110.0(7) . . ?
 C100 N14 H14 118.3 . . ?
 C100 N14 C101 123.4(8) . . ?
 C101 N14 H14 118.3 . . ?
 N17 C121 C112 114.2(8) . . ?
 O23 C121 N17 123.0(9) . . ?
 O23 C121 C112 122.5(8) . . ?
 C91 N12 H12 119.7 . . ?
 C90 N12 H12 119.7 . . ?
 C90 N12 C91 120.6(7) . . ?
 N2 C12 H12N 109.4 . . ?
 N2 C12 C13 110.0(6) . . ?
 N2 C12 C17 109.1(5) . . ?
 C13 C12 H12N 109.4 . . ?
 C13 C12 C17 109.4(6) . . ?
 C17 C12 H12N 109.4 . . ?
 C95 N13 H13 117.0 . . ?
 C95 N13 C94 125.9(6) . . ?
 C94 N13 H13 117.0 . . ?
 C9 C10 H10N 109.5 . . ?
 C9 C10 H10O 109.5 . . ?
 C9 C10 H10P 109.5 . . ?
 H10N C10 H10O 109.5 . . ?
 H10N C10 H10P 109.5 . . ?
 H10O C10 H10P 109.5 . . ?
 C100 C91 H91 107.8 . . ?
 C100 C91 C92 111.6(6) . . ?
 N12 C91 C100 109.2(7) . . ?
 N12 C91 H91 107.8 . . ?
 N12 C91 C92 112.4(6) . . ?
 C92 C91 H91 107.8 . . ?
 H81A C81 H81B 107.8 . . ?
 C80 C81 H81A 109.0 . . ?
 C80 C81 H81B 109.0 . . ?
 C82 C81 H81A 109.0 . . ?
 C82 C81 H81B 109.0 . . ?
 C82 C81 C80 113.0(7) . . ?
 N1 C8 O1 109.0(7) . . ?
 O2 C8 N1 127.9(8) . . ?
 O2 C8 O1 122.7(7) . . ?
 N16 C116 O25 111.6(6) . . ?
 O24 C116 O25 124.7(8) . . ?
 O24 C116 N16 123.7(8) . . ?
 C80 C85 H85 107.7 . . ?
 C84 C85 H85 107.7 . . ?
 C84 C85 C80 108.1(6) . . ?
 C86 C85 H85 107.7 . . ?
 C86 C85 C80 112.8(6) . . ?
 C86 C85 C84 112.6(7) . . ?
 C79 C77 H77 109.1 . . ?
 C79 C77 C78 109.7(6) . . ?
 N10 C77 C79 110.0(5) . . ?
 N10 C77 H77 109.1 . . ?
 N10 C77 C78 109.9(5) . . ?
 C78 C77 H77 109.1 . . ?
 N11 C80 C81 109.9(6) . . ?
 N11 C80 C85 109.4(6) . . ?
 N11 C80 H80 109.3 . . ?
 C81 C80 C85 109.6(6) . . ?
 C81 C80 H80 109.3 . . ?
 C85 C80 H80 109.3 . . ?
 C12 C13 H13L 109.6 . . ?
 C12 C13 H13M 109.6 . . ?
 H13L C13 H13M 108.1 . . ?
 C14 C13 C12 110.2(7) . . ?
 C14 C13 H13L 109.6 . . ?
 C14 C13 H13M 109.6 . . ?
 O13 C67 O14 121.0(7) . . ?
 O13 C67 C65 127.0(7) . . ?
 O14 C67 C65 112.1(7) . . ?
 C27 N4 H4 116.8 . . ?
 C27 N4 C26 126.4(7) . . ?
 C26 N4 H4 116.8 . . ?
 O9 C53 N8 124.1(8) . . ?
 O9 C53 C44 123.2(8) . . ?
 N8 C53 C44 112.6(8) . . ?
 N18 C133 C135 109.9(6) . . ?
 N18 C133 H133 107.9 . . ?
 N18 C133 C134 111.1(7) . . ?
 C135 C133 H133 107.9 . . ?
 C134 C133 C135 111.8(7) . . ?
 C134 C133 H133 107.9 . . ?
 C48 N7 H7 118.6 . . ?
 C48 N7 C47 122.7(7) . . ?
 C47 N7 H7 118.6 . . ?
 C74 C69 C75 118.9(10) . . ?
 C74 C69 C70 121.9(11) . . ?
 C70 C69 C75 119.2(12) . . ?
 O19 C95 O20 123.3(10) . . ?
 O19 C95 N13 125.7(9) . . ?
 N13 C95 O20 110.5(6) . . ?
 O14 C68 H68A 109.5 . . ?
 O14 C68 H68B 109.5 . . ?
 O14 C68 H68C 109.5 . . ?
 H68A C68 H68B 109.5 . . ?
 H68A C68 H68C 109.5 . . ?
 H68B C68 H68C 109.5 . . ?
 C122 C127 H127 106.1 . . ?
 C122 C127 C128 111.1(7) . . ?
 C128 C127 H127 106.1 . . ?
 C126 C127 C122 112.6(7) . . ?
 C126 C127 H127 106.1 . . ?
 C126 C127 C128 114.0(6) . . ?
 N18 C132 C131 116.1(9) . . ?
 O26 C132 N18 118.4(7) . . ?
 O26 C132 C131 125.2(9) . . ?
 N9 C65 C67 111.5(7) . . ?
 N9 C65 H65 107.9 . . ?
 N9 C65 C66 112.7(7) . . ?
 C67 C65 H65 107.9 . . ?
 C67 C65 C66 108.8(7) . . ?
 C66 C65 H65 107.9 . . ?
 N9 C64 C63 116.7(9) . . ?
 O12 C64 N9 118.6(11) . . ?
 O12 C64 C63 124.6(9) . . ?
 C91 C92 H92A 107.8 . . ?
 C91 C92 H92B 107.8 . . ?
 C91 C92 C93 118.1(7) . . ?
 H92A C92 H92B 107.1 . . ?
 C93 C92 H92A 107.8 . . ?
 C93 C92 H92B 107.8 . . ?
 C111 N15 H15 120.2 . . ?
 C111 N15 C112 119.6(7) . . ?
 C112 N15 H15 120.2 . . ?
 N8 C54 H54 108.8 . . ?
 N8 C54 C59 109.7(8) . . ?
 N8 C54 C55 108.6(7) . . ?
 C59 C54 H54 108.8 . . ?
 C55 C54 H54 108.8 . . ?
 C55 C54 C59 112.2(8) . . ?
 C127 C128 H128 107.3 . . ?
 C131 C128 C127 112.0(8) . . ?
 C131 C128 H128 107.3 . . ?
 C129 C128 C127 111.3(7) . . ?
 C129 C128 H128 107.3 . . ?
 C129 C128 C131 111.3(8) . . ?
 O16 C76 O15 124.9(7) . . ?
 O16 C76 N10 124.7(7) . . ?
 N10 C76 O15 110.4(5) . . ?
 C77 C78 H78A 109.5 . . ?
 C77 C78 H78B 109.5 . . ?
 C77 C78 H78C 109.5 . . ?
 H78A C78 H78B 109.5 . . ?
 H78A C78 H78C 109.5 . . ?
 H78B C78 H78C 109.5 . . ?
 C133 C134 H13A 109.5 . . ?
 C133 C134 H13B 109.5 . . ?
 C133 C134 H13C 109.5 . . ?
 H13A C134 H13B 109.5 . . ?
 H13A C134 H13C 109.5 . . ?
 H13B C134 H13C 109.5 . . ?
 C23 C24 H24A 107.5 . . ?
 C23 C24 H24B 107.5 . . ?
 C23 C24 C25 119.4(10) . . ?
 H24A C24 H24B 107.0 . . ?
 C25 C24 H24A 107.5 . . ?
 C25 C24 H24B 107.5 . . ?
 C12 C17 H17A 106.8 . . ?
 C18 C17 C12 112.2(6) . . ?
 C18 C17 H17A 106.8 . . ?
 C16 C17 C12 108.5(6) . . ?
 C16 C17 H17A 106.8 . . ?
 C16 C17 C18 115.4(7) . . ?
 C17 C18 H18A 107.1 . . ?
 C21 C18 C17 110.1(8) . . ?
 C21 C18 H18A 107.1 . . ?
 C19 C18 C17 114.0(8) . . ?
 C19 C18 H18A 107.1 . . ?
 C19 C18 C21 111.0(8) . . ?
 N16 C115 H11A 110.4 . . ?
 N16 C115 H11B 110.4 . . ?
 N16 C115 C114 106.5(8) . . ?
 H11A C115 H11B 108.6 . . ?
 C114 C115 H11A 110.4 . . ?
 C114 C115 H11B 110.4 . . ?
 O18 C90 N12 121.6(9) . . ?
 O18 C90 C89 123.7(8) . . ?
 N12 C90 C89 114.6(8) . . ?
 C17 C16 H16A 109.0 . . ?
 C17 C16 H16B 109.0 . . ?
 H16A C16 H16B 107.8 . . ?
 C15 C16 C17 113.1(7) . . ?
 C15 C16 H16A 109.0 . . ?
 C15 C16 H16B 109.0 . . ?
 C85 C84 H84A 109.3 . . ?
 C85 C84 H84B 109.3 . . ?
 H84A C84 H84B 108.0 . . ?
 C83 C84 C85 111.4(7) . . ?
 C83 C84 H84A 109.3 . . ?
 C83 C84 H84B 109.3 . . ?
 N5 C33 H33 106.6 . . ?
 N5 C33 C38 108.5(7) . . ?
 N5 C33 C34 112.3(9) . . ?
 C38 C33 H33 106.6 . . ?
 C34 C33 H33 106.6 . . ?
 C34 C33 C38 115.7(8) . . ?
 C33 C38 H38 106.0 . . ?
 C39 C38 C33 112.3(7) . . ?
 C39 C38 H38 106.0 . . ?
 C37 C38 C33 110.6(9) . . ?
 C37 C38 H38 106.0 . . ?
 C37 C38 C39 115.3(10) . . ?
 O11 C48 N7 111.7(7) . . ?
 O10 C48 O11 126.4(9) . . ?
 O10 C48 N7 121.9(9) . . ?
 N3 C22 C21 115.6(9) . . ?
 O4 C22 N3 121.9(10) . . ?
 O4 C22 C21 122.4(9) . . ?
 O11 C49 C52 104.0(7) . . ?
 O11 C49 C51 108.2(8) . . ?
 C50 C49 O11 110.9(8) . . ?
 C50 C49 C52 110.1(11) . . ?
 C50 C49 C51 110.4(9) . . ?
 C51 C49 C52 113.1(10) . . ?
 N13 C94 H94A 109.6 . . ?
 N13 C94 H94B 109.6 . . ?
 H94A C94 H94B 108.1 . . ?
 C93 C94 N13 110.2(8) . . ?
 C93 C94 H94A 109.6 . . ?
 C93 C94 H94B 109.6 . . ?
 C59 C60 H60 105.8 . . ?
 C59 C60 C61 113.5(9) . . ?
 C63 C60 H60 105.8 . . ?
 C63 C60 C59 108.9(8) . . ?
 C63 C60 C61 116.1(8) . . ?
 C61 C60 H60 105.8 . . ?
 O25 C117 C119 110.2(7) . . ?
 O25 C117 C118 111.3(8) . . ?
 O25 C117 C120 104.7(6) . . ?
 C119 C117 C118 110.9(7) . . ?
 C119 C117 C120 110.6(9) . . ?
 C118 C117 C120 108.9(9) . . ?
 C2 C1 C7 117.5(10) . . ?
 C6 C1 C2 121.6(11) . . ?
 C6 C1 C7 120.9(11) . . ?
 C85 C86 H86 105.7 . . ?
 C85 C86 C87 116.0(8) . . ?
 C85 C86 C89 111.7(8) . . ?
 C87 C86 H86 105.7 . . ?
 C87 C86 C89 111.1(7) . . ?
 C89 C86 H86 105.7 . . ?
 C86 C87 H87A 108.7 . . ?
 C86 C87 H87B 108.7 . . ?
 H87A C87 H87B 107.6 . . ?
 C88 C87 C86 114.2(10) . . ?
 C88 C87 H87A 108.7 . . ?
 C88 C87 H87B 108.7 . . ?
 C54 C59 H59 108.0 . . ?
 C54 C59 C58 107.1(10) . . ?
 C60 C59 C54 112.2(7) . . ?
 C60 C59 H59 108.0 . . ?
 C60 C59 C58 113.3(7) . . ?
 C58 C59 H59 108.0 . . ?
 C16 C15 H15A 109.9 . . ?
 C16 C15 H15B 109.9 . . ?
 C16 C15 C14 109.1(7) . . ?
 H15A C15 H15B 108.3 . . ?
 C14 C15 H15A 109.9 . . ?
 C14 C15 H15B 109.9 . . ?
 C65 C66 H66A 109.5 . . ?
 C65 C66 H66B 109.5 . . ?
 C65 C66 H66C 109.5 . . ?
 H66A C66 H66B 109.5 . . ?
 H66A C66 H66C 109.5 . . ?
 H66B C66 H66C 109.5 . . ?
 H11C C110 H11D 107.9 . . ?
 C111 C110 H11C 109.2 . . ?
 C111 C110 H11D 109.2 . . ?
 C111 C110 C107 112.0(9) . . ?
 C107 C110 H11C 109.2 . . ?
 C107 C110 H11D 109.2 . . ?
 H12A C124 H12B 108.3 . . ?
 C123 C124 H12A 109.9 . . ?
 C123 C124 H12B 109.9 . . ?
 C125 C124 H12A 109.9 . . ?
 C125 C124 H12B 109.9 . . ?
 C125 C124 C123 109.1(7) . . ?
 O22 C111 N15 123.0(8) . . ?
 O22 C111 C110 122.1(8) . . ?
 N15 C111 C110 114.9(8) . . ?
 C90 C89 C86 115.6(7) . . ?
 C90 C89 H89A 108.4 . . ?
 C90 C89 H89B 108.4 . . ?
 C86 C89 H89A 108.4 . . ?
 C86 C89 H89B 108.4 . . ?
 H89A C89 H89B 107.4 . . ?
 C110 C107 H107 107.2 . . ?
 C110 C107 C108 108.7(10) . . ?
 C106 C107 C110 111.2(9) . . ?
 C106 C107 H107 107.2 . . ?
 C106 C107 C108 115.1(12) . . ?
 C108 C107 H107 107.2 . . ?
 C84 C83 H83A 109.4 . . ?
 C84 C83 H83B 109.4 . . ?
 C84 C83 C82 111.0(7) . . ?
 H83A C83 H83B 108.0 . . ?
 C82 C83 H83A 109.4 . . ?
 C82 C83 H83B 109.4 . . ?
 C38 C39 H39 107.8 . . ?
 C42 C39 C38 109.3(7) . . ?
 C42 C39 H39 107.8 . . ?
 C42 C39 C40 110.2(9) . . ?
 C40 C39 C38 113.6(9) . . ?
 C40 C39 H39 107.8 . . ?
 N4 C26 H26A 109.3 . . ?
 N4 C26 H26B 109.3 . . ?
 H26A C26 H26B 107.9 . . ?
 C25 C26 N4 111.7(10) . . ?
 C25 C26 H26A 109.3 . . ?
 C25 C26 H26B 109.3 . . ?
 C132 C131 C128 114.1(7) . . ?
 C132 C131 H13D 108.7 . . ?
 C132 C131 H13E 108.7 . . ?
 C128 C131 H13D 108.7 . . ?
 C128 C131 H13E 108.7 . . ?
 H13D C131 H13E 107.6 . . ?
 C122 C123 C124 113.3(7) . . ?
 C122 C123 H12C 108.9 . . ?
 C122 C123 H12D 108.9 . . ?
 C124 C123 H12C 108.9 . . ?
 C124 C123 H12D 108.9 . . ?
 H12C C123 H12D 107.7 . . ?
 C115 C114 H11E 112.3 . . ?
 C115 C114 H11F 112.3 . . ?
 H11E C114 H11F 109.9 . . ?
 C113 C114 C115 97.1(13) . . ?
 C113 C114 H11E 112.3 . . ?
 C113 C114 H11F 112.3 . . ?
 O28 C136 H13F 109.5 . . ?
 O28 C136 H13G 109.5 . . ?
 O28 C136 H13H 109.5 . . ?
 H13F C136 H13G 109.5 . . ?
 H13F C136 H13H 109.5 . . ?
 H13G C136 H13H 109.5 . . ?
 C127 C126 H12E 109.0 . . ?
 C127 C126 H12F 109.0 . . ?
 H12E C126 H12F 107.8 . . ?
 C125 C126 C127 113.1(7) . . ?
 C125 C126 H12E 109.0 . . ?
 C125 C126 H12F 109.0 . . ?
 C18 C21 C22 113.3(7) . . ?
 C18 C21 H21A 108.9 . . ?
 C18 C21 H21B 108.9 . . ?
 C22 C21 H21A 108.9 . . ?
 C22 C21 H21B 108.9 . . ?
 H21A C21 H21B 107.7 . . ?
 C117 C119 H11G 109.5 . . ?
 C117 C119 H11H 109.5 . . ?
 C117 C119 H11I 109.5 . . ?
 H11G C119 H11H 109.5 . . ?
 H11G C119 H11I 109.5 . . ?
 H11H C119 H11I 109.5 . . ?
 C24 C25 H25A 108.9 . . ?
 C24 C25 H25B 108.9 . . ?
 C26 C25 C24 113.5(14) . . ?
 C26 C25 H25A 108.9 . . ?
 C26 C25 H25B 108.9 . . ?
 H25A C25 H25B 107.7 . . ?
 N14 C101 H101 107.9 . . ?
 N14 C101 C106 110.2(9) . . ?
 N14 C101 C102 110.0(11) . . ?
 C106 C101 H101 107.9 . . ?
 C106 C101 C102 112.8(10) . . ?
 C102 C101 H101 107.9 . . ?
 N7 C47 H47A 109.2 . . ?
 N7 C47 H47B 109.2 . . ?
 N7 C47 C46 112.3(10) . . ?
 H47A C47 H47B 107.9 . . ?
 C46 C47 H47A 109.2 . . ?
 C46 C47 H47B 109.2 . . ?
 C59 C58 H58A 108.6 . . ?
 C59 C58 H58B 108.6 . . ?
 H58A C58 H58B 107.6 . . ?
 C57 C58 C59 114.6(8) . . ?
 C57 C58 H58A 108.6 . . ?
 C57 C58 H58B 108.6 . . ?
 C13 C14 C15 109.6(6) . . ?
 C13 C14 H14A 109.7 . . ?
 C13 C14 H14B 109.7 . . ?
 C15 C14 H14A 109.7 . . ?
 C15 C14 H14B 109.7 . . ?
 H14A C14 H14B 108.2 . . ?
 C81 C82 C83 111.2(7) . . ?
 C81 C82 H82A 109.4 . . ?
 C81 C82 H82B 109.4 . . ?
 C83 C82 H82A 109.4 . . ?
 C83 C82 H82B 109.4 . . ?
 H82A C82 H82B 108.0 . . ?
 C92 C93 H93A 109.8 . . ?
 C92 C93 H93B 109.8 . . ?
 C94 C93 C92 109.2(8) . . ?
 C94 C93 H93A 109.8 . . ?
 C94 C93 H93B 109.8 . . ?
 H93A C93 H93B 108.3 . . ?
 C128 C129 H12G 108.9 . . ?
 C128 C129 H12H 108.9 . . ?
 H12G C129 H12H 107.7 . . ?
 C130 C129 C128 113.4(8) . . ?
 C130 C129 H12G 108.9 . . ?
 C130 C129 H12H 108.9 . . ?
 C1 C2 H2A 121.1 . . ?
 C3 C2 C1 117.8(12) . . ?
 C3 C2 H2A 121.1 . . ?
 C64 C63 H63A 107.8 . . ?
 C64 C63 H63B 107.8 . . ?
 C60 C63 C64 118.0(8) . . ?
 C60 C63 H63A 107.8 . . ?
 C60 C63 H63B 107.8 . . ?
 H63A C63 H63B 107.1 . . ?
 O8 C43 C42 117.8(13) . . ?
 O8 C43 N6 123.3(9) . . ?
 N6 C43 C42 118.9(11) . . ?
 C54 C55 H55A 109.3 . . ?
 C54 C55 H55B 109.3 . . ?
 C54 C55 C56 111.7(9) . . ?
 H55A C55 H55B 107.9 . . ?
 C56 C55 H55A 109.3 . . ?
 C56 C55 H55B 109.3 . . ?
 C39 C42 H42A 109.3 . . ?
 C39 C42 H42B 109.3 . . ?
 C43 C42 C39 111.8(8) . . ?
 C43 C42 H42A 109.3 . . ?
 C43 C42 H42B 109.3 . . ?
 H42A C42 H42B 107.9 . . ?
 O15 C75 C69 109.8(7) . . ?
 O15 C75 H75A 109.7 . . ?
 O15 C75 H75B 109.7 . . ?
 C69 C75 H75A 109.7 . . ?
 C69 C75 H75B 109.7 . . ?
 H75A C75 H75B 108.2 . . ?
 C117 C118 H11J 109.5 . . ?
 C117 C118 H11K 109.5 . . ?
 C117 C118 H11L 109.5 . . ?
 H11J C118 H11K 109.5 . . ?
 H11J C118 H11L 109.5 . . ?
 H11K C118 H11L 109.5 . . ?
 C53 C44 H44 103.1 . . ?
 C53 C44 C45 118.0(13) . . ?
 N6 C44 C53 111.8(10) . . ?
 N6 C44 H44 103.1 . . ?
 N6 C44 C45 115.2(11) . . ?
 C45 C44 H44 103.1 . . ?
 C69 C74 H74 120.2 . . ?
 C69 C74 C73 119.6(12) . . ?
 C73 C74 H74 120.2 . . ?
 C49 C52 H52A 109.5 . . ?
 C49 C52 H52B 109.5 . . ?
 C49 C52 H52C 109.5 . . ?
 H52A C52 H52B 109.5 . . ?
 H52A C52 H52C 109.5 . . ?
 H52B C52 H52C 109.5 . . ?
 C107 C106 C101 114.2(9) . . ?
 C107 C106 H106 105.8 . . ?
 C107 C106 C105 116.3(12) . . ?
 C101 C106 H106 105.8 . . ?
 C105 C106 C101 108.0(10) . . ?
 C105 C106 H106 105.8 . . ?
 C114 C113 H11M 112.1 . . ?
 C114 C113 H11N 112.1 . . ?
 C114 C113 C112 98.4(14) . . ?
 H11M C113 H11N 109.7 . . ?
 C112 C113 H11M 112.1 . . ?
 C112 C113 H11N 112.1 . . ?
 C124 C125 C126 108.5(9) . . ?
 C124 C125 H12I 110.0 . . ?
 C124 C125 H12J 110.0 . . ?
 C126 C125 H12I 110.0 . . ?
 C126 C125 H12J 110.0 . . ?
 H12I C125 H12J 108.4 . . ?
 C43 N6 C44 119.8(10) . . ?
 C43 N6 H6 120.1 . . ?
 C44 N6 H6 120.1 . . ?
 C49 C50 H50A 109.5 . . ?
 C49 C50 H50B 109.5 . . ?
 C49 C50 H50C 109.5 . . ?
 H50A C50 H50B 109.5 . . ?
 H50A C50 H50C 109.5 . . ?
 H50B C50 H50C 109.5 . . ?
 C55 C56 H56A 109.6 . . ?
 C55 C56 H56B 109.6 . . ?
 C55 C56 C57 110.3(12) . . ?
 H56A C56 H56B 108.1 . . ?
 C57 C56 H56A 109.6 . . ?
 C57 C56 H56B 109.6 . . ?
 H98A C98 H98B 109.5 . . ?
 H98A C98 H98C 109.5 . . ?
 H98B C98 H98C 109.5 . . ?
 C96 C98 H98A 109.5 . . ?
 C96 C98 H98B 109.5 . . ?
 C96 C98 H98C 109.5 . . ?
 O6 C28 C31 110.5(8) . . ?
 O6 C28 C29 105.8(10) . . ?
 C30 C28 O6 101.7(8) . . ?
 C30 C28 C31 111.4(11) . . ?
 C30 C28 C29 111.9(11) . . ?
 C31 C28 C29 114.6(11) . . ?
 H62A C62 H62B 109.5 . . ?
 H62A C62 H62C 109.5 . . ?
 H62B C62 H62C 109.5 . . ?
 C61 C62 H62A 109.5 . . ?
 C61 C62 H62B 109.5 . . ?
 C61 C62 H62C 109.5 . . ?
 C28 C30 H30A 109.5 . . ?
 C28 C30 H30B 109.5 . . ?
 C28 C30 H30C 109.5 . . ?
 H30A C30 H30B 109.5 . . ?
 H30A C30 H30C 109.5 . . ?
 H30B C30 H30C 109.5 . . ?
 C47 C46 H46A 107.9 . . ?
 C47 C46 H46B 107.9 . . ?
 H46A C46 H46B 107.2 . . ?
 C45 C46 C47 117.4(17) . . ?
 C45 C46 H46A 107.9 . . ?
 C45 C46 H46B 107.9 . . ?
 C121 C112 N15 112.8(8) . . ?
 C121 C112 C113 102.4(9) . . ?
 C121 C112 H112 110.4 . . ?
 N15 C112 C113 110.1(7) . . ?
 N15 C112 H112 110.4 . . ?
 C113 C112 H112 110.4 . . ?
 C106 C105 H10A 108.9 . . ?
 C106 C105 H10B 108.9 . . ?
 H10A C105 H10B 107.7 . . ?
 C104 C105 C106 113.6(14) . . ?
 C104 C105 H10A 108.9 . . ?
 C104 C105 H10B 108.9 . . ?
 O20 C96 C98 102.1(8) . . ?
 O20 C96 C97 110.5(9) . . ?
 O20 C96 C99 109.9(11) . . ?
 C98 C96 C97 108.5(11) . . ?
 C98 C96 C99 110.5(12) . . ?
 C99 C96 C97 114.6(11) . . ?
 H41A C41 H41B 109.5 . . ?
 H41A C41 H41C 109.5 . . ?
 H41B C41 H41C 109.5 . . ?
 C40 C41 H41A 109.5 . . ?
 C40 C41 H41B 109.5 . . ?
 C40 C41 H41C 109.5 . . ?
 C49 C51 H51A 109.5 . . ?
 C49 C51 H51B 109.5 . . ?
 C49 C51 H51C 109.5 . . ?
 H51A C51 H51B 109.5 . . ?
 H51A C51 H51C 109.5 . . ?
 H51B C51 H51C 109.5 . . ?
 O1 C7 C1 108.1(7) . . ?
 O1 C7 H7A 110.1 . . ?
 O1 C7 H7B 110.1 . . ?
 C1 C7 H7A 110.1 . . ?
 C1 C7 H7B 110.1 . . ?
 H7A C7 H7B 108.4 . . ?
 C60 C61 H61A 109.7 . . ?
 C60 C61 H61B 109.7 . . ?
 C62 C61 C60 109.8(8) . . ?
 C62 C61 H61A 109.7 . . ?
 C62 C61 H61B 109.7 . . ?
 H61A C61 H61B 108.2 . . ?
 C44 C45 H45A 108.7 . . ?
 C44 C45 H45B 108.7 . . ?
 C46 C45 C44 114(2) . . ?
 C46 C45 H45A 108.7 . . ?
 C46 C45 H45B 108.7 . . ?
 H45A C45 H45B 107.6 . . ?
 C39 C40 H40A 109.3 . . ?
 C39 C40 H40B 109.3 . . ?
 C41 C40 C39 111.5(11) . . ?
 C41 C40 H40A 109.3 . . ?
 C41 C40 H40B 109.3 . . ?
 H40A C40 H40B 108.0 . . ?
 C69 C70 H70 120.9 . . ?
 C69 C70 C71 118.2(16) . . ?
 C71 C70 H70 120.9 . . ?
 C107 C108 H10C 108.5 . . ?
 C107 C108 H10D 108.5 . . ?
 H10C C108 H10D 107.5 . . ?
 C109 C108 C107 115.1(13) . . ?
 C109 C108 H10C 108.5 . . ?
 C109 C108 H10D 108.5 . . ?
 C101 C102 H10E 109.5 . . ?
 C101 C102 H10F 109.5 . . ?
 H10E C102 H10F 108.0 . . ?
 C103 C102 C101 110.9(14) . . ?
 C103 C102 H10E 109.5 . . ?
 C103 C102 H10F 109.5 . . ?
 C38 C37 H37A 108.9 . . ?
 C38 C37 H37B 108.9 . . ?
 H37A C37 H37B 107.8 . . ?
 C36 C37 C38 113.2(12) . . ?
 C36 C37 H37A 108.9 . . ?
 C36 C37 H37B 108.9 . . ?
 C33 C34 H34A 109.7 . . ?
 C33 C34 H34B 109.7 . . ?
 C33 C34 C35 110.0(14) . . ?
 H34A C34 H34B 108.2 . . ?
 C35 C34 H34A 109.7 . . ?
 C35 C34 H34B 109.7 . . ?
 C58 C57 C56 110.6(10) . . ?
 C58 C57 H57A 109.5 . . ?
 C58 C57 H57B 109.5 . . ?
 C56 C57 H57A 109.5 . . ?
 C56 C57 H57B 109.5 . . ?
 H57A C57 H57B 108.1 . . ?
 C117 C120 H12K 109.5 . . ?
 C117 C120 H12L 109.5 . . ?
 C117 C120 H12M 109.5 . . ?
 H12K C120 H12L 109.5 . . ?
 H12K C120 H12M 109.5 . . ?
 H12L C120 H12M 109.5 . . ?
 C1 C6 H6A 120.7 . . ?
 C1 C6 C5 118.6(14) . . ?
 C5 C6 H6A 120.7 . . ?
 C129 C130 H13I 109.5 . . ?
 C129 C130 H13J 109.5 . . ?
 C129 C130 H13K 109.5 . . ?
 H13I C130 H13J 109.5 . . ?
 H13I C130 H13K 109.5 . . ?
 H13J C130 H13K 109.5 . . ?
 C3 C4 H4A 119.2 . . ?
 C3 C4 C5 121.5(14) . . ?
 C5 C4 H4A 119.2 . . ?
 C105 C104 H10G 110.0 . . ?
 C105 C104 H10H 110.0 . . ?
 C105 C104 C103 108.3(13) . . ?
 H10G C104 H10H 108.4 . . ?
 C103 C104 H10G 110.0 . . ?
 C103 C104 H10H 110.0 . . ?
 C96 C97 H97A 109.5 . . ?
 C96 C97 H97B 109.5 . . ?
 C96 C97 H97C 109.5 . . ?
 H97A C97 H97B 109.5 . . ?
 H97A C97 H97C 109.5 . . ?
 H97B C97 H97C 109.5 . . ?
 C28 C31 H31A 109.5 . . ?
 C28 C31 H31B 109.5 . . ?
 C28 C31 H31C 109.5 . . ?
 H31A C31 H31B 109.5 . . ?
 H31A C31 H31C 109.5 . . ?
 H31B C31 H31C 109.5 . . ?
 C87 C88 H88A 109.5 . . ?
 C87 C88 H88B 109.5 . . ?
 C87 C88 H88C 109.5 . . ?
 H88A C88 H88B 109.5 . . ?
 H88A C88 H88C 109.5 . . ?
 H88B C88 H88C 109.5 . . ?
 C37 C36 H36A 108.9 . . ?
 C37 C36 H36B 108.9 . . ?
 C37 C36 C35 113.6(11) . . ?
 H36A C36 H36B 107.7 . . ?
 C35 C36 H36A 108.9 . . ?
 C35 C36 H36B 108.9 . . ?
 C34 C35 H35A 109.7 . . ?
 C34 C35 H35B 109.7 . . ?
 C36 C35 C34 109.6(11) . . ?
 C36 C35 H35A 109.7 . . ?
 C36 C35 H35B 109.7 . . ?
 H35A C35 H35B 108.2 . . ?
 C108 C109 H10I 109.5 . . ?
 C108 C109 H10J 109.5 . . ?
 C108 C109 H10K 109.5 . . ?
 H10I C109 H10J 109.5 . . ?
 H10I C109 H10K 109.5 . . ?
 H10J C109 H10K 109.5 . . ?
 C70 C71 H71 120.6 . . ?
 C72 C71 C70 118.8(14) . . ?
 C72 C71 H71 120.6 . . ?
 C28 C29 H29A 109.5 . . ?
 C28 C29 H29B 109.5 . . ?
 C28 C29 H29C 109.5 . . ?
 H29A C29 H29B 109.5 . . ?
 H29A C29 H29C 109.5 . . ?
 H29B C29 H29C 109.5 . . ?
 C2 C3 H3A 118.7 . . ?
 C4 C3 C2 122.5(13) . . ?
 C4 C3 H3A 118.7 . . ?
 C71 C72 H72 118.3 . . ?
 C73 C72 C71 123.5(15) . . ?
 C73 C72 H72 118.3 . . ?
 C74 C73 H73 121.0 . . ?
 C72 C73 C74 118.0(18) . . ?
 C72 C73 H73 121.0 . . ?
 C102 C103 C104 111.0(10) . . ?
 C102 C103 H10L 109.4 . . ?
 C102 C103 H10M 109.4 . . ?
 C104 C103 H10L 109.4 . . ?
 C104 C103 H10M 109.4 . . ?
 H10L C103 H10M 108.0 . . ?
 C96 C99 H99A 109.5 . . ?
 C96 C99 H99B 109.5 . . ?
 C96 C99 H99C 109.5 . . ?
 H99A C99 H99B 109.5 . . ?
 H99A C99 H99C 109.5 . . ?
 H99B C99 H99C 109.5 . . ?
 C6 C5 H5A 121.5 . . ?
 C4 C5 C6 117.0(11) . . ?
 C4 C5 H5A 121.5 . . ?
 C18 C19 H19A 108.7 . . ?
 C18 C19 H19B 108.7 . . ?
 H19A C19 H19B 107.6 . . ?
 C20 C19 C18 114.1(11) . . ?
 C20 C19 H19A 108.7 . . ?
 C20 C19 H19B 108.7 . . ?
 C19 C20 H20A 109.5 . . ?
 C19 C20 H20B 109.5 . . ?
 C19 C20 H20C 109.5 . . ?
 H20A C20 H20B 109.5 . . ?
 H20A C20 H20C 109.5 . . ?
 H20B C20 H20C 109.5 . . ?

loop_
  _geom_torsion_atom_site_label_1
  _geom_torsion_atom_site_label_2
  _geom_torsion_atom_site_label_3
  _geom_torsion_atom_site_label_4
  _geom_torsion
  _geom_torsion_site_symmetry_1
  _geom_torsion_site_symmetry_2
  _geom_torsion_site_symmetry_3
  _geom_torsion_site_symmetry_4
  _geom_torsion_publ_flag
 O21 C100 N14 C101 8.9(15) . . . . ?
 O21 C100 C91 N12 -32.7(9) . . . . ?
 O21 C100 C91 C92 92.3(10) . . . . ?
 O3 C11 C9 N1 -50.8(8) . . . . ?
 O3 C11 C9 C10 67.9(8) . . . . ?
 O7 C32 N5 C33 5.0(12) . . . . ?
 O7 C32 C23 N3 -28.9(9) . . . . ?
 O7 C32 C23 C24 94.0(9) . . . . ?
 O17 C79 N11 C80 1.8(11) . . . . ?
 O17 C79 C77 N10 -52.5(8) . . . . ?
 O17 C79 C77 C78 68.6(8) . . . . ?
 O28 C135 C133 N18 163.3(6) . . . . ?
 O28 C135 C133 C134 -72.7(8) . . . . ?
 N2 C11 C9 N1 129.3(6) . . . . ?
 N2 C11 C9 C10 -112.0(7) . . . . ?
 N2 C12 C13 C14 -179.6(6) . . . . ?
 N2 C12 C17 C18 -54.8(8) . . . . ?
 N2 C12 C17 C16 176.6(6) . . . . ?
 C79 N11 C80 C81 -108.5(8) . . . . ?
 C79 N11 C80 C85 131.1(7) . . . . ?
 O13 C67 C65 N9 -19.4(11) . . . . ?
 O13 C67 C65 C66 105.5(10) . . . . ?
 C32 N5 C33 C38 122.6(8) . . . . ?
 C32 N5 C33 C34 -108.3(9) . . . . ?
 C32 C23 C24 C25 162.0(10) . . . . ?
 O27 C135 C133 N18 -19.3(11) . . . . ?
 O27 C135 C133 C134 104.7(9) . . . . ?
 N17 C122 C127 C128 -62.0(8) . . . . ?
 N17 C122 C127 C126 168.7(7) . . . . ?
 N17 C122 C123 C124 -175.1(7) . . . . ?
 N17 C121 C112 N15 142.1(8) . . . . ?
 N17 C121 C112 C113 -99.6(8) . . . . ?
 N18 C132 C131 C128 -60.8(11) . . . . ?
 O9 C53 C44 N6 -34.1(16) . . . . ?
 O9 C53 C44 C45 102.9(13) . . . . ?
 O23 C121 C112 N15 -43.0(12) . . . . ?
 O23 C121 C112 C113 75.3(9) . . . . ?
 O6 C27 N4 C26 -170.2(9) . . . . ?
 N11 C79 C77 N10 128.1(6) . . . . ?
 N11 C79 C77 C78 -110.9(6) . . . . ?
 O18 C90 C89 C86 120.7(9) . . . . ?
 O14 C67 C65 N9 162.1(6) . . . . ?
 O14 C67 C65 C66 -73.0(8) . . . . ?
 N9 C64 C63 C60 -56.9(13) . . . . ?
 C11 N2 C12 C13 -110.3(7) . . . . ?
 C11 N2 C12 C17 129.7(7) . . . . ?
 O5 C27 N4 C26 3.1(16) . . . . ?
 C100 N14 C101 C106 117.2(11) . . . . ?
 C100 N14 C101 C102 -117.8(11) . . . . ?
 C100 C91 C92 C93 160.1(7) . . . . ?
 N16 C115 C114 C113 76.8(12) . . . . ?
 N8 C53 C44 N6 148.8(11) . . . . ?
 N8 C53 C44 C45 -74.1(15) . . . . ?
 N8 C54 C59 C60 -61.8(10) . . . . ?
 N8 C54 C59 C58 173.2(7) . . . . ?
 N8 C54 C55 C56 -177.4(10) . . . . ?
 N5 C32 C23 N3 151.6(6) . . . . ?
 N5 C32 C23 C24 -85.5(8) . . . . ?
 N5 C33 C38 C39 -55.6(9) . . . . ?
 N5 C33 C38 C37 174.1(9) . . . . ?
 N5 C33 C34 C35 -176.3(8) . . . . ?
 C27 O6 C28 C30 178.3(9) . . . . ?
 C27 O6 C28 C31 -63.4(13) . . . . ?
 C27 O6 C28 C29 61.2(11) . . . . ?
 C27 N4 C26 C25 -85.9(14) . . . . ?
 C9 N1 C8 O2 -12.2(14) . . . . ?
 C9 N1 C8 O1 174.3(7) . . . . ?
 O8 C43 C42 C39 108.4(11) . . . . ?
 O8 C43 N6 C44 3(2) . . . . ?
 N3 C23 C24 C25 -75.8(11) . . . . ?
 N3 C22 C21 C18 -62.9(10) . . . . ?
 C23 C32 N5 C33 -175.5(8) . . . . ?
 C23 N3 C22 O4 -6.1(12) . . . . ?
 C23 N3 C22 C21 177.8(7) . . . . ?
 C23 C24 C25 C26 70.3(14) . . . . ?
 C122 N17 C121 O23 -6.3(11) . . . . ?
 C122 N17 C121 C112 168.5(7) . . . . ?
 C122 C127 C128 C131 151.9(7) . . . . ?
 C122 C127 C128 C129 -82.7(10) . . . . ?
 C122 C127 C126 C125 -53.7(11) . . . . ?
 N14 C100 C91 N12 149.0(7) . . . . ?
 N14 C100 C91 C92 -86.0(9) . . . . ?
 N14 C101 C106 C107 -54.0(13) . . . . ?
 N14 C101 C106 C105 174.9(12) . . . . ?
 N14 C101 C102 C103 -177.6(10) . . . . ?
 C121 N17 C122 C127 119.2(7) . . . . ?
 C121 N17 C122 C123 -119.5(8) . . . . ?
 N12 C91 C92 C93 -76.7(9) . . . . ?
 N12 C90 C89 C86 -61.8(11) . . . . ?
 C12 N2 C11 O3 1.0(10) . . . . ?
 C12 N2 C11 C9 -179.1(6) . . . . ?
 C12 C13 C14 C15 61.3(9) . . . . ?
 C12 C17 C18 C21 150.7(7) . . . . ?
 C12 C17 C18 C19 -83.8(8) . . . . ?
 C12 C17 C16 C15 -57.0(9) . . . . ?
 N13 C94 C93 C92 165.9(6) . . . . ?
 C91 C100 N14 C101 -172.8(10) . . . . ?
 C91 N12 C90 O18 -7.3(11) . . . . ?
 C91 N12 C90 C89 175.1(7) . . . . ?
 C91 C92 C93 C94 66.8(10) . . . . ?
 C8 N1 C9 C11 -71.4(8) . . . . ?
 C8 N1 C9 C10 167.9(7) . . . . ?
 C8 O1 C7 C1 174.6(9) . . . . ?
 O4 C22 C21 C18 121.1(9) . . . . ?
 C116 O25 C117 C119 -64.4(9) . . . . ?
 C116 O25 C117 C118 59.1(10) . . . . ?
 C116 O25 C117 C120 176.6(8) . . . . ?
 C116 N16 C115 C114 -114.6(8) . . . . ?
 C85 C84 C83 C82 57.1(10) . . . . ?
 C85 C86 C87 C88 162.4(8) . . . . ?
 C85 C86 C89 C90 -62.2(10) . . . . ?
 C77 C79 N11 C80 -178.8(6) . . . . ?
 C77 N10 C76 O15 171.7(6) . . . . ?
 C77 N10 C76 O16 -10.0(12) . . . . ?
 C80 C81 C82 C83 56.4(10) . . . . ?
 C80 C85 C84 C83 -57.6(9) . . . . ?
 C80 C85 C86 C87 -81.0(8) . . . . ?
 C80 C85 C86 C89 150.4(7) . . . . ?
 C13 C12 C17 C18 -175.2(6) . . . . ?
 C13 C12 C17 C16 56.2(8) . . . . ?
 N4 C26 C25 C24 165.6(9) . . . . ?
 C53 N8 C54 C59 113.5(9) . . . . ?
 C53 N8 C54 C55 -123.5(10) . . . . ?
 C53 C44 N6 C43 -68.1(17) . . . . ?
 C53 C44 C45 C46 -62(2) . . . . ?
 C133 N18 C132 O26 -1.6(12) . . . . ?
 C133 N18 C132 C131 -176.2(7) . . . . ?
 N7 C47 C46 C45 -68(2) . . . . ?
 C69 C74 C73 C72 0(3) . . . . ?
 C69 C70 C71 C72 2(2) . . . . ?
 C95 O20 C96 C98 178.3(10) . . . . ?
 C95 O20 C96 C97 -66.5(13) . . . . ?
 C95 O20 C96 C99 61.0(11) . . . . ?
 C95 N13 C94 C93 -83.1(11) . . . . ?
 C68 O14 C67 O13 -0.7(11) . . . . ?
 C68 O14 C67 C65 177.9(7) . . . . ?
 C127 C122 C123 C124 -52.3(9) . . . . ?
 C127 C128 C131 C132 -56.9(11) . . . . ?
 C127 C128 C129 C130 175.3(11) . . . . ?
 C127 C126 C125 C124 59.1(11) . . . . ?
 C132 N18 C133 C135 -89.9(8) . . . . ?
 C132 N18 C133 C134 145.8(8) . . . . ?
 O26 C132 C131 C128 125.1(10) . . . . ?
 C65 N9 C64 O12 -1.7(15) . . . . ?
 C65 N9 C64 C63 174.6(8) . . . . ?
 C64 N9 C65 C67 -81.8(10) . . . . ?
 C64 N9 C65 C66 155.5(9) . . . . ?
 C54 N8 C53 O9 -1.2(14) . . . . ?
 C54 N8 C53 C44 175.8(9) . . . . ?
 C54 C59 C58 C57 -55.3(15) . . . . ?
 C54 C55 C56 C57 56.1(13) . . . . ?
 C128 C127 C126 C125 178.5(9) . . . . ?
 C76 O15 C75 C69 174.8(9) . . . . ?
 C76 N10 C77 C79 -70.0(8) . . . . ?
 C76 N10 C77 C78 169.1(7) . . . . ?
 C17 C12 C13 C14 -59.7(8) . . . . ?
 C17 C18 C21 C22 -64.1(10) . . . . ?
 C17 C18 C19 C20 165.4(9) . . . . ?
 C17 C16 C15 C14 58.8(9) . . . . ?
 C18 C17 C16 C15 176.2(7) . . . . ?
 C115 N16 C116 O25 176.2(6) . . . . ?
 C115 N16 C116 O24 -4.0(12) . . . . ?
 C115 C114 C113 C112 -172.8(8) . . . . ?
 C90 N12 C91 C100 -73.1(7) . . . . ?
 C90 N12 C91 C92 162.5(6) . . . . ?
 C16 C17 C18 C21 -84.4(9) . . . . ?
 C16 C17 C18 C19 41.1(10) . . . . ?
 C16 C15 C14 C13 -59.2(10) . . . . ?
 C84 C85 C80 N11 177.0(7) . . . . ?
 C84 C85 C80 C81 56.4(9) . . . . ?
 C84 C85 C86 C87 41.7(10) . . . . ?
 C84 C85 C86 C89 -87.0(9) . . . . ?
 C84 C83 C82 C81 -55.4(10) . . . . ?
 C33 C38 C39 C42 149.5(7) . . . . ?
 C33 C38 C39 C40 -87.0(8) . . . . ?
 C33 C38 C37 C36 -47.3(12) . . . . ?
 C33 C34 C35 C36 55.2(16) . . . . ?
 C38 C33 C34 C35 -50.9(11) . . . . ?
 C38 C39 C42 C43 -65.1(12) . . . . ?
 C38 C39 C40 C41 162.0(9) . . . . ?
 C38 C37 C36 C35 56.3(14) . . . . ?
 C48 O11 C49 C52 174.6(10) . . . . ?
 C48 O11 C49 C50 56.3(12) . . . . ?
 C48 O11 C49 C51 -64.9(11) . . . . ?
 C48 N7 C47 C46 -85.8(11) . . . . ?
 C22 N3 C23 C32 -75.3(8) . . . . ?
 C22 N3 C23 C24 161.5(7) . . . . ?
 C49 O11 C48 O10 -4.4(16) . . . . ?
 C49 O11 C48 N7 176.5(8) . . . . ?
 C94 N13 C95 O19 0.6(15) . . . . ?
 C94 N13 C95 O20 -171.4(7) . . . . ?
 C60 C59 C58 C57 -179.6(13) . . . . ?
 C117 O25 C116 N16 177.6(6) . . . . ?
 C117 O25 C116 O24 -2.1(12) . . . . ?
 C1 C2 C3 C4 8(2) . . . . ?
 C1 C6 C5 C4 -1(2) . . . . ?
 C86 C85 C80 N11 -57.9(9) . . . . ?
 C86 C85 C80 C81 -178.5(7) . . . . ?
 C86 C85 C84 C83 177.2(7) . . . . ?
 C87 C86 C89 C90 166.6(8) . . . . ?
 C59 C54 C55 C56 -56.0(13) . . . . ?
 C59 C60 C63 C64 -62.6(11) . . . . ?
 C59 C60 C61 C62 159.2(9) . . . . ?
 C59 C58 C57 C56 58.2(17) . . . . ?
 C110 C107 C106 C101 145.7(8) . . . . ?
 C110 C107 C106 C105 -87.5(10) . . . . ?
 C110 C107 C108 C109 -68.2(13) . . . . ?
 C111 N15 C112 C121 -65.9(13) . . . . ?
 C111 N15 C112 C113 -179.6(9) . . . . ?
 C111 C110 C107 C106 -61.2(11) . . . . ?
 C111 C110 C107 C108 171.1(11) . . . . ?
 C89 C86 C87 C88 -68.6(10) . . . . ?
 C107 C110 C111 O22 109.3(11) . . . . ?
 C107 C110 C111 N15 -68.7(13) . . . . ?
 C107 C106 C105 C104 174.0(9) . . . . ?
 C39 C38 C37 C36 -176.0(8) . . . . ?
 C131 C128 C129 C130 -59.0(15) . . . . ?
 C123 C122 C127 C128 177.9(6) . . . . ?
 C123 C122 C127 C126 48.7(9) . . . . ?
 C123 C124 C125 C126 -60.1(9) . . . . ?
 C114 C113 C112 C121 158.5(11) . . . . ?
 C114 C113 C112 N15 -81.4(13) . . . . ?
 C136 O28 C135 O27 -0.4(12) . . . . ?
 C136 O28 C135 C133 177.1(8) . . . . ?
 C126 C127 C128 C131 -79.5(9) . . . . ?
 C126 C127 C128 C129 45.9(12) . . . . ?
 C21 C18 C19 C20 -69.5(11) . . . . ?
 C101 C106 C105 C104 -56.1(13) . . . . ?
 C101 C102 C103 C104 57(2) . . . . ?
 C47 N7 C48 O11 172.9(8) . . . . ?
 C47 N7 C48 O10 -6.3(16) . . . . ?
 C47 C46 C45 C44 170.5(13) . . . . ?
 C82 C81 C80 N11 -177.9(6) . . . . ?
 C82 C81 C80 C85 -57.6(9) . . . . ?
 O12 C64 C63 C60 119.2(13) . . . . ?
 C129 C128 C131 C132 177.7(9) . . . . ?
 C2 C1 C7 O1 112.1(11) . . . . ?
 C2 C1 C6 C5 -3.2(17) . . . . ?
 C63 C60 C59 C54 154.1(8) . . . . ?
 C63 C60 C59 C58 -84.5(12) . . . . ?
 C63 C60 C61 C62 -73.4(11) . . . . ?
 C55 C54 C59 C60 177.4(8) . . . . ?
 C55 C54 C59 C58 52.4(10) . . . . ?
 C55 C56 C57 C58 -56.9(14) . . . . ?
 C42 C39 C40 C41 -75.0(12) . . . . ?
 C42 C43 N6 C44 -178.2(12) . . . . ?
 C75 O15 C76 O16 -0.8(14) . . . . ?
 C75 O15 C76 N10 177.4(9) . . . . ?
 C75 C69 C74 C73 -178.6(13) . . . . ?
 C75 C69 C70 C71 177.3(10) . . . . ?
 C74 C69 C75 O15 117.1(11) . . . . ?
 C74 C69 C70 C71 -2.7(16) . . . . ?
 C106 C107 C108 C109 166.4(10) . . . . ?
 C106 C101 C102 C103 -54.1(13) . . . . ?
 C106 C105 C104 C103 60.4(14) . . . . ?
 C125 C124 C123 C122 59.4(10) . . . . ?
 N6 C43 C42 C39 -70.3(14) . . . . ?
 N6 C44 C45 C46 73(2) . . . . ?
 C28 O6 C27 O5 20.3(14) . . . . ?
 C28 O6 C27 N4 -166.9(8) . . . . ?
 C112 N15 C111 O22 0.9(15) . . . . ?
 C112 N15 C111 C110 178.9(10) . . . . ?
 C105 C104 C103 C102 -60(2) . . . . ?
 C96 O20 C95 O19 23.5(13) . . . . ?
 C96 O20 C95 N13 -164.3(8) . . . . ?
 C7 O1 C8 N1 178.2(9) . . . . ?
 C7 O1 C8 O2 4.2(14) . . . . ?
 C7 C1 C2 C3 179.3(11) . . . . ?
 C7 C1 C6 C5 177.5(10) . . . . ?
 C61 C60 C59 C54 -74.9(10) . . . . ?
 C61 C60 C59 C58 46.5(13) . . . . ?
 C61 C60 C63 C64 167.9(8) . . . . ?
 C45 C44 N6 C43 153.6(15) . . . . ?
 C40 C39 C42 C43 169.4(11) . . . . ?
 C70 C69 C75 O15 -62.8(14) . . . . ?
 C70 C69 C74 C73 1.3(18) . . . . ?
 C70 C71 C72 C73 -1(3) . . . . ?
 C108 C107 C106 C101 -90.2(9) . . . . ?
 C108 C107 C106 C105 36.6(11) . . . . ?
 C102 C101 C106 C107 -177.4(9) . . . . ?
 C102 C101 C106 C105 51.5(14) . . . . ?
 C37 C38 C39 C42 -82.7(9) . . . . ?
 C37 C38 C39 C40 40.9(10) . . . . ?
 C37 C36 C35 C34 -59.2(18) . . . . ?
 C34 C33 C38 C39 177.1(8) . . . . ?
 C34 C33 C38 C37 46.8(12) . . . . ?
 C6 C1 C2 C3 -0.1(17) . . . . ?
 C6 C1 C7 O1 -68.6(14) . . . . ?
 C71 C72 C73 C74 -1(3) . . . . ?
 C3 C4 C5 C6 8(2) . . . . ?
 C5 C4 C3 C2 -12(3) . . . . ?
 C19 C18 C21 C22 168.7(8) . . . . ?

_smtbx_masks_special_details       ?
loop_
  _smtbx_masks_void_nr
  _smtbx_masks_void_average_x
  _smtbx_masks_void_average_y
  _smtbx_masks_void_average_z
  _smtbx_masks_void_volume
  _smtbx_masks_void_count_electrons
  _smtbx_masks_void_content
 1 0.148 -0.029 0.676 73.2 11.3 ?
 2 -0.226 0.332 -0.082 263.2 48.9 ?
 3 -0.148 0.471 0.324 73.2 11.3 ?
 4 0.226 0.832 0.082 263.2 48.9 ?
 5 0.358 0.700 0.440 54.0 7.0 ?
 6 0.470 0.686 0.736 9.3 0.0 ?
 7 0.642 0.200 0.560 54.0 7.0 ?
 8 0.530 0.186 0.264 9.3 0.0 ?

_smtbx_masks_void_probe_radius     1.2
_smtbx_masks_void_truncation_radius  1.2
_shelx_res_file
;
TITL exp_2351_auto in P21 #4
    exp_2351_auto.res
    created by SHELXL-2017/1 at 13:57:20 on 20-Mar-2023
REM Best SHELXD solution FINAL CC 77.23
REM Fragments: 89 87 2 1 1
REM reset to P21 #4
CELL 1.54184 9.783201 55.620837 14.069389 90 90.3234 90
ZERR 4 0.000204 0.001192 0.000224 0 0.0018 0
LATT -1
SYMM -X,0.5+Y,-Z
SFAC C H N O
UNIT 272 452 36 56

L.S. 7 0 0
PLAN  6
TEMP -173
CONF
MORE -1
BOND $H
ABIN
fmap 2 53
acta
REM <olex2.extras>
REM <HklSrc "%.\\exp_2351_auto.hkl">
REM </olex2.extras>

WGHT    0.140500    0.449400
FVAR       0.41121
O21   4    0.787523    0.729800    0.113379    11.00000    0.07811    0.06678 =
         0.03031   -0.00242   -0.00124    0.00586
O3    4    0.206676    0.495537    0.909372    11.00000    0.06631    0.06619 =
         0.05072   -0.02186   -0.01061    0.01329
O7    4    0.296863    0.446095    0.632599    11.00000    0.06828    0.04682 =
         0.03908   -0.00214    0.00126   -0.01180
O17   4    0.705177    0.678947   -0.163227    11.00000    0.05969    0.08229 =
         0.04936   -0.01066    0.00712   -0.02105
O28   4    0.734145    0.789158    0.882148    11.00000    0.08513    0.07658 =
         0.05653    0.00228    0.01973   -0.00136
N2    3    0.166113    0.473120    0.779696    11.00000    0.05001    0.05458 =
         0.03742    0.00039   -0.00515    0.00596
AFIX  43
H2    2    0.204507    0.464419    0.734944    11.00000   -1.20000
AFIX   0

C79   1    0.744755    0.691582   -0.097177    11.00000    0.05243    0.05034 =
         0.03779    0.00463    0.01130   -0.01182
O13   4    0.361265    0.404914   -0.022919    11.00000    0.09207    0.05798 =
         0.05340    0.00847   -0.00535    0.00399
C32   1    0.342334    0.444919    0.552322    11.00000    0.05304    0.05484 =
         0.03123   -0.00663    0.00175   -0.02023
O27   4    0.845034    0.770175    0.764624    11.00000    0.10131    0.05363 =
         0.04729    0.01079    0.00705    0.00006
O25   4    1.045486    0.656511    0.708350    11.00000    0.08859    0.06002 =
         0.04912   -0.00885    0.01205    0.01877
O15   4    1.023951    0.638698   -0.026190    11.00000    0.10500    0.06931 =
         0.04617    0.01437    0.02180    0.02303
N17   3    1.003472    0.750484    0.593758    11.00000    0.06626    0.06415 =
         0.03108   -0.00467   -0.00666    0.00726
AFIX  43
H17   2    0.963766    0.751975    0.649416    11.00000   -1.20000
AFIX   0
O16   4    0.903874    0.664554    0.065472    11.00000    0.10244    0.09257 =
         0.03933    0.00976    0.02208    0.04004
N18   3    0.882280    0.813596    0.672258    11.00000    0.05211    0.05872 =
         0.05540    0.00544    0.00429   -0.00179
AFIX  43
H18   2    0.857383    0.808906    0.614988    11.00000   -1.20000
AFIX   0

O9    4    0.466171    0.431394    0.304116    11.00000    0.11655    0.06598 =
         0.04935   -0.00281    0.02686   -0.01398
O19   4    1.256343    0.632526    0.262156    11.00000    0.12798    0.09825 =
         0.07058    0.01824    0.02964   -0.01048
O23   4    0.964528    0.744092    0.435520    11.00000    0.13678    0.08695 =
         0.04022   -0.01700   -0.02833    0.04146
O6    4    0.744398    0.563746    0.341656    11.00000    0.07068    0.07856 =
         0.05317    0.00894   -0.00640   -0.01768
N11   3    0.663407    0.701762   -0.034499    11.00000    0.04339    0.06022 =
         0.04244   -0.00304   -0.00247   -0.01246
AFIX  43
H11   2    0.700539    0.710916    0.009645    11.00000   -1.20000
AFIX   0

N1    3    0.473637    0.501769    0.828570    11.00000    0.08162    0.05755 =
         0.04603    0.00655   -0.02066   -0.01953
AFIX  43
H1    2    0.528737    0.505568    0.875890    11.00000   -1.20000
AFIX   0

O18   4    0.599296    0.705391    0.310899    11.00000    0.07971    0.10658 =
         0.06922    0.00671    0.03290    0.02603
O14   4    0.244054    0.385902   -0.137691    11.00000    0.10824    0.06729 =
         0.04666    0.00146    0.00103   -0.01670
O20   4    1.242053    0.612926    0.404258    11.00000    0.07173    0.08633 =
         0.04769    0.01408    0.00676    0.01892
O11   4    0.549064    0.518043    0.037785    11.00000    0.09085    0.07764 =
         0.05290   -0.01209   -0.01216   -0.02816
O2    4    0.399852    0.512179    0.679575    11.00000    0.11362    0.09887 =
         0.04200    0.00266   -0.02055   -0.04909
N9    3    0.397328    0.360882    0.071758    11.00000    0.07424    0.06130 =
         0.05348    0.01736    0.00967    0.01416
AFIX  43
H9    2    0.372896    0.363884    0.130676    11.00000   -1.20000
AFIX   0
C11   1    0.247101    0.483517    0.844309    11.00000    0.05594    0.03742 =
         0.03526   -0.00295   -0.00809    0.00033
O5    4    0.760610    0.543693    0.483649    11.00000    0.16901    0.12080 =
         0.05812    0.01165   -0.02058    0.01399

O22   4    0.716091    0.784323    0.515828    11.00000    0.08388    0.06648 =
         0.05483   -0.02330   -0.01155    0.01130
C100  1    0.832898    0.730538    0.196301    11.00000    0.08137    0.07476 =
         0.03668    0.00272    0.00888    0.03144
N10   3    0.973630    0.674315   -0.082368    11.00000    0.06357    0.05175 =
         0.03654   -0.00254    0.01293    0.00230
AFIX  43
H10   2    1.027478    0.670535   -0.129978    11.00000   -1.20000
AFIX   0
N16   3    0.832976    0.665711    0.660656    11.00000    0.07899    0.06168 =
         0.04197   -0.00543    0.00724    0.00540
AFIX  43
H16   2    0.820879    0.669381    0.720866    11.00000   -1.20000
AFIX   0

O1    4    0.521144    0.537399    0.771697    11.00000    0.12572    0.07124 =
         0.05147    0.01215   -0.02158   -0.04321
N8    3    0.505749    0.426602    0.147671    11.00000    0.06384    0.08783 =
         0.05085    0.00641    0.00211    0.02063
AFIX  43
H8    2    0.465689    0.425640    0.091641    11.00000   -1.20000
AFIX   0
N5    3    0.375982    0.425107    0.507903    11.00000    0.08345    0.06305 =
         0.03182   -0.00740    0.00956   -0.02438
AFIX  43
H5    2    0.414458    0.426153    0.451668    11.00000   -1.20000
AFIX   0
C27   1    0.712272    0.546581    0.406605    11.00000    0.12293    0.06528 =
         0.04072    0.01362   -0.00759    0.01683
C9    1    0.397077    0.478561    0.827392    11.00000    0.05934    0.04311 =
         0.04023    0.00126   -0.01679   -0.00314
AFIX  13
H9A   2    0.408655    0.470558    0.764303    11.00000   -1.20000
AFIX   0
O8    4    0.256707    0.386543    0.235454    11.00000    0.06778    0.14368 =
         0.05954   -0.04146    0.01682   -0.02173
N3    3    0.271117    0.486340    0.520625    11.00000    0.09368    0.06588 =
         0.05693    0.01359   -0.04107   -0.01933
AFIX  43
H3    2    0.300159    0.498414    0.555753    11.00000   -1.20000
AFIX   0

O24   4    0.979073    0.650158    0.554176    11.00000    0.10144    0.08844 =
         0.04664   -0.01594    0.00680    0.01602
C135  1    0.795161    0.788194    0.797124    11.00000    0.06058    0.05764 =
         0.03943   -0.00079   -0.00439    0.00417
C23   1    0.367116    0.467704    0.492457    11.00000    0.08971    0.03586 =
         0.04223    0.00235   -0.00486   -0.01602
AFIX  13
H23   2    0.349850    0.463687    0.424158    11.00000   -1.20000
AFIX   0

C122  1    1.147932    0.754356    0.589803    11.00000    0.05756    0.08330 =
         0.04033    0.00463    0.00736    0.02250
AFIX  13
H122  2    1.179428    0.751657    0.523156    11.00000   -1.20000
AFIX   0
N14   3    0.860103    0.751127    0.241164    11.00000    0.17594    0.06603 =
         0.03217   -0.01466   -0.02773    0.05090
AFIX  43
H14   2    0.903091    0.750468    0.296213    11.00000   -1.20000
AFIX   0
C121  1    0.922373    0.744646    0.517729    11.00000    0.09768    0.03554 =
         0.06004   -0.00229   -0.02596    0.00762
N12   3    0.772344    0.689400    0.227093    11.00000    0.06398    0.06368 =
         0.04052    0.01132    0.01800    0.01639
AFIX  43
H12   2    0.801414    0.677275    0.192483    11.00000   -1.20000
AFIX   0

C12   1    0.017622    0.475356    0.779029    11.00000    0.05279    0.06766 =
         0.03318    0.00348   -0.00091    0.01058
AFIX  13
H12N  2   -0.010450    0.487897    0.825959    11.00000   -1.20000
AFIX   0

N13   3    1.098384    0.642162    0.371362    11.00000    0.11776    0.05895 =
         0.03842    0.01568    0.01015    0.02338
AFIX  43
H13   2    1.071684    0.639156    0.429792    11.00000   -1.20000
AFIX   0

C10   1    0.456409    0.462585    0.905492    11.00000    0.05177    0.06199 =
         0.06325    0.01506   -0.02096   -0.00355
AFIX 137
H10N  2    0.555187    0.460898    0.896407    11.00000   -1.50000
H10O  2    0.413240    0.446700    0.902618    11.00000   -1.50000
H10P  2    0.438919    0.469892    0.967628    11.00000   -1.50000
AFIX   0
O10   4    0.488212    0.523720    0.191355    11.00000    0.16857    0.17106 =
         0.04758   -0.03033    0.00475   -0.09251

C91   1    0.865601    0.708279    0.253447    11.00000    0.07200    0.07195 =
         0.03532   -0.00465    0.01298    0.02638
AFIX  13
H91   2    0.850178    0.712121    0.321988    11.00000   -1.20000
AFIX   0
C81   1    0.448943    0.721800   -0.065848    11.00000    0.06446    0.07450 =
         0.04669    0.01283   -0.00491    0.00024
AFIX  23
H81A  2    0.479151    0.735071   -0.023802    11.00000   -1.20000
H81B  2    0.478534    0.725675   -0.131255    11.00000   -1.20000
AFIX   0

C8    1    0.454925    0.516555    0.754607    11.00000    0.09388    0.07560 =
         0.03734   -0.00305   -0.00467   -0.02671
O4    4    0.098743    0.470083    0.439056    11.00000    0.08491    0.12284 =
         0.08043   -0.00047   -0.03219   -0.04351
C116  1    0.954221    0.656930    0.634145    11.00000    0.10308    0.05001 =
         0.04077    0.00076    0.00484    0.00697
C85   1    0.469585    0.692039    0.069223    11.00000    0.05049    0.08324 =
         0.04128    0.01439    0.00962   -0.01181
AFIX  13
H85   2    0.495665    0.705601    0.112319    11.00000   -1.20000
AFIX   0
C77   1    0.897864    0.696669   -0.083776    11.00000    0.05280    0.04371 =
         0.03554   -0.00252    0.00400    0.00170
AFIX  13
H77   2    0.912217    0.705204   -0.021965    11.00000   -1.20000
AFIX   0
C80   1    0.517812    0.698748   -0.034265    11.00000    0.04316    0.07531 =
         0.04086    0.00489    0.00065   -0.00880
AFIX  13
H80   2    0.492169    0.685490   -0.078941    11.00000   -1.20000
AFIX   0

C13   1   -0.047192    0.451534    0.805209    11.00000    0.05655    0.07975 =
         0.03548    0.01096   -0.00682   -0.00402
AFIX  23
H13L  2   -0.018399    0.439023    0.759451    11.00000   -1.20000
H13M  2   -0.015922    0.446618    0.869370    11.00000   -1.20000
AFIX   0
C67   1    0.307168    0.386408   -0.052594    11.00000    0.07827    0.05054 =
         0.04221    0.00405    0.00760    0.01236
N4    3    0.602106    0.534302    0.374746    11.00000    0.16831    0.04190 =
         0.05261    0.01569   -0.00555   -0.03008
AFIX  43
H4    2    0.576005    0.537068    0.315795    11.00000   -1.20000
AFIX   0
C53   1    0.425346    0.430054    0.221410    11.00000    0.07689    0.05715 =
         0.06091    0.00701    0.02260    0.00252

C133  1    0.785740    0.812428    0.748164    11.00000    0.07131    0.05447 =
         0.04680   -0.01105    0.00884   -0.00265
AFIX  13
H133  2    0.810616    0.825082    0.795696    11.00000   -1.20000
AFIX   0

N7    3    0.343383    0.508121    0.084834    11.00000    0.08900    0.06873 =
         0.04983   -0.00951    0.00181   -0.01661
AFIX  43
H7    2    0.327660    0.505153    0.024316    11.00000   -1.20000
AFIX   0

C69   1    1.083459    0.598584    0.019508    11.00000    0.07695    0.05637 =
         0.05838    0.01561    0.00617    0.00430
C95   1    1.204915    0.630434    0.340833    11.00000    0.10902    0.07981 =
         0.04065    0.01725    0.00907   -0.03888
C68   1    0.242796    0.408055   -0.189844    11.00000    0.13410    0.06529 =
         0.04963    0.01781   -0.01779   -0.00918
AFIX 137
H68A  2    0.189503    0.405999   -0.248470    11.00000   -1.50000
H68B  2    0.336704    0.412609   -0.205719    11.00000   -1.50000
H68C  2    0.201323    0.420696   -0.150983    11.00000   -1.50000
AFIX   0

C127  1    1.188344    0.779924    0.620669    11.00000    0.05922    0.06561 =
         0.06553    0.01855    0.00436    0.00033
AFIX  13
H127  2    1.145875    0.782502    0.684346    11.00000   -1.20000
AFIX   0
C132  1    1.012938    0.821880    0.686893    11.00000    0.07867    0.05114 =
         0.07378    0.00915    0.00356   -0.00466
O26   4    1.045293    0.828943    0.767678    11.00000    0.06803    0.11914 =
         0.09421   -0.01605   -0.00476   -0.01491

C65   1    0.298390    0.362642   -0.002072    11.00000    0.09975    0.05100 =
         0.05138    0.00821    0.00578   -0.00316
AFIX  13
H65   2    0.317665    0.349683   -0.049407    11.00000   -1.20000
AFIX   0
C64   1    0.525311    0.354838    0.054043    11.00000    0.08238    0.08854 =
         0.10472   -0.00136    0.02105    0.02570

C92   1    1.015090    0.700818    0.242397    11.00000    0.07299    0.05075 =
         0.06782    0.00462    0.01275    0.02118
AFIX  23
H92A  2    1.070911    0.715648    0.239920    11.00000   -1.20000
H92B  2    1.024323    0.692723    0.180097    11.00000   -1.20000
AFIX   0
N15   3    0.678119    0.745792    0.475818    11.00000    0.10267    0.05903 =
         0.09151    0.01368   -0.06441   -0.01026
AFIX  43
H15   2    0.631968    0.735560    0.440336    11.00000   -1.20000
AFIX   0

C54   1    0.653436    0.424232    0.149494    11.00000    0.06372    0.11408 =
         0.05173    0.01969   -0.00294   -0.00407
AFIX  13
H54   2    0.686839    0.427191    0.215773    11.00000   -1.20000
AFIX   0

C128  1    1.122455    0.799650    0.551588    11.00000    0.06508    0.06801 =
         0.07251    0.01900    0.00914   -0.00006
AFIX  13
H128  2    1.030941    0.793480    0.531043    11.00000   -1.20000
AFIX   0
C76   1    0.961292    0.659528   -0.008612    11.00000    0.06749    0.06503 =
         0.03453   -0.00346    0.00165    0.02312
C78   1    0.949313    0.712820   -0.165531    11.00000    0.05241    0.05667 =
         0.06001    0.00363    0.01419   -0.01036
AFIX 137
H78A  2    1.046849    0.716166   -0.156366    11.00000   -1.50000
H78B  2    0.898207    0.727974   -0.165700    11.00000   -1.50000
H78C  2    0.935499    0.704558   -0.226353    11.00000   -1.50000
AFIX   0
C134  1    0.643190    0.817559    0.713025    11.00000    0.05675    0.10927 =
         0.08395    0.01645    0.01766    0.01440
AFIX 137
H13A  2    0.612927    0.804499    0.671152    11.00000   -1.50000
H13B  2    0.642548    0.832748    0.677730    11.00000   -1.50000
H13C  2    0.581228    0.818771    0.767303    11.00000   -1.50000
AFIX   0

C24   1    0.511028    0.476316    0.502317    11.00000    0.09127    0.07935 =
         0.07559    0.00504    0.00800   -0.05449
AFIX  23
H24A  2    0.570878    0.461965    0.503428    11.00000   -1.20000
H24B  2    0.519718    0.484128    0.565288    11.00000   -1.20000
AFIX   0
C17   1   -0.031307    0.482951    0.677081    11.00000    0.05581    0.06970 =
         0.04552    0.00144   -0.01871    0.00705
AFIX  13
H17A  2   -0.003679    0.469754    0.632909    11.00000   -1.20000
AFIX   0
C18   1    0.040915    0.506245    0.641935    11.00000    0.05665    0.08342 =
         0.07278    0.01031   -0.02114   -0.00401
AFIX  13
H18A  2    0.136295    0.505947    0.667839    11.00000   -1.20000
AFIX   0

C115  1    0.721709    0.669417    0.595333    11.00000    0.09174    0.04631 =
         0.04733    0.00229   -0.01616    0.00614
AFIX  23
H11A  2    0.638709    0.661008    0.617710    11.00000   -1.20000
H11B  2    0.745412    0.663187    0.531605    11.00000   -1.20000
AFIX   0
C90   1    0.640413    0.690121    0.255029    11.00000    0.07538    0.08443 =
         0.04725    0.02717    0.01771    0.02685

C16   1   -0.186078    0.483730    0.676030    11.00000    0.06875    0.08581 =
         0.05305    0.00876   -0.02300    0.00998
AFIX  23
H16A  2   -0.217169    0.496475    0.720011    11.00000   -1.20000
H16B  2   -0.217897    0.488043    0.611321    11.00000   -1.20000
AFIX   0

C84   1    0.309778    0.690247    0.068246    11.00000    0.05421    0.10826 =
         0.06337    0.01738    0.00528   -0.00163
AFIX  23
H84A  2    0.281186    0.677001    0.025544    11.00000   -1.20000
H84B  2    0.277276    0.686445    0.133038    11.00000   -1.20000
AFIX   0

C33   1    0.351744    0.401308    0.548641    11.00000    0.12473    0.04032 =
         0.05776   -0.00655    0.01771   -0.01385
AFIX  13
H33   2    0.295817    0.403840    0.607067    11.00000   -1.20000
AFIX   0
C38   1    0.260394    0.386522    0.477534    11.00000    0.16739    0.05083 =
         0.04279   -0.01214    0.02952   -0.04072
AFIX  13
H38   2    0.313114    0.385604    0.416955    11.00000   -1.20000
AFIX   0
C48   1    0.463955    0.517306    0.110018    11.00000    0.10054    0.08418 =
         0.04203   -0.00212   -0.01496   -0.03272
C22   1    0.142496    0.485514    0.494795    11.00000    0.07705    0.08981 =
         0.04830    0.01769   -0.01628   -0.01188
C49   1    0.687560    0.528888    0.047643    11.00000    0.08013    0.08247 =
         0.06578   -0.01298   -0.01471   -0.02105

C94   1    1.013007    0.661256    0.313028    11.00000    0.06275    0.12208 =
         0.05091   -0.00489    0.00625   -0.02699
AFIX  23
H94A  2    1.005885    0.656097    0.245837    11.00000   -1.20000
H94B  2    0.919435    0.662334    0.339114    11.00000   -1.20000
AFIX   0

C60   1    0.638552    0.378955    0.188138    11.00000    0.05351    0.11352 =
         0.07377    0.02467    0.01162    0.03023
AFIX  13
H60   2    0.543672    0.384222    0.204068    11.00000   -1.20000
AFIX   0

C117  1    1.183328    0.646770    0.697136    11.00000    0.09002    0.06182 =
         0.04938   -0.01332    0.01744    0.00599
C1    1    0.578935    0.577640    0.728833    11.00000    0.09130    0.06098 =
         0.05113    0.01480   -0.00980   -0.01838
C86   1    0.536855    0.669553    0.106687    11.00000    0.05747    0.08821 =
         0.06791    0.02513    0.01318    0.00089
AFIX  13
H86   2    0.632216    0.669798    0.081485    11.00000   -1.20000
AFIX   0
C87   1    0.474798    0.645722    0.073021    11.00000    0.09324    0.06022 =
         0.09475    0.01902    0.02007   -0.00996
AFIX  23
H87A  2    0.388747    0.642887    0.107975    11.00000   -1.20000
H87B  2    0.451459    0.647126    0.004686    11.00000   -1.20000
AFIX   0

C59   1    0.694681    0.398090    0.119336    11.00000    0.06400    0.11838 =
         0.06792    0.03849    0.01680    0.02461
AFIX  13
H59   2    0.654917    0.394921    0.054912    11.00000   -1.20000
AFIX   0
C15   1   -0.250041    0.460373    0.704306    11.00000    0.04529    0.10280 =
         0.06012   -0.00212   -0.00462   -0.00653
AFIX  23
H15A  2   -0.223810    0.447623    0.658827    11.00000   -1.20000
H15B  2   -0.350860    0.461899    0.703266    11.00000   -1.20000
AFIX   0
C66   1    0.150529    0.359118    0.034040    11.00000    0.07593    0.09981 =
         0.06006    0.02027    0.00037   -0.01408
AFIX 137
H66A  2    0.138608    0.342487    0.055443    11.00000   -1.50000
H66B  2    0.085775    0.362535   -0.017614    11.00000   -1.50000
H66C  2    0.133618    0.370103    0.087149    11.00000   -1.50000
AFIX   0

C110  1    0.546910    0.776130    0.396814    11.00000    0.11662    0.08704 =
         0.07686   -0.01329   -0.03012    0.03428
AFIX  23
H11C  2    0.524087    0.793360    0.404451    11.00000   -1.20000
H11D  2    0.462852    0.766690    0.408418    11.00000   -1.20000
AFIX   0
C124  1    1.373622    0.739404    0.664070    11.00000    0.08527    0.12306 =
         0.06992    0.02807    0.00115    0.05252
AFIX  23
H12A  2    1.412594    0.727028    0.706920    11.00000   -1.20000
H12B  2    1.416797    0.737672    0.600969    11.00000   -1.20000
AFIX   0
C111  1    0.653786    0.769263    0.469046    11.00000    0.10182    0.05738 =
         0.04937   -0.00402   -0.01520    0.00636
C89   1    0.551431    0.670104    0.215134    11.00000    0.07946    0.12602 =
         0.05682    0.03223    0.02539   -0.00283
AFIX  23
H89A  2    0.459081    0.671592    0.242935    11.00000   -1.20000
H89B  2    0.589807    0.654517    0.236306    11.00000   -1.20000
AFIX   0
C107  1    0.595047    0.771681    0.295097    11.00000    0.14946    0.06399 =
         0.07425   -0.02505   -0.03969    0.06148
AFIX  13
H107  2    0.622385    0.754392    0.290867    11.00000   -1.20000
AFIX   0
C83   1    0.245334    0.713329    0.035171    11.00000    0.05880    0.09136 =
         0.06267   -0.01175    0.00425   -0.00569
AFIX  23
H83A  2    0.267451    0.726320    0.080835    11.00000   -1.20000
H83B  2    0.144741    0.711431    0.033200    11.00000   -1.20000
AFIX   0

C39   1    0.125043    0.399653    0.452626    11.00000    0.10132    0.06621 =
         0.05990   -0.02039    0.03202   -0.02302
AFIX  13
H39   2    0.143433    0.417337    0.453734    11.00000   -1.20000
AFIX   0
C26   1    0.515659    0.515488    0.432886    11.00000    0.08736    0.15495 =
         0.06683   -0.01125   -0.01424    0.04624
AFIX  23
H26A  2    0.511447    0.520620    0.500183    11.00000   -1.20000
H26B  2    0.421118    0.515091    0.407469    11.00000   -1.20000
AFIX   0

C131  1    1.098937    0.823664    0.602411    11.00000    0.08515    0.05303 =
         0.11540    0.01252    0.02468   -0.01069
AFIX  23
H13D  2    1.188668    0.830432    0.621265    11.00000   -1.20000
H13E  2    1.055862    0.835036    0.557152    11.00000   -1.20000
AFIX   0
C123  1    1.216586    0.735853    0.654868    11.00000    0.07230    0.06138 =
         0.07135    0.01223    0.00163    0.01663
AFIX  23
H12C  2    1.198152    0.719540    0.629738    11.00000   -1.20000
H12D  2    1.175374    0.736910    0.718837    11.00000   -1.20000
AFIX   0
C114  1    0.693092    0.700961    0.590574    11.00000    0.10161    0.50612 =
         0.09187    0.14463    0.05207    0.16557
AFIX  23
H11E  2    0.604362    0.705044    0.560491    11.00000   -1.20000
H11F  2    0.699829    0.708601    0.653981    11.00000   -1.20000
AFIX   0
C136  1    0.729378    0.766639    0.935737    11.00000    0.12967    0.09940 =
         0.05861    0.02229    0.03492   -0.00176
AFIX 137
H13F  2    0.703282    0.753468    0.893074    11.00000   -1.50000
H13G  2    0.662007    0.768028    0.986727    11.00000   -1.50000
H13H  2    0.819653    0.763334    0.963310    11.00000   -1.50000
AFIX   0
C126  1    1.342191    0.782735    0.635400    11.00000    0.05490    0.08150 =
         0.10471    0.03603    0.01239    0.00299
AFIX  23
H12E  2    1.388250    0.781295    0.573185    11.00000   -1.20000
H12F  2    1.361161    0.799024    0.660585    11.00000   -1.20000
AFIX   0

C21   1    0.051631    0.506031    0.533078    11.00000    0.08039    0.11281 =
         0.09096    0.04887   -0.04214   -0.01045
AFIX  23
H21A  2    0.089438    0.521617    0.511690    11.00000   -1.20000
H21B  2   -0.041222    0.504401    0.505489    11.00000   -1.20000
AFIX   0

C119  1    1.176611    0.620052    0.675216    11.00000    0.08754    0.07944 =
         0.08896   -0.02013    0.01163    0.01957
AFIX 137
H11G  2    1.130643    0.611666    0.727295    11.00000   -1.50000
H11H  2    1.269474    0.613712    0.668227    11.00000   -1.50000
H11I  2    1.125384    0.617542    0.615986    11.00000   -1.50000
AFIX   0

C25   1    0.568848    0.493752    0.428278    11.00000    0.20083    0.10048 =
         0.06816    0.01546   -0.01741   -0.05133
AFIX  23
H25A  2    0.669040    0.494941    0.437366    11.00000   -1.20000
H25B  2    0.551834    0.487102    0.364022    11.00000   -1.20000
AFIX   0

C101  1    0.823386    0.774016    0.204803    11.00000    0.20156    0.08303 =
         0.04240    0.00021   -0.02428    0.06400
AFIX  13
H101  2    0.776393    0.771521    0.142275    11.00000   -1.20000
AFIX   0

C47   1    0.234693    0.502695    0.154396    11.00000    0.12524    0.09540 =
         0.04638   -0.01528    0.00622   -0.04204
AFIX  23
H47A  2    0.144576    0.503668    0.122263    11.00000   -1.20000
H47B  2    0.236637    0.514949    0.205419    11.00000   -1.20000
AFIX   0
C58   1    0.855109    0.397612    0.110639    11.00000    0.06168    0.18743 =
         0.10631    0.06799    0.00626    0.04971
AFIX  23
H58A  2    0.895439    0.400025    0.174624    11.00000   -1.20000
H58B  2    0.883275    0.381492    0.088245    11.00000   -1.20000
AFIX   0
C14   1   -0.201529    0.453700    0.803945    11.00000    0.06420    0.08580 =
         0.07264    0.01258    0.00589   -0.01086
AFIX  23
H14A  2   -0.230566    0.466200    0.849676    11.00000   -1.20000
H14B  2   -0.243025    0.438230    0.823233    11.00000   -1.20000
AFIX   0

C82   1    0.296861    0.720331   -0.064014    11.00000    0.06568    0.07763 =
         0.06915    0.00681   -0.00024    0.01011
AFIX  23
H82A  2    0.265439    0.708253   -0.110976    11.00000   -1.20000
H82B  2    0.257695    0.736089   -0.082299    11.00000   -1.20000
AFIX   0

O12   4    0.557579    0.350098   -0.028727    11.00000    0.10937    0.24377 =
         0.09878   -0.05700    0.02150    0.05315
C93   1    1.077552    0.684335    0.318072    11.00000    0.07735    0.06946 =
         0.06843   -0.01365    0.00713    0.00532
AFIX  23
H93A  2    1.176978    0.682624    0.307243    11.00000   -1.20000
H93B  2    1.064100    0.691392    0.381938    11.00000   -1.20000
AFIX   0
C129  1    1.206863    0.802947    0.463289    11.00000    0.09106    0.09346 =
         0.10971    0.04680    0.03731    0.04041
AFIX  23
H12G  2    1.298001    0.809191    0.481700    11.00000   -1.20000
H12H  2    1.220288    0.787091    0.432763    11.00000   -1.20000
AFIX   0

C2    1    0.698651    0.584336    0.686176    11.00000    0.12300    0.07250 =
         0.08811    0.01963    0.00968    0.00626
AFIX  43
H2A   2    0.738481    0.574753    0.637784    11.00000   -1.20000
AFIX   0
C63   1    0.623249    0.355755    0.136131    11.00000    0.05505    0.10542 =
         0.10594    0.02259    0.00005    0.03663
AFIX  23
H63A  2    0.594968    0.343376    0.182597    11.00000   -1.20000
H63B  2    0.714516    0.351056    0.112432    11.00000   -1.20000
AFIX   0
C43   1    0.182036    0.401964    0.276978    11.00000    0.04167    0.18013 =
         0.05952    0.00802    0.00469    0.00055
C55   1    0.714264    0.443227    0.084177    11.00000    0.06811    0.12502 =
         0.07695    0.02517    0.01011    0.00615
AFIX  23
H55A  2    0.689579    0.459405    0.107874    11.00000   -1.20000
H55B  2    0.674832    0.441391    0.019626    11.00000   -1.20000
AFIX   0
C42   1    0.080569    0.392858    0.351226    11.00000    0.08442    0.10883 =
         0.07071   -0.01589    0.02220   -0.01872
AFIX  23
H42A  2    0.073027    0.375151    0.346331    11.00000   -1.20000
H42B  2   -0.010742    0.399798    0.337938    11.00000   -1.20000
AFIX   0

C75   1    1.022394    0.621518    0.050976    11.00000    0.15552    0.09786 =
         0.06832    0.03592    0.05050    0.06009
AFIX  23
H75A  2    0.927121    0.618755    0.071657    11.00000   -1.20000
H75B  2    1.074825    0.627962    0.105709    11.00000   -1.20000
AFIX   0
C118  1    1.262253    0.660247    0.620075    11.00000    0.11127    0.08732 =
         0.09651   -0.01664    0.05061   -0.00279
AFIX 137
H11J  2    1.211752    0.659332    0.559830    11.00000   -1.50000
H11K  2    1.352595    0.652913    0.612373    11.00000   -1.50000
H11L  2    1.272941    0.677124    0.638685    11.00000   -1.50000
AFIX   0

C44   1    0.276671    0.433531    0.192884    11.00000    0.09417    0.13909 =
         0.09938    0.05069    0.04512    0.06054
AFIX  13
H44   2    0.264313    0.421821    0.139590    11.00000   -1.20000
AFIX   0

C74   1    1.198315    0.590727    0.062520    11.00000    0.09388    0.06265 =
         0.10925   -0.00769   -0.01037   -0.00112
AFIX  43
H74   2    1.237937    0.599670    0.113176    11.00000   -1.20000
AFIX   0

C52   1    0.754036    0.523888   -0.045970    11.00000    0.09075    0.15979 =
         0.08473   -0.03026    0.01429   -0.04546
AFIX 137
H52A  2    0.844754    0.531351   -0.047103    11.00000   -1.50000
H52B  2    0.697681    0.530562   -0.097379    11.00000   -1.50000
H52C  2    0.763156    0.506482   -0.054660    11.00000   -1.50000
AFIX   0

C106  1    0.720817    0.786581    0.272605    11.00000    0.18172    0.05592 =
         0.03812   -0.00443   -0.00532    0.04436
AFIX  13
H106  2    0.770521    0.788668    0.334357    11.00000   -1.20000
AFIX   0
C113  1    0.794820    0.706210    0.537412    11.00000    0.13226    0.18150 =
         0.03887   -0.00465   -0.00732    0.07376
AFIX  23
H11M  2    0.782430    0.700170    0.471737    11.00000   -1.20000
H11N  2    0.882322    0.700191    0.563892    11.00000   -1.20000
AFIX   0
C125  1    1.402228    0.764127    0.703544    11.00000    0.06053    0.10406 =
         0.09797    0.02126   -0.00313    0.00528
AFIX  23
H12I  2    1.502038    0.766589    0.710253    11.00000   -1.20000
H12J  2    1.360214    0.765824    0.767042    11.00000   -1.20000
AFIX   0

N6    3    0.189700    0.425114    0.260562    11.00000    0.12598    0.13464 =
         0.11976    0.01389    0.05162    0.03889
AFIX  43
H6    2    0.138863    0.435198    0.293124    11.00000   -1.20000
AFIX   0
C50   1    0.765491    0.517245    0.125293    11.00000    0.09555    0.10277 =
         0.13758   -0.00028   -0.02584   -0.00393
AFIX 137
H50A  2    0.779004    0.500211    0.110225    11.00000   -1.50000
H50B  2    0.714572    0.518679    0.184810    11.00000   -1.50000
H50C  2    0.854567    0.525126    0.132327    11.00000   -1.50000
AFIX   0
C56   1    0.869463    0.441144    0.078887    11.00000    0.09025    0.17093 =
         0.08541    0.04374    0.01831    0.00302
AFIX  23
H56A  2    0.909991    0.444603    0.142055    11.00000   -1.20000
H56B  2    0.905128    0.453112    0.033226    11.00000   -1.20000
AFIX   0

C98   1    1.376577    0.584531    0.480901    11.00000    0.17898    0.16043 =
         0.08088    0.04355    0.04468    0.12169
AFIX 137
H98A  2    1.360184    0.593522    0.539646    11.00000   -1.50000
H98B  2    1.465005    0.576316    0.485294    11.00000   -1.50000
H98C  2    1.303838    0.572626    0.471756    11.00000   -1.50000
AFIX   0

C28   1    0.878283    0.576145    0.349547    11.00000    0.07482    0.13740 =
         0.05984    0.01552   -0.00305   -0.02646
C62   1    0.630695    0.366261    0.357183    11.00000    0.08656    0.11881 =
         0.08670    0.02648    0.00872    0.02158
AFIX 137
H62A  2    0.550252    0.376301    0.369014    11.00000   -1.50000
H62B  2    0.683239    0.364422    0.416245    11.00000   -1.50000
H62C  2    0.601295    0.350411    0.334541    11.00000   -1.50000
AFIX   0
C30   1    0.874303    0.592121    0.267016    11.00000    0.17794    0.16833 =
         0.04980    0.01006   -0.00890   -0.11007
AFIX 137
H30A  2    0.883116    0.582596    0.208773    11.00000   -1.50000
H30B  2    0.949892    0.603642    0.271162    11.00000   -1.50000
H30C  2    0.787233    0.600830    0.265811    11.00000   -1.50000
AFIX   0
C46   1    0.252412    0.476178    0.201407    11.00000    0.29389    0.15593 =
         0.11110   -0.07143    0.12772   -0.15117
AFIX  23
H46A  2    0.345561    0.475140    0.228961    11.00000   -1.20000
H46B  2    0.187100    0.474843    0.254639    11.00000   -1.20000
AFIX   0

C112  1    0.783226    0.736994    0.543356    11.00000    0.13266    0.06118 =
         0.08055    0.02446   -0.06478   -0.03220
AFIX  13
H112  2    0.761133    0.742207    0.609534    11.00000   -1.20000
AFIX   0
C105  1    0.694625    0.812169    0.234646    11.00000    0.28982    0.08055 =
         0.05962   -0.00633   -0.00807    0.08764
AFIX  23
H10A  2    0.647793    0.811025    0.172250    11.00000   -1.20000
H10B  2    0.632540    0.820631    0.278770    11.00000   -1.20000
AFIX   0
C96   1    1.377665    0.601681    0.397702    11.00000    0.09267    0.10953 =
         0.06762    0.00159    0.00561    0.01872

C41   1   -0.103461    0.412961    0.515680    11.00000    0.10171    0.13060 =
         0.14633   -0.04376    0.06394   -0.02533
AFIX 137
H41A  2   -0.063887    0.429087    0.521370    11.00000   -1.50000
H41B  2   -0.169734    0.410449    0.566700    11.00000   -1.50000
H41C  2   -0.149546    0.411394    0.453964    11.00000   -1.50000
AFIX   0
C51   1    0.670763    0.555090    0.067268    11.00000    0.09223    0.08209 =
         0.12250   -0.03692    0.02474   -0.03396
AFIX 137
H51A  2    0.759908    0.563063    0.063648    11.00000   -1.50000
H51B  2    0.632790    0.557280    0.130991    11.00000   -1.50000
H51C  2    0.608560    0.562130    0.020050    11.00000   -1.50000
AFIX   0
C7    1    0.512658    0.554845    0.695386    11.00000    0.14875    0.09688 =
         0.06296    0.03775   -0.02962   -0.02909
AFIX  23
H7A   2    0.415832    0.557877    0.678431    11.00000   -1.20000
H7B   2    0.560081    0.548685    0.638382    11.00000   -1.20000
AFIX   0
C61   1    0.717260    0.377817    0.284287    11.00000    0.06399    0.10843 =
         0.09115    0.05156   -0.01339   -0.00149
AFIX  23
H61A  2    0.802655    0.368499    0.276341    11.00000   -1.20000
H61B  2    0.741979    0.394271    0.304981    11.00000   -1.20000
AFIX   0
C45   1    0.234848    0.457963    0.146959    11.00000    0.16584    0.14676 =
         0.24741   -0.03786   -0.00083    0.10244
AFIX  23
H45A  2    0.288885    0.460342    0.088425    11.00000   -1.20000
H45B  2    0.137270    0.457152    0.128207    11.00000   -1.20000
AFIX   0
C40   1    0.008192    0.394481    0.523360    11.00000    0.15176    0.09674 =
         0.08426   -0.03679    0.03447   -0.05093
AFIX  23
H40A  2   -0.030296    0.378346    0.510322    11.00000   -1.20000
H40B  2    0.045367    0.394453    0.588952    11.00000   -1.20000
AFIX   0

C70   1    1.022047    0.585987   -0.052256    11.00000    0.16358    0.12174 =
         0.07393   -0.01334   -0.00849   -0.05251
AFIX  43
H70   2    0.938943    0.591428   -0.080106    11.00000   -1.20000
AFIX   0
C108  1    0.469770    0.775401    0.225017    11.00000    0.19995    0.13234 =
         0.08795   -0.06097   -0.08298    0.09721
AFIX  23
H10C  2    0.429550    0.791434    0.237186    11.00000   -1.20000
H10D  2    0.504302    0.775390    0.159011    11.00000   -1.20000
AFIX   0
C102  1    0.953947    0.789313    0.186897    11.00000    0.18953    0.10517 =
         0.06780    0.00810    0.01381    0.02662
AFIX  23
H10E  2    1.007387    0.790633    0.246632    11.00000   -1.20000
H10F  2    1.011734    0.781198    0.139086    11.00000   -1.20000
AFIX   0

C37   1    0.244504    0.360798    0.511590    11.00000    0.19644    0.05594 =
         0.07216    0.00244    0.01006   -0.01348
AFIX  23
H37A  2    0.181045    0.360535    0.566142    11.00000   -1.20000
H37B  2    0.203070    0.351095    0.459951    11.00000   -1.20000
AFIX   0
C34   1    0.479194    0.389525    0.579653    11.00000    0.20883    0.08644 =
         0.05500    0.00407    0.01535    0.03226
AFIX  23
H34A  2    0.522466    0.399040    0.631116    11.00000   -1.20000
H34B  2    0.543769    0.388709    0.525826    11.00000   -1.20000
AFIX   0
C57   1    0.911068    0.415549    0.046867    11.00000    0.05578    0.22215 =
         0.09926    0.07645    0.02568    0.04005
AFIX  23
H57A  2    0.876958    0.412609   -0.018487    11.00000   -1.20000
H57B  2    1.011976    0.414233    0.046246    11.00000   -1.20000
AFIX   0

C120  1    1.253388    0.651091    0.793436    11.00000    0.09867    0.12025 =
         0.06914   -0.02700    0.01419    0.02311
AFIX 137
H12K  2    1.243944    0.668046    0.811166    11.00000   -1.50000
H12L  2    1.350554    0.647000    0.788779    11.00000   -1.50000
H12M  2    1.210428    0.640988    0.841889    11.00000   -1.50000
AFIX   0

C6    1    0.522701    0.590826    0.796302    11.00000    0.10626    0.15771 =
         0.07529    0.01082   -0.00216    0.03790
AFIX  43
H6A   2    0.437330    0.586406    0.822988    11.00000   -1.20000
AFIX   0

C130  1    1.143177    0.819828    0.392348    11.00000    0.15483    0.14221 =
         0.09905    0.06441    0.04761    0.08071
AFIX 137
H13I  2    1.045061    0.816490    0.387156    11.00000   -1.50000
H13J  2    1.186088    0.817547    0.330225    11.00000   -1.50000
H13K  2    1.156856    0.836454    0.413407    11.00000   -1.50000
AFIX   0

C4    1    0.715659    0.617079    0.787574    11.00000    0.29036    0.06320 =
         0.07208   -0.00136    0.00288   -0.04547
AFIX  43
H4A   2    0.770700    0.629666    0.812661    11.00000   -1.20000
AFIX   0

C104  1    0.823756    0.826932    0.223292    11.00000    0.22566    0.05879 =
         0.08011    0.01272    0.00597    0.03114
AFIX  23
H10G  2    0.870966    0.828595    0.285368    11.00000   -1.20000
H10H  2    0.800735    0.843206    0.199621    11.00000   -1.20000
AFIX   0
C97   1    1.389376    0.586885    0.305244    11.00000    0.13789    0.25145 =
         0.05176   -0.00340    0.00342    0.12097
AFIX 137
H97A  2    1.477339    0.578459    0.304489    11.00000   -1.50000
H97B  2    1.383346    0.597678    0.250323    11.00000   -1.50000
H97C  2    1.314874    0.575126    0.302238    11.00000   -1.50000
AFIX   0

C31   1    0.886919    0.590174    0.440924    11.00000    0.13299    0.15453 =
         0.06417    0.00008   -0.00149   -0.06727
AFIX 137
H31A  2    0.813333    0.602120    0.442531    11.00000   -1.50000
H31B  2    0.975493    0.598356    0.444789    11.00000   -1.50000
H31C  2    0.877552    0.579178    0.494919    11.00000   -1.50000
AFIX   0

C88   1    0.567024    0.624290    0.086679    11.00000    0.16401    0.10972 =
         0.09396    0.02189    0.02102   -0.00934
AFIX 137
H88A  2    0.647275    0.625915    0.045804    11.00000   -1.50000
H88B  2    0.517296    0.609586    0.069836    11.00000   -1.50000
H88C  2    0.596488    0.623428    0.153281    11.00000   -1.50000
AFIX   0

C36   1    0.372880    0.349841    0.540168    11.00000    0.14751    0.07456 =
         0.08544    0.00877    0.00833    0.01204
AFIX  23
H36A  2    0.432327    0.348407    0.483740    11.00000   -1.20000
H36B  2    0.354546    0.333401    0.563867    11.00000   -1.20000
AFIX   0
C35   1    0.448032    0.363709    0.616040    11.00000    0.27262    0.08971 =
         0.08982    0.00998   -0.02370    0.01687
AFIX  23
H35A  2    0.534563    0.355401    0.632265    11.00000   -1.20000
H35B  2    0.391593    0.364578    0.674122    11.00000   -1.20000
AFIX   0

C109  1    0.360786    0.757225    0.232473    11.00000    0.18181    0.12983 =
         0.15744   -0.09268   -0.10774    0.07567
AFIX 137
H10I  2    0.398325    0.741302    0.218207    11.00000   -1.50000
H10J  2    0.287556    0.760996    0.187055    11.00000   -1.50000
H10K  2    0.323991    0.757288    0.297113    11.00000   -1.50000
AFIX   0
C71   1    1.084801    0.564857   -0.083658    11.00000    0.30737    0.09595 =
         0.06256   -0.00112    0.00032   -0.08619
AFIX  43
H71   2    1.046825    0.555923   -0.134942    11.00000   -1.20000
AFIX   0

C29   1    0.988337    0.556197    0.338873    11.00000    0.08816    0.15498 =
         0.14549   -0.02117   -0.00757   -0.01019
AFIX 137
H29A  2    1.023822    0.556349    0.273877    11.00000   -1.50000
H29B  2    0.947299    0.540488    0.352160    11.00000   -1.50000
H29C  2    1.063296    0.559174    0.383850    11.00000   -1.50000
AFIX   0
C3    1    0.758459    0.605112    0.715341    11.00000    0.15582    0.09596 =
         0.13047    0.01776    0.01375   -0.06402
AFIX  43
H3A   2    0.834807    0.611041    0.681121    11.00000   -1.20000
AFIX   0

C72   1    1.199869    0.557411   -0.039952    11.00000    0.39854    0.05401 =
         0.10346   -0.00612    0.05209    0.03941
AFIX  43
H72   2    1.241363    0.542964   -0.061351    11.00000   -1.20000
AFIX   0
C73   1    1.259013    0.569282    0.032105    11.00000    0.21508    0.10255 =
         0.15310   -0.03873   -0.03963    0.06200
AFIX  43
H73   2    1.339719    0.563339    0.061715    11.00000   -1.20000
AFIX   0
C103  1    0.917051    0.814035    0.152138    11.00000    0.26995    0.11391 =
         0.11413    0.04919    0.06564    0.04783
AFIX  23
H10L  2    0.869789    0.812773    0.089933    11.00000   -1.20000
H10M  2    1.001441    0.823566    0.143069    11.00000   -1.20000
AFIX   0
C99   1    1.487548    0.620476    0.410881    11.00000    0.13839    0.20742 =
         0.10355    0.01741    0.02079   -0.02211
AFIX 137
H99A  2    1.486139    0.631564    0.356753    11.00000   -1.50000
H99B  2    1.577054    0.612617    0.414821    11.00000   -1.50000
H99C  2    1.470759    0.629445    0.469624    11.00000   -1.50000
AFIX   0

C5    1    0.593988    0.612149    0.828668    11.00000    0.35341    0.08325 =
         0.06354   -0.01703    0.00884    0.09283
AFIX  43
H5A   2    0.557051    0.622232    0.876594    11.00000   -1.20000
AFIX   0
C19   1   -0.025147    0.529355    0.676617    11.00000    0.08595    0.07562 =
         0.10766    0.01322   -0.03848    0.00287
AFIX  23
H19A  2   -0.112299    0.531744    0.641782    11.00000   -1.20000
H19B  2   -0.047069    0.527565    0.744860    11.00000   -1.20000
AFIX   0
C20   1    0.062401    0.551444    0.664135    11.00000    0.19755    0.06914 =
         0.12199    0.01613   -0.04459   -0.02736
AFIX 137
H20A  2    0.146849    0.549668    0.701268    11.00000   -1.50000
H20B  2    0.012330    0.565623    0.686242    11.00000   -1.50000
H20C  2    0.084899    0.553391    0.596786    11.00000   -1.50000
AFIX   0
HKLF 4


REM  exp_2351_auto in P21 #4
REM R1 =  0.0908 for   17822 Fo > 4sig(Fo)  and  0.1375 for all   29275 data
REM   1663 parameters refined using      1 restraints

END

WGHT      0.1405      0.4494

REM Highest difference peak  0.355,  deepest hole -0.273,  1-sigma level  0.051
Q1    1   1.0929  0.7798  0.9179  11.00000  0.05    0.36
Q2    1   0.6537  0.7006  0.5784  11.00000  0.05    0.32
Q3    1   0.1683  0.4804  0.1579  11.00000  0.05    0.31
Q4    1   0.6446  0.5197  0.4520  11.00000  0.05    0.30
Q5    1   1.1377  0.6588  0.3119  11.00000  0.05    0.30
Q6    1   1.3397  0.6218  0.2750  11.00000  0.05    0.27
;
_shelx_res_checksum                35724
_shelx_hkl_file
;
   0 -69   0 0.77952 4.48254  15
   0 -69   1 2.25249 4.17499  15
   0 -69  -1 8.19228 4.59174  15
   0 -69  -2-2.10315 3.68217  15
   0 -69   2-2.51417 3.74140  15
   0 -68   0 0.79461 5.21836  15
   0 -68   1 7.07426 5.18335  15
   0 -68  -1 2.42682 4.61667  15
   0 -68  -2 0.11407 4.34479  15
   0 -68   2-0.92408 4.30969  15
   0 -68   3-0.91125 3.76332  15
   0 -67   0 1.06790 5.18056  15
   0 -67  -1 4.88172 5.42084  15
   0 -67   1 10.7228 5.40620  15
   0 -67  -2-0.13493 5.11561  15
   0 -67   2 9.54517 4.95508  15
   0 -67   3 3.40679 4.40268  15
   0 -66   0 7.23446 7.56928  25
   0 -66   0 5.67812 5.64350  15
   0 -66  -1 1.98984 7.82903  25
   0 -66   1 6.71832 7.81383  25
   0 -66   1-0.84284 5.97411  15
   0 -66  -2-0.59598 5.40334  20
   0 -66   2 7.65822 5.64670  15
   0 -66  -2 0.30949 5.31240  15
   0 -66   3-1.47701 5.03737  15
   0 -66  -3 3.72657 4.69764  15
   0 -66   4 2.70339 3.77520  15
   0 -65   0 5.19121 8.38559  25
   0 -65   0-1.91118 5.98937  15
   0 -65   1 13.9608 8.52819  25
   0 -65  -1 7.16202 8.43934  25
   0 -65   1 10.1373 6.23202  15
   0 -65   2 18.0439 8.31310  25
   0 -65  -2 0.21528 8.32823  25
   0 -65   2 4.38954 5.86103  15
   0 -65  -2-1.21698 5.60682  15
   0 -65  -3 2.73117 5.27820  20
   0 -65   3 10.7809 7.73709  25
   0 -65  -3 6.61923 7.77961  25
   0 -65   3 6.77344 5.21621  15
   0 -65  -3 5.19830 5.42765  15
   0 -65   4 2.30493 4.51838  15
   0 -64   0-17.7098 9.19354  25
   0 -64   0-7.96814 6.83918  15
   0 -64  -1 12.8421 8.96522  25
   0 -64   1-9.80612 9.05024  25
   0 -64   1 2.88942 6.45644  15
   0 -64   2 11.2941 8.82889  25
   0 -64  -2 8.85111 6.09514  15
   0 -64   2 7.58009 6.39049  15
   0 -64  -3 5.91996 5.92532  20
   0 -64  -3 2.92595 8.41216  25
   0 -64   3 14.5099 8.10019  25
   0 -64  -3 1.71831 5.81833  15
   0 -64   3-1.21004 5.49018  15
   0 -64  -4 2.37973 5.27079  20
   0 -64  -4-0.61414 7.61587  25
   0 -64   4 7.35983 7.88429  25
   0 -64   4 3.52448 4.86539  15
   0 -64   5 6.83198 3.83586  15
   0 -63   0-2.72098 9.48838  25
   0 -63   0 10.9370 6.95292  15
   0 -63  -1 19.1671 9.71512  25
   0 -63   1-1.33944 9.27334  25
   0 -63   1 0.22464 6.63787  15
   0 -63  -2-8.90346 9.37179  25
   0 -63   2-5.67840 9.03624  25
   0 -63  -2 9.04701 6.44838  15
   0 -63   2 9.56946 6.35195  15
   0 -63  -3 4.27463 5.96563  20
   0 -63   3 16.9997 8.98306  25
   0 -63  -3 10.9436 8.85322  25
   0 -63   3 10.8968 6.21737  15
   0 -63  -3 9.31221 6.16192  15
   0 -63  -4 15.6096 5.81299  20
   0 -63   4 8.66116 8.34513  25
   0 -63  -4 13.4927 8.70120  25
   0 -63   4 6.70252 5.44971  15
   0 -63   5 14.0584 7.67733  25
   0 -63  -5-1.82219 7.70387  25
   0 -63   5-2.77780 4.05194  15
   0 -62   0 22.2620 10.3437  25
   0 -62   0-0.24542 6.88764  15
   0 -62   1 6.08232 10.0346  25
   0 -62  -1 10.5070 9.74886  25
   0 -62   1-0.24229 7.14969  15
   0 -62   2 7.84090 9.72160  25
   0 -62  -2 2.27279 9.78103  25
   0 -62  -2 7.51998 6.86156  15
   0 -62   2 2.30293 6.80741  15
   0 -62  -3 17.5883 9.65514  25
   0 -62   3 23.5799 9.41700  25
   0 -62   3 3.55003 6.45113  15
   0 -62  -3 11.0062 6.43514  15
   0 -62  -4-1.46099 6.08275  20
   0 -62  -4 5.77247 8.99702  25
   0 -62   4 4.64308 8.66214  25
   0 -62   4 0.17744 5.62532  15
   0 -62  -5 5.86678 8.49230  25
   0 -62   5 12.4145 8.32667  25
   0 -62   5 4.98729 4.64820  15
   0 -61   0-14.7325 10.2679  25
   0 -61  -1 3.42861 10.2612  25
   0 -61   1 11.1317 10.0512  25
   0 -61   1 5.96089 7.40587  15
   0 -61   2 7.82186 9.95785  25
   0 -61  -2-4.27584 10.4672  25
   0 -61  -2-0.24467 6.93752  15
   0 -61   2 19.0425 7.43030  15
   0 -61   3 16.5896 10.0570  25
   0 -61  -3 3.80200 9.96104  25
   0 -61   3 11.9724 6.93052  15
   0 -61  -3 4.49269 6.74126  15
   0 -61  -4 10.1223 6.21209  20
   0 -61   4 11.1330 9.23569  25
   0 -61  -4 4.10251 9.60192  25
   0 -61   4 2.91852 6.18851  15
   0 -61  -4 6.47505 6.11460  15
   0 -61  -5 4.69936 5.53470  20
   0 -61  -5 6.95716 8.90349  25
   0 -61   5 1.19787 8.51864  25
   0 -61   5-0.30519 4.82147  15
   0 -61   6-1.04065 8.13949  25
   0 -61  -6 5.00190 8.20940  25
   0 -60   0 11.3122 10.4705  25
   0 -60   1 9.85623 10.8277  25
   0 -60  -1 19.1982 10.6644  25
   0 -60  -2-1.29797 10.5159  25
   0 -60   2 6.70781 10.6238  25
   0 -60  -2 3.90897 7.14459  15
   0 -60  -3 15.9268 10.3901  25
   0 -60   3 0.91550 9.91608  25
   0 -60  -3-2.40761 6.86639  15
   0 -60   3 4.84366 6.93571  15
   0 -60  -4 11.1068 6.80268  20
   0 -60   4 25.7047 10.2716  25
   0 -60  -4 17.9397 10.1248  25
   0 -60   4 13.9248 6.62872  15
   0 -60  -4 9.36396 6.76341  15
   0 -60  -5 2.65981 5.91260  20
   0 -60   5-0.26056 9.13122  25
   0 -60  -5 5.66384 9.48235  25
   0 -60   5 6.26790 5.40107  15
   0 -60   6 9.18023 8.57285  25
   0 -60  -6-0.71978 8.66913  25
   0 -60   7-11.3968 7.52588  25
   0 -60  -7 7.15144 7.92592  25
   0 -59   0 10.8292 10.6983  25
   0 -59   1-8.65876 11.0026  25
   0 -59  -1 4.53783 10.8731  25
   0 -59  -2 17.8452 10.9030  25
   0 -59   2 12.8272 10.8588  25
   0 -59  -3 4.31449 10.7122  25
   0 -59   3-5.83122 10.9493  25
   0 -59  -3 9.73081 7.27515  15
   0 -59   3 11.0738 7.23520  15
   0 -59   4-4.57657 10.0071  25
   0 -59  -4 11.6484 10.0428  25
   0 -59  -4 10.0604 6.69691  15
   0 -59   4 0.67953 6.16456  15
   0 -59  -5 21.9587 6.53469  20
   0 -59   5 1.68382 9.74037  25
   0 -59  -5 16.3129 10.0969  25
   0 -59   5 1.29733 5.75745  15
   0 -59   6 1.75081 9.02280  25
   0 -59  -6 5.75675 9.13003  25
   0 -59   6 1.31946 4.12283  15
   0 -59  -7 13.1101 8.80999  25
   0 -59   7 20.9946 8.64830  25
   0 -58   0 11.3304 11.4310  25
   0 -58   1 12.2869 11.1307  25
   0 -58  -1-6.92278 11.2586  25
   0 -58  -2 16.8872 11.5943  25
   0 -58   2 10.2708 10.9539  25
   0 -58  -3 6.63358 11.0639  25
   0 -58   3 1.36538 10.8064  25
   0 -58   4 1.61674 10.6632  25
   0 -58  -4 21.6651 10.8205  25
   0 -58   4 1.68832 6.39061  15
   0 -58  -4 3.40829 6.85407  15
   0 -58  -5 16.6936 7.12466  20
   0 -58   5-3.29168 10.1426  25
   0 -58  -5 19.5871 10.7445  25
   0 -58   5 16.6283 6.17366  15
   0 -58  -6 2.68190 5.91844  20
   0 -58   6 1.07975 9.32882  25
   0 -58  -6 4.23222 9.66683  25
   0 -58   6-0.44460 4.54823  15
   0 -58  -7 7.18273 8.77198  25
   0 -58   7 14.5445 8.57834  25
   0 -58   8 1.35566 7.62499  25
   0 -58  -8 6.62015 7.90520  25
   0 -57   0 6.43543 11.6584  25
   0 -57  -1-1.89540 11.4785  25
   0 -57   1 10.1437 11.2013  25
   0 -57   2 12.1468 11.0584  25
   0 -57  -2 5.24577 11.4326  25
   0 -57  -3 5.85742 11.2150  25
   0 -57   3 12.1163 11.1550  25
   0 -57   4 11.8883 11.0435  25
   0 -57  -4 24.6196 11.5868  25
   0 -57  -4 18.0090 7.48294  15
   0 -57   4 16.5617 7.15814  15
   0 -57  -5 10.9621 6.92995  20
   0 -57   5 13.3270 10.4532  25
   0 -57  -5 7.60867 10.4495  25
   0 -57   5 13.7287 6.31816  15
   0 -57  -6 16.3023 6.87260  20
   0 -57  -6 15.4512 10.0475  25
   0 -57   6 24.2735 10.3701  25
   0 -57   6 14.0434 5.54948  15
   0 -57   7 9.15557 9.05580  25
   0 -57  -7 8.85165 9.28925  25
   0 -57   8 5.56223 8.28355  25
   0 -57  -8-0.91369 8.46369  25
   0 -56   0 14.0730 11.9752  25
   0 -56  -1 5.46895 11.8917  25
   0 -56   1 2.32195 11.0886  25
   0 -56  -2 2.71106 11.6246  25
   0 -56   2-3.81152 11.1996  25
   0 -56   3 12.5962 11.1016  25
   0 -56  -3-7.60366 10.9377  25
   0 -56  -4 12.8632 11.1141  25
   0 -56   4 2.84093 10.9674  25
   0 -56  -5 8.36038 7.46273  20
   0 -56  -5 2.08984 11.1392  25
   0 -56   5 3.34213 10.3635  25
   0 -56   5 21.1686 6.47686  15
   0 -56  -5 2.11922 6.49934  15
   0 -56  -6 20.0586 7.15906  20
   0 -56   6 23.6216 10.1729  25
   0 -56  -6 17.3813 10.4136  25
   0 -56   6 10.1069 5.47519  15
   0 -56  -7-2.60121 9.80720  25
   0 -56   7 9.83486 9.60011  25
   0 -56   8 10.0379 8.40140  25
   0 -56  -8-7.22372 8.97858  25
   0 -56   9 9.37969 7.45870  25
   0 -56  -9 8.32078 7.93117  25
   0 -55   0-0.39998 11.8268  25
   0 -55   1 8.34560 11.8968  25
   0 -55  -1 23.6935 12.1145  25
   0 -55  -2 7.98463 11.1805  25
   0 -55   2-9.78378 11.7553  25
   0 -55  -3-16.5342 11.8265  25
   0 -55   3 12.2464 11.2110  25
   0 -55  -4 13.0192 11.4332  25
   0 -55   4 1.47598 11.5224  25
   0 -55  -5 6.69634 7.30991  20
   0 -55  -5-3.65847 11.0824  25
   0 -55   5 16.0738 11.1414  25
   0 -55  -5 2.72807 6.41306  15
   0 -55   5-0.47944 6.25934  15
   0 -55  -6 2.80303 6.67096  20
   0 -55  -6-0.67958 10.4969  25
   0 -55   6 3.80735 5.41281  15
   0 -55  -7 6.16572 10.4163  25
   0 -55  -8 4.85320 9.32899  25
   0 -55  -9 14.3384 8.45078  25
   0 -54   0-2.44907 11.8779  25
   0 -54   1 29.9450 12.7132  25
   0 -54  -1 13.9083 12.7881  25
   0 -54   2 21.2209 12.1468  25
   0 -54  -2-6.93439 11.9966  25
   0 -54  -3 10.1030 11.9486  25
   0 -54   3 12.5602 11.5734  25
   0 -54  -4-2.76848 11.3747  25
   0 -54   4 20.9420 12.1966  25
   0 -54  -5 16.7491 11.7401  25
   0 -54  -5 10.6285 7.15430  15
   0 -54  -6 10.0802 7.11385  20
   0 -54  -6 2.86411 10.6106  25
   0 -54   6 3.64215 5.72959  15
   0 -54  -7-4.24746 10.5948  25
   0 -54  -7 25.0058 7.03094  20
   0 -54  -8 6.07349 9.54997  25
   0 -54  -9-2.68809 8.87573  25
   0 -53   0 6.19634 12.0271  25
   0 -53   0-7.43807 14.5250   1
   0 -53   1 4.10913 11.7474  25
   0 -53  -1 25.3655 12.3631  25
   0 -53  -1-6.27468 14.8020   1
   0 -53   1 14.9277 15.4708   1
   0 -53   2 19.1122 12.7402  25
   0 -53  -2 14.5572 12.3980  25
   0 -53   2-6.48706 16.7826   1
   0 -53  -2-1.03613 15.5775   1
   0 -53   3 22.0535 11.7554  25
   0 -53  -3 20.2717 12.4871  25
   0 -53   4 16.4202 12.4669  25
   0 -53  -4 11.4144 11.9454  25
   0 -53  -5 17.3321 11.4175  25
   0 -53  -6 2.57089 7.01225  20
   0 -53  -6 14.1967 11.3326  25
   0 -53   6 3.83987 5.82960  15
   0 -53  -7 3.65668 6.63826  20
   0 -53  -7 0.69008 10.8701  25
   0 -53  -8 2.15706 10.0894  25
   0 -53  -9-5.02670 9.28528  25
   0 -53 -10 8.30208 8.22210  25
   0 -52   0 65.0743 15.1557  25
   0 -52   0 72.5004 18.9121   1
   0 -52   1 1.19812 20.8127  33
   0 -52  -1 20.9593 12.5779  25
   0 -52   1 22.3613 13.0348  25
   0 -52   1 68.3441 18.6083   1
   0 -52  -1 52.5301 16.5423   1
   0 -52   2 30.0435 12.6677  25
   0 -52  -2 15.9803 12.8288  25
   0 -52   2 40.2566 17.3506   1
   0 -52  -2 7.30745 16.1205   1
   0 -52   3 25.6421 13.3353  25
   0 -52  -3 38.2421 13.6088  25
   0 -52  -3 47.6585 16.7482   1
   0 -52   3 74.9631 18.3687   1
   0 -52  -4 21.6639 12.6802  25
   0 -52  -5 22.3789 12.2488  25
   0 -52  -6 10.6892 7.55609  20
   0 -52  -6 23.2670 12.2199  25
   0 -52   6 15.3990 6.30936  15
   0 -52  -7 0.96319 6.91949  20
   0 -52  -7 7.95299 11.2028  25
   0 -52  -8 6.86804 10.5810  25
   0 -52  -9-7.09783 9.88775  25
   0 -52 -10 2.79545 8.60298  25
   0 -51   0-4.63850 20.0273  33
   0 -51   0 1.25412 12.6084  25
   0 -51   0 19.4439 16.9826   1
   0 -51   1 29.0514 22.2581  33
   0 -51  -1 50.0460 13.6986  25
   0 -51   1 38.2886 13.7239  25
   0 -51  -1 64.8649 18.0927   1
   0 -51   1 62.8937 17.8845   1
   0 -51   2 21.1094 12.5787  25
   0 -51  -2 19.8881 12.9574  25
   0 -51  -2 45.4688 17.4574   1
   0 -51   2 24.1056 17.4022   1
   0 -51   3 35.7858 13.0833  25
   0 -51  -3 19.9658 13.1114  25
   0 -51   3 45.9043 18.0429   1
   0 -51  -3 44.0998 16.2972   1
   0 -51   4 85.6970 19.3169   1
   0 -51  -4 76.0557 17.9568   1
   0 -51  -5-4.16754 12.5935  25
   0 -51  -6-4.97202 7.49711  20
   0 -51  -6 12.4639 11.3404  25
   0 -51   6 3.94083 6.13700  15
   0 -51  -7 3.27450 6.94719  20
   0 -51  -7 1.50699 11.3680  25
   0 -51  -8-6.88780 10.8930  25
   0 -51  -9 13.6203 10.4344  25
   0 -51 -10 5.81700 9.05974  25
   0 -50   0 9.32090 20.7210  33
   0 -50   0 40.9787 13.6205  25
   0 -50   1 54.7136 22.6276  33
   0 -50  -1 42.5503 13.5915  25
   0 -50   1 26.5964 13.6913  25
   0 -50   1 65.5539 19.1932   1
   0 -50  -1 61.4287 18.4033   1
   0 -50   2 60.1727 17.0189  25
   0 -50  -2 58.6987 17.3395  25
   0 -50   2 182.590 23.3719   1
   0 -50  -2 135.191 21.5066   1
   0 -50  -3 25.7289 13.0385  25
   0 -50   3 72.5016 18.9210   1
   0 -50  -3 50.5561 16.6799   1
   0 -50  -4 7.31196 12.5186  25
   0 -50   4 30.7795 17.6921   1
   0 -50  -4 36.7788 15.6338   1
   0 -50  -5 14.8685 12.1050  25
   0 -50  -6 53.9610 10.7766  20
   0 -50  -6 48.7533 14.6713  25
   0 -50  -6 67.3043 10.2606  15
   0 -50  -7 26.7156 8.18098  20
   0 -50  -7 22.7412 12.1820  25
   0 -50  -8 9.01814 11.3650  25
   0 -50  -9 11.2440 10.3759  25
   0 -50 -10-11.9711 9.79587  25
   0 -50 -11 11.1262 8.50222  25
   0 -49   0 15.9742 16.2085   1
   0 -49   0 4.57000 11.4381  25
   0 -49   0-3.49404 20.0499  33
   0 -49  -1 30.9083 17.3536   1
   0 -49   1 44.4192 17.9881   1
   0 -49  -1 42.7389 13.5960  25
   0 -49   1 17.7970 12.4809  25
   0 -49  -1 13.3961 20.4557  33
   0 -49   2 38.9084 13.5963  25
   0 -49  -2 30.1216 13.9513  25
   0 -49   2 80.7519 18.7563   1
   0 -49  -2 94.2388 18.5301   1
   0 -49  -3 20.6207 14.1249  25
   0 -49  -3 44.1940 18.1587   1
   0 -49  -4-14.3022 12.6813  25
   0 -49  -4 7.38838 15.7151   1
   0 -49   4 26.3605 16.8732   1
   0 -49  -5 27.2383 13.6743  25
   0 -49  -5 40.9045 15.8890   1
   0 -49   5 34.8031 18.0321   1
   0 -49  -6 4.64854 8.07827  20
   0 -49  -6 22.3962 11.8936  25
   0 -49  -7 0.54181 7.06687  20
   0 -49  -7 8.49660 11.8593  25
   0 -49  -8-3.37050 6.90978  20
   0 -49  -8 15.8369 11.3233  25
   0 -49  -9 1.69282 10.8482  25
   0 -49 -10 6.97667 10.0095  25
   0 -49 -11-5.14368 8.70926  25
   0 -48   0 12.7871 16.1263   1
   0 -48   0 0.41203 12.3294  25
   0 -48   0 46.4096 20.8026  33
   0 -48  -1 54.7814 17.0442   1
   0 -48   1 50.5664 17.4163   1
   0 -48  -1 14.5707 12.9804  25
   0 -48   1 12.2996 12.8582  25
   0 -48  -1 28.9977 20.0592  33
   0 -48  -2 50.7420 15.4895  25
   0 -48   2 98.3503 21.1216   1
   0 -48  -2 105.996 19.7459   1
   0 -48  -3 38.5762 13.8675  25
   0 -48  -3 52.8408 17.0385   1
   0 -48   3 49.3490 18.4379   1
   0 -48  -4 43.9216 13.4272  25
   0 -48  -4 36.1590 16.3461   1
   0 -48   4 31.8462 17.5089   1
   0 -48  -5 23.1490 12.8086  25
   0 -48   5 18.6081 17.3758   1
   0 -48  -5-1.05593 15.3968   1
   0 -48  -6 16.2694 8.24796  20
   0 -48  -6 7.77282 12.7326  25
   0 -48   6 26.9100 17.1837   1
   0 -48  -7 7.48010 12.2184  25
   0 -48  -7 8.35963 7.56609  20
   0 -48  -8 12.3692 5.24705   8
   0 -48  -8 6.77388 7.04945  20
   0 -48  -8 6.25694 11.6529  25
   0 -48  -9 6.74419 11.4253  25
   0 -48 -10 8.96370 10.6562  25
   0 -48 -11 7.58267 8.93900  25
   0 -47   0-2.09720 16.1704   1
   0 -47   0 6.90799 12.1196  25
   0 -47   0 35.6364 20.3698  33
   0 -47   1 32.8429 17.1796   1
   0 -47  -1 53.9635 16.5092   1
   0 -47  -1 10.2740 12.9300  25
   0 -47   1 23.0983 12.5836  25
   0 -47  -1 25.5189 20.2916  33
   0 -47   2 40.6677 16.5553   1
   0 -47  -2 31.0952 16.8753   1
   0 -47  -2 15.9041 12.0416  25
   0 -47   3 71.7291 19.6567   1
   0 -47  -3 83.8356 19.0809   1
   0 -47  -3 27.3565 13.8585  25
   0 -47  -4 44.5205 17.7409   1
   0 -47   4 46.9036 17.7377   1
   0 -47  -4 17.8188 13.4460  25
   0 -47  -4 28.7224 14.5484   6
   0 -47  -5 27.5322 16.1807   1
   0 -47   5 2.18606 16.6249   1
   0 -47  -5 20.5742 12.6565   5
   0 -47  -5-1.31821 12.4901  25
   0 -47  -6 35.3741 9.88323  20
   0 -47  -6 33.7067 14.1778  25
   0 -47  -6 75.0907 17.0812   1
   0 -47   6 66.2866 18.5134   1
   0 -47  -7 5.09880 12.7129  25
   0 -47  -7 13.4042 8.02957  20
   0 -47  -8 3.37607 5.22673   8
   0 -47  -8 6.05521 12.2286  25
   0 -47  -8 15.8566 7.37705  20
   0 -47  -9 26.1163 6.02190   8
   0 -47  -9 28.1848 11.9178  25
   0 -47 -10 22.1972 11.0491  25
   0 -47 -11 11.6623 9.57643  25
   0 -46   0 96.2674 18.1298  25
   0 -46   0 47.6776 24.7735  33
   0 -46  -1 8.26802 14.8469   1
   0 -46   1 15.6648 16.6237   1
   0 -46  -1 7.68239 12.0534  25
   0 -46   1 19.1378 11.3894  25
   0 -46  -1 2.19465 19.3362  33
   0 -46  -2-25.8145 15.8844   1
   0 -46   2-1.05313 16.5925   1
   0 -46  -2 14.0366 12.2926  25
   0 -46  -2 15.9510 19.4588  33
   0 -46  -3 80.7795 17.9922   1
   0 -46   3 40.6236 17.3118   1
   0 -46  -3 40.6409 14.4895  25
   0 -46   4 22.7494 17.4495   1
   0 -46  -4 13.6862 16.6263   1
   0 -46  -4 8.24348 11.6861  25
   0 -46  -4 25.5996 14.7435   6
   0 -46   5 25.1282 17.5556   1
   0 -46  -5 40.4340 16.5487   1
   0 -46  -5 18.0525 13.8592  25
   0 -46  -5 52.1272 14.4924   5
   0 -46   6 102.856 20.4969   1
   0 -46  -6 111.716 19.5654   1
   0 -46  -6 73.6178 16.8486   5
   0 -46  -7 10.1692 7.70915  20
   0 -46  -7 1.73724 12.6158  25
   0 -46  -7 17.0396 15.5894   1
   0 -46   7 1.08446 16.4199   1
   0 -46  -8 14.2120 7.75401  20
   0 -46  -8-6.22259 12.6281  25
   0 -46  -8 3.74364 5.53683   8
   0 -46  -9-0.77016 11.1885  25
   0 -46  -9 18.3668 5.38482   8
   0 -46 -10 15.4332 11.2128  25
   0 -46 -10 24.7513 5.56308   8
   0 -46 -11 3.18049 10.1003  25
   0 -46 -12-3.81641 8.51941  25
   0 -45   0 9.41064 11.9939  25
   0 -45   0 15.2776 16.7695   1
   0 -45   1 60.3173 16.7190   1
   0 -45  -1 66.7868 17.5824   1
   0 -45   1 25.8229 12.6502  25
   0 -45  -1 37.7757 12.6176  25
   0 -45  -2 533.087 42.0141   1
   0 -45   2 471.935 42.0712   1
   0 -45  -2 227.199 36.9177  25
   0 -45  -3 24.7269 16.5476   1
   0 -45   3 40.0171 17.3256   1
   0 -45  -3 10.4475 11.6687  25
   0 -45   4 28.8375 17.5323   1
   0 -45  -4-9.37920 15.5893   1
   0 -45  -4-2.15239 12.8360  25
   0 -45   5 27.1920 16.7047   1
   0 -45  -5 34.9590 16.2315   1
   0 -45  -5 11.0264 13.3170  25
   0 -45  -5 14.9115 13.2494   5
   0 -45  -6 179.473 22.6756   1
   0 -45   6 184.474 24.3882   1
   0 -45  -6 119.393 20.2365   5
   0 -45   7 37.3068 17.5914   1
   0 -45  -7 70.9841 17.0720   1
   0 -45  -7 12.9634 8.35005  20
   0 -45  -7 32.9024 14.0369   5
   0 -45  -7 40.9487 13.7852  25
   0 -45  -8 6.59854 7.69448  20
   0 -45  -8 14.8561 12.8595  25
   0 -45  -8 17.0820 6.03948   8
   0 -45  -9 16.3202 11.7643  25
   0 -45  -9 9.33107 5.28981   8
   0 -45 -10 5.02006 11.0891  25
   0 -45 -10 12.0371 5.20194   8
   0 -45 -11-3.68196 10.4077  25
   0 -45 -11 9.23158 4.54314   8
   0 -45 -12-9.23658 9.04838  25
   0 -44   0 83.5533 15.1517  25
   0 -44   0 63.9245 19.8174   1
   0 -44  -1 54.3491 17.8538   1
   0 -44   1 63.0884 17.8820   1
   0 -44  -1 33.0628 12.6096  25
   0 -44  -1 43.5215 20.0684  33
   0 -44  -2 88.2856 19.2048   1
   0 -44   2 60.0267 18.3609   1
   0 -44  -2 46.7096 13.7145  25
   0 -44  -2 32.1730 20.1780  33
   0 -44   3 79.4205 19.9917   1
   0 -44  -3 102.215 18.8047   1
   0 -44  -3 44.1623 14.8796  25
   0 -44  -4 147.942 22.8315   1
   0 -44   4 170.854 24.4938   1
   0 -44  -5 122.987 21.8781   1
   0 -44   5 131.518 22.7952   1
   0 -44  -5 89.9496 18.9213  25
   0 -44   6 103.895 20.9206   1
   0 -44  -6 89.6202 18.8631   1
   0 -44  -6 54.0954 15.3938   5
   0 -44  -6 40.9525 15.3270  25
   0 -44   7 47.8584 17.5435   1
   0 -44  -7 55.1887 17.0049   1
   0 -44  -7 17.2535 8.38003  20
   0 -44  -7 43.9906 15.0270   5
   0 -44  -7 20.4520 13.9886  25
   0 -44  -8 16.2719 7.92014  20
   0 -44  -8 20.3752 12.6876  25
   0 -44  -8 9.17290 5.83026   8
   0 -44  -9 7.51230 7.19637  20
   0 -44  -9 17.2063 12.5686  25
   0 -44  -9 13.8254 5.84765   8
   0 -44 -10 15.6936 11.6060  25
   0 -44 -10 22.8292 6.00938   8
   0 -44 -11 11.6449 11.0994  25
   0 -44 -11 19.8640 5.18338   8
   0 -44 -12-4.17254 9.50046  25
   0 -43   0-8.60715 10.9050  25
   0 -43   0 0.97226 15.3943   1
   0 -43  -1 142.428 22.1991   1
   0 -43   1 155.111 22.2577   1
   0 -43  -1 74.3910 16.5660  25
   0 -43  -1 64.4187 23.0777  33
   0 -43   2 106.829 19.3909   1
   0 -43  -2 113.311 18.3697   1
   0 -43  -2 27.3293 13.9966  25
   0 -43  -2 17.3331 19.5364  33
   0 -43   3 8.05260 14.6630   1
   0 -43  -3 20.8196 14.5355   1
   0 -43  -3-0.40506 11.7373  25
   0 -43  -3 5.99376 18.2831  33
   0 -43  -4 129.278 20.6390   1
   0 -43   4 102.750 21.4781   1
   0 -43  -4 73.4587 17.3337  25
   0 -43   5 175.544 28.8439   1
   0 -43  -5 147.493 25.7652  25
   0 -43  -6 159.289 25.9587   1
   0 -43   6 163.025 27.0992   1
   0 -43  -6 158.658 24.1507   5
   0 -43  -6 128.408 22.3410  25
   0 -43   7 8.98776 17.0039   1
   0 -43  -7 16.2735 16.5434   1
   0 -43  -7 0.29913 7.95409  20
   0 -43  -7 14.4679 13.4521   5
   0 -43  -7 14.3118 13.1347  25
   0 -43  -8 3.41974 7.76322  20
   0 -43   8 31.0599 17.1116   1
   0 -43  -8-2.17104 15.0263   1
   0 -43  -8-8.35895 12.3469  25
   0 -43  -8 12.7515 6.15912   8
   0 -43  -9 12.6267 7.29896  20
   0 -43  -9 7.13782 12.5941  25
   0 -43  -9-2.92628 5.79024   8
   0 -43 -10 12.0018 11.9004  25
   0 -43 -10 20.7672 5.95328   8
   0 -43 -11-1.35731 10.9585  25
   0 -43 -11-1.44290 4.88175   8
   0 -43 -12 13.6200 10.2419  25
   0 -43 -12 19.6902 4.79564   8
   0 -42   0 90.6613 16.5152  25
   0 -42   0 119.940 21.1002   1
   0 -42   1 208.641 25.3261   1
   0 -42  -1 217.149 24.2985   1
   0 -42  -1 100.712 20.0458  25
   0 -42  -1 56.8617 25.3044  33
   0 -42   2 28.9153 15.2484   1
   0 -42  -2 13.3962 15.2215   1
   0 -42  -2-1.52795 10.5359  25
   0 -42  -2 38.9870 18.8381  33
   0 -42   3 60.0492 17.9051   1
   0 -42  -3 36.8146 16.2701   1
   0 -42  -3 13.4814 11.6277  25
   0 -42  -3 9.84272 18.2860  33
   0 -42   4-11.2190 16.2381   1
   0 -42  -4 0.99888 14.2810   1
   0 -42  -4-7.86713 11.9396  25
   0 -42  -5 53.3237 18.0100   1
   0 -42   5 90.9948 19.8671   1
   0 -42  -5 56.3426 15.5510  25
   0 -42  -5 79.1804 17.0808   6
   0 -42  -6 54.7866 17.7921   1
   0 -42   6 39.8802 19.5749   1
   0 -42  -6 49.9144 14.9326   5
   0 -42  -6 51.8971 14.2380  25
   0 -42   7-9.01020 16.9817   1
   0 -42  -7-1.08364 15.3802   1
   0 -42  -7 12.6460 13.9251   5
   0 -42  -7 8.68954 7.94583  20
   0 -42  -7 0.44826 12.3459  25
   0 -42  -8 62.3217 18.1268   1
   0 -42  -8 39.1000 15.7166   5
   0 -42  -8 13.3425 14.1606  25
   0 -42  -8 35.1645 9.18992  20
   0 -42  -9 15.4292 12.5747  25
   0 -42  -9 24.0630 6.41394   8
   0 -42  -9 18.7340 7.90464  20
   0 -42 -10 0.59785 5.52227   8
   0 -42 -10-2.39668 11.9709  25
   0 -42 -11 0.68609 5.07406   8
   0 -42 -11 0.35432 11.1381  25
   0 -42 -12 10.3565 4.68043   8
   0 -42 -12 23.5630 10.4377  25
   0 -42 -13 11.5524 5.45113  11
   0 -42 -13 20.5581 8.96196  25
   0 -41   0 31.4666 10.9705  25
   0 -41   0 4.59673 15.3181   1
   0 -41   1 23.1418 15.0689   1
   0 -41  -1 18.3980 15.8385   1
   0 -41  -1 26.6209 11.6199  25
   0 -41  -1-4.94320 18.6626  33
   0 -41   2 10.2797 15.4356   1
   0 -41  -2 26.0422 15.2855   1
   0 -41  -2-6.32172 11.5420  25
   0 -41  -2 9.76145 18.2928  33
   0 -41   3 132.483 19.9220   1
   0 -41  -3 117.080 19.8190   1
   0 -41  -3 68.9287 15.0769  25
   0 -41   4 11.0657 16.8123   1
   0 -41  -4 32.2652 15.2017   1
   0 -41  -4 34.5163 12.7585  25
   0 -41  -5 22.3505 16.4679   1
   0 -41   5 14.7788 16.7678   1
   0 -41  -5-4.66352 12.4652  25
   0 -41  -5 33.0605 13.8236   6
   0 -41   6-6.59638 17.2523   1
   0 -41  -6 8.33733 15.2154   1
   0 -41  -6 45.2218 14.1728   5
   0 -41  -6 9.67764 12.5557  25
   0 -41  -7 14.0294 16.3689   1
   0 -41   7 20.1809 16.8163   1
   0 -41  -7 18.2425 8.17153  20
   0 -41  -7 44.9572 14.7887   5
   0 -41  -7 3.58198 13.2902  25
   0 -41   8 120.436 23.0443   1
   0 -41  -8 144.869 23.7357   1
   0 -41  -8 114.686 16.4917  20
   0 -41  -8 115.706 21.6051   5
   0 -41  -8 105.271 19.6090  25
   0 -41  -9 14.5220 7.22024  20
   0 -41  -9 6.97275 12.7605  25
   0 -41  -9 16.7737 6.26652   8
   0 -41 -10-1.23138 11.9479  25
   0 -41 -10 12.9117 5.81796   8
   0 -41 -11-11.7873 11.1991  25
   0 -41 -11 10.1974 5.30661   8
   0 -41 -12 9.95459 10.6243  25
   0 -41 -12-0.14833 4.58764   8
   0 -41 -13 7.45073 8.99817  25
   0 -40   0 27.7693 11.3768  25
   0 -40   0 35.5908 15.3175   1
   0 -40   1 12.5537 14.0199   1
   0 -40  -1 17.1306 15.9762   1
   0 -40  -1 12.2296 10.3051  25
   0 -40  -1 13.4529 18.8435  33
   0 -40   2 367.477 33.0959   1
   0 -40  -2 388.893 33.2840   1
   0 -40  -2 173.064 28.6560  25
   0 -40   3 120.667 20.6561   1
   0 -40  -3 113.911 20.3110   1
   0 -40  -3 87.4601 16.6073  25
   0 -40  -3 62.5733 22.4532  33
   0 -40   4-16.8345 16.5623   1
   0 -40  -4-2.86447 14.1975   1
   0 -40  -4 13.9055 11.9886  25
   0 -40  -4 16.5167 17.9512  33
   0 -40  -5 69.7642 18.4061   1
   0 -40   5 85.5144 19.6167   1
   0 -40  -5 46.8230 14.1852  25
   0 -40  -5 72.3193 16.3602   6
   0 -40   6 337.082 39.5128   1
   0 -40  -6 352.589 38.9640   1
   0 -40  -6 314.632 37.0724   5
   0 -40   7 41.0923 18.1119   1
   0 -40  -7 35.3579 16.4496   1
   0 -40  -7 26.1761 9.18323  20
   0 -40  -7 56.7514 15.2101   5
   0 -40  -7 45.6529 13.3492  25
   0 -40  -8 12.0786 16.2934   1
   0 -40   8 4.49580 16.5470   1
   0 -40  -8 5.83165 7.37978  20
   0 -40  -8 5.11848 14.3464   5
   0 -40  -8 12.1397 13.2224  25
   0 -40  -9 22.1046 7.89132  20
   0 -40  -9 23.0141 6.69866   8
   0 -40  -9 4.86709 12.7944  25
   0 -40   9 3.32212 15.9393   1
   0 -40  -9-4.39605 15.5054   1
   0 -40 -10-4.20145 12.5427  25
   0 -40 -10 5.84375 5.84655   8
   0 -40 -11-8.00841 11.7792  25
   0 -40 -11 1.34860 5.57311   8
   0 -40 -12 7.50515 10.6874  25
   0 -40 -12 9.57453 5.14763   8
   0 -40 -13 4.62134 9.58196  25
   0 -39   0 6.90030 14.0897   1
   0 -39  -1 8.45756 10.5784  25
   0 -39   1 12.0900 14.1213   1
   0 -39  -1 20.0481 14.5579   1
   0 -39   2 74.4485 18.3315   1
   0 -39  -2 100.143 18.8734   1
   0 -39  -2 64.8272 14.2062  25
   0 -39  -2 62.9183 20.3692  33
   0 -39  -3 46.7644 16.9301   1
   0 -39   3 59.4940 17.2744   1
   0 -39  -3 33.8792 12.2765  25
   0 -39  -3 24.9865 18.2371  33
   0 -39  -4 25.1225 14.9677   1
   0 -39   4 17.4164 16.1404   1
   0 -39  -4 14.7390 12.1309  25
   0 -39  -4 1.80954 17.0668  33
   0 -39   5 32.7747 17.4577   1
   0 -39  -5 43.8919 15.9654   1
   0 -39  -5 19.2700 12.5116  25
   0 -39  -5 33.6463 13.8758   6
   0 -39   6 24.6281 18.0725   1
   0 -39  -6 36.4056 15.9184   1
   0 -39  -6 49.1437 14.5352   5
   0 -39  -6 28.7375 12.7233  25
   0 -39   7 78.4328 20.0221   1
   0 -39  -7 73.1885 18.9483   1
   0 -39  -7 57.8022 11.4521  20
   0 -39  -7 90.2010 17.1714   5
   0 -39  -7 61.3085 16.1748  25
   0 -39   8 26.9584 17.9203   1
   0 -39  -8 33.9516 16.5400   1
   0 -39  -8 14.8686 8.09576  20
   0 -39  -8 29.7598 14.8014   5
   0 -39  -8-6.29710 12.7126  25
   0 -39  -9 21.0088 14.3778   5
   0 -39  -9 23.2121 7.87492  20
   0 -39  -9 23.7573 7.16543   8
   0 -39  -9 10.2733 13.6839  25
   0 -39  -9 45.3312 17.4119   1
   0 -39   9 40.1897 17.9829   1
   0 -39 -10 28.7070 14.1639  25
   0 -39 -10 53.0441 8.74608   8
   0 -39 -11 32.2915 12.1927  25
   0 -39 -11 15.9557 6.38908   8
   0 -39 -12 11.5855 11.4376  25
   0 -39 -12 12.4303 5.50680   8
   0 -39 -13 18.2614 9.96987  25
   0 -39 -13 20.6783 5.15254   8
   0 -38   0 207.251 30.3889   1
   0 -38  -1 65.7375 13.1472  25
   0 -38  -1 61.4259 17.7902   1
   0 -38   1 55.0541 17.2953   1
   0 -38   2 240.826 26.4284   1
   0 -38  -2 216.790 26.5558   1
   0 -38  -2 136.074 22.4506  25
   0 -38  -2 80.7433 26.7354  33
   0 -38   3-4.44584 14.2042   1
   0 -38  -3 0.87176 14.6876   1
   0 -38  -3 11.7986 11.2718  25
   0 -38  -3 21.6239 18.0294  33
   0 -38  -4 4.56632 15.5521   1
   0 -38   4 11.3722 14.3257   1
   0 -38  -4 14.7382 11.4921  25
   0 -38  -4 3.54614 16.2285  33
   0 -38  -5 23.8117 15.5765   1
   0 -38   5 14.9978 16.3908   1
   0 -38  -5-5.61658 12.0123  25
   0 -38  -5 6.91788 13.0591   6
   0 -38   6 201.376 29.9623   1
   0 -38  -6 202.452 29.2511   1
   0 -38  -6 176.486 26.9551   5
   0 -38  -6 170.438 26.1288  25
   0 -38  -7 21.9920 15.9193   1
   0 -38   7 24.0449 17.3951   1
   0 -38  -7 9.61994 7.88043  20
   0 -38  -7 26.0575 14.0483   5
   0 -38  -7 18.4685 12.9739  25
   0 -38   8 93.2224 21.3622   1
   0 -38  -8 74.0657 19.7053   1
   0 -38  -8 76.1159 12.7818  20
   0 -38  -8 114.134 19.0485   5
   0 -38  -8 64.5943 16.2246  25
   0 -38  -9 11.6883 14.9587   5
   0 -38   9 8.38191 8.02704  21
   0 -38  -9 15.0232 7.65141  20
   0 -38   9 21.3909 17.2770   1
   0 -38  -9 46.5733 17.0679   1
   0 -38  -9-0.44940 13.1556  25
   0 -38  -9 9.09779 6.76424   8
   0 -38 -10 24.7660 7.51652  20
   0 -38  10 16.4374 8.49781  21
   0 -38 -10 8.27262 13.0011  25
   0 -38 -10 26.3194 7.02961   8
   0 -38 -11 25.0832 13.1475  25
   0 -38 -11 31.5910 6.99234   8
   0 -38 -12 14.8822 11.2194  25
   0 -38 -12 10.6456 5.71957   8
   0 -38 -13 20.7186 10.9029  25
   0 -38 -13 28.8486 5.77709   8
   0 -37   0-3.20868 14.6684   1
   0 -37  -1 45.7837 10.9283  25
   0 -37   1 39.3120 15.8184   1
   0 -37  -1 30.1671 14.9258   1
   0 -37  -2 21.5094 14.1906   1
   0 -37   2 9.01212 14.4871   1
   0 -37  -2 3.28919 10.2518  25
   0 -37  -2 7.81380 17.5360  33
   0 -37   3 46.8534 15.5128   1
   0 -37  -3 37.1215 15.2894   1
   0 -37  -3 9.01056 11.2032  25
   0 -37  -3 13.1279 17.1258  33
   0 -37  -4 16.8454 14.5778   1
   0 -37   4 17.5419 14.7844   1
   0 -37  -4 9.95611 10.7205  25
   0 -37  -4 19.0556 16.6477  33
   0 -37  -5 82.6109 17.7184   1
   0 -37   5 77.7828 19.1696   1
   0 -37  -5 40.7410 14.2122  25
   0 -37  -5 99.3862 16.2713   6
   0 -37   6 121.427 20.2474   1
   0 -37  -6 128.264 19.2224   1
   0 -37  -6 91.5377 16.4098   5
   0 -37  -7 159.860 20.2618   1
   0 -37   7 139.622 21.9468   1
   0 -37  -7 83.3259 17.9159   5
   0 -37  -7 70.9766 12.4583  20
   0 -37  -7 36.0296 15.3733  25
   0 -37   8 34.5240 18.1711   1
   0 -37  -8 35.9557 15.1248   5
   0 -37  -8-3.56846 13.7297  25
   0 -37  -8 22.7988 7.88932  20
   0 -37   8 16.1984 8.61541  21
   0 -37   9 19.4209 8.73553  21
   0 -37  -9 16.1878 7.96417  20
   0 -37  -9 20.3319 14.7656   5
   0 -37  -9 15.7787 6.59799   8
   0 -37  -9 29.9408 17.0281   1
   0 -37   9 9.00524 17.4550   1
   0 -37  -9 35.1573 13.0270  25
   0 -37 -10 23.3714 13.5101  25
   0 -37 -10 17.5107 6.61455   8
   0 -37  10 12.1058 8.56692  21
   0 -37 -10 12.9650 7.20672  20
   0 -37 -11 9.52547 12.4343  25
   0 -37 -11 8.30474 6.17521   8
   0 -37  11 0.25239 7.76021  21
   0 -37 -12 4.38041 5.48544   8
   0 -37 -12 7.34031 11.4315  25
   0 -37 -13 43.2146 6.96055   8
   0 -37 -13 19.9520 11.5854  25
   0 -37 -14 2.84642 4.83878  11
   0 -36   0 149.142 24.5847   1
   0 -36  -1 32.3164 10.8091  25
   0 -36   1 15.4635 15.3028   1
   0 -36  -1 38.4668 15.9001   1
   0 -36  -2 376.482 37.2568   1
   0 -36   2 373.537 37.6399   1
   0 -36  -3 23.9252 15.2239   1
   0 -36   3 25.2265 15.5940   1
   0 -36  -3 32.2003 11.4786  25
   0 -36  -3 41.5681 17.9681  33
   0 -36  -4 197.633 26.7223   1
   0 -36   4 208.420 26.6921   1
   0 -36  -4 157.880 23.3163  25
   0 -36  -4 112.257 26.8576  33
   0 -36  -5 93.2886 16.2852   6
   0 -36  -5 75.8417 17.9477   1
   0 -36   5 103.586 19.2607   1
   0 -36  -5 24.4343 13.6868  25
   0 -36  -5 47.0101 17.1032  33
   0 -36  -6 222.449 30.0288   1
   0 -36   6 235.561 31.0368   1
   0 -36  -6 215.303 29.3863   5
   0 -36  -6 169.434 27.1398  25
   0 -36   7 230.743 31.0008   1
   0 -36  -7 241.184 29.6119   1
   0 -36  -7 225.681 28.8064   5
   0 -36   7 173.574 24.2123  21
   0 -36  -7 194.661 24.1737  20
   0 -36  -7 147.056 26.4182  25
   0 -36  -8 37.4054 16.8916   1
   0 -36   8 26.6023 16.7771   1
   0 -36  -8 20.4740 15.4451   5
   0 -36  -8 21.2336 13.2322  25
   0 -36   8 14.9150 8.68200  21
   0 -36  -8 11.7197 7.61372  20
   0 -36   9 11.0684 8.85125  21
   0 -36  -9 17.5817 8.00476  20
   0 -36  -9 36.5365 15.8208   5
   0 -36  -9 20.3560 7.06637   8
   0 -36  -9 23.2248 16.6775   1
   0 -36   9 53.0131 18.4937   1
   0 -36  -9 14.4238 12.6878  25
   0 -36  10-0.28818 8.58294  21
   0 -36 -10-0.51467 6.59192  20
   0 -36 -10 3.49215 14.8954   4
   0 -36 -10-10.6293 6.51804   8
   0 -36  10 1.11282 16.5444   1
   0 -36 -10 10.6848 13.0074  25
   0 -36 -11-4.22531 12.3326  25
   0 -36 -11 11.5143 6.54099   8
   0 -36  11 12.3400 8.29296  21
   0 -36 -12-12.8772 11.8516  25
   0 -36 -12 6.78300 5.54634   8
   0 -36  12 7.83129 7.69297  21
   0 -36 -13 6.82155 5.01519   8
   0 -36 -13 4.42607 10.5347  25
   0 -36 -14 5.91832 5.22529  11
   0 -35   0-3.73491 13.8553   1
   0 -35   1 268.721 28.7879   1
   0 -35  -1 244.621 28.3409   1
   0 -35   2-6.91344 13.5790   1
   0 -35  -2-3.11344 13.5016   1
   0 -35  -2 6.73822 9.57943  25
   0 -35  -2 13.7512 16.9937  33
   0 -35  -3 166.388 24.8775   1
   0 -35   3 181.448 25.5781   1
   0 -35  -3 162.577 21.4280  25
   0 -35  -3 96.0205 25.4328  33
   0 -35  -4 309.317 30.9917   1
   0 -35   4 319.931 31.6086   1
   0 -35  -4 176.641 27.0777  25
   0 -35  -5 4.75942 10.9568   6
   0 -35  -5 18.2540 15.0282  33
   0 -35  -5-5.94290 11.2639  25
   0 -35  -5-1.75345 14.5637   1
   0 -35   5 21.2710 16.0849   1
   0 -35   6 38.4457 15.6467   1
   0 -35  -6 9.31072 14.2987   1
   0 -35  -6 16.9580 11.4507   6
   0 -35   6 14.4986 7.59334  21
   0 -35  -6-7.92217 11.9168  25
   0 -35  -7 31.7959 16.2932   1
   0 -35   7 6.28569 17.8168   1
   0 -35  -7 38.4090 15.8912   5
   0 -35   7 54.3463 10.4577  21
   0 -35  -7 67.8949 10.3057  20
   0 -35  -7 84.4309 14.5936  25
   0 -35  -8 16.8776 16.2070   1
   0 -35  -8 42.7438 14.8885   5
   0 -35  -8 5.68905 13.5999  25
   0 -35  -8 24.5662 7.93772  20
   0 -35   8 21.2451 9.10730  21
   0 -35  -9 4.72947 7.51183  20
   0 -35   9 14.6956 8.91450  21
   0 -35  -9 9.68669 14.3923   5
   0 -35  -9 10.8665 6.58953   8
   0 -35  -9 1.10020 16.1291   1
   0 -35  -9 0.44953 12.0856  25
   0 -35 -10 47.6686 8.65952   8
   0 -35 -10 49.8338 16.6230   5
   0 -35 -10 37.3967 16.3608   4
   0 -35 -10 36.7477 14.8056  25
   0 -35 -10 37.6362 8.59052  20
   0 -35  10 43.2022 10.7527  21
   0 -35 -11-9.88331 12.3610  25
   0 -35 -11-3.96346 6.36632   8
   0 -35  11 5.66145 8.57285  21
   0 -35 -12-5.06322 11.5966  25
   0 -35 -12 3.74319 5.96137   8
   0 -35  12-2.96791 7.73435  21
   0 -35 -13 13.9469 5.74681   8
   0 -35  13 10.8897 7.05582  21
   0 -35 -14-1.12567 5.75025  11
   0 -34   0 83.2443 17.5477   1
   0 -34  -1 209.074 29.7809  25
   0 -34   1 261.644 32.1634   1
   0 -34  -1 260.006 32.9555   1
   0 -34  -2 17.9670 14.2938   1
   0 -34   2 45.9193 14.9228   1
   0 -34  -2 36.3630 10.5864  25
   0 -34  -2 11.6983 17.3763  33
   0 -34  -3 85.1626 16.8055   1
   0 -34   3 90.9168 17.0228   1
   0 -34  -3 64.6553 13.1453  25
   0 -34  -3 35.6664 19.0943  33
   0 -34   4 24.3183 15.3228   1
   0 -34  -4 48.2080 15.4157   1
   0 -34  -4 22.8424 11.2797  25
   0 -34  -4 28.0616 17.3404  33
   0 -34  -5 66.7538 14.3048   6
   0 -34  -5 14.7259 15.9751  33
   0 -34  -5 42.9325 12.2768  25
   0 -34   5 63.1170 17.0336   1
   0 -34  -5 66.2991 16.5213   1
   0 -34   6 32.7870 16.7877   1
   0 -34  -6 60.7316 16.0861   1
   0 -34  -6 49.4793 12.5400   6
   0 -34   6 32.2793 8.84250  21
   0 -34  -6 37.0931 12.9064  25
   0 -34  -7 51.2631 10.3689  20
   0 -34   7 56.2214 10.9482  21
   0 -34  -7 26.7746 13.6396  25
   0 -34  -8 225.457 23.3738   1
   0 -34  -8 165.577 22.1056   5
   0 -34  -8 48.8101 18.1898  25
   0 -34   8 95.7315 15.7661  21
   0 -34  -8 107.964 15.1757  20
   0 -34   9 19.0672 9.39431  21
   0 -34  -9 5.25479 7.45457  20
   0 -34  -9 19.3580 15.2756   5
   0 -34  -9 19.5871 6.97726   8
   0 -34  -9 50.2299 17.5481   1
   0 -34  -9 17.8874 12.6102  25
   0 -34 -10 82.6927 11.6860   8
   0 -34 -10 117.150 20.2747   5
   0 -34 -10 114.674 20.0258   4
   0 -34 -10 36.8885 16.3960  25
   0 -34 -10 85.3309 11.9655  20
   0 -34  10 52.8487 13.1718  21
   0 -34 -11 10.0212 12.6301  25
   0 -34 -11 8.36295 6.26361   8
   0 -34  11-2.37590 9.00415  21
   0 -34 -12 48.3044 12.9884  25
   0 -34 -12 44.0234 8.01255   8
   0 -34  12 27.6564 9.62911  21
   0 -34 -13 49.8720 13.3118  25
   0 -34 -13 63.6160 8.63081   8
   0 -34  13 34.5337 9.54136  21
   0 -34 -14 8.14770 5.70834  11
   0 -33   0 13.0304 13.2851   1
   0 -33  -1 41.0218 10.8143  25
   0 -33  -1 30.0562 14.1686   1
   0 -33   1 52.0731 14.7690   1
   0 -33   2 386.076 41.0307   1
   0 -33  -2 417.146 41.1369   1
   0 -33  -2 293.850 38.1650  25
   0 -33  -3 29.5396 14.5899   1
   0 -33   3 14.4553 14.2091   1
   0 -33  -3 34.4959 10.9685  25
   0 -33  -3 39.7327 17.6476  33
   0 -33   4 329.236 36.8593   1
   0 -33  -4 352.783 36.3511   1
   0 -33  -4 255.561 33.3980  25
   0 -33  -5 190.366 24.4396   6
   0 -33  -5 120.809 25.3598  33
   0 -33  -5 160.962 22.3134  25
   0 -33   5 177.197 25.8824   1
   0 -33  -5 157.994 24.9026   1
   0 -33  -6-1.76218 13.7404   1
   0 -33  -6 21.0978 11.0829   6
   0 -33   6 18.7145 7.87019  21
   0 -33  -6-4.13923 11.7215  25
   0 -33  -7 82.9297 12.9690  20
   0 -33   7 79.2967 13.6353  21
   0 -33  -7 57.2553 16.1654  25
   0 -33  -8 44.9414 16.2561   1
   0 -33  -8 25.9926 15.0454   5
   0 -33  -8 22.1251 12.8813  25
   0 -33  -8 27.3602 8.47885  20
   0 -33  -9 13.7125 7.02742  20
   0 -33  -9 12.8675 14.5979   5
   0 -33  -9 3.23129 6.30122   8
   0 -33  -9-8.65197 15.8952   1
   0 -33  -9 2.66304 12.8572  25
   0 -33 -10 7.04718 6.69312   8
   0 -33 -10 7.84951 15.0633   5
   0 -33 -10 4.05393 13.0654  25
   0 -33 -10 7.32394 7.24545  20
   0 -33  10-9.93700 9.65524  21
   0 -33 -11 12.3354 12.9821  25
   0 -33 -11 15.8608 6.86625   8
   0 -33  11 10.2219 9.30814  21
   0 -33 -12 6.93482 12.0685  25
   0 -33 -12 6.69078 6.37891   8
   0 -33  12 8.63604 8.72334  21
   0 -33 -13 4.94373 11.6010  25
   0 -33  13 6.85338 7.97577  21
   0 -33 -13 27.4388 6.13155   8
   0 -33  14 14.0483 6.64013  21
   0 -33 -14 23.8575 6.68044  11
   0 -33 -14 25.8376 5.72135   8
   0 -32   0 30.9105 14.1568   1
   0 -32  -1 142.747 21.3220   1
   0 -32   1 115.046 21.7206   1
   0 -32  -2 62.6541 19.4998  33
   0 -32  -2 61.2485 13.4395  25
   0 -32   2 109.148 17.6740   1
   0 -32  -2 100.082 17.1687   1
   0 -32  -3 51.4817 18.6918  33
   0 -32  -3 70.5201 12.8204  25
   0 -32   3 78.6148 17.5593   1
   0 -32  -3 76.6800 16.2342   1
   0 -32  -4 59.2477 18.8106  33
   0 -32  -4 31.3863 15.8103   1
   0 -32   4 46.3697 16.3125   1
   0 -32  -4 80.2626 13.0909  25
   0 -32  -5 39.2584 12.5515   6
   0 -32  -5 44.7736 16.4899  33
   0 -32   5 27.4170 8.15407  21
   0 -32  -5 28.4704 10.8515  25
   0 -32   5 43.2542 15.2973   1
   0 -32  -5 34.2114 14.0015   1
   0 -32  -6 94.9345 15.8186   1
   0 -32  -6 75.9776 13.2422   6
   0 -32   6 36.4248 9.49493  21
   0 -32  -6 20.1264 12.5513  25
   0 -32  -7 102.867 19.9350   1
   0 -32  -7 103.245 18.8144   5
   0 -32  -7 88.3597 13.4912  20
   0 -32  -7 87.8724 16.1039  25
   0 -32  -8 162.395 21.1248   1
   0 -32  -8 147.254 19.7134   5
   0 -32  -8 72.3753 16.0273  25
   0 -32  -8 65.2444 12.6324  20
   0 -32  -9 5.41620 7.16333  20
   0 -32  -9 9.60396 15.1833   5
   0 -32  -9 14.6446 6.69401   8
   0 -32  -9 9.62209 15.0313   1
   0 -32  -9 10.9904 13.0844  25
   0 -32 -10 8.36829 6.70065   8
   0 -32 -10-3.37367 15.6900   5
   0 -32 -10 12.8102 15.1881   4
   0 -32 -10-3.59973 12.4954  25
   0 -32 -10 4.96818 7.10393  20
   0 -32 -11 28.4351 15.0985  25
   0 -32 -11 69.2956 10.0568   8
   0 -32 -12 14.9633 12.0555  25
   0 -32 -12-2.06659 6.34293   8
   0 -32  12 3.80878 8.75425  21
   0 -32 -13-4.00226 11.6861  25
   0 -32  13 17.0950 8.11584  21
   0 -32 -13 13.9174 6.14585   8
   0 -32  14 14.0362 6.64795  21
   0 -32 -14 3.71866 6.01191  11
   0 -32 -14 6.27981 5.31454   8
   0 -31   0-1.89044 13.6511   1
   0 -31  -1 351.782 44.0695   1
   0 -31   1 329.291 43.7328   1
   0 -31  -2 120.864 21.2300  33
   0 -31  -2 76.7570 18.0432   1
   0 -31   2 72.7212 19.3948   1
   0 -31  -2 127.081 15.7989  25
   0 -31  -3 228.421 28.3792   1
   0 -31   3 247.936 28.6945   1
   0 -31  -3 186.699 25.1731  25
   0 -31  -4 5.06412 15.3153  33
   0 -31  -4 8.46636 10.0470  25
   0 -31   4 17.4005 13.6853   1
   0 -31  -4 11.5109 13.2346   1
   0 -31   5 84.5277 13.4819  21
   0 -31  -5 39.1684 19.3952  33
   0 -31  -5 178.538 18.5590   6
   0 -31  -5 169.805 19.7554   1
   0 -31  -5 70.1719 15.5207  25
   0 -31  -6 89.9179 14.6020  25
   0 -31  -6 79.5676 15.1062   6
   0 -31   6 95.6678 15.6624  17
   0 -31  -6 38.3111 15.9245  33
   0 -31  -6 72.5654 17.0164   1
   0 -31  -7 105.901 14.3536  20
   0 -31  -7 121.135 17.5646  25
   0 -31   7 91.1150 18.3175  17
   0 -31  -7 83.0158 19.0899   5
   0 -31  -7 95.7020 20.2322   1
   0 -31  -8 16.5576 7.33804  20
   0 -31  -8 15.6063 12.1372  25
   0 -31   8 17.8649 13.9777  17
   0 -31  -8 9.82406 15.2644   1
   0 -31  -8 13.6582 14.3234   5
   0 -31  -9 72.0904 17.8438   5
   0 -31  -9 64.1756 10.7238  20
   0 -31  -9 75.1915 15.3108  25
   0 -31   9 51.4542 17.8572  17
   0 -31  -9 79.1348 19.3493   1
   0 -31  -9 61.5766 10.4412   8
   0 -31 -10 110.793 20.0798  25
   0 -31 -10 101.899 23.1355   4
   0 -31 -10 148.569 23.4761   5
   0 -31 -10 128.683 16.5324   8
   0 -31 -10 124.386 16.8105  20
   0 -31 -11 199.363 23.3534   8
   0 -31 -11 241.906 30.1771   5
   0 -31 -11 228.032 29.6719   4
   0 -31 -12 12.6715 12.7517  25
   0 -31 -12 4.24774 6.26295   8
   0 -31  12-1.83838 9.11542  21
   0 -31 -13 29.8987 12.0362  25
   0 -31  13 14.7810 8.69220  21
   0 -31 -13 7.02336 6.27699   8
   0 -31  14 16.0477 7.28001  21
   0 -31 -14 4.64496 5.52908   8
   0 -31 -14 14.1189 6.29731  11
   0 -31 -15 11.3329 4.90062  11
   0 -30   0 576.746 70.4405   1
   0 -30  -1 855.358 100.798   1
   0 -30   1 820.112 100.644   1
   0 -30  -2 57.6811 11.2098  25
   0 -30  -2 48.1611 14.8795   1
   0 -30   2 75.0370 15.2112   1
   0 -30  -2 27.7963 17.3943  33
   0 -30  -3 222.253 30.0914  25
   0 -30  -3 301.553 32.6964   1
   0 -30   3 321.658 33.6635   1
   0 -30  -4 14.2741 10.3015  25
   0 -30  -4 13.2386 15.6607  33
   0 -30   4 41.6734 14.0236   1
   0 -30  -5 268.457 30.7407   6
   0 -30   5 234.151 27.9588  21
   0 -30   5 234.828 29.8964  17
   0 -30  -5 131.061 31.4798  33
   0 -30  -5 257.212 31.9183   1
   0 -30  -5 212.642 28.9964  25
   0 -30  -6 84.1319 14.3426  25
   0 -30  -6 82.0432 14.8601   6
   0 -30   6 84.7047 16.0861  17
   0 -30  -6 57.5048 16.0003  33
   0 -30  -6 69.4812 17.4430   1
   0 -30  -7 20.0561 7.27373  20
   0 -30  -7 23.9900 11.7777  25
   0 -30   7 26.8251 13.3142  17
   0 -30  -7 20.5692 13.2856   5
   0 -30  -7 16.6937 13.9332   1
   0 -30  -8 27.7649 8.10432  20
   0 -30  -8 24.5599 12.9452  25
   0 -30   8 19.9706 14.8412  17
   0 -30  -8 58.6566 16.3558   1
   0 -30  -8 51.7279 15.7501   5
   0 -30  -9 86.2382 18.0345   5
   0 -30  -9 60.8841 11.1339  20
   0 -30  -9 58.6466 15.0863  25
   0 -30   9 26.2611 17.4622  17
   0 -30  -9 74.0078 10.9787   8
   0 -30  -9 118.540 18.5989   1
   0 -30 -10 7.00633 7.15740  20
   0 -30 -10 12.0503 13.0576  25
   0 -30  10 12.9143 16.8151  17
   0 -30 -10 19.9242 6.88649   8
   0 -30 -10 14.9383 15.2567   4
   0 -30 -10 38.2328 16.0209   5
   0 -30 -11 111.200 14.8493   8
   0 -30 -11 99.7348 21.2168   4
   0 -30 -11 134.044 22.5872   5
   0 -30 -11 96.4867 18.4453  25
   0 -30 -11 101.335 14.5471  20
   0 -30 -12-4.10267 6.45354   8
   0 -30 -12-1.71269 12.8875  25
   0 -30 -13 18.5993 6.44224   8
   0 -30 -13 15.6949 12.0841  25
   0 -30  13 1.64120 8.62382  21
   0 -30  14 2.31734 7.40212  21
   0 -30 -14 15.2350 6.44029  11
   0 -30 -14 13.7724 5.57704   8
   0 -30 -15 1.03368 5.16648  11
   0 -29   0 10.9298 12.2435   1
   0 -29  -1 908.473 109.686   1
   0 -29   1 922.756 109.644   1
   0 -29  -2 242.609 31.6111  25
   0 -29  -2 188.016 34.9348  33
   0 -29   2 287.102 34.1305   1
   0 -29  -2 296.379 34.2903   1
   0 -29  -3 158.546 20.2610  25
   0 -29  -3 112.469 24.2317  33
   0 -29   3 160.536 23.4566   1
   0 -29  -3 136.034 22.7967   1
   0 -29  -4 43.8728 14.5740   1
   0 -29   4 42.0166 8.19567  21
   0 -29  -4 30.1548 16.0922  33
   0 -29   4 42.6934 11.6106  17
   0 -29  -4 39.2539 11.0059  25
   0 -29  -5 164.315 22.4528  25
   0 -29   5 191.182 23.2489  17
   0 -29  -5 96.0711 24.6786  33
   0 -29  -5 172.093 23.2581   6
   0 -29  -5 172.183 25.1369   1
   0 -29  -6 12.0314 10.8679  25
   0 -29  -6 6.32543 10.4883   6
   0 -29   6 15.4662 12.0174  17
   0 -29  -6 25.4477 12.8163  33
   0 -29  -6 3.09122 12.2889   1
   0 -29  -7 78.8648 12.3368  20
   0 -29  -7 79.2543 15.1523  25
   0 -29   7 86.8080 17.6837  17
   0 -29  -7 111.699 18.2787   5
   0 -29  -7 80.3008 18.3815   1
   0 -29  -8 12.0554 7.40492  20
   0 -29  -8 24.8384 11.8228  25
   0 -29   8 28.4245 14.6773  17
   0 -29  -8 31.0280 14.7986   1
   0 -29  -8 28.3044 14.3069   5
   0 -29  -9-5.20974 15.0938   5
   0 -29  -9 8.81968 7.13041  20
   0 -29  -9 20.2547 12.4411  25
   0 -29   9 12.3198 15.1383  17
   0 -29  -9 18.3008 6.67032   8
   0 -29  -9 31.7383 16.1050   1
   0 -29 -10 1.54644 6.84635  20
   0 -29 -10 23.4970 13.0176  25
   0 -29  10 19.8103 16.2715  17
   0 -29 -10-1.78851 6.43041   8
   0 -29 -10 14.5819 15.2630   5
   0 -29 -10 21.6279 14.9665   4
   0 -29 -11 19.7969 7.02300  20
   0 -29 -11 24.2484 13.2344  25
   0 -29 -11 20.0793 7.35331   8
   0 -29 -11 2.34318 16.1711   5
   0 -29 -11 12.5906 15.1699   4
   0 -29  11-1.11911 16.4487  17
   0 -29 -12 2.95281 6.61689   8
   0 -29 -12 3.89752 12.2851  25
   0 -29 -13 48.5022 8.12809   8
   0 -29 -13 7.43010 12.8018  25
   0 -29 -14 0.36464 5.60395   8
   0 -29 -14 8.07612 6.40822  11
   0 -29  14 4.72328 7.63142  21
   0 -29 -15 13.3329 5.62567  11
   0 -28   0 157.229 23.5902   1
   0 -28  -1 116.475 19.6054   1
   0 -28   1 123.482 20.3140   1
   0 -28  -2 44.6782 10.6779  25
   0 -28   2 58.8903 15.0586   1
   0 -28  -2 41.6368 14.3562   1
   0 -28  -2 31.4469 17.2837  33
   0 -28  -3 330.440 38.8891  25
   0 -28   3 283.349 38.7157  17
   0 -28  -3 245.776 41.4295  33
   0 -28   3 357.339 41.3577   1
   0 -28  -3 386.516 41.0701   1
   0 -28   4 25.7415 7.47354  21
   0 -28   4 55.3976 10.7335  17
   0 -28  -4 9.65431 15.0417  33
   0 -28  -4 60.6192 14.3415   1
   0 -28  -4 17.7961 10.3270  25
   0 -28  -5 100.373 14.1286  25
   0 -28   5 74.0628 14.7199  17
   0 -28  -5 79.9126 17.9487  33
   0 -28  -5 61.8232 14.8263   6
   0 -28  -5 61.9288 15.4013   1
   0 -28  -6 25.2478 12.4730  25
   0 -28  -6 103.504 14.4468   6
   0 -28   6 70.1280 15.1744  17
   0 -28  -6 36.8836 15.1435  33
   0 -28  -6 119.566 17.4304   1
   0 -28  -7 27.1978 7.66249  20
   0 -28  -7 12.3808 11.2430  25
   0 -28   7 40.0031 14.4500  17
   0 -28  -7 47.6994 14.3211   5
   0 -28  -7 63.9290 15.5758   1
   0 -28  -8 120.594 17.4878  20
   0 -28  -8 94.1150 19.4041  25
   0 -28   8 162.904 23.2156  17
   0 -28  -8 211.287 24.4017   1
   0 -28  -8 157.838 22.6281   5
   0 -28  -9 124.772 21.1531   5
   0 -28  -9 136.086 21.6675   4
   0 -28  -9 97.4033 14.2092  20
   0 -28  -9 86.8363 18.1092  25
   0 -28   9 65.3878 20.6868  17
   0 -28  -9 103.721 14.1188   8
   0 -28  -9 123.827 21.4340   1
   0 -28 -10 48.3049 9.38799  20
   0 -28 -10 46.1756 13.8907  25
   0 -28  10 42.5892 18.6126  17
   0 -28 -10 55.6039 9.33395   8
   0 -28 -10 62.5705 17.7885   5
   0 -28 -10 43.9086 16.8651   4
   0 -28 -11 16.9439 6.80710  20
   0 -28 -11 26.9490 12.8410  25
   0 -28 -11 9.85054 7.10867   8
   0 -28 -11 5.70386 14.5484   4
   0 -28 -11 28.2147 16.4838   5
   0 -28  11 11.4717 16.6919  17
   0 -28 -12 1.75145 6.76689   8
   0 -28 -12 22.2920 13.1677  25
   0 -28 -13 11.3304 6.63598   8
   0 -28 -13 16.7379 12.1939  25
   0 -28 -14 25.8023 6.35669   8
   0 -28 -14 20.2605 6.97593  11
   0 -28  14 14.5520 8.49481  21
   0 -27   0 2.61320 12.7413   1
   0 -27   1 21.4775 13.5616   1
   0 -27  -1 11.8105 12.5506   1
   0 -27  -2 1650.29 202.311  25
   0 -27   2 1812.74 203.645   1
   0 -27  -2 1822.32 203.700   1
   0 -27   3 487.600 62.7526  17
   0 -27  -3 508.504 62.4968  25
   0 -27  -3 374.098 64.2643  33
   0 -27   3 658.960 64.9383   1
   0 -27  -3 694.607 64.8263   1
   0 -27  -4 26.6876 10.0485  25
   0 -27  -4 8.56844 12.0656   1
   0 -27  -4 36.4292 15.9384  33
   0 -27   4 42.1170 10.2323  17
   0 -27  -5 164.133 23.9647   6
   0 -27   5 139.151 23.6659  17
   0 -27  -5 209.208 22.7847  25
   0 -27  -5 148.007 25.5560  33
   0 -27  -5 167.560 25.1430   1
   0 -27  -6 221.290 28.7379   6
   0 -27  -6 233.428 28.1422  25
   0 -27   6 230.121 29.9063  17
   0 -27  -6 154.786 29.0908  33
   0 -27  -6 234.004 29.8170   1
   0 -27  -7 53.6621 12.3244  25
   0 -27  -7 51.1774 8.62995  20
   0 -27  -7 27.3664 13.4073   5
   0 -27   7 32.0829 15.1661  17
   0 -27  -7 30.2920 12.5167  33
   0 -27  -7 48.3755 14.5060   1
   0 -27  -8 2.39017 6.70610  20
   0 -27  -8 13.1984 11.2985  25
   0 -27   8 29.7630 15.5940  17
   0 -27  -8 15.2489 14.1976   1
   0 -27  -8 15.5857 13.6544   5
   0 -27  -9 193.464 29.5310   4
   0 -27  -9 216.150 30.1473   5
   0 -27  -9 202.810 24.8149  20
   0 -27  -9 169.211 27.0049  25
   0 -27   9 170.572 30.3512  17
   0 -27  -9 203.104 24.6600   8
   0 -27  -9 215.633 29.6375   1
   0 -27 -10 36.3707 8.91729  20
   0 -27 -10 40.0845 14.2082  25
   0 -27  10 48.8119 18.6147  17
   0 -27 -10 49.8209 8.86742   8
   0 -27 -10 48.9123 17.2891   5
   0 -27 -10 72.1595 16.9982   4
   0 -27 -11 30.2768 7.44206  20
   0 -27 -11 11.6629 13.3050  25
   0 -27 -11 34.6446 7.86634   8
   0 -27 -11 45.9358 16.9922   5
   0 -27 -11 36.3243 15.8286   4
   0 -27  11-3.51731 16.9727  17
   0 -27 -12 47.9642 8.80453   8
   0 -27 -12 25.5405 13.4843  25
   0 -27 -13 15.5589 7.05134   8
   0 -27 -13 21.4767 12.8988  25
   0 -27 -14 22.8271 6.86583   8
   0 -27 -14 24.7498 7.11927  11
   0 -27  14 22.1267 8.88731  21
   0 -27  15 4.27460 6.73628  21
   0 -26   0 6238.01 732.339   1
   0 -26  -1 438.995 57.1791   1
   0 -26   1 490.117 57.1924   1
   0 -26  -2 332.079 29.9626   1
   0 -26   2 291.757 29.2872   1
   0 -26  -2 172.864 26.8943  25
   0 -26   2 182.372 26.4940  17
   0 -26   3 150.535 20.2577  17
   0 -26  -3 126.098 19.7181  25
   0 -26  -4 69.1691 13.2173  25
   0 -26  -4 92.0981 16.9711   1
   0 -26  -4 67.4539 17.9391  33
   0 -26   4 95.0096 14.1906  17
   0 -26  -5 377.439 46.8388  25
   0 -26   5 378.184 47.8834  17
   0 -26  -5 433.541 47.7778   6
   0 -26  -5 496.331 48.8773   1
   0 -26  -6 51.2364 12.1179  25
   0 -26  -6 62.9911 12.2908   6
   0 -26   6 76.3378 14.9610  17
   0 -26  -6 43.1996 14.6389  33
   0 -26  -6 29.3066 13.7274   1
   0 -26  -7 54.8380 11.5670  25
   0 -26  -7 30.9701 7.52752  20
   0 -26  -7 31.4978 12.9526   5
   0 -26   7 15.2409 14.2766  17
   0 -26  -7 29.2302 11.7463  33
   0 -26  -7 30.5262 13.6227   1
   0 -26  -8 8.85175 6.45177  20
   0 -26  -8-4.04378 11.2699  25
   0 -26   8-6.52485 14.0715  17
   0 -26  -8 7.90241 13.2159   1
   0 -26  -8-10.8135 14.1034   5
   0 -26  -9 42.2602 15.7837   4
   0 -26  -9 35.2574 15.7066   5
   0 -26  -9 35.5470 8.57024  20
   0 -26  -9 42.9921 12.7447  25
   0 -26   9 47.4554 17.8748  17
   0 -26  -9 48.8747 8.24283   8
   0 -26  -9 51.4794 16.2464   1
   0 -26 -10 1.74877 6.47176  20
   0 -26 -10-23.6880 12.5999  25
   0 -26  10-1.14661 16.5906  17
   0 -26 -10 6.07047 6.81992   8
   0 -26 -10 7.73385 15.6174   5
   0 -26 -10 1.09524 13.9532   4
   0 -26 -11 52.2634 9.69236  20
   0 -26  11 48.8332 19.3456  17
   0 -26 -11 82.4926 19.1650   5
   0 -26 -11 58.6518 16.9466   4
   0 -26 -11 66.6635 15.6094  25
   0 -26 -11 54.0812 9.80967   8
   0 -26 -12 11.9582 13.3192  25
   0 -26 -12 1.28407 6.63063   8
   0 -26 -13 18.0925 12.8724  25
   0 -26 -13 49.1248 8.54840   8
   0 -26 -14 16.8267 7.27239  11
   0 -26 -14 26.6438 6.86977   8
   0 -26  15 21.1631 7.58190  21
   0 -25   0 1.42504 11.6443   1
   0 -25   1 682.442 61.4579   1
   0 -25  -1 680.457 61.3590   1
   0 -25  -2 49.3290 13.6342   1
   0 -25   2 35.9575 12.5351   1
   0 -25   2 16.8248 7.73837  17
   0 -25  -2 15.7534 8.54694  25
   0 -25   3 349.842 46.0327  17
   0 -25  -3 420.897 45.8359  25
   0 -25  -3 389.778 48.2129  33
   0 -25  -3 333.595 47.1632   1
   0 -25   4 449.066 59.5133  17
   0 -25  -4 556.135 59.1279  25
   0 -25  -4 463.386 61.0495  33
   0 -25  -4 457.389 60.3094   1
   0 -25  -5 416.699 44.9554   6
   0 -25   5 379.173 45.3025  17
   0 -25  -5 335.595 43.9978  25
   0 -25  -5 509.789 45.9800   1
   0 -25  -6 222.570 29.2836   6
   0 -25  -6 242.843 28.8870  25
   0 -25   6 228.331 30.6821  17
   0 -25  -6 179.723 30.2405  33
   0 -25  -6 237.933 30.5363   1
   0 -25   7 23.1689 13.5589  17
   0 -25  -7 16.8988 10.1670  25
   0 -25  -7 9.02198 6.11164  20
   0 -25  -7-1.64644 8.92725   6
   0 -25  -7 9.24210 13.0117   5
   0 -25  -7 2.31936 10.6478  33
   0 -25  -7 11.3968 12.4322   1
   0 -25  -8 177.959 26.0222   5
   0 -25  -8 166.632 21.4445  20
   0 -25  -8 159.094 23.5576  25
   0 -25   8 195.339 27.2905  17
   0 -25  -8 168.804 25.9943   1
   0 -25   9 22.2110 16.4732  17
   0 -25  -9 9.61612 6.79634  20
   0 -25  -9 16.1553 14.2014   4
   0 -25  -9 15.9150 15.3058   5
   0 -25  -9 13.8179 10.9434  25
   0 -25  -9 18.1842 6.56132   8
   0 -25  -9 9.53440 14.5303   1
   0 -25 -10 32.8341 7.58994  20
   0 -25 -10 15.1129 15.5411   4
   0 -25 -10 28.5247 16.6206   5
   0 -25 -10 27.2617 12.7782  25
   0 -25 -10 23.8801 7.34193   8
   0 -25  10 11.5758 17.3488  17
   0 -25 -11 75.0610 11.2810  20
   0 -25 -11 64.9238 18.8908   4
   0 -25 -11 88.3252 20.5588   5
   0 -25  11 81.0134 21.5476  17
   0 -25 -11 69.9821 15.9670  25
   0 -25 -11 75.8657 11.6607   8
   0 -25 -12 27.5224 16.8740  25
   0 -25 -12 113.854 13.3644   8
   0 -25 -13 9.99556 12.8069  25
   0 -25 -13 0.24191 6.51240   8
   0 -25 -14 28.4966 7.22861   8
   0 -25  15 7.09200 7.40929  21
   0 -24   0 1239.02 147.038   1
   0 -24  -1 1008.76 88.7868   1
   0 -24   1 853.354 88.6613   1
   0 -24   2 5.37498 11.2738   1
   0 -24  -2-12.0956 12.2022   1
   0 -24   2 19.0195 7.62852  17
   0 -24   3 580.752 71.6004  17
   0 -24  -3 637.925 71.3091  25
   0 -24  -3 489.773 72.8516  33
   0 -24  -3 641.391 72.5121   1
   0 -24  -4 59.0979 11.1194  25
   0 -24  -4 34.4294 14.2107   1
   0 -24   4 54.9365 12.6153  17
   0 -24  -5 178.637 22.1618  25
   0 -24   5 152.703 23.4871  17
   0 -24  -5 177.330 24.0590   1
   0 -24  -5 175.924 25.2393  33
   0 -24  -5 145.758 22.9070   6
   0 -24   6 32.7818 13.9534  17
   0 -24  -6 5.68897 8.93633   6
   0 -24  -6 16.9647 9.73713  25
   0 -24  -6-0.56741 13.0946  33
   0 -24  -6-9.11539 11.1629   1
   0 -24   7 79.0396 17.7118  17
   0 -24  -7 81.8936 11.1447  20
   0 -24  -7 91.9439 13.8024   6
   0 -24  -7 85.8631 15.8593   5
   0 -24  -7 66.6436 13.7595  25
   0 -24  -7 103.262 16.5903   1
   0 -24  -8 22.3041 7.06389  20
   0 -24  -8 46.0929 14.0370   5
   0 -24  -8 12.6293 11.2340  25
   0 -24   8 28.8578 15.7117  17
   0 -24  -8 43.4836 14.3111   1
   0 -24  -9 29.6933 7.76588  20
   0 -24  -9 23.6872 14.8789   4
   0 -24  -9 30.4341 15.8554   5
   0 -24  -9 40.3332 11.7725  25
   0 -24  -9 32.4328 7.30769   8
   0 -24   9 24.4096 17.4739  17
   0 -24 -10 39.4925 9.39799  20
   0 -24 -10 87.1803 17.7173   4
   0 -24 -10 86.0016 18.0684   5
   0 -24 -10 8.84213 13.2670  25
   0 -24 -10 73.1171 9.72177   8
   0 -24  10 45.3591 18.3025  17
   0 -24 -11 82.4745 13.2656  20
   0 -24 -11 115.414 20.3669   4
   0 -24 -11 130.495 22.0229   5
   0 -24 -11 100.706 13.8672   8
   0 -24  11 113.634 22.7570  17
   0 -24 -11 93.1742 17.3482  25
   0 -24 -12 46.4778 15.8922   4
   0 -24 -12 37.5077 17.5997   5
   0 -24  12 32.7378 17.8888  17
   0 -24 -12 55.2098 14.0687  25
   0 -24 -12 34.5079 8.58572   8
   0 -24 -13 26.9526 12.9384  25
   0 -24 -13 17.2220 7.39355   8
   0 -24 -14 7.10262 6.32386   8
   0 -24  15 6.63139 7.71898  21
   0 -23   0 7.72849 10.7926   1
   0 -23   1 474.549 63.1760  17
   0 -23   1 627.570 64.9861   1
   0 -23  -1 679.999 65.0778   1
   0 -23   2 367.339 48.2744  17
   0 -23  -2 444.096 49.7631   1
   0 -23   2 430.730 49.6215   1
   0 -23  -3 240.791 35.3827  33
   0 -23   3 268.290 33.2827  17
   0 -23  -3 284.688 34.6404   1
   0 -23   4 1001.80 116.104  17
   0 -23  -4 1113.59 116.682   1
   0 -23  -4 756.608 116.266  33
   0 -23  -4 1013.94 115.274  25
   0 -23   5 34.4180 13.6435  17
   0 -23  -5 59.8768 11.4740  25
   0 -23  -5 58.2044 12.0076   6
   0 -23  -5 57.8928 15.6896  33
   0 -23  -5 64.1055 13.7356   1
   0 -23  -6 254.141 29.6658  25
   0 -23  -6 226.774 29.9659   6
   0 -23   6 205.903 31.4239  17
   0 -23  -6 218.230 31.3266  33
   0 -23  -6 243.641 31.2571   1
   0 -23  -7 12.2322 10.1544  25
   0 -23  -7 16.5363 6.37859  20
   0 -23  -7 11.0968 12.5190   5
   0 -23  -7 17.9782 8.95567   6
   0 -23   7 30.0517 14.5070  17
   0 -23  -7 39.2779 12.0274  33
   0 -23  -7 7.17781 12.7499   1
   0 -23  -8 3.41665 12.3053   5
   0 -23  -8 3.65700 6.17245  20
   0 -23  -8-0.34274 10.5260  25
   0 -23   8 0.92339 14.7326  17
   0 -23  -8 12.2435 14.2408   1
   0 -23  -9 154.061 19.5451  20
   0 -23  -9 161.766 24.6401   5
   0 -23  -9 187.404 25.0820   4
   0 -23  -9 99.6616 21.3750  25
   0 -23  -9 161.277 19.5441   8
   0 -23   9 186.169 27.2778  17
   0 -23 -10 19.9699 6.47475  20
   0 -23 -10 12.5582 14.1413   4
   0 -23 -10 26.9895 15.5561   5
   0 -23 -10 29.5394 11.8922  25
   0 -23 -10 6.93074 6.58553   8
   0 -23  10 16.3675 17.9794  17
   0 -23 -11 110.140 16.2844  20
   0 -23 -11 76.3480 19.6162  25
   0 -23 -11 148.329 23.4427   4
   0 -23 -11 159.464 24.7408   5
   0 -23  11 128.380 25.5922  17
   0 -23 -11 144.977 16.7180   8
   0 -23 -12 5.35299 12.4202  25
   0 -23 -12 9.93130 14.9158   4
   0 -23 -12 19.4790 16.0726   5
   0 -23  12-4.93123 17.9403  17
   0 -23 -12 13.6572 7.17356   8
   0 -23 -13 5.74289 6.55268   8
   0 -23 -13 9.35447 12.0044  25
   0 -23 -14 15.2137 6.71429   8
   0 -22   0 503.733 61.2623   1
   0 -22   1 422.041 50.6459  17
   0 -22   1 418.422 52.4368   1
   0 -22  -1 442.977 52.3562   1
   0 -22   2 151.175 21.0278  17
   0 -22  -2 184.535 23.1094   1
   0 -22   3 181.887 23.7956  17
   0 -22  -3 128.750 24.2784   1
   0 -22  -4 425.173 44.2767  33
   0 -22  -4 446.867 41.8013  25
   0 -22  -5 25.8969 9.42673  25
   0 -22  -5 5.04443 9.59605   6
   0 -22   5 11.8702 12.1422  17
   0 -22  -5 19.9512 13.5708  33
   0 -22  -5 1.08148 11.2753   1
   0 -22  -6 20.1230 9.08852  25
   0 -22  -6 14.6653 5.96899  20
   0 -22  -6 22.4029 9.44888   6
   0 -22   6 33.3511 13.1231  17
   0 -22  -6 12.7704 12.5556  33
   0 -22  -6 15.7799 12.5802   1
   0 -22  -7 11.0038 9.71841  25
   0 -22  -7 18.3135 6.58884  20
   0 -22  -7 69.5218 10.1968   6
   0 -22  -7 44.8581 12.7008   5
   0 -22   7 25.0154 13.6292  17
   0 -22  -7-5.52102 11.6559  33
   0 -22  -7 66.9412 14.4428   1
   0 -22  -8 15.0730 10.2771  25
   0 -22  -8 48.6571 14.7519   5
   0 -22  -8 37.9376 7.34653  20
   0 -22   8 35.0123 17.0287  17
   0 -22  -8 30.3121 11.7733  33
   0 -22  -8 42.2422 14.6278   1
   0 -22  -9 5.42386 6.02387  20
   0 -22  -9 2.24211 11.0004  25
   0 -22  -9 8.49726 6.04421   8
   0 -22   9-13.6498 17.0376  17
   0 -22  -9 29.6223 14.5146   5
   0 -22  -9 20.7975 14.1031   4
   0 -22 -10 128.640 16.2982  20
   0 -22 -10 124.597 21.7095   4
   0 -22 -10 146.605 22.8434   5
   0 -22 -10 85.9052 19.2622  25
   0 -22 -10 124.154 16.2836   8
   0 -22  10 99.2231 23.9866  17
   0 -22 -11 158.808 17.6659  20
   0 -22 -11 91.1439 23.7847   5
   0 -22 -11 112.025 23.0951   4
   0 -22  11 125.388 25.4135  17
   0 -22 -11 96.9427 17.5740   8
   0 -22 -12 10.2697 12.9188  25
   0 -22 -12 25.6302 17.1286   5
   0 -22 -12 16.4886 14.7132   4
   0 -22  12 29.9526 18.5699  17
   0 -22 -12 15.3077 7.39321   8
   0 -22 -13 10.2898 12.4321  25
   0 -22 -13 14.9229 6.99079   8
   0 -22 -14 11.7167 6.70219   8
   0 -21   0 2.71947 10.8130   1
   0 -21   1 74.3534 11.7557  17
   0 -21   1 93.2735 15.5623   1
   0 -21  -1 110.247 15.7736   1
   0 -21   2 125.826 17.7238  17
   0 -21  -2 147.171 20.2648   1
   0 -21  -3 56.6180 21.9324  33
   0 -21   3 139.954 20.1830  17
   0 -21   4 95.8507 14.9423  17
   0 -21  -4 63.1858 12.9415  25
   0 -21  -5 86.8893 12.2740  25
   0 -21  -5 63.2913 12.8490   6
   0 -21   5 60.1158 14.8559  17
   0 -21  -5 81.1348 16.2779  33
   0 -21  -5 48.8936 14.8140   1
   0 -21  -6 36.9233 9.78168  25
   0 -21  -6 30.9531 6.78069  20
   0 -21  -6 31.5673 9.46888   6
   0 -21   6 35.1276 14.3344  17
   0 -21  -6 21.7555 12.9809  33
   0 -21  -6 40.4983 12.1120   1
   0 -21  -7 269.428 35.1507  25
   0 -21  -7 282.522 34.1595  20
   0 -21  -7 363.216 35.8798   6
   0 -21  -7 351.746 37.5761   5
   0 -21   7 270.009 37.7527  17
   0 -21  -7 393.146 37.7027   1
   0 -21  -8 59.4280 13.5786  25
   0 -21  -8 107.122 16.7712   5
   0 -21  -8 73.2400 10.5897  20
   0 -21   8 86.5176 18.4648  17
   0 -21  -8 30.3244 13.7597  33
   0 -21  -8 120.076 17.3643   1
   0 -21  -9 30.5734 7.51133  20
   0 -21  -9 44.2999 14.8380   5
   0 -21  -9 34.2312 14.7017   4
   0 -21  -9 32.6204 7.26911   8
   0 -21   9 35.6478 16.5849  17
   0 -21  -9 24.9703 11.8000  25
   0 -21 -10 18.6562 12.1654  25
   0 -21 -10 1.01031 13.9406   4
   0 -21 -10-12.7241 14.8879   5
   0 -21 -10 12.4085 6.15715  20
   0 -21  10-10.5250 17.4604  17
   0 -21 -10 7.77956 6.52577   8
   0 -21 -11 488.540 49.8811   4
   0 -21 -11 389.447 44.7594  20
   0 -21 -11 437.879 44.9748   8
   0 -21 -11 239.132 45.9791  28
   0 -21 -11 293.486 46.2921  25
   0 -21  11 411.072 50.9333  17
   0 -21 -12 74.1691 10.7794   8
   0 -21 -12 32.8886 14.3893  28
   0 -21  12 87.1801 20.7587  17
   0 -21 -12 37.5140 14.8845  25
   0 -21 -12 105.032 18.7817   4
   0 -21 -13 1.86635 11.5387  28
   0 -21 -13 6.39447 6.92602   8
   0 -21 -13 9.93433 12.5750  25
   0 -21 -14 5.97342 6.51342   8
   0 -21  15 5.97988 4.30803   2
   0 -20   0 255.438 32.5827   1
   0 -20   1 726.497 89.7463  17
   0 -20   1 799.750 90.8467   1
   0 -20  -1 811.887 90.8237   1
   0 -20   2 3164.89 386.273  17
   0 -20  -2 3523.36 386.933   1
   0 -20  -3 1331.47 193.208  33
   0 -20   3 1619.68 192.947  17
   0 -20  -4 28.1770 13.2387  33
   0 -20   4 18.9449 10.9801  17
   0 -20  -4 27.2502 10.9182   1
   0 -20  -5 4.14193 8.42696  25
   0 -20  -5 14.9768 8.33951   6
   0 -20   5 13.6045 12.1094  17
   0 -20  -5 14.6076 12.9430  33
   0 -20  -5 9.45706 10.1789   1
   0 -20  -6 24.2630 9.11762  25
   0 -20  -6 19.7527 5.85878  20
   0 -20  -6 17.5872 9.41225   6
   0 -20  -6 11.2998 11.8385   5
   0 -20   6 21.1250 13.0858  17
   0 -20  -6 30.0940 12.7111  33
   0 -20  -6 23.4085 12.2412   1
   0 -20  -7 490.379 50.8656  25
   0 -20  -7 419.196 49.9133  20
   0 -20  -7 432.804 52.4912   5
   0 -20  -7 422.312 51.0704   6
   0 -20   7 452.794 53.4446  17
   0 -20  -7 287.688 51.5594  33
   0 -20  -7 416.107 52.5742   1
   0 -20  -8 44.7290 11.2156  25
   0 -20  -8 42.0957 13.7728   5
   0 -20  -8 42.3818 7.73665  20
   0 -20   8 37.1658 15.7314  17
   0 -20  -8 37.7578 12.5649  33
   0 -20  -8 20.5827 14.0996   1
   0 -20  -9 54.5319 9.39968  20
   0 -20   9 44.5977 19.0004  17
   0 -20  -9 49.5354 9.22342   8
   0 -20  -9 92.0428 16.9666   5
   0 -20  -9 55.2430 15.4945   4
   0 -20  -9 62.8168 12.4030  25
   0 -20 -10 20.0918 6.68561  20
   0 -20  10 17.4201 17.2544  17
   0 -20 -10 18.7836 6.86703   8
   0 -20 -10 24.4451 12.1358  25
   0 -20 -10 14.9086 14.1394   4
   0 -20 -11 152.195 21.1480   4
   0 -20 -11 80.1953 13.7957  20
   0 -20 -11 155.712 14.3909   8
   0 -20 -11 69.6534 17.6516  25
   0 -20 -11 41.3535 17.2093  28
   0 -20  11 89.9566 23.6887  17
   0 -20  12 25.5368 19.4343  17
   0 -20 -12 32.4638 12.6309  28
   0 -20 -12 10.2674 12.5620  25
   0 -20 -12 12.7478 7.23314   8
   0 -20 -12 1.08920 13.9845   4
   0 -20 -13-3.35753 6.68354   8
   0 -20 -13 3.91114 12.7763  25
   0 -20 -14 11.3501 12.1231  28
   0 -20 -14 58.6802 8.82735   8
   0 -20  15 8.08480 4.58938   2
   0 -20  16 12.4972 6.87716  21
   0 -20 -16 3.57065 5.34349  11
   0 -19   0 2.77614 10.2296   1
   0 -19   1 1361.77 171.057  17
   0 -19   1 1602.69 172.063   1
   0 -19  -1 1566.96 172.028   1
   0 -19   2 1000.20 107.668  17
   0 -19  -2 783.908 108.057   1
   0 -19  -3 1262.07 150.206  33
   0 -19   3 1232.84 149.742  17
   0 -19  -3 1316.35 150.027   1
   0 -19  -4 27.7801 13.2368  33
   0 -19   4-3.33869 10.9034  17
   0 -19  -4 5.55739 10.6178   1
   0 -19  -5 19.5618 8.73497  25
   0 -19  -5 34.4676 9.58490   6
   0 -19   5 33.2329 11.5650  17
   0 -19  -5 21.2195 12.9488  33
   0 -19  -5 34.5141 11.7131   1
   0 -19  -6 43.9496 9.48443  25
   0 -19  -6 20.9381 6.03922  20
   0 -19  -6 17.9681 11.7422   5
   0 -19  -6 15.2143 8.94975   6
   0 -19   6 32.2234 13.2868  17
   0 -19  -6 30.3315 12.6695  33
   0 -19  -6 13.2733 11.9021   1
   0 -19  -7 193.244 20.8249  25
   0 -19  -7 150.473 18.9242  20
   0 -19  -7 139.626 22.8060   5
   0 -19  -7 132.500 20.3961   6
   0 -19   7 168.182 24.0544  17
   0 -19  -7 140.006 22.3546  33
   0 -19  -7 118.276 22.7425   1
   0 -19  -8 84.7879 15.2859  25
   0 -19  -8 126.486 18.2110   5
   0 -19  -8 88.7724 12.2812  20
   0 -19   8 74.0835 19.7638  17
   0 -19  -8 70.0376 15.8684  33
   0 -19  -8 99.9570 18.3447   1
   0 -19  -9 22.3310 6.70340  20
   0 -19   9 12.3991 16.1539  17
   0 -19  -9 27.4182 6.82190   8
   0 -19  -9 30.1457 12.5147   4
   0 -19  -9 15.6015 11.0434  25
   0 -19 -10 251.627 35.1569  20
   0 -19  10 255.304 41.0892  17
   0 -19 -10 377.490 35.4563   8
   0 -19 -10 179.033 36.6090  25
   0 -19 -10 425.389 40.1274   4
   0 -19 -11 10.5245 13.9918   4
   0 -19 -11 31.9902 7.32577  20
   0 -19  11 16.2993 19.5788  17
   0 -19 -11 51.9576 12.7832  28
   0 -19 -11 36.9637 13.4596  25
   0 -19 -11 13.8616 7.32377   8
   0 -19 -12 77.6826 12.3491   8
   0 -19 -12 77.7232 16.7026  28
   0 -19  12 65.5398 21.9494  17
   0 -19 -12 85.0568 16.4397  25
   0 -19 -12 105.022 19.4536   4
   0 -19 -13 43.7794 15.5924  28
   0 -19 -13 94.5413 11.8704   8
   0 -19 -13 52.8589 16.0180  25
   0 -19 -14 56.3551 13.1493  28
   0 -19 -14 42.5337 8.90032   8
   0 -19 -15 20.6916 10.2152  28
   0 -19 -16 9.18651 5.73228  11
   0 -18   0 72.3911 9.93297  17
   0 -18   0 93.7036 14.5302   1
   0 -18   1 1001.18 124.355  17
   0 -18  -1 1082.40 125.133   1
   0 -18   1 1171.85 125.360   1
   0 -18   2 2022.82 253.032  17
   0 -18  -2 2377.13 253.573   1
   0 -18   3 109.811 18.4097  17
   0 -18  -3 90.7868 18.7294   1
   0 -18  -4 2732.11 373.860  33
   0 -18   4 3369.55 374.051  17
   0 -18  -4 3522.65 374.091   1
   0 -18  -5 96.4965 16.3533  25
   0 -18  -5 161.741 17.7090   6
   0 -18   5 120.291 19.2097  17
   0 -18  -5 62.3662 18.9893  33
   0 -18  -5 158.030 18.6303   1
   0 -18  -6 23.7889 8.86942  25
   0 -18  -6 9.29585 5.22237  20
   0 -18  -6 7.72247 8.41624   6
   0 -18  -6-1.69534 11.1525   5
   0 -18   6 10.0272 13.3035  17
   0 -18  -6 23.7027 12.1994  33
   0 -18  -6 3.21790 10.8386   1
   0 -18  -7 43.0042 10.8727  25
   0 -18  -7 41.4358 8.04188  20
   0 -18  -7 83.6251 13.8781   5
   0 -18  -7 65.0332 10.4085   6
   0 -18   7 37.5407 14.6560  17
   0 -18  -7 12.7962 13.0773  33
   0 -18  -7 75.8246 13.9934   1
   0 -18  -8 56.9910 8.89123  20
   0 -18  -8 31.8252 11.4118  25
   0 -18  -8 15.0081 13.3275  33
   0 -18  -9 251.929 28.0894   4
   0 -18  -9 193.745 23.0146  20
   0 -18  -9 223.015 23.0156   8
   0 -18   9 206.741 29.7952  17
   0 -18  -9 169.301 24.7477  25
   0 -18 -10 82.9855 12.4408  20
   0 -18  10 94.2217 22.4116  17
   0 -18 -10 93.8353 12.6755   8
   0 -18 -10 84.2083 16.0052  25
   0 -18 -10 84.6954 17.9938   4
   0 -18 -11 126.971 22.1308   4
   0 -18 -11 127.023 16.3637  20
   0 -18  11 164.635 26.2319  17
   0 -18 -11 115.390 19.9187  28
   0 -18 -11 141.930 19.8844  25
   0 -18 -11 111.920 16.6221   8
   0 -18 -12 34.8865 7.80841   8
   0 -18 -12 21.6202 13.0997  28
   0 -18  12 27.1924 19.6375  17
   0 -18 -12-5.33740 12.9056  25
   0 -18 -12 25.8183 15.0373   4
   0 -18 -13 96.4612 26.8859  28
   0 -18 -13 172.455 27.2186  25
   0 -18 -14-3.73210 11.9804  28
   0 -18 -14 22.4088 6.99979   8
   0 -18 -15 0.86310 10.2496  28
   0 -18 -16 1.41402 5.36463  11
   0 -17   0 4.94298 9.57961   1
   0 -17   0 4.83203 4.22313  17
   0 -17   1 260.453 34.4949  17
   0 -17   1 316.684 36.1812   1
   0 -17  -1 323.893 35.8519   1
   0 -17  -2 32.7072 12.9004  33
   0 -17   2 30.0922 8.58622  17
   0 -17  -2 29.5546 10.4850   1
   0 -17  -3 383.553 56.1507  33
   0 -17   3 429.210 55.4442  17
   0 -17  -3 570.277 55.9252   1
   0 -17   4 52.3864 13.3272  17
   0 -17  -4 83.1097 12.3013   6
   0 -17  -4 34.4920 14.8187  33
   0 -17  -4 95.4853 13.7522   1
   0 -17  -5 558.532 63.9553  25
   0 -17  -5 544.687 64.4817   6
   0 -17   5 569.763 65.6133  17
   0 -17  -5 404.884 64.9257  33
   0 -17  -5 594.651 65.0602   1
   0 -17  -6 22.1354 10.9441  25
   0 -17  -6 49.4781 8.73687  20
   0 -17  -6 97.6842 11.6421   6
   0 -17  -6 108.039 14.1632   5
   0 -17   6 62.3146 16.0203  17
   0 -17  -6 26.4297 14.0382  33
   0 -17  -6 98.9698 14.6952   1
   0 -17  -7 24.2141 9.27516  25
   0 -17  -7 18.5939 8.24532   6
   0 -17  -7 19.2526 6.12664  20
   0 -17   7 41.6920 14.4768  17
   0 -17  -7 36.9262 12.7043  33
   0 -17  -7 17.7891 12.2645   1
   0 -17  -8 513.848 56.4273   1
   0 -17  -8 470.716 53.7562  20
   0 -17  -8 416.332 53.6192   8
   0 -17   8 483.945 57.6403  17
   0 -17  -8 537.830 54.6993  25
   0 -17  -8 336.883 55.3897  33
   0 -17  -9 249.562 33.7988   4
   0 -17  -9 264.636 30.3435  20
   0 -17  -9 226.946 30.2224   8
   0 -17   9 270.448 36.5427  17
   0 -17  -9 300.960 31.8649  25
   0 -17  -9 195.329 32.5047  33
   0 -17 -10 82.6182 12.3441  20
   0 -17  10 89.3962 22.1628  17
   0 -17 -10 93.2055 12.4531   8
   0 -17 -10 92.8475 18.1021   4
   0 -17 -10 72.7513 16.0132  25
   0 -17 -11 45.8042 8.92151  20
   0 -17  11 14.9909 19.8634  17
   0 -17 -11 69.4313 9.90292   8
   0 -17 -11 38.9666 14.5293  25
   0 -17 -11 82.3343 17.2536   4
   0 -17 -12 8.54804 14.2511   4
   0 -17 -12 24.3583 6.56871  20
   0 -17 -12 58.3243 13.8901  28
   0 -17 -12 54.1865 13.8019  25
   0 -17 -12 10.9240 7.36153   8
   0 -17  12 15.5617 17.9416  17
   0 -17 -13 48.7259 13.7795  28
   0 -17 -13 66.5186 13.6044  25
   0 -17 -14 25.3894 12.6266  28
   0 -17 -14 19.7621 7.63228   8
   0 -17 -15 7.69944 11.1138  28
   0 -17 -16 7.87937 5.64376  11
   0 -16   0 467.725 42.9729   1
   0 -16   0 324.291 40.9580  17
   0 -16   1 234.534 28.6828   1
   0 -16  -1 233.294 28.4161   1
   0 -16   1 210.515 27.1362  17
   0 -16  -2 1501.71 172.751   1
   0 -16   2 1453.26 172.420  17
   0 -16  -2 1440.79 172.883  33
   0 -16  -3 701.573 80.5076   1
   0 -16   3 664.244 80.3414  17
   0 -16  -3 654.384 80.8218  33
   0 -16   4 984.895 119.339  17
   0 -16  -4 1130.65 119.038   6
   0 -16  -4 1180.35 119.466   1
   0 -16  -4 746.465 119.136  33
   0 -16   5 287.235 36.0063  17
   0 -16  -5 298.676 34.3262   6
   0 -16  -5 290.073 35.0182   1
   0 -16  -5 214.344 35.3664  33
   0 -16  -6 600.682 67.8181  25
   0 -16  -6 598.137 68.2556   6
   0 -16   6 585.916 69.9238  17
   0 -16  -6 566.750 69.0611   1
   0 -16  -6 463.822 68.7224  33
   0 -16  -7 25.7300 9.53429  25
   0 -16  -7 10.3714 8.06166   6
   0 -16  -7 23.8606 5.77877  20
   0 -16   7 21.2528 14.8795  17
   0 -16  -7 9.59298 12.1849   1
   0 -16  -7 19.0482 11.7810  33
   0 -16  -8 26.4464 11.4841   4
   0 -16  -8 15.9122 5.49327  20
   0 -16  -8 7.87926 5.28530   8
   0 -16   8 27.7825 14.8793  17
   0 -16  -8 29.7998 9.68178  25
   0 -16  -8 20.6988 12.6005  33
   0 -16  -9 74.2593 16.5832   4
   0 -16  -9 88.5270 11.7619  20
   0 -16  -9 70.8697 11.7456   8
   0 -16   9 84.5735 20.6456  17
   0 -16  -9 117.225 15.1592  25
   0 -16  -9 83.8562 16.1886  33
   0 -16 -10 90.7868 12.1645  20
   0 -16  10 116.527 22.6021  17
   0 -16 -10 72.0082 12.2378   8
   0 -16 -10 99.9946 15.6747  25
   0 -16 -10 83.0681 18.1459   4
   0 -16 -11 24.9025 7.35094  20
   0 -16  11 31.2495 19.7740  17
   0 -16 -11 41.5152 8.12320   8
   0 -16 -11 33.2611 12.7176  25
   0 -16 -11 59.0397 15.4217   4
   0 -16 -12 567.483 53.8037   5
   0 -16 -12 573.998 52.6780   4
   0 -16 -12 357.478 47.2302  20
   0 -16  12 409.394 53.2031  17
   0 -16 -12 288.449 49.2450  28
   0 -16 -12 322.409 48.8982  25
   0 -16 -12 474.330 47.7116   8
   0 -16 -13 14.4537 13.4579  28
   0 -16 -13-1.32566 13.0201  25
   0 -16 -13 23.3173 7.23295   8
   0 -16 -14 12.5822 7.17654   8
   0 -16 -14 32.1012 13.1124  28
   0 -16 -15 6.85790 11.1155  28
   0 -16  16 8.93112 4.39812   2
   0 -16 -16-3.19913 8.91022  28
   0 -16 -16 11.6576 5.87379  11
   0 -15   0 4.61236 9.72393   1
   0 -15   0 4.50059 4.26663  17
   0 -15   1 1950.75 231.938  17
   0 -15  -1 2022.03 232.410   1
   0 -15  -2 70.1806 13.5593  33
   0 -15   2 38.0593 9.70777  17
   0 -15  -2 43.5446 11.2059   1
   0 -15   3 669.188 75.6913  17
   0 -15  -3 782.949 75.9512   1
   0 -15  -4 289.978 28.5003   6
   0 -15  -4 346.232 29.2639   1
   0 -15   5 224.908 28.1727  17
   0 -15  -5 221.840 26.5328   6
   0 -15  -5 141.973 27.9484  33
   0 -15  -5 231.768 27.5228   1
   0 -15  -6 164.095 17.5417  25
   0 -15  -6 95.1291 17.4613   6
   0 -15   6 133.940 21.1022  17
   0 -15  -6 163.101 20.4373  33
   0 -15  -6 88.9745 18.5347   1
   0 -15  -7 59.6627 12.6993  25
   0 -15  -7 106.620 12.6194   6
   0 -15  -7 70.2914 10.2287  20
   0 -15   7 54.7974 16.1958  17
   0 -15  -7 42.7236 15.1558  33
   0 -15  -7 96.8344 15.3966   1
   0 -15  -8 50.2327 13.7157   4
   0 -15  -8 49.1702 8.53368  20
   0 -15  -8 46.0439 8.38648   8
   0 -15   8 70.9841 18.1745  17
   0 -15  -8 65.5068 11.6830  25
   0 -15  -8 81.6820 14.7975  33
   0 -15  -9 128.662 19.2569   4
   0 -15  -9 93.2159 13.8801  20
   0 -15  -9 146.580 14.1152   8
   0 -15   9 124.313 22.4876  17
   0 -15  -9 67.5714 16.3537  25
   0 -15  -9 34.0396 17.3042  33
   0 -15 -10 9.53154 5.66628  20
   0 -15  10 14.6522 17.5224  17
   0 -15 -10 0.45740 6.01133   8
   0 -15 -10 9.20073 12.4992   4
   0 -15 -10-3.03671 10.8437  25
   0 -15 -11 153.083 21.2044  20
   0 -15  11 150.011 30.1164  17
   0 -15 -11 179.347 21.5434   8
   0 -15 -11 129.950 24.1152  25
   0 -15 -11 225.041 26.9349   4
   0 -15 -11 270.792 29.3449   5
   0 -15 -12 55.9337 18.6711   5
   0 -15 -12 53.8236 16.3465   4
   0 -15 -12 54.1458 8.69831  20
   0 -15  12 31.4329 20.2366  17
   0 -15 -12 36.6504 14.8618  28
   0 -15 -12 22.1035 14.5673  25
   0 -15 -12 56.8903 9.41180   8
   0 -15 -13 150.682 17.4585   8
   0 -15 -13 105.704 20.7556  28
   0 -15  13 141.819 25.9566  17
   0 -15 -13 85.5384 20.5628  25
   0 -15 -13 141.458 24.9981   5
   0 -15 -14-7.57802 12.8778  28
   0 -15 -14 1.49508 6.62031   8
   0 -15 -15 14.4251 11.6981  28
   0 -15 -15 5.70681 6.49972  11
   0 -15  16-0.46660 4.35990   2
   0 -15 -16-4.44815 9.55351  28
   0 -15 -16-2.34127 5.66503  11
   0 -14   0 387.080 57.0492   1
   0 -14   0 503.743 56.1759  17
   0 -14   1 2106.50 253.028  17
   0 -14  -1 2251.88 253.500   1
   0 -14   2 1514.74 169.502  17
   0 -14  -2 2022.70 170.100   1
   0 -14  -3 507.880 69.8363  33
   0 -14   3 588.078 69.6864  17
   0 -14  -3 639.847 69.6149   1
   0 -14   4 932.178 109.426  17
   0 -14  -4 833.283 108.826   6
   0 -14  -4 1158.08 109.767  33
   0 -14  -4 861.741 109.117   1
   0 -14   5 391.283 45.5061  17
   0 -14  -5 344.392 43.8970   6
   0 -14  -5 384.703 44.9879  33
   0 -14  -5 344.590 44.5998   1
   0 -14  -6 530.453 67.6693  25
   0 -14  -6 682.310 68.2049   6
   0 -14   6 593.561 69.5960  17
   0 -14  -6 715.066 69.1612   1
   0 -14  -7 26.8697 9.59455  25
   0 -14  -7 53.9647 9.24417   6
   0 -14  -7 32.6033 6.74538  20
   0 -14   7 21.4119 15.6462  17
   0 -14  -7 12.8394 12.8116  33
   0 -14  -7 66.2521 12.4000   1
   0 -14  -8 65.3788 13.0555   4
   0 -14  -8 27.0668 6.96871  20
   0 -14  -8 51.9530 7.14541   8
   0 -14   8 38.9970 16.7877  17
   0 -14  -8 24.8437 10.2760  25
   0 -14  -8 14.8562 13.2026  33
   0 -14  -9 84.5995 17.8758   4
   0 -14  -9 116.922 13.2301  20
   0 -14  -9 78.1555 13.1800   8
   0 -14   9 99.7645 21.1530  17
   0 -14  -9 121.859 16.1426  25
   0 -14  -9 78.7592 17.8536  33
   0 -14 -10 49.0562 9.37630  20
   0 -14  10 81.9418 20.1421  17
   0 -14 -10 56.7359 9.43433   8
   0 -14 -10 72.5763 15.3874   4
   0 -14 -10 91.2466 17.5531   5
   0 -14 -10 46.6151 13.4894  25
   0 -14 -11 303.341 37.2678  20
   0 -14  11 324.635 44.0963  17
   0 -14 -11 306.657 37.4412   8
   0 -14 -11 395.743 43.0688   5
   0 -14 -11 281.378 41.3270   4
   0 -14 -11 299.315 39.1739  25
   0 -14 -12 224.323 25.8806   5
   0 -14 -12 213.736 24.2897   4
   0 -14 -12 109.952 16.9573  20
   0 -14 -12 189.231 17.8990   8
   0 -14  12 126.586 26.3925  17
   0 -14 -12 75.4862 20.3616  25
   0 -14 -12 55.8396 20.8310  28
   0 -14 -13 39.3387 14.5095  28
   0 -14 -13 12.2065 16.3377   5
   0 -14  13 2.60123 18.8046  17
   0 -14 -13 30.4761 7.93224   8
   0 -14 -14 13.0228 13.3235  28
   0 -14 -14 7.79388 6.80104   8
   0 -14 -15 1.07694 12.1045  28
   0 -14 -15 13.3114 6.64925  11
   0 -14  16 52.3560 7.60626   2
   0 -14 -16 55.9457 8.54389  11
   0 -13   0 7.24176 8.97869   1
   0 -13   0 0.71459 4.16906  17
   0 -13   1 231.017 26.6654  17
   0 -13  -1 192.300 27.7517   1
   0 -13  -2 10295.5 1194.02  33
   0 -13   2 9952.88 1193.84  17
   0 -13  -2 10369.3 1193.99   1
   0 -13  -3 1034.76 102.265  33
   0 -13   3 852.499 101.884  17
   0 -13  -3 746.089 101.714   1
   0 -13   4 13.2169 10.3969  17
   0 -13  -4 21.0441 8.33752   6
   0 -13  -4 7.09389 11.5179  33
   0 -13  -4 21.9302 9.26261   1
   0 -13   5 825.308 93.2679  17
   0 -13  -5 752.321 92.0804   6
   0 -13  -5 786.089 92.6714  33
   0 -13  -5 766.613 92.6473   1
   0 -13  -6 157.175 16.6298  25
   0 -13  -6 94.0960 16.1788   6
   0 -13   6 100.029 19.2384  17
   0 -13  -6 129.349 18.8648  33
   0 -13  -6 95.7463 18.3507   1
   0 -13  -7 254.556 33.6112  25
   0 -13  -7 323.237 33.8634   6
   0 -13  -7 276.642 32.6345  20
   0 -13   7 273.332 36.6339  17
   0 -13  -7 347.908 35.8016   1
   0 -13  -8 13.7916 10.9631   4
   0 -13  -8 5.10052 5.09116  20
   0 -13  -8 10.2953 5.20325   8
   0 -13   8-8.34669 15.1501  17
   0 -13  -8-3.93805 9.43229  25
   0 -13  -8 9.09220 12.6999  33
   0 -13  -9 14.4991 14.1636   5
   0 -13  -9 5.53620 12.0329   4
   0 -13  -9 14.6015 5.86837  20
   0 -13  -9 11.1129 5.96558   8
   0 -13   9 10.7186 16.7035  17
   0 -13  -9 33.9888 10.1542  25
   0 -13  -9 22.9258 13.1838  33
   0 -13 -10 103.329 20.3742   5
   0 -13 -10 119.120 19.1057   4
   0 -13 -10 96.6000 13.5149  20
   0 -13 -10 116.967 13.8849   8
   0 -13  10 122.225 22.4426  17
   0 -13 -10 81.7076 16.7750  25
   0 -13 -10 59.0539 18.2136  33
   0 -13 -11 75.3689 10.7094  20
   0 -13  11 59.4193 21.1769  17
   0 -13 -11 53.8215 10.8812   8
   0 -13 -11 70.8754 17.6392   4
   0 -13 -11 47.1903 19.0299   5
   0 -13 -11 114.213 15.3740  25
   0 -13 -12 3.10060 13.9265   4
   0 -13 -12-4.83507 16.9725   5
   0 -13 -12 16.3203 6.23296  20
   0 -13 -12 5.31412 6.96374   8
   0 -13  12 30.1110 20.2156  17
   0 -13 -12 38.3568 13.1490  25
   0 -13 -12 41.1222 14.1102  28
   0 -13 -13 14.9808 14.7657  28
   0 -13 -13 62.2757 18.8664   5
   0 -13 -13 60.1833 16.0572   4
   0 -13  13 31.4615 18.8647  17
   0 -13 -13 58.4965 9.56038   8
   0 -13 -14 20.5151 13.6297  28
   0 -13 -15-5.22239 11.8863  28
   0 -13 -15-3.13589 6.45075  11
   0 -13  16 7.30677 4.83818   2
   0 -13 -16 2.41631 5.77842  11
   0 -12   0 147.143 19.6978   1
   0 -12   0 148.905 18.0513  17
   0 -12  -1 4395.57 521.224   1
   0 -12   1 4470.85 520.925  17
   0 -12   2 48.6415 10.4032  17
   0 -12  -2 28.1100 11.0906   1
   0 -12   3 38.1456 11.0830  17
   0 -12  -3 70.0758 10.6997   1
   0 -12  -3 35.6702 12.6805  33
   0 -12  -4 1.54439 10.8546  33
   0 -12   4 10.7438 11.2417  17
   0 -12  -4 7.94144 7.28407   6
   0 -12   4 11.1426 3.11791  16
   0 -12  -4 0.31396 9.30233   1
   0 -12   5 352.387 45.0835  17
   0 -12  -5 372.093 43.4643   6
   0 -12  -5 368.739 44.2318   1
   0 -12  -5 329.252 44.3731  33
   0 -12  -6 923.266 97.4935  25
   0 -12  -6 740.959 97.6433   6
   0 -12   6 875.898 99.2964  17
   0 -12  -6 793.307 98.3885   1
   0 -12  -6 763.700 98.3688  33
   0 -12  -7 288.606 30.6256  25
   0 -12  -7 211.688 30.4679   6
   0 -12  -7 239.805 29.5101  20
   0 -12   7 268.724 34.0394  17
   0 -12  -7 234.882 32.2800   1
   0 -12  -7 245.569 32.4804  33
   0 -12  -8 18.2842 12.3155   4
   0 -12  -8-5.70698 13.0024   5
   0 -12  -8 43.2955 7.00767  20
   0 -12  -8 15.7797 6.64420   8
   0 -12   8 44.6647 16.5281  17
   0 -12  -8 90.8856 10.6007  25
   0 -12  -8 129.316 15.2537  33
   0 -12  -9 193.267 23.5499   4
   0 -12  -9 225.110 24.8865   5
   0 -12  -9 156.525 19.3238  20
   0 -12  -9 160.136 19.3105   8
   0 -12   9 136.429 26.0439  17
   0 -12  -9 136.327 21.0768  25
   0 -12  -9 68.7178 22.9353  33
   0 -12 -10 35.3995 13.1075   4
   0 -12 -10 16.7393 14.0751   5
   0 -12 -10 20.1380 6.43047  20
   0 -12 -10 21.5032 6.45452   8
   0 -12  10 45.3546 18.1057  17
   0 -12 -10 7.39809 11.4136  25
   0 -12 -10 8.66615 13.4288  33
   0 -12 -11 4.44769 6.07989  20
   0 -12  11 18.3657 18.8263  17
   0 -12 -11 6.70532 6.57190   8
   0 -12 -11 8.93181 15.5604   5
   0 -12 -11 3.90365 13.1463   4
   0 -12 -11 16.4610 11.5302  25
   0 -12 -12 76.3545 11.4629  20
   0 -12 -12 86.3411 12.1980   8
   0 -12  12 82.7005 23.3309  17
   0 -12 -12 60.7962 16.4881  25
   0 -12 -12 79.0013 17.5456   4
   0 -12 -12 93.9622 20.9836   5
   0 -12 -13 27.5494 16.3955  28
   0 -12 -13 56.8554 16.5509   4
   0 -12 -13 102.551 20.5275   5
   0 -12 -13 72.9654 11.0060   8
   0 -12  13 69.6286 21.7407  17
   0 -12 -14 23.7691 14.1631  28
   0 -12 -14 10.5105 7.26803  11
   0 -12 -15-5.78687 12.5425  28
   0 -12 -15-1.80728 6.58720  11
   0 -12  16 2.13414 4.80349   2
   0 -12 -16 10.8072 10.8947  28
   0 -12 -16 4.72175 5.78265  11
   0 -11   0-2.74323 7.82644   1
   0 -11   0 1.77527 3.82345  17
   0 -11  -1 3321.53 395.178   1
   0 -11   1 3398.79 394.970  17
   0 -11   2 442.656 51.9855  17
   0 -11  -2 362.993 51.9734   1
   0 -11  -2 533.466 52.6069  33
   0 -11   3 1821.29 214.008  17
   0 -11  -3 1654.44 213.812   1
   0 -11  -3 2047.55 214.176  33
   0 -11  -4 37.6687 11.5093  33
   0 -11   4 8.38053 10.3266  17
   0 -11  -4 18.0510 7.22116   6
   0 -11   4 11.9919 3.32849  16
   0 -11  -4 10.5635 8.70033   1
   0 -11   5 95.4025 17.8968  17
   0 -11  -5 118.109 14.9404   6
   0 -11  -5 138.196 16.4957   1
   0 -11  -6 10.9616 8.36109  25
   0 -11  -6 30.6484 7.96663   6
   0 -11   6-0.56813 12.2625  17
   0 -11  -6 26.8007 11.3818   1
   0 -11  -6 17.4811 11.8801  33
   0 -11  -7 69.4907 14.1028   4
   0 -11  -7 77.8641 9.88514  20
   0 -11  -7 52.7241 9.70384   8
   0 -11   7 76.4485 18.0109  17
   0 -11  -7 78.9221 12.0544  25
   0 -11  -7 111.745 16.5518  33
   0 -11  -8 762.701 76.0070   4
   0 -11  -8 766.657 76.3887   5
   0 -11  -8 639.925 73.5286  20
   0 -11  -8 656.796 73.5378   8
   0 -11   8 678.687 76.9638  17
   0 -11  -8 588.371 74.1840  25
   0 -11  -9 125.522 19.7726   5
   0 -11  -9 146.803 18.7990   4
   0 -11  -9 95.2687 13.6231  20
   0 -11  -9 106.577 13.6470   8
   0 -11   9 119.144 22.1362  17
   0 -11  -9 87.8991 16.2383  25
   0 -11  -9 67.3928 18.6125  33
   0 -11 -10 96.1642 14.9045  20
   0 -11  10 107.926 23.5463  17
   0 -11 -10 139.410 15.3160   8
   0 -11 -10 182.903 20.9528   4
   0 -11 -10 156.484 22.1220   5
   0 -11 -10 58.4798 17.7508  25
   0 -11 -11 3.31518 5.86558  20
   0 -11 -11 5.93382 6.60666   8
   0 -11 -11 35.5926 16.5723   5
   0 -11 -11 33.8461 14.3083   4
   0 -11 -11 13.1244 12.0761  25
   0 -11  11 26.8995 18.7619  17
   0 -11 -12 62.0618 9.33241   8
   0 -11 -12 41.3241 8.18626  20
   0 -11  12 52.6286 21.1463  17
   0 -11 -12 10.5653 13.6958  25
   0 -11 -12 53.9082 15.7174   4
   0 -11 -12 76.8419 19.4538   5
   0 -11 -13 84.3976 17.3618  28
   0 -11  13 80.6510 22.1882  17
   0 -11 -13 67.9490 19.6234   5
   0 -11 -13 51.4830 16.7859   4
   0 -11 -13 64.2387 10.8083   8
   0 -11 -14 16.1001 7.92356  11
   0 -11 -14 18.6719 14.0728  28
   0 -11 -15 13.1190 13.0704  28
   0 -11 -15 11.5959 6.84050  11
   0 -11 -16 23.2323 11.3006  28
   0 -11 -16 23.5297 6.68840  11
   0 -11 -17-0.65737 7.56273  28
   0 -10   0 6311.08 732.466   1
   0 -10   0 6225.35 732.095  17
   0 -10  -1 1191.38 136.523   1
   0 -10   1 1139.10 136.252  17
   0 -10  -2 75.9096 9.99050   1
   0 -10   2 57.3915 10.0622  17
   0 -10   3 2287.11 258.511  17
   0 -10  -3 2540.03 258.543  33
   0 -10  -3 2032.17 258.301   1
   0 -10  -3 2056.75 258.159   6
   0 -10  -4 214.278 28.4589   6
   0 -10   4 251.842 30.1627  17
   0 -10  -4 250.680 29.9753  33
   0 -10   4 231.663 27.3114  16
   0 -10  -4 214.540 29.1244   1
   0 -10  -5 268.765 31.5470   6
   0 -10   5 280.897 33.5573  17
   0 -10  -5 256.448 32.8514  33
   0 -10   5 247.937 30.1189  16
   0 -10  -5 270.281 32.2158   1
   0 -10  -6 15.6237 7.37656   6
   0 -10   6 13.4446 13.5775  17
   0 -10  -6 6.11134 3.17931  18
   0 -10  -6 19.2229 10.0421   1
   0 -10  -6 4.84792 11.6025  33
   0 -10  -7 534.719 56.1328   5
   0 -10  -7 531.505 55.6555   4
   0 -10  -7 450.739 53.4208   8
   0 -10   7 517.976 57.0209  17
   0 -10  -7 456.747 54.1097  25
   0 -10  -8 6.24143 11.9418   5
   0 -10  -8 6.55035 11.5388   4
   0 -10  -8-1.61789 4.87675  20
   0 -10  -8 9.47592 4.97943   8
   0 -10   8 10.3426 4.58107   9
   0 -10   8 8.90306 14.9504  17
   0 -10  -8 4.35564 9.06438  25
   0 -10  -8 20.5759 13.5870  33
   0 -10  -9 13.2462 13.7409   5
   0 -10  -9 11.3864 11.9736   4
   0 -10  -9 22.5611 6.08670  20
   0 -10   9 15.1002 5.27341   9
   0 -10  -9 13.1662 5.88801   8
   0 -10   9 33.1813 15.7085  17
   0 -10  -9 23.8981 10.4204  25
   0 -10  -9 50.4898 14.5586  33
   0 -10 -10 120.640 15.4598  20
   0 -10  10 105.655 22.6918  17
   0 -10 -10 120.029 15.6847   8
   0 -10 -10 147.236 20.8094   4
   0 -10 -10 140.517 22.4018   5
   0 -10 -10 88.2182 17.8739  25
   0 -10 -11 6.15517 5.93359  20
   0 -10 -11 5.42787 6.44913   8
   0 -10 -11 19.2074 13.3270   4
   0 -10 -11 25.4211 15.8627   5
   0 -10 -11 5.31729 11.5170  25
   0 -10  11 8.54655 17.6330  17
   0 -10 -12 41.6526 7.84745   8
   0 -10 -12 7.45747 6.41216  20
   0 -10  12 10.4608 18.8877  17
   0 -10 -12 2.64016 12.5321  25
   0 -10 -12 99.2692 18.9549   5
   0 -10 -12 62.6022 15.2082   4
   0 -10 -13 18.2168 14.8107  28
   0 -10 -13 29.0868 17.5480   5
   0 -10 -13 40.1309 15.0952   4
   0 -10 -13 35.7356 8.52809   8
   0 -10  13 54.5200 19.8768  17
   0 -10 -14 97.4780 23.4983  28
   0 -10 -14 177.540 20.3848  11
   0 -10 -15 2.44775 13.1733  28
   0 -10 -15-0.45778 6.39590  11
   0 -10 -16 20.4544 11.7761  28
   0 -10 -16 22.6907 6.65845  11
   0 -10 -17 4.70760 7.77738  28
   0  -9   0 5.40212 6.24734   1
   0  -9   0-1.88332 3.26549  17
   0  -9  -1 609.668 75.4237   1
   0  -9   1 656.138 75.1846  17
   0  -9  -2 3042.75 347.294   1
   0  -9   2 2999.79 347.294  17
   0  -9  -2 2834.00 347.301  33
   0  -9   3 1591.78 183.093  17
   0  -9  -3 1298.29 182.897  33
   0  -9  -3 1677.05 182.969   1
   0  -9  -3 1647.87 182.758   6
   0  -9  -4 82.3151 10.1109   6
   0  -9   4 67.2633 12.1760  17
   0  -9   4 51.0820 7.46316  16
   0  -9  -4 70.3051 11.2749   1
   0  -9  -5 313.547 36.6754   6
   0  -9   5 285.234 38.3585  17
   0  -9  -5 292.659 37.8017  33
   0  -9   5 292.364 35.6396  16
   0  -9  -5 354.815 37.5827   1
   0  -9  -6 8.28118 7.24776   6
   0  -9  -6-0.93817 9.73004   5
   0  -9  -6 6.47506 2.71266  18
   0  -9   6 12.7268 11.9254  17
   0  -9  -6-1.76102 10.1102   1
   0  -9  -6-4.82961 11.5323  33
   0  -9  -7 672.472 75.4534   5
   0  -9  -7 655.529 75.2169   4
   0  -9  -7 563.468 73.3369   8
   0  -9   7 643.365 76.3597  17
   0  -9  -7 742.169 74.0658  25
   0  -9  -7 563.491 75.1747  33
   0  -9  -8 5.79968 10.7457   4
   0  -9  -8 19.9607 12.1249   5
   0  -9  -8 6.70327 5.17851  20
   0  -9   8 8.43969 4.61550   9
   0  -9  -8 10.2148 5.18258   8
   0  -9   8 19.2572 15.4504  17
   0  -9  -8 30.4945 8.94416  25
   0  -9  -8 15.3578 13.3221  33
   0  -9  -9 15.6807 13.5101   5
   0  -9  -9 37.5090 11.9636   4
   0  -9  -9 22.6885 6.29309  20
   0  -9   9 26.7172 5.87286   9
   0  -9  -9 23.4101 6.30989   8
   0  -9   9 40.4976 17.6250  17
   0  -9  -9 23.1038 10.2527  25
   0  -9  -9 31.7950 14.5901  33
   0  -9 -10 43.2774 7.58266  20
   0  -9  10 41.2165 18.5585  17
   0  -9  10 33.1838 6.89870   9
   0  -9 -10 32.6088 7.67664   8
   0  -9 -10 39.6781 15.2007   5
   0  -9 -10 43.6435 13.6418   4
   0  -9 -10 60.4128 12.1660  25
   0  -9 -11 81.1304 11.6360  20
   0  -9  11 62.1771 22.1665  17
   0  -9 -11 84.5060 12.1271   8
   0  -9 -11 80.9545 17.2864   4
   0  -9 -11 90.0654 19.4870   5
   0  -9 -11 77.4250 15.3341  25
   0  -9 -12 178.417 22.9351  20
   0  -9 -12 186.097 23.3228   8
   0  -9  12 167.658 31.0506  17
   0  -9 -12 171.107 25.8995  25
   0  -9 -12 223.519 28.4099   4
   0  -9 -12 202.501 29.7894   5
   0  -9 -13 19.2778 7.11929   8
   0  -9 -13-0.51192 14.8549  28
   0  -9 -13-3.99288 13.8622   4
   0  -9 -13 29.0404 16.7268   5
   0  -9 -13 0.84357 7.44695  11
   0  -9  13 16.0395 18.9259  17
   0  -9 -14 10.0820 7.42720  11
   0  -9 -14 10.1488 13.9213  28
   0  -9 -15 2.50372 13.0512  28
   0  -9 -15 10.8204 6.88369  11
   0  -9 -16-1.28278 11.3284  28
   0  -9 -16 4.14524 5.84176  11
   0  -9 -17 17.3915 9.01853  28
   0  -8   0 2728.40 332.848   1
   0  -8   0 2876.87 332.545  17
   0  -8  -1 1477.52 180.822   1
   0  -8   1 1583.61 180.681  17
   0  -8  -2 1511.19 228.450   1
   0  -8   2 1955.85 228.618  17
   0  -8   3 1220.11 141.459  17
   0  -8  -3 964.592 141.271  33
   0  -8  -3 1329.98 141.339   1
   0  -8  -3 1279.70 141.142   6
   0  -8  -4 187.921 24.2442   6
   0  -8   4 216.982 25.9719  17
   0  -8  -4 195.449 26.0156  33
   0  -8   4 191.642 23.2541  16
   0  -8  -4 205.872 25.2338   1
   0  -8  -5 304.786 36.9873   5
   0  -8  -5 305.299 36.1347   6
   0  -8   5 329.711 37.7339  17
   0  -8  -5 263.288 36.9657  33
   0  -8   5 288.033 35.1133  16
   0  -8  -5 315.938 36.8590   1
   0  -8  -6 3.01819 7.11887   6
   0  -8  -6 5.06321 9.87700   5
   0  -8  -6 3.09882 2.29979  18
   0  -8   6-10.3613 12.5032  17
   0  -8  -6 0.86917 9.99308   1
   0  -8  -7 177.326 22.5560   4
   0  -8  -7 193.868 23.1796   5
   0  -8  -7 143.246 19.5478   8
   0  -8   7 172.345 25.3963  17
   0  -8  -7 171.626 21.0033  25
   0  -8  -7 143.721 23.1470  33
   0  -8  -8 53.7242 15.3393   5
   0  -8  -8 82.7484 14.9273   4
   0  -8  -8 86.0939 10.4097  20
   0  -8   8 72.3343 10.1449   9
   0  -8  -8 63.5853 10.4127   8
   0  -8   8 79.9655 18.1564  17
   0  -8  -8 81.5452 12.9870  25
   0  -8  -8 57.8567 16.5277  33
   0  -8  -9 10.3953 11.3743   4
   0  -8  -9-0.81718 13.2222   5
   0  -8  -9 7.61164 5.32584  20
   0  -8  -9 4.01469 5.31526   8
   0  -8   9 7.78148 4.97245   9
   0  -8   9 3.74364 15.3934  17
   0  -8  -9-5.98735 10.0047  25
   0  -8  -9 5.37244 13.9123  33
   0  -8 -10 1.01272 5.70966  20
   0  -8  10-15.1245 17.0468  17
   0  -8 -10-3.94434 5.85196   8
   0  -8  10 8.91173 5.03482   9
   0  -8 -10 3.39276 12.4352   4
   0  -8 -10 4.81103 14.3058   5
   0  -8 -10 9.07227 11.2249  25
   0  -8 -11-0.21749 5.84571  20
   0  -8  11 6.01517 5.27455   9
   0  -8 -11 12.2832 6.27923   8
   0  -8 -11-0.93888 13.2566   4
   0  -8 -11 7.64789 14.6943   5
   0  -8 -11-15.0566 11.2052  25
   0  -8  11 10.8932 18.5438  17
   0  -8 -12 45.3668 9.79666   8
   0  -8  12 52.4715 21.1656  17
   0  -8 -12 57.5525 9.31255  20
   0  -8 -12 59.3988 15.2461  25
   0  -8 -12 76.8980 19.4704   5
   0  -8 -12 77.5956 16.6528   4
   0  -8 -13 41.9635 9.07510   8
   0  -8 -13 32.0628 16.1172  28
   0  -8 -13 50.9642 9.74842  11
   0  -8 -13 91.6053 19.5161   5
   0  -8 -13 45.5968 15.7028   4
   0  -8  13 37.3219 19.1250  17
   0  -8 -14-4.41165 14.0543  28
   0  -8 -14 6.65369 7.34863  11
   0  -8 -15 26.8119 13.3001  28
   0  -8 -15 2.77654 6.56564  11
   0  -8 -16 6.60741 11.9451  28
   0  -8 -16 11.0753 6.18374  11
   0  -8 -17 15.3783 8.92919  28
   0  -7   0-1.11180 4.98410   1
   0  -7   0 0.38892 2.55932  17
   0  -7   1 3126.27 360.476  17
   0  -7  -1 3008.17 360.564   1
   0  -7   2 2023.50 246.811  17
   0  -7  -2 2446.26 246.890  33
   0  -7  -2 1908.18 246.713   1
   0  -7  -3 644.458 84.2395   6
   0  -7   3 696.572 84.7493  17
   0  -7   3 734.943 83.7822  16
   0  -7  -3 830.830 84.8954  33
   0  -7  -3 653.542 84.4211   1
   0  -7  -4 193.154 20.3842   5
   0  -7  -4 183.953 19.3173   6
   0  -7   4 171.596 21.4074  17
   0  -7   4 126.928 18.0497  16
   0  -7  -4 145.191 20.7778  33
   0  -7  -4 178.853 20.2689   1
   0  -7  -5 279.299 29.4452   6
   0  -7  -5 291.511 30.3124   5
   0  -7  -5 213.672 28.1104  18
   0  -7   5 252.739 31.4095  17
   0  -7   5 249.758 28.3780  16
   0  -7  -5 331.949 30.6099   1
   0  -7  -6 553.947 53.8001   5
   0  -7  -6 523.830 53.5104   4
   0  -7  -6 397.009 51.1960  18
   0  -7   6 627.273 54.9736  17
   0  -7   6 559.405 51.8749  16
   0  -7  -6 619.089 54.2569  33
   0  -7  -7 182.047 21.6900   5
   0  -7  -7 145.347 21.3346   4
   0  -7  -7 146.530 18.0339   8
   0  -7   7 154.899 23.6801  17
   0  -7  -7 112.667 22.0885  33
   0  -7  -7 136.984 19.4525  25
   0  -7  -8 298.971 35.0096   4
   0  -7  -8 314.436 35.7111   5
   0  -7  -8 264.512 32.2866  20
   0  -7   8 285.290 32.1857   9
   0  -7  -8 281.994 32.3344   8
   0  -7   8 247.430 36.6796  17
   0  -7  -8 248.241 33.3724  25
   0  -7  -9 61.0643 13.7594   4
   0  -7  -9 58.2823 15.0780   5
   0  -7  -9 30.7000 7.36524  20
   0  -7   9 46.2145 7.17967   9
   0  -7  -9 54.7353 7.71687   8
   0  -7   9 27.8082 17.0693  17
   0  -7  -9 19.0190 14.9248  33
   0  -7  -9 18.4978 11.3383  25
   0  -7 -10 231.098 25.8968  20
   0  -7  10 187.279 31.9180  17
   0  -7  10 203.501 25.6121   9
   0  -7 -10 183.856 25.8735   8
   0  -7 -10 237.227 27.7116  25
   0  -7 -10 202.087 29.3662   4
   0  -7 -10 246.326 31.3037   5
   0  -7 -11 4.98193 6.09600  20
   0  -7  11 14.5052 17.0678  17
   0  -7 -11 13.5127 6.63351   8
   0  -7  11 11.7282 5.65568   9
   0  -7 -11 7.72836 11.7662  25
   0  -7 -11 14.1166 15.6271   5
   0  -7 -11 7.45352 12.3413   4
   0  -7 -12 63.4572 9.18066  20
   0  -7  12 66.9894 21.7265  17
   0  -7 -12 63.6734 10.2006  11
   0  -7 -12 61.2539 18.5724   5
   0  -7 -12 36.5343 14.5068   4
   0  -7 -12 49.4175 9.78710   8
   0  -7  12 46.2097 8.69545   9
   0  -7 -13 31.5782 13.6752   4
   0  -7 -13 54.1142 17.2522   5
   0  -7 -13 37.0468 15.3043  28
   0  -7 -13 18.3105 7.76334   8
   0  -7 -13 17.1989 8.13303  11
   0  -7 -14 30.4247 8.31395  11
   0  -7 -14 37.7548 15.4308  28
   0  -7 -15 0.69665 6.63952  11
   0  -7 -15 20.3468 14.0563  28
   0  -7 -16 5.66296 5.93366  11
   0  -7 -16 0.33881 12.2846  28
   0  -7 -17-0.87429 9.75904  28
   0  -6   0 150.666 18.8020  17
   0  -6   0 184.527 19.3867   1
   0  -6   1 4425.38 482.356  17
   0  -6  -1 3800.19 482.358   1
   0  -6   2 4272.38 505.519  17
   0  -6  -2 4085.71 505.408   1
   0  -6  -2 4604.74 505.484  33
   0  -6  -3 650.733 75.5553   6
   0  -6   3 638.102 75.0578  16
   0  -6  -3 596.816 75.9246  33
   0  -6  -3 661.925 75.8358   1
   0  -6  -4 508.717 47.0504   6
   0  -6  -4 529.924 47.6019   5
   0  -6   4 380.123 47.9113  17
   0  -6   4 350.584 46.1915  16
   0  -6  -4 544.705 47.7322   1
   0  -6  -5 161.849 16.6163   6
   0  -6  -5 153.978 17.9953   5
   0  -6  -5 104.927 14.5252  18
   0  -6   5 114.162 19.0531  17
   0  -6   5 138.145 15.1867  16
   0  -6  -5 190.045 18.4800   1
   0  -6  -6 11.8212 10.3137   4
   0  -6  -6 16.9370 11.1099   5
   0  -6   6 34.6287 14.0924  17
   0  -6   6 26.7297 6.85319  16
   0  -6  -7 132.546 19.5742   4
   0  -6  -7 114.665 20.2613   5
   0  -6  -7 124.745 16.7495   8
   0  -6   7 131.342 21.8796  17
   0  -6  -7 155.781 21.1953  33
   0  -6  -7 165.904 18.4600  25
   0  -6  -8 20.5679 11.3425   4
   0  -6  -8 9.34471 12.1075   5
   0  -6  -8 19.3033 5.79265  20
   0  -6   8 21.5754 5.44072   9
   0  -6  -8 18.3659 5.59750   8
   0  -6   8 19.4919 14.7911  17
   0  -6  -8 44.6490 14.0789  33
   0  -6  -8 41.9404 9.63210  25
   0  -6  -9 41.2519 14.2240   5
   0  -6  -9 29.1831 12.3756   4
   0  -6  -9 24.0424 6.41826  20
   0  -6  -9 29.4172 6.43652   8
   0  -6   9 23.2923 6.04206   9
   0  -6   9 12.9065 15.6018  17
   0  -6  -9 19.2491 15.6193  33
   0  -6  -9 19.3602 10.3327  25
   0  -6 -10 144.238 23.5882  20
   0  -6  10 142.795 29.8940  17
   0  -6 -10 235.741 24.0582   8
   0  -6  10 222.517 23.7301   9
   0  -6 -10 94.2858 25.4419  25
   0  -6 -10 309.171 28.6376   4
   0  -6 -10 294.516 30.1648   5
   0  -6 -11 11.8594 6.06128  20
   0  -6  11 18.1098 17.2340  17
   0  -6 -11 9.59001 6.58767   8
   0  -6  11 19.0388 5.79411   9
   0  -6 -11 7.32115 12.0339  25
   0  -6 -11 27.7053 13.8494   4
   0  -6 -11 11.8732 15.2706   5
   0  -6 -12 23.8408 8.35648  20
   0  -6 -12 58.0286 9.42969   8
   0  -6  12 60.8716 8.41907   9
   0  -6 -12 40.3717 9.44048  11
   0  -6 -12 99.0329 16.5010   4
   0  -6 -12 65.6763 17.7463   5
   0  -6 -13 65.5927 16.5363   4
   0  -6 -13 87.5542 20.0194   5
   0  -6 -13 73.5456 11.1631  11
   0  -6 -13 53.6377 16.8912  28
   0  -6 -13 52.3548 10.4481   8
   0  -6 -14 69.2252 11.1794  11
   0  -6 -14 54.7310 16.9170  28
   0  -6 -15 62.6872 9.35700  11
   0  -6 -15 8.79217 14.9583  28
   0  -6 -16 6.24081 6.01988  11
   0  -6 -16 6.23088 12.2904  28
   0  -6 -17 25.0596 10.0847  28
   0  -5   0 3.87718 3.58779   1
   0  -5  -1 1621.00 200.422   1
   0  -5   1 1666.44 200.404  17
   0  -5  -1 1858.62 200.472  33
   0  -5  -2 682.007 74.7005   6
   0  -5  -2 679.922 74.8186   1
   0  -5  -2 507.344 74.9328  33
   0  -5  -3 469.092 49.2891   6
   0  -5  -3 513.069 49.7702   1
   0  -5   3 400.604 48.7878  16
   0  -5  -4 1027.09 109.698   6
   0  -5  -4 1040.76 110.058   5
   0  -5   4 895.780 109.233  16
   0  -5  -4 1127.47 110.111   1
   0  -5  -5 391.140 40.6829   6
   0  -5  -5 408.081 41.4842   5
   0  -5   5 344.092 39.9259  16
   0  -5  -5 277.909 41.4763  33
   0  -5   5 364.974 42.1257  17
   0  -5  -5 318.394 39.4057  18
   0  -5  -6 6.04307 9.70405   4
   0  -5  -6 1.75325 9.64371   5
   0  -5   6-2.62791 12.4677  17
   0  -5   6 9.09262 6.09763  16
   0  -5  -7 164.785 22.2949   5
   0  -5  -7 145.305 21.7638   4
   0  -5  -7 144.652 18.5771   8
   0  -5   7 148.514 24.1347  17
   0  -5  -7 133.404 22.5491  33
   0  -5  -7 172.437 20.1804  25
   0  -5  -8 32.6080 12.3600   5
   0  -5  -8 31.4960 11.6550   4
   0  -5  -8 26.7730 6.39361  20
   0  -5  -8 29.4371 6.18555   8
   0  -5   8 28.1765 5.99080   9
   0  -5   8 44.9106 16.3705  17
   0  -5  -8 25.8395 14.5826  33
   0  -5  -8 37.6208 9.85367  25
   0  -5  -9 41.1721 12.6151   4
   0  -5  -9 24.8607 14.4363   5
   0  -5  -9 27.7546 6.33615  20
   0  -5   9 31.2654 6.37011   9
   0  -5  -9 31.3194 6.72073   8
   0  -5   9 13.7597 16.2647  17
   0  -5  -9 10.4800 15.1719  33
   0  -5  -9 26.2050 10.2338  25
   0  -5 -10 128.987 14.9672  20
   0  -5  10 114.737 23.5007  17
   0  -5 -10 91.6288 15.0264   8
   0  -5  10 114.106 14.8956   9
   0  -5 -10 174.522 18.0233  25
   0  -5 -10 112.244 20.9759   5
   0  -5 -10 59.8386 18.5951   4
   0  -5 -11 133.438 16.9877  11
   0  -5 -11 128.349 16.7314   8
   0  -5  11 125.939 16.3112   9
   0  -5 -11 119.354 16.1941  20
   0  -5 -11 112.699 19.5347  25
   0  -5 -11 121.012 21.1610   4
   0  -5 -11 145.985 23.7601   5
   0  -5 -12 224.368 28.4519  20
   0  -5  12 223.552 28.3700   9
   0  -5 -12 225.564 28.8153   8
   0  -5 -12 243.219 29.0088  11
   0  -5 -12 283.118 33.0721   4
   0  -5 -12 274.056 35.0661   5
   0  -5 -13 58.5165 16.3124   4
   0  -5 -13 72.7972 11.2498  11
   0  -5 -13 68.2979 17.7014  28
   0  -5  13 62.2212 9.74292   9
   0  -5 -14 14.9987 7.41464  11
   0  -5 -14 2.53379 14.1788  28
   0  -5 -15 45.1040 8.88827  11
   0  -5 -15 40.0616 14.7624  28
   0  -5 -16-1.65814 5.93169  11
   0  -5 -16 8.45965 12.4996  28
   0  -5 -17 24.2776 10.3189  28
   0  -4   0 3174.48 372.108   1
   0  -4  -1 1692.86 197.617   1
   0  -4   1 1755.04 197.640  17
   0  -4  -1 1609.68 197.622  33
   0  -4  -2 55.1989 7.78983   6
   0  -4  -2 49.9993 8.39695   1
   0  -4  -2 59.8097 9.68306  33
   0  -4  -3 5273.76 638.885   5
   0  -4  -3 4973.62 638.720   6
   0  -4   3 5506.63 638.525  16
   0  -4  -3 7190.58 639.066  33
   0  -4  -3 4825.46 638.844   1
   0  -4  -4 139.630 16.7785   5
   0  -4  -4 119.689 15.7114   6
   0  -4  -4 113.463 14.3822  18
   0  -4   4 127.493 15.0791  16
   0  -4  -4 94.7306 17.8072  33
   0  -4  -4 125.363 17.2338   1
   0  -4  -5 384.594 39.4566   5
   0  -4  -5 356.346 39.5213   4
   0  -4   5 358.558 38.2226  16
   0  -4  -5 331.202 39.9485  33
   0  -4  -5 301.051 37.4593  18
   0  -4  -6-3.02046 10.1071   5
   0  -4  -6 2.12797 9.57180   4
   0  -4   6 11.4437 11.9313  17
   0  -4   6 4.58602 6.25911  16
   0  -4  -7 402.487 41.3402  25
   0  -4  -7 362.320 42.5844   4
   0  -4  -7 401.376 42.9184   5
   0  -4  -7 315.971 40.2279   8
   0  -4   7 346.242 43.6523  17
   0  -4   7 320.461 40.8538  16
   0  -4  -7 292.092 42.7522  33
   0  -4  -8 99.2803 19.2151   4
   0  -4  -8 106.127 20.2713   5
   0  -4  -8 132.717 16.1282  20
   0  -4  -8 97.5837 15.9945   8
   0  -4   8 150.549 22.5902  17
   0  -4  -8 182.964 21.7759  33
   0  -4  -8 198.188 18.4869  25
   0  -4  -9 74.8226 10.8180  20
   0  -4  -9 83.1726 13.8158  25
   0  -4  -9 73.2347 14.7223   4
   0  -4  -9 106.043 17.5707   5
   0  -4  -9 71.6146 10.8369   8
   0  -4   9 77.6928 10.7586   9
   0  -4 -10 23.1676 6.12554  20
   0  -4  10 17.1693 5.91710   9
   0  -4 -10 19.0625 6.42089   8
   0  -4 -10 27.0614 11.8366  25
   0  -4 -10 38.4063 14.7838   5
   0  -4 -10 22.1453 12.1231   4
   0  -4 -11 82.2742 12.5646  11
   0  -4 -11 75.0341 11.8426  20
   0  -4 -11 90.4535 12.3904   8
   0  -4  11 83.4054 12.0932   9
   0  -4 -11 101.837 16.1577  25
   0  -4 -11 99.1861 17.5488   4
   0  -4 -11 92.8532 19.7621   5
   0  -4 -12 36.3567 7.70382  20
   0  -4 -12 49.5069 9.07680  11
   0  -4 -12 28.8758 8.10857   8
   0  -4  12 33.8125 7.52330   9
   0  -4 -12 53.1640 15.3250   4
   0  -4 -12 39.3056 17.5691   5
   0  -4 -13 22.3680 15.1794  28
   0  -4 -13 34.7517 8.84865  11
   0  -4  13 39.4239 7.42232   9
   0  -4 -13 36.7284 14.6157   4
   0  -4 -14 33.2695 7.99344  11
   0  -4 -14 7.15025 14.9032  28
   0  -4 -15 37.6944 8.68801  11
   0  -4 -15 60.7244 15.3726  28
   0  -4 -16-1.66242 5.85629  11
   0  -4 -16 8.94563 12.6304  28
   0  -4 -17 6.30101 10.0317  28
   0  -3   0 2.37386 2.03013   1
   0  -3  -1 2861.47 335.460   1
   0  -3  -2 2079.36 259.439   6
   0  -3  -2 2584.95 259.620  33
   0  -3  -2 2059.26 259.503   1
   0  -3   2 2220.07 259.264  16
   0  -3  -3 12889.8 1574.47   6
   0  -3  -3 12763.1 1574.60   5
   0  -3   3 13097.7 1574.30  16
   0  -3  -3 15810.3 1574.69  33
   0  -3  -3 13489.0 1574.62   1
   0  -3  -4 4023.87 447.054   5
   0  -3  -4 3879.28 446.806   6
   0  -3  -4 3671.24 446.312  18
   0  -3   4 3783.55 446.583  16
   0  -3  -4 4086.09 447.063  33
   0  -3  -4 4047.62 447.038   1
   0  -3  -5 115.221 18.1618   5
   0  -3  -5 103.574 17.8290   4
   0  -3   5 154.008 16.6618  16
   0  -3  -5 121.717 15.1053  18
   0  -3  -6 1000.49 83.8798   4
   0  -3  -6 1003.17 84.0040   5
   0  -3   6 721.222 84.1699  17
   0  -3   6 713.803 82.6027  16
   0  -3  -7 277.640 29.7844   4
   0  -3  -7 285.828 30.0080   5
   0  -3  -7 172.738 27.7037  25
   0  -3  -7 244.957 26.7437   8
   0  -3   7 224.241 27.5873  16
   0  -3  -8 461.635 57.6590  20
   0  -3  -8 728.672 61.1012   5
   0  -3  -8 688.350 60.4060   4
   0  -3  -8 590.881 57.8281   8
   0  -3  -8 198.487 59.3634  33
   0  -3  -8 375.750 58.3609  25
   0  -3   9 37.2366 7.11266   9
   0  -3  -9 35.7081 7.57886   8
   0  -3  -9 40.0435 7.30249  20
   0  -3  -9 52.3895 11.0143  25
   0  -3  -9 41.1474 14.0173   5
   0  -3  -9 52.0769 13.6380   4
   0  -3  10 70.5252 9.92603   9
   0  -3 -10 63.9365 10.1820  20
   0  -3 -10 66.8678 13.7362  25
   0  -3 -10 58.6628 14.9379   4
   0  -3 -10 86.6252 17.5451   5
   0  -3 -11 79.2849 12.1381  11
   0  -3 -11 99.3640 17.3458   4
   0  -3 -11 111.146 20.0574   5
   0  -3  11 86.5561 11.8129   9
   0  -3 -11 70.5855 11.5177  20
   0  -3 -12 76.7026 13.4086  11
   0  -3 -12 97.6374 12.8211  20
   0  -3 -12 85.1635 21.4818   5
   0  -3 -12 89.1493 18.6424   4
   0  -3  12 94.0200 12.7426   9
   0  -3  13 48.6979 8.25486   9
   0  -3  13 52.7843 20.6317  17
   0  -3 -13 47.0394 14.9624   4
   0  -3 -13 41.4920 9.23901  11
   0  -3 -13 36.3999 16.2264  28
   0  -3 -14 29.7905 8.27613  11
   0  -3 -14 50.3801 15.7704  28
   0  -3 -15 76.2032 10.4134  11
   0  -3 -15 9.98113 15.4584  28
   0  -3 -16 4.34809 12.5357  28
   0  -3 -16 9.42656 5.93283  11
   0  -3 -17 4.95644 10.4894  28
   0  -2  -1 119.798 15.4773   1
   0  -2  -1 135.270 15.3735   6
   0  -2  -2 59.2786 7.38282  33
   0  -2  -2 32.8818 6.38218   5
   0  -2  -2 45.7139 5.86989   6
   0  -2   2 22.4163 4.62053  16
   0  -2  -2 42.1444 6.58474   1
   0  -2  -3 10007.9 1059.50  33
   0  -2  -3 8594.34 1059.01  18
   0  -2  -3 9117.56 1059.34   6
   0  -2  -3 9031.41 1059.46   5
   0  -2   3 9233.59 1059.19  16
   0  -2  -3 9637.32 1059.49   1
   0  -2  -4 514.362 61.9068  18
   0  -2   4 575.992 62.4701  16
   0  -2  -4 749.347 63.3240   5
   0  -2  -4 743.952 63.3400   4
   0  -2  -5 582.755 62.4321  33
   0  -2   5 499.254 61.2085  16
   0  -2  -5 533.567 62.0588   5
   0  -2  -5 475.971 61.8954   4
   0  -2  -6 2504.96 282.800  33
   0  -2   6 2330.81 282.081  16
   0  -2  -6 2405.29 282.711   5
   0  -2  -6 2425.39 282.690   4
   0  -2  -7 81.0220 11.4527  25
   0  -2  -7 33.3795 12.5438   4
   0  -2  -7 46.7419 13.6036   5
   0  -2  -7 104.215 16.2725  33
   0  -2   7 57.6609 11.1276  16
   0  -2  -8 354.902 50.4704   5
   0  -2  -8 399.448 50.2714   4
   0  -2  -8 399.991 47.8972  20
   0  -2  -8 479.219 48.9566  25
   0  -2  -8 319.206 50.6371  33
   0  -2  -9 14.1102 5.49122  20
   0  -2  -9 16.5433 13.3945   5
   0  -2  -9 32.6764 12.0394   4
   0  -2  -9 17.4694 9.81407  25
   0  -2   9 18.4115 5.70542   9
   0  -2 -10 19.9239 10.7896  25
   0  -2  10 29.4887 6.27126   9
   0  -2 -10 7.08756 11.3504  27
   0  -2 -10 15.9278 6.52949  20
   0  -2 -10 25.9198 15.0204   5
   0  -2 -10 29.1010 12.2809   4
   0  -2 -10 35.1196 7.17078  11
   0  -2  11 2.72529 5.66292   9
   0  -2 -11-1.23322 11.4821  27
   0  -2 -11-1.49697 5.88294  20
   0  -2 -11 13.4569 12.5604   4
   0  -2 -11 6.41482 6.62100  11
   0  -2  12 74.1201 10.2336   9
   0  -2 -12 28.9445 14.6259  27
   0  -2 -12 47.0371 9.68746  20
   0  -2  12 61.3886 22.2799  17
   0  -2 -12 112.068 20.2362   5
   0  -2 -12 106.755 16.7442   4
   0  -2 -12 71.5430 10.9336  11
   0  -2  13 9.92082 6.03526   9
   0  -2 -13-2.15053 14.8923  28
   0  -2  13 16.2638 18.9057  17
   0  -2 -13-0.84785 7.30126  11
   0  -2 -13 5.70172 13.1004   4
   0  -2 -14 17.5726 14.6142  28
   0  -2 -14 37.3457 8.68109  11
   0  -2  14 35.6539 7.08996   9
   0  -2 -15 24.1697 7.21634  11
   0  -2 -15 18.7286 14.6094  28
   0  -2 -16-22.6818 12.9233  28
   0  -2 -16 0.73957 5.95536  11
   0  -2 -17-2.01798 10.9382  28
   0  -1  -1 646.880 74.8018   6
   0  -1   1 623.900 74.7135  16
   0  -1  -1 656.865 74.8444   1
   0  -1  -2 154.885 17.0694  33
   0  -1  -2 130.318 15.9048  18
   0  -1  -2 136.354 16.5303   6
   0  -1  -2 138.805 16.6526   5
   0  -1   2 125.906 16.2356  16
   0  -1  -2 147.583 16.7730   1
   0  -1  -3 3096.58 379.778  18
   0  -1  -3 3515.99 380.322   4
   0  -1  -3 3776.00 380.341   5
   0  -1  -3 2991.02 380.252  33
   0  -1   3 3394.18 380.051  16
   0  -1  -4 2573.12 310.267  18
   0  -1   4 2703.64 310.682  16
   0  -1  -4 2463.37 310.968   4
   0  -1  -4 2439.84 310.924   5
   0  -1  -5 716.568 100.438  33
   0  -1   5 814.481 99.8044  16
   0  -1  -5 911.754 100.366   4
   0  -1  -5 952.253 100.403   5
   0  -1  -6 22.6749 14.3527  33
   0  -1   6 46.9570 10.5477  16
   0  -1  -6 85.3475 12.4692   4
   0  -1  -6 80.8284 12.9254   5
   0  -1  -7 750.602 80.5029  25
   0  -1  -7 739.260 81.7066   5
   0  -1  -7 681.536 81.4499   4
   0  -1  -7 544.560 81.7682  33
   0  -1   7 630.423 80.6042  16
   0  -1  -8 45.2582 11.9124  25
   0  -1  -8 80.4739 14.3250   4
   0  -1  -8 62.4423 14.0641   5
   0  -1  -8 50.4301 16.6260  33
   0  -1  -8 52.0438 8.55810  20
   0  -1   8 69.0916 11.2934  16
   0  -1  -9-0.34712 5.32130  20
   0  -1  -9 1.87776 9.27536  25
   0  -1  -9 12.5238 13.3751   5
   0  -1  -9 8.42147 11.1658   4
   0  -1 -10 10.5148 6.23465  11
   0  -1  10 13.1787 6.14025   9
   0  -1 -10 34.6615 12.0237  27
   0  -1 -10 10.5923 5.61828  20
   0  -1 -10 14.1658 10.9239  25
   0  -1 -10 12.0447 11.9501   4
   0  -1 -10-3.68279 13.6567   5
   0  -1 -11 33.9365 8.52928  11
   0  -1 -11 32.4729 15.7447   5
   0  -1 -11 38.2818 13.6114   4
   0  -1  11 38.8915 7.97874   9
   0  -1 -11 61.3653 13.1642  27
   0  -1 -11 38.7043 7.73506  20
   0  -1  11 22.6939 18.6622  17
   0  -1 -12 4.15822 7.43614  11
   0  -1 -12 10.3901 11.9984   4
   0  -1 -12 13.6621 15.9948   5
   0  -1  12 9.98144 6.37465   9
   0  -1 -12 17.7290 12.4380  27
   0  -1 -12-1.98393 5.90794  20
   0  -1  12-6.53197 17.9980  17
   0  -1 -13 21.2025 7.96135  11
   0  -1 -13-3.77381 13.1700   4
   0  -1 -13-0.53962 15.1744  28
   0  -1 -13 20.0560 13.0559  27
   0  -1  13 21.9909 6.65213   9
   0  -1  13-5.38115 19.6176  17
   0  -1 -14 67.1746 11.0567  11
   0  -1 -14 42.0421 17.1992  28
   0  -1  14 70.1803 10.0860   9
   0  -1 -15 9.64240 14.6161  28
   0  -1 -15 30.9708 7.49311  11
   0  -1 -16-1.10844 5.90476  11
   0  -1 -16 7.36914 12.9128  28
   0  -1 -17 22.2356 10.7957  28
   0   0   1 24.1154 2.86765  16
   0   0  -1 13.3338 3.01242   6
   0   0  -1 16.4462 3.12101   5
   0   0  -2 62.4665 7.58824  18
   0   0  -2 54.5524 9.57407  33
   0   0   2 59.3093 8.41298  16
   0   0  -2 70.7973 8.79073   5
   0   0  -3 60.9491 9.36057  18
   0   0  -3 27.5338 12.5664  33
   0   0   3 73.5488 10.8083  16
   0   0  -4 1284.47 154.047  18
   0   0   4 1399.59 154.597  16
   0   0  -4 1747.23 155.079   4
   0   0  -4 1790.04 155.099   5
   0   0  -5 504.955 64.0329  18
   0   0   5 686.511 65.1845  16
   0   0  -5 857.052 65.9676   5
   0   0  -5 795.666 65.9288   4
   0   0  -5 435.571 65.7853  33
   0   0   6 43.0785 10.2955  16
   0   0  -6 67.1845 11.5607   4
   0   0  -6 52.1940 11.8905   5
   0   0  -6 32.1084 14.1289  33
   0   0  -7 1871.95 205.679   5
   0   0  -7 1987.26 205.585   4
   0   0  -7 1854.62 204.498  25
   0   0   7 1706.47 204.758  16
   0   0  -7 1274.21 205.176  33
   0   0   8 726.697 93.7208  16
   0   0  -8 772.247 92.8855  20
   0   0  -8 894.767 93.6520  25
   0   0  -8 850.472 94.8930   4
   0   0  -8 710.426 94.7930   5
   0   0  -9 2.57222 5.76080  11
   0   0  -9-0.17331 5.16624  20
   0   0  -9-9.76941 10.5630   4
   0   0  -9 13.2421 12.5229   5
   0   0  -9-5.34072 9.90961  25
   0   0   9-8.07259 14.6465  17
   0   0 -10 4.81339 6.10824  11
   0   0 -10-4.27483 11.3669  27
   0   0  10 5.49294 5.68859   9
   0   0 -10 11.9652 11.8454   4
   0   0 -10 8.24239 13.9918   5
   0   0 -10-0.19614 5.46413  20
   0   0  10 2.09534 16.7809  17
   0   0 -11 153.114 19.1509  11
   0   0 -11 137.292 18.5983  20
   0   0 -11 193.887 25.6971   5
   0   0 -11 214.958 23.8750   4
   0   0  11 155.255 18.8189   9
   0   0 -11 73.4182 21.4271  27
   0   0  11 144.433 26.8799  17
   0   0 -12 11.9415 7.60322  11
   0   0 -12 8.45976 11.8744   4
   0   0  12 3.37931 6.30419   9
   0   0 -12-13.6163 12.7715  27
   0   0  12-7.83734 19.3264  17
   0   0 -12-10.1687 6.33495  20
   0   0 -13 14.7172 7.58509  11
   0   0 -13 25.1844 13.4053   4
   0   0 -13 12.9905 15.2403  28
   0   0 -13 13.9070 13.4517  27
   0   0  13 3.51677 6.10101   9
   0   0  13 29.5963 20.1317  17
   0   0 -14 6.45118 6.97323  11
   0   0 -14 22.3896 15.0995  28
   0   0  14 10.3405 5.87580   9
   0   0 -15 52.9933 14.6235  28
   0   0 -15 0.70347 6.62622  11
   0   0 -16 3.86985 5.99695  11
   0   0 -16 7.40466 12.8263  28
   0   0 -17 1.28959 10.6973  28
   0   1   1 641.279 75.4155  16
   0   1  -1 643.029 75.4351   5
   0   1  -2 145.388 17.1542  18
   0   1  -2 151.337 17.2968  32
   0   1   2 137.884 17.6824  16
   0   1  -2 131.837 17.8003   5
   0   1  -3 3263.42 390.429  18
   0   1  -3 3004.64 390.893  33
   0   1   3 3462.31 390.754  16
   0   1  -3 3389.06 390.896   4
   0   1  -3 3722.59 390.921   5
   0   1  -4 2653.89 317.864  18
   0   1  -4 3727.71 318.917  33
   0   1   4 2754.36 318.343  16
   0   1  -4 2487.32 318.453   4
   0   1  -4 2488.83 318.481   5
   0   1  -5 769.626 94.3755  18
   0   1   5 856.115 95.3033  16
   0   1  -5 982.220 95.7869   5
   0   1  -5 950.795 95.7039   4
   0   1  -5 726.467 95.7760  33
   0   1   6 40.0972 10.5660  16
   0   1  -6 64.2481 12.0412   4
   0   1  -6 78.3073 12.3322   5
   0   1  -6 23.4235 14.4936  33
   0   1  -7 731.443 81.4649   5
   0   1  -7 680.170 81.2784   4
   0   1  -7 738.865 80.3046  25
   0   1   7 642.190 80.5776  16
   0   1  -7 533.786 81.5528  33
   0   1  -8 46.5218 8.72218  20
   0   1   8 73.3682 11.8249  16
   0   1  -8 53.8559 11.8624  25
   0   1  -8 80.5944 14.6627   5
   0   1  -8 89.3653 13.3545   4
   0   1   8 53.2022 16.7638  17
   0   1  -9 12.5114 5.82338  11
   0   1  -9 0.86556 5.19113  20
   0   1   9 1.79015 15.5302  17
   0   1  -9 14.8308 10.3833  25
   0   1  -9 40.8844 11.9638   4
   0   1  -9 19.3762 12.7891   5
   0   1  10 6.35305 6.01305   9
   0   1 -10 14.5444 13.4257   5
   0   1 -10 10.3059 11.7126   4
   0   1 -10 25.3576 11.8937  27
   0   1 -10 10.5618 6.47636  11
   0   1 -10 15.6910 5.90728  20
   0   1  10 28.2524 17.4095  17
   0   1  11 39.4828 7.72987   9
   0   1 -11 50.5769 16.4515   5
   0   1 -11 30.7995 13.7518   4
   0   1 -11 31.1025 13.5726  27
   0   1 -11 24.7697 8.32991  11
   0   1 -11 43.1307 7.51891  20
   0   1  11 40.5565 18.8478  17
   0   1  12 4.11712 6.08591   9
   0   1 -12 5.59937 12.0689   4
   0   1 -12 0.46393 12.7239  27
   0   1 -12-0.83283 7.23795  11
   0   1  12 16.8731 18.9665  17
   0   1 -12 4.21700 6.04395  20
   0   1 -13 0.46031 13.8044  27
   0   1 -13 16.2778 15.5443  28
   0   1  13 17.4745 18.1829  17
   0   1  13 21.2621 6.99097   9
   0   1 -13 25.1870 7.90245  11
   0   1  14 78.1231 9.84709   9
   0   1 -14 40.7013 17.0159  28
   0   1 -14 20.3328 14.7058  27
   0   1 -14 61.2660 10.8655  11
   0   1 -15 20.3174 13.8024  28
   0   1 -15 28.5675 7.54167  11
   0   1 -16 0.74238 12.5452  28
   0   1 -16 0.18370 5.96485  11
   0   1 -17 12.1869 11.1807  28
   0   2   1 148.123 16.4756  16
   0   2  -1 127.208 16.4294   5
   0   2  -2 39.7461 6.14395  18
   0   2   2 28.7405 7.19623  16
   0   2  -2 49.6267 7.40973   4
   0   2  -2 53.9166 7.43309   5
   0   2  -3 9888.82 1066.83  33
   0   2  -3 8893.55 1066.33  18
   0   2   3 9378.98 1066.64  16
   0   2  -3 8839.62 1066.69   4
   0   2  -3 9038.38 1066.73   5
   0   2  -4 546.709 64.1188  18
   0   2   4 504.356 64.8420  16
   0   2  -4 788.297 65.3639   5
   0   2  -4 723.822 65.2697   4
   0   2  -5 572.560 60.0941  33
   0   2  -5 472.207 58.0063  18
   0   2  -5 512.729 59.4619   4
   0   2  -5 522.396 59.4024   5
   0   2   5 527.906 59.1697  16
   0   2  -6 2477.56 290.082  33
   0   2   6 2469.94 289.532  16
   0   2  -6 2461.84 289.793   4
   0   2  -6 2439.45 289.857   5
   0   2   7 35.2825 11.3531  16
   0   2   7 44.8416 15.0261  17
   0   2  -7 53.0483 12.5477   4
   0   2  -7 49.8097 12.8416   5
   0   2  -8 369.557 46.0519  11
   0   2  -8 382.717 45.9440  20
   0   2   8 370.422 47.2758  16
   0   2  -8 379.214 48.3219   5
   0   2  -8 398.271 47.9577   4
   0   2   8 397.553 49.7410  17
   0   2  -8 443.276 47.1605  25
   0   2  -9 20.6682 11.5468   4
   0   2  -9 15.4413 12.5474   5
   0   2  -9 13.5647 6.31684  11
   0   2  -9 12.6417 5.50961  20
   0   2   9 7.14813 16.3951  17
   0   2 -10 28.0616 13.9936   5
   0   2 -10 40.9995 12.7557   4
   0   2 -10 28.2604 12.3237  27
   0   2 -10 16.1318 6.79468  11
   0   2  10 10.4525 16.8168  17
   0   2 -10 10.8059 5.84049  20
   0   2  11 17.4601 6.39605   9
   0   2 -11 9.23399 14.3432   5
   0   2 -11 20.9394 12.8116   4
   0   2 -11-7.14441 12.1872  27
   0   2 -11 15.7552 7.06428  11
   0   2 -11-0.43044 5.67329  20
   0   2  11 15.4941 18.3652  17
   0   2  12 67.9832 10.1191   9
   0   2 -12 93.2784 16.3531   4
   0   2 -12 35.0366 15.1305  27
   0   2 -12 66.4827 10.8049  11
   0   2  12 59.6442 21.8006  17
   0   2 -12 53.7419 9.72797  20
   0   2 -13 16.4892 13.4280  27
   0   2 -13-1.63078 15.3035  28
   0   2  13 14.8008 6.67573   9
   0   2 -13 3.96559 7.37798  11
   0   2  13 6.70947 19.1621  17
   0   2 -14 30.7802 13.3642  27
   0   2 -14-0.52241 15.5326  28
   0   2 -14 34.9178 8.27049  11
   0   2  14 30.6273 7.03751   9
   0   2  15 33.0433 6.29438   9
   0   2 -15 32.4819 7.62665  11
   0   2 -16-19.3099 13.0191  28
   0   2 -17-3.37670 11.1093  28
   0   3   0 1.06375 2.30125  32
   0   3   1 2981.75 357.507  16
   0   3  -1 3114.03 357.495   5
   0   3  -2 2390.02 258.853  32
   0   3  -2 2179.58 258.740  18
   0   3   2 2312.08 258.976  16
   0   3  -2 2172.01 258.956   5
   0   3  -2 1968.41 258.931   4
   0   3  -3 15561.5 1577.09  33
   0   3  -3 13110.9 1576.56  18
   0   3   3 13644.6 1576.88  16
   0   3  -3 13571.7 1576.91   5
   0   3  -3 12509.2 1576.86   4
   0   3  -4 4069.03 454.022  33
   0   3  -4 3648.29 453.268  18
   0   3  -4 4121.83 453.904   5
   0   3  -4 3995.38 453.875   4
   0   3   4 4056.34 453.787  16
   0   3  -5 106.025 20.9689   4
   0   3  -5 135.705 21.3100   5
   0   3   5 179.505 21.2584  16
   0   3  -6 971.068 81.2863   4
   0   3  -6 918.278 81.3393   5
   0   3   7 209.739 31.3432  16
   0   3   7 221.125 33.0230  17
   0   3  -7 273.862 32.4155   5
   0   3  -7 283.820 31.7898   4
   0   3  -8 490.148 65.3784  20
   0   3  -8 721.555 67.9920   4
   0   3  -8 737.703 68.4050   5
   0   3  -8 577.723 65.5751  11
   0   3   8 545.774 68.6413  17
   0   3   8 520.509 66.7394  16
   0   3  -9 41.8100 13.1204   4
   0   3  -9 34.5360 14.1522   5
   0   3   9 46.3144 16.6855  17
   0   3  -9 53.0983 7.93653  20
   0   3  -9 45.4368 8.63218  11
   0   3 -10 105.676 16.6364   4
   0   3 -10 63.6961 17.4131   5
   0   3 -10 68.8640 11.1307  11
   0   3 -10 90.4597 15.3776  27
   0   3  10 62.6504 19.8004  17
   0   3 -10 66.2645 10.6365  20
   0   3 -11 90.3529 15.9400   4
   0   3 -11 82.3975 11.5879  11
   0   3  11 82.1667 10.9998   9
   0   3 -11 60.9408 15.5374  27
   0   3 -11 61.6128 10.4527  20
   0   3  11 42.8617 19.4503  17
   0   3 -12 83.4292 18.4398   4
   0   3 -12 100.633 13.2893  20
   0   3 -12 137.940 18.6190  27
   0   3  12 84.7012 13.5001   9
   0   3 -12 93.2955 14.0426  11
   0   3  12 106.153 24.5867  17
   0   3 -13 10.8853 16.1297  28
   0   3 -13 23.5752 14.9643  27
   0   3  13 48.5872 8.51804   9
   0   3 -13 52.6910 9.52647  11
   0   3  13 26.7650 20.0297  17
   0   3 -14 34.6196 9.02783  11
   0   3  14 38.0952 8.14701   9
   0   3 -14 73.7316 14.8235  27
   0   3 -14 59.0422 15.4101  28
   0   3 -15 77.3652 10.9463  11
   0   3  15 66.9694 9.90850   9
   0   3 -15 41.0835 16.7469  28
   0   3 -16-17.7943 12.8153  28
   0   3 -17 7.26030 11.1053  28
   0   4   0 4415.95 445.847  32
   0   4   0 3536.15 445.687  19
   0   4   1 1694.32 187.543  16
   0   4   1 1535.81 187.422  32
   0   4  -2 61.7153 8.50921   4
   0   4  -2 62.9838 8.65833   5
   0   4   2 47.7518 8.83265  16
   0   4  -2 56.7164 8.77797  32
   0   4  -2 56.6607 7.78704  18
   0   4  -3 4970.02 647.282   4
   0   4  -3 5390.62 647.347   5
   0   4   3 5472.97 647.334  16
   0   4  -3 6772.20 647.623  33
   0   4  -3 5493.03 647.024  18
   0   4  -4 126.813 16.5836   4
   0   4  -4 142.564 16.8057   5
   0   4   4 123.289 16.6271  16
   0   4  -4 119.173 14.7066  18
   0   4  -5 350.321 42.0980   4
   0   4  -5 392.266 42.4440   5
   0   4  -5 311.506 43.1072  33
   0   4   5 320.759 42.0227  16
   0   4   6 5.95835 9.13187  16
   0   4  -6 8.45487 9.41334   4
   0   4  -6-0.84752 9.46361   5
   0   4  -7 375.124 42.3056   4
   0   4  -7 361.746 42.7850   5
   0   4   7 345.729 42.0171  16
   0   4  -7 314.037 40.3126   8
   0   4  -7 344.791 40.3697  11
   0   4   7 352.669 43.6426  17
   0   4  -8 110.751 17.9244   5
   0   4  -8 93.2973 16.7740   4
   0   4  -8 116.417 13.5011  20
   0   4   8 107.502 16.4903  16
   0   4  -8 91.6046 13.5727   8
   0   4  -8 97.4741 13.6321  11
   0   4   8 113.863 19.5139  17
   0   4  -9 65.0836 15.7347   5
   0   4  -9 82.5822 15.2495   4
   0   4  -9 78.4713 10.4064  20
   0   4   9 66.4625 13.4575  16
   0   4   9 70.2746 18.9479  17
   0   4  -9 75.6776 10.7576  11
   0   4  -9 62.3143 10.5224   8
   0   4 -10 19.5972 6.46075   8
   0   4 -10 16.3663 11.6053   4
   0   4 -10 17.8581 14.0575   5
   0   4 -10 17.5824 12.4540  27
   0   4 -10 13.6699 6.60033  11
   0   4 -10 11.4888 5.73884  20
   0   4  10 3.12920 17.2703  17
   0   4  11 76.2388 11.3679   9
   0   4 -11 119.121 17.6315   4
   0   4 -11 60.6228 16.8843  27
   0   4 -11 79.8991 11.9451  11
   0   4 -11 67.5556 11.0707  20
   0   4  11 98.6839 22.1553  17
   0   4  12 40.3086 8.17898   9
   0   4 -12 43.5260 14.0169   4
   0   4 -12 48.6072 14.8679  27
   0   4 -12 46.3288 8.97501  11
   0   4  12 42.6224 20.2776  17
   0   4 -12 27.0615 7.73465  20
   0   4 -13 43.0236 15.4208  28
   0   4 -13 37.7536 15.1945  27
   0   4  13 31.0317 8.03089   9
   0   4 -13 36.8475 8.67958  11
   0   4  13 38.6604 20.3581  17
   0   4 -14 42.3359 8.42296  11
   0   4  14 34.7666 7.34464   9
   0   4 -14 1.04411 15.3349  28
   0   4 -14 7.18567 14.0587  27
   0   4 -15 27.8407 8.39789  11
   0   4  15 41.7489 7.48059   9
   0   4 -15 51.5792 15.8122  28
   0   4 -16-29.1759 13.2081  28
   0   4 -17 10.5766 10.9390  28
   0   5   0 0.29291 4.10570  32
   0   5   0 0.05403 2.32576  19
   0   5   1 1658.39 208.352  16
   0   5   1 1842.23 208.295  32
   0   5  -1 1814.63 208.370  19
   0   5  -2 621.322 69.1330   4
   0   5  -2 668.813 69.1724   5
   0   5   2 591.348 69.2407  16
   0   5  -2 471.099 69.0760  32
   0   5  -2 586.630 68.8814  18
   0   5  -3 470.916 48.2439   4
   0   5  -3 458.309 48.3995   5
   0   5   3 361.481 48.2663  16
   0   5  -3 368.054 47.6749  18
   0   5  -4 1088.18 106.834   4
   0   5  -4 1112.69 106.883   5
   0   5   4 858.879 106.689  16
   0   5  -4 678.317 106.892  33
   0   5  -4 860.023 106.001  18
   0   5   5 353.425 45.7573  16
   0   5  -5 380.009 45.6139   4
   0   5  -5 392.489 45.8130   5
   0   5   6 5.51974 9.70884  16
   0   5  -6 7.24345 9.47141   5
   0   5  -6-5.23010 9.25282   4
   0   5  -7 182.563 24.0327   5
   0   5  -7 188.865 23.9650   4
   0   5  -7 164.454 21.1587   8
   0   5   7 174.966 23.6610  16
   0   5  -7 182.557 21.2802  11
   0   5   7 126.393 25.1054  17
   0   5  -8 29.0554 11.4532   4
   0   5  -8 33.8364 12.8424   5
   0   5  -8 29.5547 6.85217   8
   0   5   8 40.1158 11.1432  16
   0   5  -8 33.8868 6.95018  11
   0   5   8 36.4095 15.7775  17
   0   5  -8 34.4133 6.49307  20
   0   5  -9 44.8757 13.6295   5
   0   5  -9 61.7471 12.4642   4
   0   5  -9 38.5506 6.25986   3
   0   5   9 14.6760 10.9330  16
   0   5  -9 24.4665 6.97038   8
   0   5  -9 33.3669 7.16745  11
   0   5   9 35.5416 16.5956  17
   0   5  -9 24.2060 6.60049  20
   0   5 -10 98.0227 19.7689   5
   0   5 -10 71.4909 17.8758   4
   0   5 -10 114.368 14.6026  20
   0   5 -10 108.736 14.8745  11
   0   5 -10 99.1063 14.8354   8
   0   5  10 105.224 23.3664  17
   0   5 -11 147.924 20.8235   4
   0   5 -11 109.754 16.3346  20
   0   5 -11 130.061 16.7812  11
   0   5  11 137.512 16.6071   9
   0   5 -11 116.271 20.2243  27
   0   5  11 105.625 25.3313  17
   0   5 -12 238.397 31.8100   4
   0   5 -12 220.878 27.9596  20
   0   5 -12 245.654 31.4560  27
   0   5  12 215.172 28.0666   9
   0   5 -12 232.722 28.4305  11
   0   5  12 279.408 36.3559  17
   0   5 -13 73.8385 16.8010  27
   0   5 -13 55.0031 17.4140  28
   0   5  13 66.5438 11.0202   9
   0   5 -13 76.8137 11.7324  11
   0   5  13 54.3802 22.2100  17
   0   5 -14 24.8736 7.84171  11
   0   5  14 16.3801 6.76976   9
   0   5 -14 22.4067 15.6845  28
   0   5 -14-5.49921 13.9876  27
   0   5 -15 50.3516 9.22810  11
   0   5  15 49.9751 8.31373   9
   0   5 -15 44.6067 13.7908  27
   0   5 -15 47.7124 15.4758  28
   0   5 -16 12.8503 12.8264  28
   0   5 -17 24.5536 11.1392  28
   0   6   0 114.467 17.2176  32
   0   6   0 147.491 16.5992  19
   0   6   1 4569.06 525.394  16
   0   6  -1 4260.56 525.161  16
   0   6   1 4809.05 525.331  32
   0   6  -1 4504.87 525.371  19
   0   6  -2 4012.99 500.251   4
   0   6   2 4358.81 500.379  16
   0   6  -2 4346.13 500.294  32
   0   6  -2 4353.25 500.160  18
   0   6   3 619.346 76.7142  16
   0   6  -3 634.371 76.6559   4
   0   6  -3 723.720 76.7588   5
   0   6  -3 629.293 76.2161  18
   0   6   4 376.398 50.4567  16
   0   6  -4 518.045 50.6146   5
   0   6  -4 512.423 50.3430   4
   0   6  -4 367.192 49.4137  18
   0   6   5 135.521 21.1401  16
   0   6  -5 156.781 20.6946   4
   0   6  -5 173.320 21.0930   5
   0   6   6 20.4375 10.3499  16
   0   6  -6 6.43920 9.79087   5
   0   6  -6 4.83897 9.10284   4
   0   6  -7 145.320 20.1465   4
   0   6  -7 129.557 20.2351   5
   0   6  -7 141.726 17.1744   8
   0   6   7 151.148 20.1608  16
   0   6  -7 129.217 17.1932  11
   0   6   7 128.569 22.2324  17
   0   6  -8 13.9893 12.0114   5
   0   6  -8 17.3947 10.6457   4
   0   6  -8 17.2429 5.80525   8
   0   6   8 34.7659 11.1194  16
   0   6  -8 19.9177 6.00474  11
   0   6   8 32.6504 15.3790  17
   0   6  -8 20.2490 5.45540  20
   0   6  -9 25.0371 10.7087   4
   0   6  -9 16.9002 5.38792   3
   0   6  -9 50.1013 13.5221   5
   0   6   9 16.0035 11.1291  16
   0   6  -9 23.1025 6.51951   8
   0   6  -9 18.8971 6.52358  11
   0   6   9 39.0513 16.4081  17
   0   6  -9 19.4423 5.90568  20
   0   6 -10 316.273 26.8705   4
   0   6 -10 246.628 22.7089  11
   0   6 -10 149.792 22.1196  20
   0   6  10 199.740 28.8998  17
   0   6 -10 51.5841 24.3191  27
   0   6 -11 27.1945 12.6854   4
   0   6 -11 23.4509 13.6768  27
   0   6 -11 14.8843 7.12113  11
   0   6 -11 17.1762 6.46551  20
   0   6  11 11.8398 18.0682  17
   0   6  12 52.6848 8.85592   9
   0   6 -12 65.6954 14.3641   4
   0   6 -12 31.9593 14.7697  27
   0   6 -12 58.4773 9.04781  11
   0   6 -12 13.9210 7.77331  20
   0   6  12 19.2360 19.7600  17
   0   6 -13 51.1955 17.0146  27
   0   6  13 58.0392 10.0724   9
   0   6 -13 64.6302 10.7818  11
   0   6  13 81.7029 22.1486  17
   0   6 -14 70.9665 11.0568  11
   0   6  14 65.4429 10.4102   9
   0   6 -14 47.5768 16.0862  27
   0   6 -15 62.9130 9.17861  11
   0   6  15 49.7336 8.27409   9
   0   6 -15 28.2931 15.6435  28
   0   6 -15 18.6734 13.8291  27
   0   6 -16 0.36423 12.5141  28
   0   6 -17 16.6789 11.1461  28
   0   7   0 2.74128 5.73568  32
   0   7   0 0.83584 3.34402  19
   0   7   1 3105.42 368.158  32
   0   7  -1 3233.80 368.206  19
   0   7   1 3143.36 368.237  16
   0   7  -1 3106.48 368.003  16
   0   7  -2 2305.34 248.360  32
   0   7   2 2060.68 248.356  16
   0   7  -2 2027.57 248.132  18
   0   7   3 726.890 82.2990  16
   0   7  -3 677.861 82.1086   5
   0   7  -3 662.738 82.0464   4
   0   7  -3 704.509 81.7428  18
   0   7   4 151.389 22.5470  16
   0   7  -4 199.245 22.7972   5
   0   7  -4 179.262 22.5449   4
   0   7  -4 168.211 21.1296  18
   0   7   5 251.296 36.5758  16
   0   7  -5 307.631 36.3511   4
   0   7  -5 327.445 36.8516   5
   0   7   6 577.106 66.1221  16
   0   7  -6 536.484 66.0423   5
   0   7  -6 529.071 65.9679   4
   0   7  -7 194.751 22.1716   4
   0   7  -7 159.432 22.4507   5
   0   7  -7 149.469 19.6140  11
   0   7  -7 162.641 19.6396   8
   0   7   7 142.276 23.6245  17
   0   7   7 148.835 22.1763  16
   0   7   8 240.679 34.8190  26
   0   7  -8 345.697 37.3641   5
   0   7  -8 315.315 36.5560   4
   0   7  -8 272.152 34.1909  20
   0   7  -8 306.503 34.4140   8
   0   7  -8 295.693 34.4134  11
   0   7   8 272.735 38.0367  17
   0   7   8 278.830 36.5607  16
   0   7  -9 55.4814 14.0837   5
   0   7  -9 61.5205 13.0306   4
   0   7  -9 44.9514 7.07389   3
   0   7  -9 42.7798 7.93985  11
   0   7  -9 51.9981 8.11322   8
   0   7  -9 30.3331 7.33714  20
   0   7   9 27.4788 15.3238  17
   0   7   9 27.5669 12.4312  16
   0   7 -10 197.307 27.1798  11
   0   7 -10 213.336 29.9922   4
   0   7 -10 263.283 30.0445  27
   0   7  10 236.758 33.2596  17
   0   7 -10 226.975 26.9403  20
   0   7 -11 3.36726 12.1616   4
   0   7 -11-1.99901 6.00189  20
   0   7  11-2.36067 18.0791  17
   0   7 -11 2.43180 14.0179  27
   0   7 -11 5.49979 6.72719  11
   0   7  12 49.4357 10.0322   9
   0   7 -12 65.8840 9.76262  20
   0   7  12 88.0336 22.3948  17
   0   7 -12 111.752 16.8751  27
   0   7 -12 40.9361 10.2100  11
   0   7  13 18.8760 7.39246   9
   0   7  13 22.2239 18.8098  17
   0   7 -13 25.1994 14.9409  27
   0   7 -13 6.80001 7.54195  11
   0   7 -14 13.2999 7.68252  11
   0   7  14 25.0857 6.95266   9
   0   7 -14 29.8365 14.6187  27
   0   7  15 5.03940 5.61247   9
   0   7 -15 36.1877 12.5421  27
   0   7  16 6.88072 4.51167   9
   0   8   0 3266.45 346.893  32
   0   8   0 2833.32 346.593  19
   0   8   0 2921.25 346.713  16
   0   8   1 1818.41 199.864  32
   0   8  -1 1657.30 199.805  19
   0   8  -1 1664.57 199.595  16
   0   8  -2 2726.82 250.032  32
   0   8   2 1930.91 249.853  16
   0   8  -2 1942.26 249.634  18
   0   8   3 1149.48 139.896  16
   0   8  -3 1249.16 139.810   4
   0   8  -3 1167.34 139.463  18
   0   8   4 202.401 26.0363  16
   0   8  -4 204.576 25.4645   4
   0   8  -4 193.948 25.4778   5
   0   8   5 298.926 39.1226  16
   0   8  -5 323.667 38.7751   4
   0   8  -5 322.568 38.9834   5
   0   8   6 20.3214 10.9244  16
   0   8  -6-0.87049 9.33109   5
   0   8  -6 8.16151 9.54904   4
   0   8  -7 178.396 23.9904   5
   0   8  -7 176.773 23.5525   4
   0   8  -7 166.233 21.1986  11
   0   8  -7 172.850 21.1707   8
   0   8   7 166.842 25.2576  17
   0   8   7 179.118 23.9887  16
   0   8   8 89.0297 12.8576  26
   0   8  -8 83.0379 14.8183   4
   0   8  -8 78.0349 15.8136   5
   0   8  -8 79.5711 10.8410  20
   0   8  -8 75.4174 11.1960  11
   0   8   8 108.066 17.7071  17
   0   8   8 99.0569 15.7185  16
   0   8  -8 69.7496 11.1456   8
   0   8  -9 10.6963 11.8954  27
   0   8  -9 4.32290 5.71490  11
   0   8   9 13.7896 11.0609  16
   0   8  -9 4.78860 4.51534   3
   0   8  -9 1.34871 10.6453   4
   0   8  -9 5.41572 5.21505  20
   0   8   9 11.5059 14.1503  17
   0   8 -10-6.11493 10.7320   4
   0   8 -10-7.95985 5.27099   3
   0   8 -10 9.86891 12.7371  27
   0   8  10 5.17986 16.5456  17
   0   8 -10 2.25037 5.80093  20
   0   8 -10 2.12501 6.14045  11
   0   8 -11 18.3864 12.1530   4
   0   8  11-4.70283 18.3072  17
   0   8 -11 6.04951 6.17820  20
   0   8 -11 2.47026 14.0153  27
   0   8 -11 4.73406 7.04393  11
   0   8  12 61.1807 10.8447   9
   0   8 -12 63.3314 10.2973  20
   0   8 -12 71.5678 17.4482  27
   0   8 -12 58.7011 11.1470  11
   0   8  13 47.1753 8.89092   9
   0   8  13 20.7150 19.1031  17
   0   8 -13 34.9136 16.1568  27
   0   8 -13 49.5558 9.48405  11
   0   8 -14 5.56142 7.13523  11
   0   8 -14-11.5187 14.3678  27
   0   8  14 0.44995 6.54917   9
   0   8 -15 1.97940 12.8353  27
   0   8  15 3.65544 5.61081   9
   0   8 -16 14.1187 10.2925  27
   0   8  16 3.39096 4.34809   9
   0   9   0-1.05006 7.84504  32
   0   9   0 4.13669 4.46678  19
   0   9   0 0.13741 5.45641  16
   0   9   1 846.012 81.3593  32
   0   9  -1 701.493 81.1358  19
   0   9   1 671.686 80.5691  19
   0   9  -1 644.882 80.8251  16
   0   9  -2 2797.91 343.686  32
   0   9   2 3083.02 343.785  16
   0   9  -2 2924.22 343.525  18
   0   9   3 1620.11 188.359  16
   0   9  -3 1644.23 188.178   4
   0   9  -3 1555.26 187.942  18
   0   9   4 60.8583 13.2900  16
   0   9  -4 81.8221 12.2292   4
   0   9   5 284.013 36.8948  16
   0   9  -5 306.199 36.6283   5
   0   9  -5 289.490 36.3252   4
   0   9   6 7.06702 11.1833  16
   0   9  -6 5.77183 9.28985   4
   0   9  -6 16.3118 9.56385   5
   0   9  -7 644.960 76.1289   5
   0   9  -7 687.110 75.9572   4
   0   9  -7 614.083 74.2734  20
   0   9  -7 630.626 74.3222   8
   0   9  -7 609.991 74.3486  11
   0   9   7 657.903 76.5596  17
   0   9   7 665.982 76.1272  16
   0   9   8 15.7948 8.02618  26
   0   9  -8 12.6199 5.84177  11
   0   9   8 0.58964 11.6084  16
   0   9  -8 9.34502 5.10633  20
   0   9   8 12.5647 12.7159  17
   0   9  -8 5.81056 10.2751   4
   0   9   9 26.8655 9.12015  26
   0   9  -9 36.7109 12.4402  27
   0   9  -9 26.9672 7.14767  11
   0   9   9 30.0916 13.0292  16
   0   9  -9 17.7325 6.48370  20
   0   9   9 30.9183 15.7439  17
   0   9  -9 35.4679 6.09680   3
   0   9  -9 47.8186 12.0509   4
   0   9 -10 31.5734 7.87328  11
   0   9 -10 41.7506 12.4114   4
   0   9 -10 27.3866 6.95114   3
   0   9  10 21.6898 17.6613  17
   0   9 -10 39.7250 7.22948  20
   0   9  11 71.3658 20.3687  17
   0   9 -11 80.4833 11.9641  20
   0   9 -11 93.4524 12.6088  11
   0   9 -11 67.7251 17.8713  27
   0   9  12 181.149 31.4710  17
   0   9  12 206.425 24.7286   9
   0   9 -12 189.508 24.5721  20
   0   9 -12 160.975 28.6408  27
   0   9 -12 213.030 25.0632  11
   0   9  13 3.77026 7.00070   9
   0   9  13 19.1976 18.8945  17
   0   9 -13 0.52738 14.9382  27
   0   9 -13 10.1837 7.31396  11
   0   9 -14-2.37318 7.07540  11
   0   9  14 6.14703 6.38885   9
   0   9 -15 11.6424 12.9397  27
   0   9  15 19.6353 6.33928   9
   0   9 -16 0.82315 10.5128  27
   0   9  16 4.22961 4.59619   9
   0  10   0 6704.61 772.785  16
   0  10   0 7143.09 772.963  32
   0  10   0 6249.76 772.621  19
   0  10  -1 1254.59 143.819  16
   0  10   1 1176.50 144.148  32
   0  10  -1 1231.55 144.015  19
   0  10   1 1220.08 143.544  19
   0  10  -2 20.7809 9.61758  32
   0  10   2 40.2093 9.87096  16
   0  10   3 2319.23 272.715  16
   0  10  -4 208.928 27.1152   4
   0  10   4 219.947 27.7138  16
   0  10  -5 267.774 33.6744   4
   0  10   5 274.864 34.5497  16
   0  10  -6 12.4897 9.34472   4
   0  10   6 5.98364 10.5599  16
   0  10  -7 436.743 54.9721  20
   0  10   7 428.434 57.3378  17
   0  10  -7 544.591 56.7802   4
   0  10   7 425.466 56.9174  16
   0  10  -7 494.328 55.1131  11
   0  10   8 10.4079 11.4922  16
   0  10  -8 17.6115 5.77064  11
   0  10   8 11.1624 8.26896  26
   0  10  -8 12.0812 5.37243  20
   0  10   8 2.95113 13.8654  17
   0  10  -8-1.67515 5.48589  23
   0  10  -8 29.7022 10.8855   4
   0  10   9 32.9722 8.83408  26
   0  10  -9 41.8992 13.0113  27
   0  10  -9 16.7728 11.5431   4
   0  10  -9 10.8805 5.36899   3
   0  10  -9 18.6136 6.75557  11
   0  10   9 33.4856 16.3769  17
   0  10  -9 23.0071 5.95261  20
   0  10   9 19.7609 12.6643  16
   0  10 -10 114.115 20.2226  27
   0  10 -10 108.989 16.5200  20
   0  10 -10 140.799 16.8742  11
   0  10  10 117.170 20.5663  16
   0  10 -10 166.295 20.4876   4
   0  10 -10 128.119 16.3100   3
   0  10  10 139.927 24.4443  17
   0  10  11 15.1168 17.8083  17
   0  10 -11 7.07301 6.03218  20
   0  10 -11 17.8220 14.6393  27
   0  10 -11 15.3762 7.00910  11
   0  10  12 38.0212 8.41508   9
   0  10  12 33.8478 19.6416  17
   0  10 -12-1.60911 15.3649  27
   0  10 -12 37.2055 8.82456  11
   0  10  13 33.5691 8.30709   9
   0  10  13 34.0905 18.7564  17
   0  10 -13 27.7218 15.5631  27
   0  10 -13 22.0638 15.7142  28
   0  10 -13 32.4869 8.68105  11
   0  10 -14 176.990 20.6904  11
   0  10 -14 121.062 24.5067  27
   0  10 -14 96.3341 24.5707  28
   0  10  14 171.910 20.5006   9
   0  10 -15 19.4843 12.9453  27
   0  10  15 7.67882 5.89634   9
   0  10 -16 11.2291 11.0650  27
   0  10  16 18.7672 5.10651   9
   0  11   0 2.53533 6.90121  16
   0  11   0 8.16262 8.78217  32
   0  11   0 1.70077 5.08167  19
   0  11  -1 3363.36 407.238  16
   0  11   1 3790.24 407.597  32
   0  11  -1 3546.74 407.418  19
   0  11   1 3419.23 407.007  19
   0  11  -2 562.078 56.7728  32
   0  11   2 396.737 56.4061  16
   0  11   3 1723.95 203.047  16
   0  11   4 9.31234 9.74097  16
   0  11   5 102.563 18.9808  16
   0  11  -5 136.464 17.9766   4
   0  11   6 19.7821 12.2171  16
   0  11  -6 18.9701 9.98780   4
   0  11  -7 88.7955 14.4733   4
   0  11  -7 75.0975 10.5902  20
   0  11  -7 63.9598 10.6262  11
   0  11   7 70.4244 14.8811  16
   0  11   7 59.5379 16.0721  17
   0  11   7 111.901 12.6352  26
   0  11   8 529.738 75.9375  26
   0  11  -8 610.570 75.5046  23
   0  11  -8 624.411 75.5405  20
   0  11  -8 799.163 77.7965   4
   0  11   8 679.843 77.8333  16
   0  11   8 728.739 78.6148  17
   0  11  -8 704.802 75.6634  11
   0  11  -9 126.954 14.5205  11
   0  11  -9 93.3830 14.1318  20
   0  11  -9 109.541 13.9248   3
   0  11  -9 146.143 17.9925   4
   0  11  -9 117.105 18.6388  27
   0  11   9 78.1386 15.7473  26
   0  11   9 102.741 18.7551  16
   0  11   9 95.7445 21.0430  17
   0  11 -10 139.582 15.8407  11
   0  11 -10 93.4133 15.2724  20
   0  11  10 111.604 20.0631  16
   0  11  10 129.010 23.0913  17
   0  11 -10 139.666 15.3012   3
   0  11 -11 2.06655 14.3778  27
   0  11 -11 4.79433 6.76043  11
   0  11  11 1.15422 17.5996  17
   0  11 -11 12.4491 6.19129  20
   0  11  12 55.5608 9.81293   9
   0  11 -12 50.5373 9.86769  11
   0  11 -13 91.5381 18.7556  28
   0  11 -13 109.814 18.1862  27
   0  11  13 77.9156 11.7824   9
   0  11 -13 63.9587 11.9271  11
   0  11  13 53.8807 21.3282  17
   0  11 -14 15.8082 14.7774  27
   0  11 -14-8.54028 14.8021  28
   0  11  14 5.80917 6.79953   9
   0  11 -15 11.0516 13.4093  27
   0  11 -15 1.29987 13.5364  28
   0  11  15 13.0476 6.20165   9
   0  11 -16 15.1355 10.8356  27
   0  11 -16-6.76100 12.3353  28
   0  11  16 17.7909 5.17928   9
   0  11 -17 15.9287 9.88261  28
   0  12   0 152.561 20.1234  19
   0  12   0 201.627 22.2503  32
   0  12   0 156.559 21.0100  16
   0  12   1 4604.17 542.375  19
   0  12  -1 4488.69 542.770  19
   0  12  -1 4646.90 542.628  16
   0  12   1 4853.05 542.932  32
   0  12   2 47.1981 12.6129  16
   0  12  -2 112.364 14.5235  32
   0  12   3 34.5205 11.3384  16
   0  12   4 2.90837 10.1467  16
   0  12   5 339.898 42.5092  16
   0  12  -6 713.651 86.9587  11
   0  12   6 763.277 88.6245  16
   0  12  -6 805.469 88.3230   4
   0  12  -7 241.329 32.3475   4
   0  12  -7 250.103 30.2787  20
   0  12   7 265.760 33.8572  17
   0  12   7 281.381 31.3188  26
   0  12   7 265.158 33.4599  16
   0  12  -7 235.713 30.3511  11
   0  12   8 102.083 11.1830  26
   0  12  -8 71.4977 8.12992  23
   0  12  -8 26.1814 8.07787  11
   0  12   8 31.5586 14.5864  17
   0  12  -8 41.7776 7.92848  20
   0  12   8 44.8678 14.3643  16
   0  12  -8 7.59989 11.0845   4
   0  12   9 121.656 19.7949  26
   0  12  -9 111.551 21.4999  27
   0  12  -9 128.336 18.1473  23
   0  12  -9 139.338 18.2973  20
   0  12  -9 161.036 18.1139   3
   0  12   9 141.993 22.8945  16
   0  12  -9 171.335 18.5462  11
   0  12   9 147.223 23.8201  17
   0  12 -10 25.9235 6.42434   3
   0  12 -10 33.4594 7.68511  11
   0  12  10 11.1949 16.8061  17
   0  12 -10 25.8359 6.74528  20
   0  12  10 33.7340 13.2451  16
   0  12  10 3.17151 9.84272  26
   0  12 -10 25.8875 14.4784  27
   0  12 -11-0.52396 14.7276  27
   0  12 -11 7.69154 6.27231  20
   0  12  11 8.00742 17.7566  17
   0  12 -11 1.33785 7.02926  11
   0  12 -12 103.792 18.9594  27
   0  12  12 77.1015 22.2235  17
   0  12  12 76.4655 12.5616   9
   0  12 -12 77.4640 12.4153  11
   0  12 -13 46.1504 16.4097  27
   0  12 -13 48.9304 16.9993  28
   0  12  13 31.9924 20.1342  17
   0  12 -13 56.7799 10.0464  11
   0  12  13 59.7691 9.96499   9
   0  12  14 7.27074 6.81460   9
   0  12 -14 1.49127 14.4304  27
   0  12 -14-3.97588 14.7678  28
   0  12 -15 1.27950 13.3422  28
   0  12  15 8.19428 6.10961   9
   0  12 -15-11.1155 13.4113  27
   0  12  16-2.39604 4.69355   9
   0  12 -16-15.5327 11.8396  28
   0  12 -16-1.44519 11.2285  27
   0  12  16 7.42336 5.23523   2
   0  12 -17-0.64769 9.88032  28
   0  13   0-0.40412 7.76361  16
   0  13   0-1.53999 10.2093  32
   0  13   0-2.88907 6.05029  19
   0  13  -1 220.597 28.1857  16
   0  13   1 232.298 27.4299  19
   0  13  -1 230.256 28.4605  19
   0  13  -2 10232.4 1216.47  32
   0  13   2 10521.8 1216.48  16
   0  13   3 918.349 108.991  16
   0  13   4 19.8113 11.0270  16
   0  13   5 819.900 97.9418  16
   0  13  -6 118.537 15.2427  11
   0  13   6 122.555 19.4813  16
   0  13   7 261.710 32.3261  22
   0  13  -7 259.293 32.2271  23
   0  13  -7 258.684 32.1118  20
   0  13   7 276.880 35.1916  17
   0  13   7 248.143 33.1263  26
   0  13   7 249.830 35.2406  16
   0  13  -7 300.668 32.2329  11
   0  13  -8 8.22850 5.85304  11
   0  13   8 19.7399 14.4564  17
   0  13  -8 4.80298 5.09807  20
   0  13   8 6.33606 5.76397  22
   0  13  -8 6.90254 5.68401  23
   0  13   8-8.88979 12.6339  16
   0  13   8 3.54740 8.99787  26
   0  13   9 36.1905 9.25958  26
   0  13  -9 18.3505 6.21727  23
   0  13  -9 2.07513 5.10601   3
   0  13   9 23.6450 13.7856  16
   0  13  -9 12.8955 5.89005  20
   0  13   9 20.0508 14.8693  17
   0  13  -9 3.88335 5.96003  11
   0  13 -10 105.359 13.8244  11
   0  13 -10 98.6813 13.5629  20
   0  13  10 94.9577 21.0812  17
   0  13 -10 86.7040 18.1485  27
   0  13  10 80.7181 15.3715  26
   0  13  10 96.1185 18.7626  16
   0  13 -10 100.357 13.2511   3
   0  13 -11 59.9607 10.6559  11
   0  13  11 122.229 20.3419  17
   0  13 -11 113.131 16.9848  27
   0  13  12 8.33598 7.74106   9
   0  13 -12 24.4227 15.9057  27
   0  13 -12 8.20882 7.44240  11
   0  13  12 42.1907 18.7253  17
   0  13  13 41.7263 8.84921   9
   0  13 -13 15.3036 15.8548  28
   0  13 -13 16.9575 16.2451  27
   0  13 -13 51.5391 9.01412  11
   0  13  13 12.0516 18.7634  17
   0  13 -14 27.4661 16.4992  27
   0  13 -14 41.7206 16.3901  28
   0  13  14 74.4205 10.4402   9
   0  13 -15-5.36979 13.2373  27
   0  13  15 4.21704 6.02387   9
   0  13 -15 12.5672 12.8598  28
   0  13  16 5.22718 4.86033   9
   0  13 -16 21.8405 11.4000  27
   0  13  16 11.5573 5.26612   2
   0  13 -16 24.4713 12.0675  28
   0  13 -17 13.0051 9.28381  28
   0  14   0 608.340 79.3411  19
   0  14   0 602.928 79.7243  16
   0  14  -1 2230.88 261.992  16
   0  14  -2 974.396 115.692  32
   0  14   3 638.397 76.6127  16
   0  14   4 969.959 115.433  16
   0  14   5 383.967 47.5822  16
   0  14  -6 602.297 67.4135  11
   0  14   6 558.189 69.4055  16
   0  14   6 519.208 67.8781  26
   0  14   7 23.2917 7.11010  22
   0  14  -7 23.8931 6.53797  23
   0  14   7 35.1385 13.1284  17
   0  14  -7 28.2534 6.10329  20
   0  14  -7 32.7096 6.22084  11
   0  14   7 14.3147 12.5627  16
   0  14   7 9.00741 8.84769  26
   0  14   8 35.0198 7.77546  22
   0  14  -8 28.8707 7.36094  23
   0  14  -8 41.2138 7.24762  11
   0  14   8 17.4602 14.1001  17
   0  14  -8 38.0860 6.86096  20
   0  14   8 33.2765 14.1320  16
   0  14   8 18.8378 10.1205  26
   0  14  -9 142.887 18.5726  27
   0  14   9 143.324 15.7418  26
   0  14  -9 121.817 13.7086  23
   0  14  -9 94.3338 13.4642  20
   0  14  -9 63.4890 12.9203   3
   0  14   9 97.1361 18.2343  16
   0  14  -9 105.249 13.7639  11
   0  14   9 119.523 20.9303  17
   0  14 -10 46.1615 9.06724   3
   0  14  10 83.5785 16.4357  16
   0  14  10 66.8420 12.4752  26
   0  14 -10 77.6782 16.7778  27
   0  14 -10 57.1869 9.88175  11
   0  14 -10 57.2043 9.52061  20
   0  14  10 53.0590 17.4842  17
   0  14 -11 313.955 37.2124  11
   0  14 -11 278.692 36.8195   3
   0  14 -11 359.467 40.5672  27
   0  14  11 348.673 42.5919  17
   0  14 -12 73.2667 23.4573  28
   0  14 -12 69.5123 23.3884  27
   0  14  12 153.990 27.3785  17
   0  14 -12 178.639 19.7612  11
   0  14 -12 165.372 19.0909  10
   0  14 -13 41.2714 15.2316  28
   0  14 -13 7.15639 16.2247  27
   0  14  13 25.4218 8.15577   9
   0  14 -14 17.5310 14.2047  27
   0  14 -14 20.3222 14.4254  28
   0  14  14-5.46665 6.76937   9
   0  14 -15 13.2311 13.9547  27
   0  14  15 9.62204 6.19620   9
   0  14 -15 21.3453 13.6544  28
   0  14  16 59.3290 8.60639   9
   0  14  16 68.7294 8.62892   2
   0  14 -16 45.9747 13.7168  28
   0  14 -17 9.79167 8.78259  28
   0  15   0-0.33726 6.37274  19
   0  15   0 10.5031 11.5442  32
   0  15   0-3.30605 8.87269  16
   0  15   1 2070.49 242.043  16
   0  15  -1 2048.19 241.697  16
   0  15  -2 41.8143 13.0345  32
   0  15   3 671.821 80.4342  16
   0  15   4 205.799 27.4873  16
   0  15   5 197.206 26.8784  16
   0  15   6 113.834 18.5190  16
   0  15  -6 91.7454 14.1050  11
   0  15  -6 107.453 14.1715  20
   0  15  -7 53.3542 10.2066  23
   0  15   7 66.7896 10.2252  22
   0  15  -7 63.1931 9.62211  20
   0  15   7 81.8547 16.2036  16
   0  15   7 76.5911 15.4422  17
   0  15  -7 80.1579 9.90125  11
   0  15   7 57.7607 12.2491  26
   0  15  -8 59.2003 9.39763  23
   0  15   8 66.9657 9.66938  22
   0  15  -8 44.0212 9.12595  11
   0  15   8 40.2807 14.6208  16
   0  15  -8 47.7983 8.76240  20
   0  15   8 46.2700 15.2033  17
   0  15   8 88.9408 11.7164  26
   0  15  -9 109.506 17.9702  27
   0  15   9 66.2324 15.7563  26
   0  15  -9 98.4832 14.0011  23
   0  15  -9 109.044 13.7865  20
   0  15   9 98.8158 19.4235  16
   0  15  -9 103.697 14.1053  11
   0  15   9 117.704 20.4153  17
   0  15  -9 109.650 13.5845   3
   0  15 -10-0.66231 5.53727   3
   0  15  10 12.1526 9.98150  26
   0  15 -10 24.6154 14.2154  27
   0  15  10 14.8492 14.0192  16
   0  15 -10 3.97880 6.55228  11
   0  15  10 7.95215 15.3034  17
   0  15 -11 192.657 21.8956   3
   0  15 -11 181.781 22.1665  11
   0  15 -11 110.069 25.2603  27
   0  15  11 131.032 27.5281  17
   0  15 -12 48.1291 9.21190  11
   0  15 -12 48.8788 16.1042  28
   0  15 -12 41.2951 17.3369  27
   0  15 -12 36.6904 8.15048  10
   0  15  12 56.8873 18.9669  17
   0  15 -13 115.648 21.8421  27
   0  15 -13 101.800 20.5735  28
   0  15  13 127.881 16.7625   9
   0  15 -14 0.47567 13.6989  28
   0  15 -14-5.01582 15.0786  27
   0  15  14-1.43274 6.63732   9
   0  15 -15 3.71648 13.3527  27
   0  15 -15-1.60404 12.9214  28
   0  15  15 8.09692 6.06527   9
   0  15 -16 1.45982 11.2119  27
   0  15  16 7.26927 5.07449   9
   0  15 -16-3.93425 11.2409  28
   0  15 -17 11.9566 8.29931  28
   0  16   0 380.303 36.2586  16
   0  16   0 188.390 36.5706  32
   0  16   1 238.182 27.1260  16
   0  16  -1 201.088 26.2068  16
   0  16  -1 188.467 27.8082  32
   0  16   3 690.080 82.6602  16
   0  16   4 1002.77 119.260  16
   0  16   5 266.741 34.6903  16
   0  16  -6 564.675 69.7604  20
   0  16   6 557.736 71.9572  16
   0  16  -6 616.231 69.8873  23
   0  16   6 591.111 69.9667  22
   0  16  -6 587.367 69.8023  11
   0  16   6 619.276 70.4410  26
   0  16   7 23.6855 9.50040  26
   0  16   7 14.0073 13.5715  16
   0  16  -7 17.8771 6.69002  23
   0  16   7 22.8024 7.36448  22
   0  16  -7 18.9485 6.15578  11
   0  16   7 19.4619 11.9912  17
   0  16  -7 29.3046 6.07132  20
   0  16  -8 16.5035 6.27662  11
   0  16   8 25.1892 7.23103  22
   0  16  -8 15.3031 6.48776  23
   0  16  -8 19.5845 12.5502  27
   0  16   8 38.7959 9.57929  26
   0  16   8 12.1239 13.4455  16
   0  16  -8 16.0341 6.20544  20
   0  16   8 28.6928 13.6552  17
   0  16  -8 22.5220 5.36861   3
   0  16  -9 83.3444 12.0402  11
   0  16  -9 90.7312 12.1860  23
   0  16   9 89.0378 12.2979  22
   0  16  -9 82.6949 11.7721  20
   0  16   9 75.9187 18.1457  16
   0  16   9 103.113 14.8952  26
   0  16   9 85.0734 18.6176  17
   0  16  -9 55.7462 11.2988   3
   0  16 -10 103.798 12.8809  23
   0  16  10 82.1096 18.7726  16
   0  16 -10 66.1851 12.3218   3
   0  16 -10 96.8773 13.0990  11
   0  16  10 93.2200 20.2026  17
   0  16  10 111.538 15.7709  26
   0  16 -10 114.201 18.2737  27
   0  16 -11 33.7873 7.39225   3
   0  16  11 44.6695 17.7219  17
   0  16 -11 29.4460 8.21208  11
   0  16 -11 14.3396 15.8591  27
   0  16  11 21.8879 10.8263  26
   0  16 -12 299.225 53.6997  28
   0  16 -12 338.202 54.1909  27
   0  16  12 445.696 56.8160  17
   0  16 -12 472.312 51.6124  10
   0  16 -12 466.626 52.0203  11
   0  16  13 13.1787 7.33518   9
   0  16 -13 0.55553 15.1089  27
   0  16 -13-8.67386 14.7072  28
   0  16  14 17.7270 7.46975   9
   0  16 -14 31.7534 14.2175  28
   0  16 -14 10.5308 14.8846  27
   0  16 -15 32.4414 12.7964  28
   0  16  15 12.1445 6.57263   9
   0  16 -15 15.2249 13.7503  27
   0  16 -16 25.3605 11.4783  28
   0  16  16 14.7701 5.40553   9
   0  16 -16 29.9391 11.3584  27
   0  16 -17 8.18898 8.16082  28
   0  17   0-0.27119 9.27436  16
   0  17   1 265.038 34.4182  16
   0  17  -1 282.082 33.8536  16
   0  17   3 490.360 59.7011  16
   0  17   4 48.0017 12.9015  16
   0  17   5 524.296 64.0484  16
   0  17   6 57.1527 14.6807  16
   0  17   6 37.2924 11.3009  26
   0  17  -6 63.3402 8.53813  20
   0  17  -6 36.5505 8.81109  23
   0  17   6 37.5922 9.27156  22
   0  17  -6 72.5556 8.49051  11
   0  17   7 20.6593 12.8782  16
   0  17   7 18.8624 9.82517  26
   0  17  -7 40.3013 6.51550  20
   0  17   7 42.6888 12.7159  17
   0  17  -7 18.6023 6.87905  23
   0  17   7 25.1629 7.56154  22
   0  17  -7 21.1359 6.52728  11
   0  17  -8 451.634 58.4515  11
   0  17   8 499.257 61.5185  16
   0  17   8 571.292 59.4262  26
   0  17  -8 654.804 60.4336  27
   0  17   8 566.844 61.3303  17
   0  17  -8 471.215 58.3746  20
   0  17  -8 528.383 58.5975  23
   0  17   8 531.563 58.6368  22
   0  17  -8 414.534 58.2092   3
   0  17  -9 251.287 31.1020  11
   0  17   9 237.607 35.5576  16
   0  17  -9 314.608 34.1276  27
   0  17   9 291.494 32.6241  26
   0  17   9 274.896 35.5161  17
   0  17   9 270.873 31.2839  22
   0  17  -9 264.502 31.1616  23
   0  17  -9 214.770 30.7628   3
   0  17 -10 84.8099 11.8177  11
   0  17 -10 67.8785 11.4142  23
   0  17  10 88.4118 18.4945  16
   0  17 -10 61.0219 17.3749  27
   0  17  10 65.1821 14.4750  26
   0  17  10 94.7080 19.0429  17
   0  17 -10 78.2943 11.0481   3
   0  17 -11 64.8046 10.0036   3
   0  17  11 29.7364 12.8336  26
   0  17 -11 33.4620 16.8242  27
   0  17  11 32.0397 18.2737  17
   0  17 -11 71.6157 9.68641  10
   0  17 -11 64.8917 10.3540  11
   0  17 -12 20.6530 7.42019  10
   0  17  12 46.8798 17.8256  17
   0  17 -12 67.4518 15.8278  28
   0  17 -12 72.3789 17.3709  27
   0  17 -13 49.0164 17.1644  27
   0  17  13 14.8815 8.65438   9
   0  17 -14 16.9212 13.4277  28
   0  17 -14-3.50362 14.1881  27
   0  17  14 20.1555 7.34230   9
   0  17 -15 29.8654 13.5126  27
   0  17  15 15.1953 6.52929   9
   0  17 -15 0.37980 12.7438  28
   0  17 -16 23.6426 11.2621  27
   0  17  16 11.3311 5.14125   9
   0  18   0 63.4057 12.4399  16
   0  18   1 1078.05 128.790  16
   0  18  -1 1094.81 128.446  16
   0  18  -2 2111.79 248.145  16
   0  18   3 108.434 17.5454  16
   0  18   4 3431.15 403.566  16
   0  18   5 143.295 19.0297  16
   0  18   5 91.0807 15.1104  26
   0  18   6 17.5470 8.62545  26
   0  18  -6 13.8941 5.60180  11
   0  18   6 16.8285 12.2767  16
   0  18   6 11.5279 7.14875  22
   0  18  -6 15.5907 6.54865  23
   0  18   7 70.4695 15.8228  16
   0  18   7 27.1098 11.3385  26
   0  18   7 66.5422 13.6052  17
   0  18  -7 69.5293 8.53072  11
   0  18  -7 44.2412 8.92196  23
   0  18   7 34.0297 9.11002  22
   0  18   8 39.1202 11.2068  22
   0  18  -8 51.5554 10.7447  23
   0  18   8 86.4047 18.0658  16
   0  18   8 47.7163 13.4211  26
   0  18  -8 15.3269 14.8943  27
   0  18   8 71.7771 16.1194  17
   0  18  -8 88.2387 10.7021  11
   0  18  -8 103.971 10.0831   3
   0  18   9 168.798 24.1698  22
   0  18  -9 174.378 23.9449  23
   0  18   9 204.188 29.0445  16
   0  18  -9 182.949 27.1561  27
   0  18   9 167.451 25.5858  26
   0  18   9 208.228 28.4053  17
   0  18  -9 206.559 24.0972  11
   0  18  -9 218.845 23.7133   3
   0  18 -10 83.3283 12.3628  23
   0  18  10 68.0518 18.5794  16
   0  18 -10 73.2707 11.8858   3
   0  18  10 80.6877 15.2171  26
   0  18 -10 79.6824 18.7461  27
   0  18 -10 95.0353 12.5019  11
   0  18 -11 142.470 18.3216  10
   0  18  11 171.175 25.4184  17
   0  18 -11 154.261 22.2931  28
   0  18  11 152.224 20.7399  26
   0  18 -11 146.506 23.3940  27
   0  18 -11 127.937 18.3825   3
   0  18  11 150.358 24.4917  16
   0  18 -12 21.5646 6.66103  10
   0  18 -12 26.2731 14.8067  28
   0  18 -12 1.15593 15.6233  27
   0  18  12 28.1729 16.8894  17
   0  18 -13 162.858 30.4369  27
   0  18 -13 163.490 29.9600  28
   0  18  13 248.482 26.9303   9
   0  18 -14-8.47820 15.1026  27
   0  18 -14 5.80356 13.9271  28
   0  18  14 25.4335 7.55013   9
   0  18 -15 38.1489 14.5444  27
   0  18 -15 12.8689 13.3713  28
   0  18  15 54.5761 8.57179   9
   0  18 -16 4.84430 11.4116  27
   0  18 -16 1.06578 10.3667  28
   0  18  16-3.30233 4.72613   9
   0  19   0 8.94080 9.80753  16
   0  19   1 1588.38 184.278  16
   0  19  -1 1541.63 183.974  16
   0  19  -2 1029.99 121.571  16
   0  19   3 1213.62 143.916  16
   0  19   4 12.9022 12.4944  16
   0  19   5 11.3376 8.72710  26
   0  19   5 28.1412 6.95444  22
   0  19  -5 10.7297 6.41195  23
   0  19   5 14.6838 12.6346  16
   0  19   6 38.9274 9.34419  26
   0  19   6 27.0276 10.6387  17
   0  19  -6 27.6170 7.33026  23
   0  19   6 25.9400 8.20156  22
   0  19   6 15.4900 13.9876  16
   0  19   7 150.013 24.9674  16
   0  19   7 238.141 22.6236  26
   0  19   7 163.189 23.8337  17
   0  19   7 173.916 21.2126  22
   0  19  -7 175.508 21.1611  23
   0  19  -7 132.534 20.6075  11
   0  19  -8 82.2504 12.6091  11
   0  19   8 94.9278 19.0766  16
   0  19   8 93.7389 15.1588  26
   0  19   8 104.042 17.5750  17
   0  19  -8 91.0735 13.3230  23
   0  19   8 105.540 13.5226  22
   0  19  -8 85.0482 12.0829   3
   0  19  -9 24.9915 6.91823  11
   0  19   9 21.2089 15.1212  16
   0  19   9 16.1814 10.9431  26
   0  19  -9 4.30987 13.1563  27
   0  19   9 16.3777 13.7350  17
   0  19   9 8.63362 7.45499  22
   0  19  -9 17.0810 7.29496  23
   0  19  -9 25.3989 6.14665   3
   0  19 -10 337.613 33.8097  10
   0  19 -10 212.288 33.7702  23
   0  19  10 269.959 38.4672  16
   0  19 -10 194.918 36.9056  27
   0  19  10 181.598 34.9097  26
   0  19  10 283.543 37.9876  17
   0  19 -10 368.825 33.9264   3
   0  19  11 19.8783 15.5933  16
   0  19 -11 13.4664 6.67301  10
   0  19  11 6.13543 15.4659  17
   0  19 -11 3.28119 6.98327   3
   0  19 -11 67.1241 14.4199  28
   0  19 -11 71.6707 16.7744  27
   0  19  11 55.9368 11.8375  26
   0  19 -12 86.2551 17.8380  28
   0  19 -12 108.672 19.9812  27
   0  19 -12 81.6211 12.0677  10
   0  19  13 105.837 13.3049   9
   0  19 -13 57.1773 17.8780  28
   0  19 -13 46.2859 18.9230  27
   0  19  14 52.7067 9.64178   9
   0  19 -14 50.8762 15.3948  28
   0  19 -14 59.0292 16.4202  27
   0  19  15 18.0692 6.44759   9
   0  19 -15-2.83767 12.2813  28
   0  19 -15 10.8450 13.2503  27
   0  19  16 4.95638 5.09330   9
   0  19 -16 18.5201 11.0566  27
   0  19 -16 24.7170 10.7713  28
   0  20   0 186.569 24.8593  16
   0  20   1 781.203 93.9414  16
   0  20  -1 791.890 93.4933  16
   0  20  -2 3217.54 377.764  16
   0  20   4 21.1993 12.3813  16
   0  20   5 31.0748 13.5378  16
   0  20  -5 19.3668 6.78849  23
   0  20   5 19.2327 7.29975  22
   0  20   5 30.6696 9.13883  26
   0  20  -5 19.4838 5.59637  10
   0  20  -6 25.6286 7.08719  23
   0  20   6 21.9498 7.45642  22
   0  20   6 17.1309 9.91146  17
   0  20   6 17.5320 9.68545  26
   0  20   6 22.6735 14.0875  16
   0  20   7 479.348 54.9323  22
   0  20  -7 456.573 54.7673  23
   0  20   7 414.727 56.2479  17
   0  20   7 476.486 55.5273  26
   0  20   7 430.973 57.6549  16
   0  20  -8 37.5561 7.49152   3
   0  20   8 54.9209 16.2087  16
   0  20   8 53.8961 9.52808  22
   0  20  -8 37.2632 8.65915  23
   0  20   8 48.7261 12.1282  26
   0  20   8 58.7246 13.8282  17
   0  20  -9 49.9313 8.54466   3
   0  20   9 50.5132 10.1160  22
   0  20  -9 60.5485 9.93880  23
   0  20   9 49.3240 16.5041  16
   0  20  -9 43.4695 8.58272  10
   0  20   9 60.1948 15.2256  17
   0  20   9 58.9000 12.2471  26
   0  20  -9 62.6995 15.2167  27
   0  20 -10 13.9873 6.62663   3
   0  20 -10 35.9747 7.90310  23
   0  20  10 35.8962 8.22166  22
   0  20 -10 3.31672 6.52725  10
   0  20  10 34.6144 11.7183  26
   0  20 -10 53.2210 15.5639  27
   0  20  10 32.2611 16.7394  16
   0  20  10 37.4476 14.8859  17
   0  20 -11 145.872 15.8807   3
   0  20  11 118.249 21.9219  16
   0  20 -11 49.8237 19.4993  28
   0  20  11 54.7214 18.0328  26
   0  20 -11 69.4073 21.4617  27
   0  20 -11 148.858 15.6616  10
   0  20  11 103.190 22.0416  17
   0  20  12 9.52970 10.5673  26
   0  20 -12 18.6655 16.3992  27
   0  20 -12 11.7734 13.8996  28
   0  20 -12 20.6462 6.32885  10
   0  20 -12 4.17653 7.04584   3
   0  20 -13-6.63787 13.5467  28
   0  20 -13 6.12537 16.0555  27
   0  20  13-0.54654 7.58315   9
   0  20 -14 10.8364 15.2073  27
   0  20  14 40.8136 8.28372   9
   0  20 -14 15.2000 13.7501  28
   0  20 -15 10.7082 13.4318  27
   0  20  15 8.85715 6.24879   9
   0  20 -15 18.3930 11.9940  28
   0  20 -16-1.37645 11.4064  27
   0  21   0-12.1256 9.83872  16
   0  21  -1 79.5863 12.6856  16
   0  21   1 61.5038 13.8073  16
   0  21   2 114.758 18.7295  16
   0  21  -2 114.807 15.9935  16
   0  21   4 72.8027 10.8133  22
   0  21  -4 80.4804 10.5023  23
   0  21   4 96.3805 15.9889  16
   0  21   5 75.9192 16.8046  16
   0  21  -5 60.9030 10.1034  10
   0  21   5 85.6725 12.6257  26
   0  21  -5 80.1029 11.0534  23
   0  21   5 76.5836 11.4870  22
   0  21   6 13.1090 13.9973  16
   0  21  -6 31.7509 6.57099  10
   0  21   6 26.5026 10.4528  26
   0  21   6 40.3053 10.3283  17
   0  21  -6 32.4600 7.75211  23
   0  21   6 29.9638 8.65455  22
   0  21   7 271.408 36.9950  16
   0  21  -7 282.038 32.7712  10
   0  21   7 226.461 34.1040  26
   0  21   7 310.000 35.3349  17
   0  21   7 266.653 33.4009  22
   0  21  -7 275.186 33.2111  23
   0  21   8 51.4264 14.8769  26
   0  21   8 90.0197 12.9446  22
   0  21  -8 71.2318 12.7694  23
   0  21   8 66.2741 18.6713  16
   0  21  -8 94.9880 11.9043  10
   0  21   8 88.2763 16.3588  17
   0  21  -8 95.9673 11.7636   3
   0  21  -9 35.5587 6.66916   3
   0  21   9 26.2464 8.76144  22
   0  21  -9 13.8041 8.09447  23
   0  21   9 23.3938 15.8117  16
   0  21  -9 34.6092 6.91830  10
   0  21   9 20.2331 11.7715  26
   0  21   9 40.9118 13.6966  17
   0  21 -10 3.12972 5.79176   3
   0  21 -10 2.52130 6.93796  23
   0  21  10 4.25338 7.41343  22
   0  21 -10 1.08730 15.5112  27
   0  21  10-1.50926 11.1412  26
   0  21  10 14.4749 15.1825  16
   0  21 -10-3.57703 6.05378  10
   0  21 -11 260.106 45.5991  28
   0  21 -11 329.839 43.7833  23
   0  21 -11 422.141 43.7892  10
   0  21 -11 407.793 43.9008   3
   0  21  11 365.222 48.2694  16
   0  21 -11 380.773 47.4014  27
   0  21  11 307.007 44.9773  26
   0  21 -12 57.8818 18.5277  27
   0  21 -12 27.9495 15.5491  28
   0  21  12 42.4065 13.5528  26
   0  21 -12 79.8015 10.9880   3
   0  21 -12 74.9736 10.3106  10
   0  21 -13 4.99525 15.9410  27
   0  21 -13-4.16038 13.3954  28
   0  21  13 7.65258 7.21071   9
   0  21 -14 25.3799 15.0132  27
   0  21 -14 24.5000 13.1512  28
   0  21  14-5.69491 6.99739   9
   0  21 -15-13.2818 13.4719  27
   0  21 -15-0.97666 11.2786  28
   0  21  15 16.5742 6.53862   9
   0  21 -16 15.0652 11.1282  27
   0  22   0 675.561 80.9034  16
   0  22   1 481.788 57.0320  16
   0  22  -1 457.927 56.5893  16
   0  22   2 162.179 22.4618  16
   0  22  -2 155.145 20.6290  16
   0  22  -4 355.893 37.0339  23
   0  22   4 341.268 37.1233  22
   0  22  -4 224.368 36.5430  10
   0  22   4 255.656 39.1238  16
   0  22   4 444.310 37.7958  26
   0  22  -5 5.84748 5.13423  10
   0  22   5 11.7802 7.41019  22
   0  22  -5 14.5843 6.84084  23
   0  22   5 3.14992 13.0273  16
   0  22   5 30.8347 9.16896  26
   0  22  -6 27.0084 5.72794  10
   0  22   6 16.9707 7.73028  22
   0  22  -6 8.09204 7.12757  23
   0  22   6 9.94019 9.21013  17
   0  22   6 8.56230 12.8985  16
   0  22   6 26.8553 9.61560  26
   0  22  -7 41.3842 5.93390   3
   0  22  -7 7.83898 7.56405  23
   0  22   7 14.9725 8.79014  22
   0  22  -7 29.8117 6.36147  10
   0  22   7 24.3424 10.5480  17
   0  22   7 18.6095 13.6537  16
   0  22   7 0.59364 9.76778  26
   0  22  -8 16.7838 6.01455   3
   0  22   8 30.9987 8.36320  22
   0  22  -8 31.0283 7.80850  23
   0  22  -8 27.2712 6.31607  10
   0  22  -8 33.9096 11.2527  30
   0  22   8 30.0070 11.7165  17
   0  22   8 50.9206 15.1395  16
   0  22  -8 29.2158 12.6241  27
   0  22   8 14.2758 10.8935  26
   0  22   9 6.29403 7.76898  22
   0  22  -9 20.8310 7.75550  23
   0  22  -9 4.19390 5.76034  10
   0  22   9 13.8364 11.7548  26
   0  22   9 7.65208 12.2375  17
   0  22   9 21.9601 16.6493  16
   0  22  -9 18.0435 5.82427   3
   0  22  10 116.436 16.6059  22
   0  22 -10 107.278 16.1238  23
   0  22 -10 109.859 19.4007  28
   0  22 -10 120.281 21.8071  27
   0  22  10 83.9485 18.4670  26
   0  22  10 122.012 20.8699  17
   0  22  10 150.360 23.4371  16
   0  22 -10 131.194 15.7928   3
   0  22 -10 124.011 15.5894  10
   0  22 -11 247.573 23.5717  28
   0  22 -11 186.288 19.7270  23
   0  22 -11 117.856 19.0898  10
   0  22 -11 278.571 26.0403  27
   0  22  11 234.234 22.4339  26
   0  22 -11 89.4267 19.2219   3
   0  22  11 110.876 25.1193  16
   0  22 -12-1.26578 5.97035  10
   0  22 -12 16.2486 6.91699   3
   0  22 -12 2.83005 13.1634  28
   0  22  12 20.4723 10.9533  26
   0  22 -12 4.68134 16.2319  27
   0  22 -13-1.10450 15.9438  27
   0  22 -13 21.1336 13.0884  28
   0  22  13 8.45807 7.55258   9
   0  22 -14 0.48265 14.7341  27
   0  22 -14 2.75496 12.7163  28
   0  22  14 14.5941 7.27055   9
   0  22 -15 6.90825 13.2185  27
   0  22  15 9.17612 6.37755   9
   0  22 -16 11.2580 10.5857  27
   0  23   0 14.2768 10.3916  16
   0  23  -1 539.993 65.0304  16
   0  23   1 543.474 65.6296  16
   0  23  -2 416.929 50.4696  16
   0  23   2 419.199 51.7188  16
   0  23  -3 295.024 35.5692  23
   0  23   4 970.348 115.760  22
   0  23  -4 978.088 115.547  10
   0  23   4 1007.37 117.412  16
   0  23   4 993.604 116.002  26
   0  23  -5 49.9536 7.99228  10
   0  23   5 45.3286 8.81654  17
   0  23   5 61.8446 11.0484  26
   0  23   5 48.9891 15.3802  16
   0  23   5 46.6865 9.51686  22
   0  23  -5 49.6649 9.12863  23
   0  23   6 254.755 29.4427  22
   0  23  -6 232.264 28.9876  23
   0  23  -6 216.012 28.5604  10
   0  23   6 242.551 29.8615  17
   0  23   6 257.698 32.6829  16
   0  23   6 248.261 29.7885  26
   0  23  -7 12.9490 5.10517   3
   0  23   7 17.7363 8.09624  22
   0  23  -7 16.4841 7.59348  23
   0  23  -7 11.3349 5.61183  10
   0  23   7 22.6011 9.61595  17
   0  23   7 10.0107 14.7734  16
   0  23   7 21.4022 10.3850  26
   0  23  -7 3.52588 11.8324  27
   0  23  -8-2.44948 5.35253   3
   0  23  -8-5.90878 7.50018  23
   0  23   8 7.58146 8.18893  22
   0  23  -8 0.18779 5.54918  10
   0  23  -8 16.7391 11.0918  30
   0  23   8 5.72808 10.6440  17
   0  23   8 11.2012 15.7420  16
   0  23  -8 0.44934 13.0679  27
   0  23   8 8.52786 11.0201  26
   0  23  -9 148.170 18.0964  10
   0  23   9 127.687 18.9037  22
   0  23  -9 132.068 18.9104  23
   0  23   9 105.970 20.4306  26
   0  23   9 153.582 21.9208  17
   0  23   9 146.393 24.7272  16
   0  23  -9 155.332 18.1181   3
   0  23 -10 7.15231 5.89821  10
   0  23  10 32.2659 12.3868  26
   0  23 -10 46.4646 12.2264  28
   0  23  10 3.24871 16.3824  16
   0  23 -10-6.18669 6.41269   3
   0  23  10 14.7530 7.97466  22
   0  23 -10 12.0075 7.90620  23
   0  23 -11 85.2921 14.9510  23
   0  23 -11 128.601 14.6312  10
   0  23 -11 91.2098 18.6177  28
   0  23 -11 81.8005 20.9706  27
   0  23  11 75.9977 17.8626  26
   0  23  11 117.412 22.4968  16
   0  23 -11 124.629 15.0126   3
   0  23 -12 31.5753 16.6185  27
   0  23 -12 21.1979 13.5896  28
   0  23  12 25.8188 11.1164  26
   0  23 -12 10.7583 6.48480  10
   0  23 -12 4.19528 7.07325   3
   0  23 -13 13.7118 15.8656  27
   0  23 -13 1.30677 13.0816  28
   0  23  13 11.4171 7.82645   9
   0  23 -14 1.42880 14.5184  27
   0  23 -14-9.81616 12.2756  28
   0  23  14 11.8808 7.15722   9
   0  23 -15 16.9226 13.5969  27
   0  23  15 26.1475 6.99202   9
   0  23 -16 27.3891 11.1444  27
   0  24   0 1439.16 170.162  16
   0  24  -1 812.441 96.9402  16
   0  24   1 816.402 97.4338  16
   0  24   2 5.46851 11.8590  16
   0  24  -3 563.381 71.6353  10
   0  24   3 670.878 72.2635  26
   0  24  -3 627.403 71.8857  23
   0  24   4 40.4116 7.08695  17
   0  24   4 54.5181 14.6456  16
   0  24  -4 36.8894 7.25768  10
   0  24   4 45.8802 8.71674  22
   0  24   5 187.894 20.8506  22
   0  24  -5 168.723 20.5162  23
   0  24  -5 139.948 19.9168  10
   0  24   5 149.908 20.3558  17
   0  24   5 134.861 24.4309  16
   0  24   5 190.594 21.5703  26
   0  24  -6 3.74911 5.41873  10
   0  24  -6 21.5931 7.25797  23
   0  24   6 13.9766 7.54113  22
   0  24   6 20.2931 8.06444  17
   0  24   6-3.81490 13.5920  16
   0  24   6 19.0577 9.56141  26
   0  24  -7 78.7881 9.80368   3
   0  24  -7 56.6799 11.1254  23
   0  24   7 59.4262 11.8423  22
   0  24  -7 67.7359 10.0382  10
   0  24   7 69.6604 12.3602  17
   0  24   7 68.7669 17.6228  16
   0  24  -7 60.5487 15.1866  27
   0  24   7 57.9197 13.7863  26
   0  24  -8 14.4537 5.95356   3
   0  24   8 28.4370 9.50175  22
   0  24  -8 18.7774 8.19550  23
   0  24  -8 19.2900 6.31883  10
   0  24  -8 45.1203 11.7418  30
   0  24   8 23.4321 10.4872  17
   0  24   8 15.7606 11.2676  26
   0  24  -8 24.6109 13.0559  27
   0  24   8 24.9378 15.0818  16
   0  24  -9 22.8894 7.42218  10
   0  24   9 49.2957 17.4111  16
   0  24  -9 19.4972 6.94390   3
   0  24   9 47.6754 12.5938  26
   0  24  -9 40.3022 11.7301  28
   0  24  -9 48.9448 8.98313  23
   0  24   9 34.2786 8.93260  22
   0  24 -10 34.2117 10.3925  23
   0  24  10 27.6877 10.5507  22
   0  24 -10 86.8948 9.51454  10
   0  24 -10 81.3177 9.79402   3
   0  24  10 25.2946 13.9191  26
   0  24 -10 14.1603 13.8623  28
   0  24  10 49.8289 18.7408  16
   0  24 -11 101.390 13.6758  10
   0  24  11 110.647 22.0727  16
   0  24  11 82.8435 17.3220  26
   0  24 -11 71.6436 17.8982  28
   0  24 -11 76.1990 19.8338  27
   0  24 -11 113.478 14.1452   3
   0  24 -12 30.6529 8.16589   3
   0  24 -12 24.2168 13.8072  28
   0  24 -12 46.0917 17.5337  27
   0  24  12 31.2491 11.8938  26
   0  24 -12 29.0550 7.29291  10
   0  24 -13 17.6675 12.7363  28
   0  24 -13 13.0475 16.1427  27
   0  24  13 15.6748 7.70031   9
   0  24 -14 6.48846 11.8308  28
   0  24 -14 6.09578 14.8325  27
   0  24  14 9.42902 7.21924   9
   0  24 -15 4.77681 12.7556  27
   0  24  15 3.53274 5.86387   9
   0  24 -16 3.42314 10.5596  27
   0  25   0 16.3209 11.0752  16
   0  25  -1 522.833 65.9633  16
   0  25   1 579.093 66.5171  16
   0  25   2 19.7647 11.2619  16
   0  25  -2 7.84854 6.40571  23
   0  25   2 7.51652 6.59627  22
   0  25  -3 402.246 45.0819  23
   0  25  -3 337.438 44.7514  10
   0  25   3 428.101 45.6767  26
   0  25   4 493.858 55.5144  22
   0  25   4 427.917 55.1604  17
   0  25  -4 398.853 55.0984  10
   0  25  -4 549.025 55.3903  24
   0  25   4 499.250 55.4001  24
   0  25   5 305.564 39.6763  24
   0  25  -5 309.514 39.6200  24
   0  25  -5 323.007 39.7851  23
   0  25   5 351.904 39.9735  22
   0  25   5 346.127 43.0349  16
   0  25   5 360.084 39.8957  17
   0  25  -5 356.930 39.5102  10
   0  25   5 288.171 40.2707  26
   0  25   6 250.633 28.0990  22
   0  25  -6 217.390 27.7548  23
   0  25  -6 210.268 27.2395  10
   0  25   6 217.522 32.0829  16
   0  25   6 230.217 28.5684  26
   0  25   6 225.402 27.9451  17
   0  25  -7 7.32958 5.25687   3
   0  25   7 19.8310 8.14036  22
   0  25  -7 10.3843 7.47044  23
   0  25  -7 3.11205 5.59194  10
   0  25  -7 14.9725 12.2397  27
   0  25   7 7.11417 10.3550  26
   0  25   7 22.1308 15.1346  16
   0  25   7 17.6310 7.82733  17
   0  25  -8 191.755 23.9486  28
   0  25  -8 211.582 26.2886  27
   0  25   8 183.932 24.6584  26
   0  25   8 203.130 23.5186  22
   0  25  -8 162.271 22.9267  23
   0  25  -8 187.333 24.5348  30
   0  25  -8 164.596 22.2519   3
   0  25  -8 178.712 22.2412  10
   0  25   8 159.541 28.5310  16
   0  25   9 7.54242 8.77320  22
   0  25  -9 15.5068 8.47741  23
   0  25  -9 11.0479 6.53689  10
   0  25   9 26.8361 17.0946  16
   0  25   9 19.1120 12.1990  26
   0  25  -9 38.7881 14.7621  27
   0  25  -9 38.7216 11.4876  28
   0  25  -9 8.49457 6.18771   3
   0  25  10 29.3742 9.29068  22
   0  25 -10 32.2342 9.05266  23
   0  25  10 38.3923 17.6032  16
   0  25 -10 27.6609 7.08769  10
   0  25 -10 14.2430 7.46472   3
   0  25 -10 40.9353 12.6146  28
   0  25  10 28.2266 12.8843  26
   0  25  11 73.2485 12.4963  22
   0  25  11 90.7444 20.5283  16
   0  25 -11 59.1869 11.6044   3
   0  25 -11 78.6970 11.5256  10
   0  25  11 105.886 16.2582  26
   0  25 -11 100.412 16.3232  28
   0  25  12 40.7631 14.8534  26
   0  25 -12 26.9864 15.7231  28
   0  25 -12 59.8324 19.1249  27
   0  25 -12 96.4965 11.6273  10
   0  25 -12 94.0994 11.9334   3
   0  25 -13-19.8103 12.7007  28
   0  25 -13 16.6722 15.6713  27
   0  25  13 5.36140 7.25592   9
   0  25 -14 30.8633 15.0436  27
   0  25  14 24.2283 7.97346   9
   0  25 -15 0.35794 12.7050  27
   0  25  15 10.0020 6.29010   9
   0  25 -16 6.33020 10.5685  27
   0  26   0 5774.61 641.117  16
   0  26   0 5841.26 640.121  24
   0  26   0 5136.62 639.929   7
   0  26  -1 450.363 51.6783  16
   0  26   1 446.294 52.2049  16
   0  26   1 455.232 50.4701  24
   0  26  -1 460.245 50.4744  24
   0  26  -1 387.924 50.0698   7
   0  26  -1 401.709 50.1252  10
   0  26   2 223.382 23.8075   7
   0  26   2 191.854 24.3754  24
   0  26  -2 184.201 24.3987  24
   0  26   2 149.451 24.9805  26
   0  26   2 251.334 27.7615  16
   0  26   2 194.960 24.2813  22
   0  26  -2 184.749 24.2968  23
   0  26   3 204.009 20.0870   7
   0  26   3 109.255 21.5736  26
   0  26   3 118.443 20.6218  24
   0  26  -3 145.882 20.7770  24
   0  26  -3 207.281 20.3357  10
   0  26  -3 135.593 20.6929  23
   0  26  -4 89.5877 11.6937  24
   0  26   4 81.5614 12.0078  24
   0  26  -4 69.0658 11.0147  10
   0  26   4 80.4468 12.2508  22
   0  26   5 361.048 46.1247  22
   0  26  -5 368.740 46.0219  23
   0  26   5 375.310 45.9102  24
   0  26  -5 374.322 45.8778  24
   0  26  -5 431.986 45.7479  10
   0  26   5 364.447 46.5414  26
   0  26   5 391.186 49.0500  16
   0  26   6 67.0617 11.3275  22
   0  26  -6 58.4295 10.6586  23
   0  26   6 79.9521 12.7765  26
   0  26   6 65.0916 17.0490  16
   0  26  -6 50.0953 9.26239  10
   0  26  -7 24.0414 6.62055   3
   0  26  -7 20.9190 6.70698  10
   0  26   7 49.6947 9.92691  22
   0  26  -7 35.1264 8.74394  23
   0  26   7 49.5517 11.2599  26
   0  26  -7 69.4220 13.2858  27
   0  26   7 26.3775 16.0724  16
   0  26  -8 0.22029 5.47809   3
   0  26  -8 29.3710 11.0842  30
   0  26  -8 5.47868 5.85768  10
   0  26   8 23.1807 16.1671  16
   0  26  -8-0.31854 9.17013  28
   0  26  -8-1.87086 13.1691  27
   0  26   8-11.0269 11.6947  26
   0  26  -8-0.80842 7.97258  23
   0  26   8 10.9821 9.05003  22
   0  26   9 32.5393 10.3914  22
   0  26  -9 44.3163 9.70102  23
   0  26  -9 41.6145 8.13906  10
   0  26   9 41.5300 18.1036  16
   0  26  -9 45.6966 8.09959   3
   0  26  -9 29.8196 12.0091  28
   0  26  -9 52.7130 15.5098  27
   0  26   9 27.4918 12.6959  26
   0  26  10-0.58619 8.63378  22
   0  26 -10 0.57372 8.00693  23
   0  26  10 1.14977 16.3656  16
   0  26 -10 5.86175 6.23735  10
   0  26 -10 0.77246 6.50122   3
   0  26 -10-1.20479 11.2745  28
   0  26  10 10.4043 11.7389  26
   0  26  11 43.3395 10.0633  22
   0  26 -11 42.2458 8.90521  10
   0  26 -11 55.9270 13.9160  28
   0  26  11 38.8808 14.1972  26
   0  26  11 43.1588 18.3832  16
   0  26 -11 60.7842 9.43611   3
   0  26 -12 8.73000 6.38322  10
   0  26 -12-2.88600 15.3771  27
   0  26  12 14.4371 11.6851  26
   0  26 -12 5.04659 12.6132  28
   0  26 -12 7.54196 6.84379   3
   0  26  13 34.2179 8.66290   9
   0  26 -13 18.5704 12.2980  28
   0  26 -14-7.67207 14.1263  27
   0  26  14 20.6759 7.12869   9
   0  26 -15 5.90839 12.5664  27
   0  26  15 6.03943 6.03058   9
   0  26 -16 13.8503 10.0609  27
   0  27   0 2.88697 4.86320   7
   0  27   0 7.20974 6.88292  24
   0  27   0 15.6288 10.8443  16
   0  27  -1 18.7854 10.2012  16
   0  27   1 0.51859 12.0657  16
   0  27   1 15.5188 5.30866   7
   0  27  -1 5.43489 5.54094  10
   0  27  -1 11.8471 5.23630   7
   0  27  -1 32.6496 7.21582  24
   0  27   1 28.7149 7.39369  24
   0  27  -1 22.1058 7.05595  23
   0  27   1 23.7799 6.90214  22
   0  27   2 1600.90 185.595  16
   0  27   2 1746.13 184.293  26
   0  27   2 1454.09 183.804   7
   0  27   2 1526.23 184.070  24
   0  27  -2 1669.38 184.081  24
   0  27   2 1540.82 184.025  22
   0  27  -2 1566.49 184.056  23
   0  27   3 494.235 64.2188  16
   0  27   3 475.114 62.2679  26
   0  27  -3 545.972 61.7682  10
   0  27   3 538.916 61.6164   7
   0  27  -3 506.191 61.9317  23
   0  27  -3 542.364 61.9671  24
   0  27   3 495.699 61.9975  24
   0  27  -4 12.7138 5.73943  10
   0  27  -4 10.8676 7.20919  24
   0  27   4 23.2035 7.50391  24
   0  27   4 30.5654 7.93173  22
   0  27   5 182.136 25.7280  16
   0  27   5 175.474 21.3953  22
   0  27  -5 167.762 21.0579  23
   0  27   5 180.817 21.9015  26
   0  27  -5 138.008 20.3975  10
   0  27   5 165.294 20.9383  24
   0  27  -5 175.228 20.8790  24
   0  27  -6 217.481 27.2263  24
   0  27   6 245.674 28.1573  22
   0  27  -6 214.974 27.7607  23
   0  27   6 224.169 31.9634  16
   0  27  -6 216.820 27.1169  10
   0  27   6 188.848 28.7014  26
   0  27  -6 234.434 26.9994   3
   0  27   7 32.7453 17.1525  16
   0  27  -7 36.8141 7.70500   3
   0  27  -7 43.7175 8.01037  10
   0  27  -7 41.3460 9.46128  23
   0  27   7 64.4976 10.6405  22
   0  27  -7 54.5944 13.2717  27
   0  27   7 40.3328 12.2670  26
   0  27   8 14.4639 15.8364  16
   0  27  -8 11.2277 5.73279   3
   0  27  -8 13.7347 6.14858  10
   0  27   8 12.8008 10.9555  26
   0  27  -8-1.89213 12.7442  27
   0  27  -8 8.30950 8.47399  23
   0  27   8-4.17354 9.07724  22
   0  27   9 152.855 25.7908  26
   0  27  -9 162.529 26.9101  27
   0  27   9 203.916 24.6367  22
   0  27  -9 178.713 24.2401  23
   0  27  -9 173.001 25.0983  28
   0  27  -9 188.338 23.3460   3
   0  27  -9 200.352 23.3188  10
   0  27   9 205.343 30.4568  16
   0  27 -10 40.1167 10.2048  23
   0  27  10 40.8735 10.3427  22
   0  27  10 45.5876 18.9919  16
   0  27 -10 41.0648 8.30840  10
   0  27 -10 59.1887 8.72346   3
   0  27  10 14.3329 13.4915  26
   0  27 -10 33.3572 12.5207  28
   0  27 -10 15.8845 16.8948  27
   0  27  11 13.9425 8.49833  22
   0  27  11 29.8771 16.4233  16
   0  27  11 19.0261 12.8170  26
   0  27 -11 10.6907 12.2748  28
   0  27 -11 26.3676 7.15903  10
   0  27 -11 27.4232 7.42757   3
   0  27 -12 23.0766 13.1973  28
   0  27  12 27.1684 12.8368  26
   0  27 -12 33.7650 17.6875  27
   0  27 -12 51.1957 9.27065   3
   0  27 -12 53.9383 8.43740  10
   0  27 -13 29.7865 15.7371  27
   0  27  13 24.6084 8.76480   9
   0  27 -14 9.25986 14.3604  27
   0  27  14 42.2079 8.34797   9
   0  27 -15 21.1854 12.8456  27
   0  27  15 15.1201 6.29317   9
   0  27 -16 2.74610 9.27232  27
   0  28   0 136.208 19.6263   7
   0  28   0 181.559 20.4877  24
   0  28   0 178.888 20.2518  23
   0  28   0 158.601 22.7026  16
   0  28  -1 108.977 17.1020   7
   0  28  -1 108.673 17.2021  10
   0  28   1 107.755 17.1168   7
   0  28   1 201.951 18.7129  26
   0  28   1 155.618 17.9600  24
   0  28  -1 176.975 18.1449  24
   0  28  -1 149.190 20.3779  16
   0  28   1 146.031 21.3887  16
   0  28   1 146.605 17.8123  22
   0  28  -1 169.760 17.9503  23
   0  28  -2 42.6840 8.45853  23
   0  28   2 42.0820 8.69103  22
   0  28  -2 44.3811 8.96653  24
   0  28   2 45.1377 8.75277  24
   0  28   2 46.1843 10.2589  26
   0  28   2 31.4635 6.96799   7
   0  28   2 56.1006 13.5414  16
   0  28   3 311.957 38.0319   7
   0  28  -3 324.336 38.1545  10
   0  28   3 305.174 38.4821  24
   0  28  -3 340.433 38.5628  24
   0  28   3 313.357 38.9501  26
   0  28   3 300.832 41.1744  16
   0  28  -3 321.091 38.5102  23
   0  28  -4 22.8080 7.94859  24
   0  28   4 21.3500 7.74426  24
   0  28  -4 34.5414 6.50461  10
   0  28   4 24.0304 8.12091  22
   0  28  -5 93.7734 12.2803  24
   0  28   5 79.1615 12.3453  24
   0  28   5 99.3046 14.2215  26
   0  28  -5 84.5929 12.5814  23
   0  28   5 87.1474 13.2707  22
   0  28  -5 69.9892 11.6495  10
   0  28   5 72.4170 17.6827  16
   0  28   6 75.2047 17.8080  16
   0  28  -6 39.2284 9.87539  24
   0  28   6 49.3429 11.9249  22
   0  28  -6 56.0096 11.1143  23
   0  28  -6 74.1793 9.73787  10
   0  28  -6 102.795 9.66645   3
   0  28   6 25.9474 13.0158  26
   0  28  -6 36.4829 13.9311  27
   0  28  -7 47.0501 7.72656  10
   0  28   7 32.9278 12.6197  26
   0  28  -7 33.3648 12.8499  27
   0  28   7 14.4253 16.3592  16
   0  28   7 29.1170 9.87530  22
   0  28  -7 29.9609 9.42572  23
   0  28  -7 43.3302 7.29534   3
   0  28  -8 148.232 17.4428  10
   0  28   8 159.771 25.6208  16
   0  28   8 127.109 18.9227  22
   0  28  -8 118.891 18.3398  23
   0  28   8 98.4820 20.1612  26
   0  28  -8 118.523 21.3066  27
   0  28  -8 142.941 17.2935   3
   0  28  -9 93.5929 12.9918  10
   0  28  -9 85.2979 14.4157  23
   0  28   9 90.4958 14.8722  22
   0  28  -9 99.9502 12.3558   7
   0  28   9 92.1935 21.6892  16
   0  28  -9 103.631 13.1832   3
   0  28  -9 82.5906 19.5995  27
   0  28   9 65.6994 16.7361  26
   0  28  -9 72.2273 15.3335  28
   0  28  10 55.9549 11.1313  22
   0  28 -10 59.3792 10.4094  23
   0  28  10 42.5860 18.4699  16
   0  28 -10 40.2451 8.91919  10
   0  28 -10 45.0866 9.09815   3
   0  28 -10 61.5975 13.1949  28
   0  28 -10 67.6133 16.6602  27
   0  28  10 43.6036 13.8249  26
   0  28 -11 0.79982 6.84967   3
   0  28  11 6.96378 8.32224  22
   0  28 -11 8.35307 11.7030  28
   0  28  11 17.4038 16.7230  16
   0  28 -11 4.72798 6.54106  10
   0  28  11 21.6332 12.1654  26
   0  28 -12 15.8922 11.7547  28
   0  28 -12 9.74907 6.73852   3
   0  28  12 25.3079 11.5440  26
   0  28 -13 10.7770 15.6833  27
   0  28  13 4.09642 10.0360  26
   0  28  13 13.1410 7.60319   9
   0  28 -14 32.2192 14.2939  27
   0  28  14 20.3823 7.19305   9
   0  28 -15 12.9646 12.2161  27
   0  28  15 16.3187 6.13981   9
   0  28 -16 6.73110 8.95493  27
   0  29   0 6.04486 7.23889  24
   0  29   0 0.41297 5.08316   7
   0  29   0 7.29880 10.7486  16
   0  29   0-0.61459 6.02340  22
   0  29   0 2.80977 6.56884  23
   0  29  -1 786.226 95.6135  10
   0  29  -1 798.832 95.5758   7
   0  29   1 772.948 95.5529   7
   0  29  -1 853.251 95.8472  23
   0  29   1 771.731 95.7411  22
   0  29   1 845.950 96.0983  26
   0  29  -1 854.335 97.1332  16
   0  29   1 851.103 97.4229  16
   0  29   1 840.198 95.9047  24
   0  29  -1 846.172 95.8956  24
   0  29   2 224.954 28.7067   7
   0  29   2 243.418 29.1571  22
   0  29  -2 241.241 29.2200  23
   0  29   2 212.445 29.8713  26
   0  29   2 261.817 32.2492  16
   0  29   2 252.023 29.3566  24
   0  29  -2 247.401 29.3098  24
   0  29   3 128.327 17.0659   7
   0  29  -3 117.583 17.1909   7
   0  29  -3 135.826 17.4113  10
   0  29  -3 144.449 18.0211  23
   0  29   3 159.265 19.3840  26
   0  29   3 151.958 18.2458  24
   0  29  -3 146.564 18.0217  24
   0  29   3 164.508 22.0350  16
   0  29   4 37.8181 8.86965  22
   0  29   4 25.7144 8.02296  24
   0  29  -4 29.1723 8.05091  24
   0  29  -4 34.8413 7.05162  10
   0  29   5 200.457 22.8180  24
   0  29  -5 170.818 22.5659  24
   0  29   5 176.571 23.2814  22
   0  29   5 176.012 23.9151  26
   0  29   5 163.985 26.4651  16
   0  29  -5 175.883 22.2491  10
   0  29   6 12.2733 9.12014  22
   0  29  -6 7.79382 7.90106  23
   0  29  -6-0.57972 6.06861  10
   0  29   6 13.6574 10.6682  26
   0  29  -6 23.9510 11.4754  27
   0  29  -6 9.82514 6.72425  24
   0  29   6 13.3648 15.2285  16
   0  29  -6 4.32713 5.23851   3
   0  29  -7 75.0482 11.8328  10
   0  29   7 101.666 13.8296  22
   0  29  -7 73.6762 13.1709  23
   0  29   7 76.8557 19.2593  16
   0  29  -7 81.0367 11.5587   3
   0  29  -7 105.626 16.2417  27
   0  29   7 63.2760 15.3448  26
   0  29  -8 4.38645 8.46086  23
   0  29   8 29.6753 9.91634  22
   0  29  -8 26.5752 7.07284  10
   0  29   8 29.1096 16.3951  16
   0  29  -8 23.4913 6.66550   3
   0  29  -8 18.3221 13.7095  27
   0  29   8 4.71950 12.0754  26
   0  29  -9 7.92282 8.49226  23
   0  29   9 19.3860 10.0585  22
   0  29   9 19.7334 18.2623  16
   0  29  -9 15.3973 5.71701   7
   0  29  -9 11.3854 6.53511  10
   0  29  -9 12.6523 6.58224   3
   0  29  -9 33.5106 15.3682  27
   0  29   9 12.6157 12.6337  26
   0  29 -10 6.07307 8.89876  23
   0  29  10 12.5495 9.61654  22
   0  29  10 20.3776 18.0272  16
   0  29 -10-0.23199 6.48183  10
   0  29 -10 8.72080 6.81317   3
   0  29  10 1.29826 12.8509  26
   0  29 -10 19.3067 11.0503  28
   0  29 -10 1.70388 15.4133  27
   0  29 -11 19.1855 6.94263   3
   0  29  11 3.67326 8.37800  22
   0  29 -11 11.1001 11.3479  28
   0  29 -11 1.57261 6.40730  10
   0  29  11 24.4963 17.7378  16
   0  29  11 0.41864 12.6658  26
   0  29 -12 5.84214 6.76400   3
   0  29  12 2.60518 11.6166  26
   0  29  13 18.5412 10.9460  26
   0  29 -13 58.3147 16.3668  27
   0  29  13 51.5869 9.48928   9
   0  29 -14-7.51030 14.0853  27
   0  29  14 0.41301 6.59917   9
   0  29 -15 9.64265 12.0983  27
   0  29  15 12.8168 5.69983   9
   0  29 -16 3.30098 8.44214  27
   0  30   0 421.009 50.4140   7
   0  30   0 442.578 50.8292  24
   0  30   0 424.247 50.9699  26
   0  30   0 421.906 50.6741  23
   0  30   0 411.586 50.5764  22
   0  30   0 443.597 52.6749  16
   0  30  -1 696.693 81.8807  10
   0  30   1 677.542 81.8175   7
   0  30  -1 715.158 81.8268   7
   0  30   1 677.410 82.3642  26
   0  30   1 670.039 82.1434  24
   0  30   1 748.522 83.9317  16
   0  30  -1 757.798 83.4631  16
   0  30  -1 682.530 82.0716  23
   0  30   1 684.897 82.0096  22
   0  30  -2 56.3490 9.92225  23
   0  30   2 63.4731 9.78900  22
   0  30  -2 54.2249 10.2260  24
   0  30   2 54.3525 10.3175  24
   0  30   2 54.5280 10.9407  26
   0  30   2 55.5764 8.67570   7
   0  30   2 62.6758 15.3679  16
   0  30  -3 271.862 28.9843   7
   0  30  -3 243.554 29.1356  10
   0  30   3 248.205 28.9639   7
   0  30  -3 238.745 29.6585  24
   0  30   3 222.918 29.5341  24
   0  30   3 199.673 30.1259  26
   0  30   3 232.532 29.5415  22
   0  30  -3 224.197 29.5312  23
   0  30   3 224.710 32.5959  16
   0  30  -4 20.5630 8.24013  23
   0  30   4 16.3821 8.19480  22
   0  30  -4 26.9576 8.07080  24
   0  30   4 15.3132 8.41835  24
   0  30  -4 39.5686 6.98643  10
   0  30  -4 37.8580 6.29160   7
   0  30  -5 232.257 28.9363  24
   0  30   5 207.842 28.9828  24
   0  30   5 215.702 29.3467  22
   0  30  -5 251.424 28.4322   3
   0  30   5 237.604 32.7847  16
   0  30  -5 245.592 28.6575  10
   0  30   6 69.5540 12.6340  22
   0  30  -6 64.9952 11.9060  23
   0  30  -6 66.2711 10.4432  10
   0  30  -6 59.1668 10.0205   3
   0  30  -6 73.7765 10.9561  24
   0  30  -6 79.7507 14.1476  27
   0  30   6 83.3359 14.3256  26
   0  30   6 95.2110 19.2808  16
   0  30  -7 5.91958 6.52257  10
   0  30  -7 13.2457 6.07888   3
   0  30   7 19.2138 15.8164  16
   0  30  -7 39.3539 12.8603  27
   0  30   7 12.1481 11.4819  26
   0  30  -7 20.7626 8.80519  23
   0  30   7 24.7944 9.81435  22
   0  30  -8 26.9620 10.3141  23
   0  30   8 22.0355 10.9345  22
   0  30  -8 51.4463 8.72325  10
   0  30  -8 61.8409 7.89113   7
   0  30   8 41.8730 18.1271  16
   0  30  -8 49.6404 8.49742   3
   0  30   8 9.63951 12.8249  26
   0  30  -8 37.8980 15.2883  27
   0  30   9 56.1649 12.8419  22
   0  30  -9 70.5664 12.6644  23
   0  30   9 38.9630 19.1665  16
   0  30  -9 56.6484 10.4266  10
   0  30  -9 77.2627 9.85942   7
   0  30   9 41.4544 15.6137  26
   0  30  -9 76.3222 17.4981  27
   0  30  -9 79.5599 10.9258   3
   0  30 -10 16.7544 6.98173   3
   0  30 -10 1.84956 8.79594  23
   0  30  10 15.0092 9.26087  22
   0  30 -10 20.8076 10.8427  28
   0  30 -10 20.9950 6.78831  10
   0  30  10 16.9748 17.6457  16
   0  30  10-10.8947 12.7131  26
   0  30 -10 13.0372 16.1326  27
   0  30 -11 101.792 14.0428   3
   0  30  11 95.2940 14.9316  22
   0  30 -11 102.934 13.6719  10
   0  30  11 100.859 21.8491  16
   0  30  11 77.3381 17.5216  26
   0  30 -11 113.809 20.6747  27
   0  30 -11 79.8778 16.3733  28
   0  30 -12 4.51610 6.37251   3
   0  30  12 5.19588 11.5092  26
   0  30  13-2.00864 9.72119  26
   0  30 -14-6.86602 13.8303  27
   0  30  14 21.0152 7.02995   9
   0  30 -15-3.26788 11.8453  27
   0  30  15 7.78421 5.23530   9
   0  30 -16 7.52949 8.46229  27
   0  31   0 8.85670 7.80277  26
   0  31   0 12.5280 12.0674  16
   0  31   0 4.77294 7.54771  24
   0  31   0 6.78078 5.19845   7
   0  31   0-4.22010 6.56289  23
   0  31   0-3.52443 6.09950  22
   0  31   1 253.769 31.1246  26
   0  31   1 217.132 30.9029  24
   0  31  -1 295.249 32.9336  16
   0  31   1 255.531 33.7914  16
   0  31  -1 222.807 30.7951  23
   0  31   1 247.686 30.7107  22
   0  31  -1 239.328 30.3812  22
   0  31   1 265.910 30.3709   7
   0  31  -1 278.902 30.3721   7
   0  31   2 129.903 15.3436  26
   0  31  -2 130.854 14.5599  24
   0  31   2 118.248 14.4967  24
   0  31   2 76.6125 17.8906  16
   0  31  -2 105.560 14.1454  23
   0  31   2 99.2024 14.0556  22
   0  31   2 67.1412 12.8922   7
   0  31   3 172.491 24.5952  26
   0  31   3 178.119 24.2933  24
   0  31  -3 187.304 24.1620  24
   0  31   3 184.479 27.8618  16
   0  31  -3 184.673 24.1618  23
   0  31   3 204.903 24.1305  22
   0  31  -3 197.508 23.4634   7
   0  31   3 198.864 23.4432   7
   0  31   4 9.47684 9.52420  26
   0  31  -4 2.78195 7.36947  23
   0  31  -4 7.57751 5.94667  10
   0  31  -4 2.38731 5.31274   7
   0  31   4 14.4154 7.26025  24
   0  31  -4 12.6504 7.74019  24
   0  31  -5 152.227 14.9824   3
   0  31   5 84.6997 15.9294  24
   0  31  -5 69.5832 15.6533  24
   0  31  -5 118.259 15.1862  10
   0  31  -5 128.463 14.8077   7
   0  31   5 95.1205 16.2310  22
   0  31  -6 78.0064 11.2407   7
   0  31  -6 79.8631 13.2389  23
   0  31   6 85.9552 13.7314  22
   0  31   6 84.6775 15.2531  26
   0  31  -6 109.326 16.1144  27
   0  31   6 85.7529 19.7424  16
   0  31  -6 75.2346 12.1062  24
   0  31   6 89.2415 12.6173  24
   0  31  -6 82.4750 11.7929  10
   0  31  -6 80.4773 11.5874   3
   0  31  -7 91.2964 13.8428  23
   0  31   7 105.302 14.6294  22
   0  31   7 90.2131 20.0108  16
   0  31  -7 72.1657 11.9411   3
   0  31   7 113.905 15.8671  26
   0  31  -7 141.961 17.3457  27
   0  31  -7 70.8229 11.7047   7
   0  31  -7 81.6832 12.2174  10
   0  31  -8 7.98050 9.38798  23
   0  31   8 7.96877 9.86385  22
   0  31   8 11.2493 17.4875  16
   0  31  -8 16.8660 6.20218   3
   0  31  -8 14.1734 13.6720  27
   0  31   8 6.53813 11.4381  26
   0  31  -8 10.3016 5.77554   7
   0  31  -8 14.9765 6.85983  10
   0  31   9 64.0462 12.5917  22
   0  31  -9 49.7516 12.2879  23
   0  31   9 38.0568 14.1159  26
   0  31  -9 66.2496 16.5772  27
   0  31   9 79.1452 19.3682  16
   0  31  -9 73.7196 10.3836   3
   0  31  -9 58.9930 9.52466   7
   0  31  -9 67.1778 10.1093  10
   0  31 -10 115.550 17.1830  23
   0  31  10 98.2314 17.4630  22
   0  31 -10 95.9074 21.6861  27
   0  31  10 86.5851 19.7734  26
   0  31 -10 127.940 16.0640   3
   0  31 -10 125.434 15.8085  10
   0  31 -10 122.631 15.0891   7
   0  31  10 108.599 24.6394  16
   0  31  11 92.3408 22.3211  26
   0  31 -11 125.591 25.1705  27
   0  31 -11 175.809 19.6986  10
   0  31  11 124.234 20.4807  22
   0  31 -11 183.652 20.0234   3
   0  31  12 17.3459 11.7729  26
   0  31 -12 5.19116 6.87936   3
   0  31  13 13.0266 9.86526  26
   0  31 -14 5.06404 13.4975  27
   0  31  14 8.11657 6.57543   9
   0  31 -15-5.64226 11.6383  27
   0  31  15 11.3744 5.21814   9
   0  32   0 52.2536 14.5663  16
   0  32   0 91.9719 11.2308  26
   0  32   0 35.4123 8.74967   7
   0  32   0 63.6964 9.49102  22
   0  32   0 73.1423 10.7633  24
   0  32   1 91.5915 17.0943  16
   0  32  -1 86.2041 15.9832  16
   0  32  -1 91.1913 13.5616  26
   0  32   1 91.2947 14.2875  26
   0  32  -1 93.6095 12.2100   7
   0  32   1 91.8803 12.1847   7
   0  32  -1 85.3565 12.4559  22
   0  32  -1 95.7073 13.3210  23
   0  32   1 88.9328 12.9564  22
   0  32   1 87.0678 13.4611  24
   0  32   2 58.3200 14.8472  16
   0  32   2 38.8796 11.6682  26
   0  32   2 79.5821 8.98966   7
   0  32  -2 45.1548 10.2204  23
   0  32   2 60.7105 10.2639  22
   0  32   2 43.8665 10.4788  24
   0  32  -2 52.0474 10.4744  24
   0  32   3 52.1608 15.8519  16
   0  32   3 52.7685 12.8797  26
   0  32   3 73.8867 9.74003   7
   0  32  -3 72.8867 9.79318   7
   0  32   3 68.9193 11.6213  22
   0  32  -3 53.6644 10.9723  23
   0  32  -3 67.8145 11.6870  24
   0  32   3 68.4150 11.3470  24
   0  32  -4 67.9046 10.2767  24
   0  32   4 54.2079 10.6541  24
   0  32  -4 52.3832 10.3226  23
   0  32   4 65.5843 17.1835  16
   0  32   4 79.1966 11.9616  26
   0  32  -4 55.7095 8.66933   7
   0  32  -4 58.3519 9.22942  10
   0  32  -4 41.6121 8.84436  14
   0  32   5 31.9264 9.61488  22
   0  32  -5 29.7724 6.43953   3
   0  32   5 23.3683 8.54271  24
   0  32  -5 21.1732 8.35510  24
   0  32  -5 27.1284 6.22031   7
   0  32  -5 28.5917 7.25420  10
   0  32   6 13.1464 9.95467  22
   0  32  -6 32.6501 9.59274  23
   0  32   6 40.7062 17.5464  16
   0  32  -6 20.6575 11.8169  27
   0  32   6 18.0128 11.8589  26
   0  32  -6 61.2730 7.79466   3
   0  32   6 21.0722 8.93744  24
   0  32  -6 37.1330 8.64668  24
   0  32  -6 52.2545 7.58886   7
   0  32  -6 50.3530 8.08328  10
   0  32  -7 112.741 13.9912  10
   0  32  -7 89.8991 17.6166  27
   0  32   7 72.9621 16.4987  26
   0  32   7 120.594 21.7630  16
   0  32   7 84.8709 15.5383  22
   0  32  -7 88.9306 15.1519  23
   0  32  -7 111.063 13.2328   7
   0  32  -7 92.3587 13.3897   3
   0  32  -8 100.731 13.6342  10
   0  32  -8 74.3219 14.9500  23
   0  32   8 84.5513 15.7350  22
   0  32   8 70.0545 22.0247  16
   0  32  -8 111.430 13.4618   3
   0  32  -8 64.7833 17.6891  27
   0  32   8 39.1308 16.7935  26
   0  32  -8 116.267 12.8403   7
   0  32   9-2.74508 10.3151  22
   0  32  -9 4.83261 8.82202  23
   0  32   9-13.1436 13.1161  26
   0  32  -9 11.2080 14.4923  27
   0  32   9 25.4604 18.1826  16
   0  32  -9 10.9783 6.79684   3
   0  32  -9 16.5498 6.51470  10
   0  32  -9 5.20475 5.43066   7
   0  32  10 3.93868 9.29286  22
   0  32  10-0.44239 12.2112  26
   0  32 -10 7.28186 15.2798  27
   0  32  10-2.45919 17.2628  16
   0  32 -10-4.28284 6.74720   3
   0  32 -10-1.90297 5.09647   7
   0  32 -10-2.81394 6.30141  10
   0  32 -11 72.0381 10.0395   3
   0  32 -11 58.8460 17.7099  27
   0  32  11 44.1950 11.1658  22
   0  32 -11 58.5145 9.43793  10
   0  32  12 11.3076 11.8194  26
   0  32 -12 8.50172 6.68665   3
   0  32  13 14.7574 9.77851  26
   0  32 -15 8.78551 11.3536  27
   0  33   0 0.61977 11.4447  16
   0  33   0 8.22999 8.46856  26
   0  33   0-0.32865 5.32082   7
   0  33   0 1.13524 7.32493  24
   0  33   0-1.82456 5.91155  22
   0  33   1 40.3274 13.5127  16
   0  33  -1 36.2471 12.4219  16
   0  33  -1 36.7828 9.04137  26
   0  33   1 31.3963 10.1313  26
   0  33  -1 40.0754 6.83155   7
   0  33   1 30.6226 7.00821   7
   0  33  -1 34.3152 8.60444  23
   0  33   1 26.3079 8.02537  22
   0  33  -1 37.7647 7.53718  22
   0  33   1 24.7138 8.80777  24
   0  33   2 353.798 40.4874  16
   0  33   2 269.960 37.0751  24
   0  33  -2 293.131 37.0702  24
   0  33   2 290.426 37.3333  26
   0  33   2 346.123 36.5097   7
   0  33  -2 281.631 36.9141  23
   0  33   2 302.235 36.9949  22
   0  33  -2 302.843 36.3981  22
   0  33  -3 31.4028 8.52809  23
   0  33   3 34.6768 8.71625  22
   0  33   3 16.2354 13.8018  16
   0  33   3 33.5269 10.6623  26
   0  33   3 29.7387 6.48647   7
   0  33  -3 22.9867 6.69166   7
   0  33   3 32.5597 9.18348  24
   0  33  -3 43.9391 8.93668  24
   0  33  -4 242.250 30.8778  23
   0  33   4 228.595 34.2228  16
   0  33   4 219.227 31.7642  26
   0  33  -4 275.342 30.4892  10
   0  33  -4 264.314 30.2574   7
   0  33  -4 235.020 30.3288  14
   0  33  -4 251.363 31.0574  24
   0  33   4 243.653 31.0309  24
   0  33   5 158.807 20.1481  22
   0  33  -5 158.367 18.7155   3
   0  33  -5 174.505 19.5560  24
   0  33   5 124.365 19.3933  24
   0  33  -5 160.729 21.0768  27
   0  33  -5 132.240 18.6425   7
   0  33  -5 141.810 18.9633  10
   0  33   6 16.2869 10.0757  22
   0  33  -6 25.9070 8.88999  23
   0  33   6 19.8365 15.8114  16
   0  33  -6 21.7907 7.63539  24
   0  33   6 10.9448 7.95820  24
   0  33  -6 21.7637 6.06371   3
   0  33  -6 29.5666 12.2251  27
   0  33   6-1.08788 11.0874  26
   0  33  -6 16.3164 6.68240  10
   0  33  -6 17.3488 5.91730   7
   0  33  -7 55.3677 13.9952  23
   0  33   7 68.7956 14.3579  22
   0  33   7 95.2534 20.9991  16
   0  33  -7 113.500 12.6454   3
   0  33  -7 43.9372 16.5474  27
   0  33   7 46.8453 15.6977  26
   0  33  -7 95.5918 12.8522  10
   0  33  -7 109.650 12.3064   7
   0  33   8 28.3787 10.7446  22
   0  33  -8 23.0328 9.90373  23
   0  33  -8 23.9993 7.11271   3
   0  33  -8 13.7799 13.6664  27
   0  33   8 5.50527 12.5655  26
   0  33  -8 22.2405 6.30944   7
   0  33  -8 14.5639 7.26827  10
   0  33   9 4.18146 10.5024  22
   0  33  -9 17.9810 9.46922  23
   0  33   9 12.8491 12.9981  26
   0  33  -9-1.06446 14.7318  27
   0  33   9-1.22733 17.3978  16
   0  33  -9 6.32595 6.74113   3
   0  33  -9 8.30190 5.52773   7
   0  33  -9 3.10141 6.42412  10
   0  33  10 5.63315 9.71232  22
   0  33  10 23.4883 13.3905  26
   0  33 -10-8.32300 15.4378  27
   0  33  10 2.47307 17.6758  16
   0  33 -10 10.9726 7.25591   3
   0  33 -10 15.7001 6.54374  10
   0  33 -11 13.2287 7.40645   3
   0  33 -11 26.9983 15.7084  27
   0  33  11 17.9765 13.1262  26
   0  33  11 4.08305 8.91564  22
   0  33 -11 15.0653 6.50747  10
   0  33  12 3.96669 11.2724  26
   0  33 -12 25.7577 15.9427  27
   0  33  12 4.24722 7.42602   9
   0  33 -12-3.33221 6.61889   3
   0  33  13 30.9592 10.3661  26
   0  33 -15 16.9477 10.7242  27
   0  34   0 56.2084 14.3187  16
   0  34   0 51.1617 11.0679  26
   0  34   0 57.7692 8.84048   7
   0  34   0 43.0655 9.17879  22
   0  34   0 63.2791 10.3683  24
   0  34  -1 199.053 29.2791  16
   0  34   1 225.250 30.4288  16
   0  34   1 216.384 27.2909  24
   0  34   1 232.598 27.6506  26
   0  34  -1 221.802 27.2574  26
   0  34  -1 228.597 26.5186   7
   0  34   1 222.681 26.5306   7
   0  34  -1 205.087 27.0310  23
   0  34   1 209.260 26.9886  22
   0  34  -1 206.466 26.7013  22
   0  34   2 20.2558 13.3044  16
   0  34   2 11.2757 9.49935  26
   0  34   2 15.3896 6.37619   7
   0  34   2 25.4044 8.08564  22
   0  34  -2 25.6953 6.23932  22
   0  34  -2 15.7284 7.81662  23
   0  34   2 20.5047 8.19549  24
   0  34  -2 21.3461 8.45032  24
   0  34  -3 62.6394 11.3306  24
   0  34   3 58.3165 11.3988  24
   0  34   3 67.4070 17.5471  16
   0  34   3 48.5508 12.0214  26
   0  34  -3 66.7435 9.60381   7
   0  34   3 67.0804 9.37353   7
   0  34  -3 59.8569 10.9481  23
   0  34   3 54.9528 10.8046  22
   0  34  -3 63.5736 9.52840  14
   0  34  -4 22.4110 8.09825  24
   0  34   4 11.4008 8.59085  24
   0  34  -4 20.9123 8.01294  23
   0  34   4 24.1493 14.5305  16
   0  34   4 16.7406 10.7698  26
   0  34  -4 14.8267 6.62031  10
   0  34  -4 16.8890 5.68188   7
   0  34  -4 11.9677 6.25561  14
   0  34   5 37.0666 11.2417  22
   0  34   5 33.9391 10.4367  24
   0  34  -5 41.3381 10.1944  24
   0  34  -5 60.3451 8.64904   3
   0  34  -5 52.0770 12.6471  27
   0  34  -5 57.4428 8.39809   7
   0  34  -5 58.1643 9.01728  10
   0  34  -6 31.2144 8.81722  24
   0  34  -6 28.6744 9.70667  23
   0  34   6 33.4534 10.9932  22
   0  34   6 13.2357 16.4539  16
   0  34   6 34.0302 9.18521  24
   0  34  -6 46.6222 7.53401   3
   0  34   6 18.9189 11.8161  26
   0  34  -6 48.1859 12.9468  27
   0  34  -6 42.8407 7.58187   7
   0  34  -6 46.2181 8.25990  10
   0  34   7 53.8052 12.6327  22
   0  34  -7 35.4924 12.0085  23
   0  34   7 87.5025 20.1598  16
   0  34  -7 76.4336 10.0582   3
   0  34  -7 43.7470 14.8121  27
   0  34   7 54.2645 13.6808  26
   0  34  -7 70.9994 9.43931   7
   0  34  -7 56.5622 10.3607  10
   0  34  -8 83.1507 16.9062  23
   0  34   8 106.096 17.6884  22
   0  34   8 104.617 23.3886  16
   0  34  -8 139.552 15.5479   3
   0  34  -8 75.8082 20.0547  27
   0  34   8 74.2085 18.8819  26
   0  34  -8 116.993 15.5643  10
   0  34  -8 126.103 14.9540   7
   0  34  -9 16.2311 10.0606  23
   0  34   9 22.5566 11.1021  22
   0  34  -9 29.6353 15.7085  27
   0  34   9 2.67418 13.4432  26
   0  34   9 33.4854 17.7126  16
   0  34  -9 18.0326 7.31085   3
   0  34  -9 28.0409 6.44229   7
   0  34  -9 28.8130 7.40495  10
   0  34  10 65.9403 13.6584  22
   0  34  10 35.0864 16.1209  26
   0  34 -10 32.3295 17.9027  27
   0  34  10 56.9555 20.8081  16
   0  34 -10 98.2179 11.7544   3
   0  34 -10 79.1682 11.2356  10
   0  34 -11-1.53680 6.76364   3
   0  34 -11 3.24014 15.5177  27
   0  34  11 36.1588 12.4733  26
   0  34  11 16.9100 9.26135  22
   0  34 -11 1.72620 6.21784  10
   0  34  12 24.1684 13.1944  26
   0  34 -12 28.5503 16.4534  27
   0  34  12 54.8408 9.91431   9
   0  34 -12 57.6666 9.09880   3
   0  34  13 42.1280 11.8281  26
   0  34 -13 31.5488 15.8351  27
   0  34  13 71.8890 10.0125   9
   0  35   0 6.72554 12.5079  16
   0  35   0 8.38776 8.57909  26
   0  35   0 4.81939 5.80622   7
   0  35   0-4.53790 6.75549  22
   0  35   0-1.23563 7.82270  24
   0  35  -1 190.001 25.7961  16
   0  35   1 190.701 26.5226  16
   0  35   1 168.577 23.4821  24
   0  35  -1 159.315 23.2208  26
   0  35   1 146.146 23.7772  26
   0  35   1 202.005 22.6027   7
   0  35  -1 216.050 22.6174   7
   0  35  -1 159.861 22.5784  22
   0  35   1 185.260 23.0878  22
   0  35  -1 185.929 23.1760  23
   0  35  -2 3.90397 7.43535  23
   0  35  -2 9.34822 5.63058  22
   0  35   2 5.48831 7.36884  22
   0  35   2 10.0933 13.0245  16
   0  35   2-3.99213 9.65435  26
   0  35   2 1.80214 5.68307   7
   0  35  -2 1.83501 5.26170  14
   0  35   2-2.54355 8.11651  24
   0  35  -2 15.9227 7.97285  24
   0  35   3 155.814 20.5206  24
   0  35  -3 148.088 20.5630  24
   0  35   3 152.091 24.2805  16
   0  35   3 144.212 21.4738  26
   0  35   3 159.362 19.4698   7
   0  35  -3 167.092 19.5203   7
   0  35  -3 142.651 20.4998  23
   0  35   3 169.287 20.5200  22
   0  35  -3 144.758 19.5287  14
   0  35  -4 168.378 24.9119  24
   0  35   4 179.320 24.9676  24
   0  35  -4 157.441 24.8227  23
   0  35   4 200.681 29.3946  16
   0  35   4 143.407 25.5353  26
   0  35  -4 213.239 24.3857  10
   0  35  -4 237.392 24.0936   7
   0  35  -4 207.640 24.2017  14
   0  35  -5 5.69457 10.6588  27
   0  35   5 5.72819 8.34031  24
   0  35  -5 4.45323 8.18635  24
   0  35  -5 6.43339 5.45123   3
   0  35  -5 17.0472 6.91642  10
   0  35  -5 6.40433 5.76213   7
   0  35   5 1.19178 8.78438  22
   0  35   6-1.52010 11.0430  26
   0  35  -6 10.0354 11.1642  27
   0  35   6 10.4047 8.02769  24
   0  35  -6-3.05686 7.90894  24
   0  35   6 9.70822 9.21751  22
   0  35  -6 15.0391 8.73851  23
   0  35  -6 5.29850 5.77674   3
   0  35  -6 9.17608 6.65819  10
   0  35  -6 13.5318 5.81875   7
   0  35   6 13.5885 16.5186  16
   0  35  -7 76.1487 14.3643  27
   0  35   7 49.1834 12.3608  26
   0  35  -7 46.7681 10.5822  23
   0  35   7 57.6237 11.7256  22
   0  35  -7 21.5943 7.91615   3
   0  35   7 32.7828 17.9380  16
   0  35  -7 32.5894 7.70236   7
   0  35  -7 39.7949 8.68020  10
   0  35   8 6.08917 10.3087  22
   0  35  -8 8.95013 9.53616  23
   0  35   8 19.2495 18.1053  16
   0  35  -8 11.3946 6.49774   3
   0  35  -8 10.6414 7.16437  10
   0  35  -8 15.1120 6.07470   7
   0  35  -8 18.6777 13.7199  27
   0  35   8 14.3536 13.0648  26
   0  35  -9 14.7281 9.99376  23
   0  35   9 1.42430 10.8624  22
   0  35   9-0.44898 12.4928  26
   0  35  -9 15.7487 15.1150  27
   0  35   9-2.49341 16.8949  16
   0  35  -9 3.45985 6.71154   3
   0  35  -9 9.91180 6.70476  10
   0  35  -9 0.38618 5.59550   7
   0  35  10 34.0902 11.1901  22
   0  35  10 24.4222 13.7891  26
   0  35 -10 23.7438 16.0141  27
   0  35  10 35.9518 18.5569  16
   0  35 -10 37.6941 8.49611   3
   0  35 -10 39.6911 8.05842  10
   0  35 -11 10.3397 6.81527   3
   0  35  11 26.7133 12.8816  26
   0  35 -11 3.16572 15.3361  27
   0  35  11 13.0703 9.05865  22
   0  35 -11 8.28809 6.53081  10
   0  35 -12 1.58518 6.42904   3
   0  35  12 14.3179 7.20850   9
   0  35  12 15.0862 7.65841  22
   0  35 -12 0.48517 14.8915  27
   0  35  12 19.1382 11.3330  26
   0  35  13 26.0007 10.0584  26
   0  35 -13 12.0241 13.7270  27
   0  35  13 19.1685 7.25215   9
   0  36   0 98.9643 14.6514  22
   0  36   0 123.418 18.9663  16
   0  36   0 102.938 15.6951  26
   0  36   0 117.458 14.0764   7
   0  36   0 85.8078 15.4747  24
   0  36  -1 17.3907 14.8280  31
   0  36  -1 31.4182 7.42192  22
   0  36   1 30.3086 8.35370  22
   0  36  -1 32.5973 9.09673  26
   0  36   1 17.6707 9.80591  26
   0  36   1 36.8167 14.0964  16
   0  36   1 17.3933 9.38348  24
   0  36  -1 38.8368 7.11713   7
   0  36   1 28.1621 7.14704   7
   0  36  -1 30.1608 6.84278  14
   0  36  -2 226.290 31.9898  23
   0  36   2 246.504 31.9447  22
   0  36   2 231.036 32.3958  26
   0  36   2 256.800 35.6108  16
   0  36   2 217.062 32.0761  24
   0  36  -2 260.908 32.1668  24
   0  36   2 314.026 31.4680   7
   0  36  -2 273.053 31.3825  14
   0  36  -3 28.7260 8.75975  23
   0  36   3 17.4908 8.90882  22
   0  36   3 16.0035 10.7959  26
   0  36   3 36.8645 14.7848  16
   0  36  -3 24.1405 8.75091  24
   0  36   3 30.2141 9.48288  24
   0  36  -3 26.3051 6.58527   7
   0  36  -3 24.6240 6.72989  14
   0  36  -4 168.121 22.8265  23
   0  36   4 157.460 23.4819  26
   0  36   4 178.775 22.9884  24
   0  36  -4 187.605 22.5671  24
   0  36   4 183.124 27.3834  16
   0  36  -4 181.743 21.5492   7
   0  36  -4 179.880 21.9290  10
   0  36  -4 153.586 21.6765  14
   0  36  -5 47.5070 10.7891  24
   0  36   5 43.7926 11.2905  24
   0  36  -5 69.9323 9.48781   3
   0  36   5 35.7780 12.0252  22
   0  36  -5 42.7778 12.7901  27
   0  36  -5 74.3564 9.41143   7
   0  36  -5 68.0707 10.0323  10
   0  36   6 151.619 23.8406  24
   0  36  -6 177.411 23.6227  24
   0  36  -6 200.869 23.1110   3
   0  36   6 187.908 24.7139  22
   0  36  -6 159.194 25.1860  27
   0  36  -6 188.202 23.1271  10
   0  36  -6 195.040 22.8749   7
   0  36  -7 160.557 21.3326  10
   0  36  -7 189.981 21.0039   7
   0  36   7 172.799 28.3828  16
   0  36  -7 189.407 21.4277   3
   0  36  -7 149.441 22.4885  23
   0  36   7 157.896 23.0021  22
   0  36   7 117.346 23.6483  26
   0  36  -7 142.248 24.0489  27
   0  36  -8 14.7275 6.28335   7
   0  36  -8 21.9993 7.63657  10
   0  36   8 15.8468 17.9508  16
   0  36  -8 24.3000 7.11311   3
   0  36  -8 21.1990 9.66415  23
   0  36   8 11.9832 10.3631  22
   0  36   8 22.3745 13.1206  26
   0  36  -8 20.5514 14.0850  27
   0  36  -9 35.7675 6.93295   7
   0  36  -9 31.5598 7.71608  10
   0  36   9 25.1125 11.4928  22
   0  36   9 18.8210 18.1715  16
   0  36  -9 24.3986 14.6311  27
   0  36   9 20.3090 13.1708  26
   0  36  -9 17.0497 7.68741   3
   0  36  10-11.0339 9.96749  22
   0  36 -10 5.79326 6.31585  10
   0  36  10-5.29790 12.5614  26
   0  36 -10-6.88520 15.2080  27
   0  36 -10-1.31630 7.13863   3
   0  36  11-0.28833 8.80801  22
   0  36 -11 12.9271 6.45738  10
   0  36  11-4.87594 12.6344  26
   0  36 -11 3.08169 14.6981  27
   0  36 -11 11.8821 6.62067   3
   0  36  12 2.43693 7.49481  22
   0  36 -12-0.46822 14.8011  27
   0  36  12 10.5639 11.2984  26
   0  36  12 13.3615 7.51587   9
   0  36 -12 10.1116 6.44794   3
   0  36  13 22.8061 9.41829  26
   0  36 -13-8.71150 13.4908  27
   0  36  13 6.04748 6.73917   9
   0  36 -14 4.85079 12.1525  27
   0  36  14 16.6411 5.94727   9
   0  37   0 0.84565 14.4454  31
   0  37   0-3.81860 7.14012  22
   0  37   0 16.6431 12.9297  16
   0  37   0 5.02551 8.70515  26
   0  37   0-7.53886 6.00589   7
   0  37   0 1.07222 8.87464  24
   0  37   0-3.94315 5.49012  14
   0  37   1 26.7602 15.0545  31
   0  37   1 30.4861 8.83835  22
   0  37  -1 27.4141 7.90855  22
   0  37   1 26.4931 14.3328  16
   0  37  -1 40.9772 9.57522  26
   0  37   1 25.0891 10.1848  26
   0  37   1 46.3678 7.54582   7
   0  37  -1 35.7271 7.59850   7
   0  37   1 30.5107 9.59020  24
   0  37  -1 32.3358 7.29270  14
   0  37   1 37.4749 7.14496  14
   0  37   2 6.20906 14.1557  31
   0  37  -2 8.48094 8.65084  24
   0  37   2 8.81174 8.81613  24
   0  37  -2-1.57451 8.33741  23
   0  37   2 8.32574 7.64963  22
   0  37   2 12.4642 13.2565  16
   0  37   2 8.82882 10.3263  26
   0  37   2 8.38558 6.17255   7
   0  37  -2 3.93350 5.73396  14
   0  37  -3 24.5040 9.07878  24
   0  37   3 34.7492 9.81835  24
   0  37  -3 32.1654 8.87523  23
   0  37   3 16.6958 9.31737  22
   0  37   3 47.8411 16.5503  16
   0  37  -3 31.6291 6.97301   7
   0  37   3 17.1687 10.2062  26
   0  37   3 18.3656 14.6405  31
   0  37  -3 28.8431 7.17760  14
   0  37  -4 0.28502 8.35308  23
   0  37   4 0.94830 13.9955  16
   0  37  -4 18.6169 8.91506  24
   0  37   4-0.57860 8.51390  24
   0  37   4 11.3820 11.0919  26
   0  37  -4 10.4388 6.74478  10
   0  37  -4 8.47055 6.03947   7
   0  37  -4 8.95047 6.13918  14
   0  37  -5 82.9139 9.72143   7
   0  37  -5 63.1948 10.1500  10
   0  37   5 52.2227 11.6411  24
   0  37  -5 60.6478 11.5042  24
   0  37   5 43.5984 11.5552  22
   0  37  -5 41.0698 11.4899  23
   0  37  -5 49.6046 13.0142  27
   0  37   5 15.5064 13.2671  26
   0  37  -5 49.8105 9.80093  14
   0  37   5 74.2838 18.4333  16
   0  37  -5 83.0842 9.77559   3
   0  37  -6 79.3385 9.11996   3
   0  37  -6 20.6227 9.76311  24
   0  37   6 20.9482 10.3369  24
   0  37   6 35.4916 11.3874  22
   0  37  -6 3.65027 12.7012  27
   0  37  -6 66.6400 8.81717   7
   0  37  -6 67.0784 9.62242  10
   0  37  -7 91.8865 11.9327   7
   0  37  -7 86.8671 12.2661  10
   0  37   7 66.6066 20.4592  16
   0  37  -7 97.7354 12.1984   3
   0  37   7 59.7234 14.2671  22
   0  37  -7 71.1321 14.4492  23
   0  37   7 62.1683 15.4344  26
   0  37  -7 63.2000 16.6177  27
   0  37  -8 20.0857 6.53154   7
   0  37  -8 25.9371 7.54621  10
   0  37   8 57.7490 18.6103  16
   0  37  -8 40.7600 7.46865   3
   0  37  -8-2.72544 9.87607  23
   0  37   8 16.8664 11.0712  22
   0  37  -8 0.97189 13.4356  27
   0  37   8 9.30615 13.2364  26
   0  37  -9 21.8493 7.46165  10
   0  37   9 22.7059 11.4886  22
   0  37   9 34.0207 19.0938  16
   0  37  -9 18.9393 15.2039  27
   0  37   9 26.6338 13.1673  26
   0  37  -9 21.0073 7.57058   3
   0  37  -9 18.7144 6.31584   7
   0  37  10 20.6722 10.3436  22
   0  37 -10 15.8466 6.92431  10
   0  37 -10 18.1313 14.4881  27
   0  37  10 26.3495 13.0593  26
   0  37 -10 17.4400 7.33641   3
   0  37  11 13.1186 9.10094  22
   0  37 -11 3.47028 6.25775  10
   0  37  11 26.7512 12.8254  26
   0  37 -11 29.8918 14.8826  27
   0  37 -11 14.0481 6.95764   3
   0  37  12 7.59522 7.51193  22
   0  37 -12-1.79961 13.6099  27
   0  37  12-6.98453 11.0359  26
   0  37  12 11.9383 7.44671   9
   0  37 -12 1.91377 6.20956   3
   0  37  13 35.3255 10.2723  26
   0  37 -13 25.2104 14.1287  27
   0  37  13 49.7277 8.36957   9
   0  37 -14-1.13120 11.2708  27
   0  37  14 5.23463 5.36992   9
   0  37 -15 0.16741 8.07987  27
   0  38   0 145.085 20.8594  24
   0  38   0 158.114 20.0471  22
   0  38   0 163.480 24.3345  16
   0  38   0 137.350 20.8546  26
   0  38   0 183.916 19.7889   7
   0  38   0 159.238 19.6380  14
   0  38   1 60.6541 16.8360  31
   0  38  -1 90.8181 10.5408   7
   0  38   1 43.1885 11.9998  24
   0  38   1 65.0864 11.3583  22
   0  38  -1 62.4488 10.4485  22
   0  38   1 59.7103 16.2314  16
   0  38   1 74.0069 13.0935  26
   0  38  -1 57.5156 11.9189  26
   0  38   1 72.8484 10.4162   7
   0  38   1 72.1958 10.2982  14
   0  38  -1 60.8671 10.0228  14
   0  38   2 149.614 22.3573  26
   0  38  -2 175.713 21.8166  23
   0  38   2 165.634 21.6544  22
   0  38   2 158.118 26.1950  16
   0  38   2 153.751 22.1332  24
   0  38  -2 151.887 22.3117  24
   0  38   2 200.140 21.0227   7
   0  38   2 107.904 24.7901  31
   0  38  -2 166.939 20.9333  14
   0  38   3 14.9764 10.6474  26
   0  38   3 6.27988 8.62932  22
   0  38  -3 12.3962 8.29829  23
   0  38   3 1.82866 13.7116  16
   0  38  -3 16.7456 9.35884  24
   0  38   3 0.87859 8.49075  24
   0  38  -3-2.62576 5.74890   7
   0  38   3 7.15744 14.2112  31
   0  38  -3 6.85126 6.01215  14
   0  38   4 3.89128 9.05546  24
   0  38  -4 9.92293 8.97700  24
   0  38  -4 18.7920 8.75951  23
   0  38   4 11.6765 15.4850  16
   0  38   4 8.15571 10.5371  26
   0  38  -4 7.13620 6.03100   7
   0  38  -4 13.3207 7.10681  10
   0  38  -4 12.1878 6.37835  14
   0  38   5-0.90179 9.03163  24
   0  38  -5 12.1712 8.19630  24
   0  38  -5-6.46176 9.03613  23
   0  38   5 10.4039 16.5778  16
   0  38  -5 7.82471 5.80948   3
   0  38   5-7.18608 10.6072  26
   0  38  -5 10.5511 10.4753  27
   0  38  -5 7.20561 5.76544   7
   0  38  -5 2.40019 6.94833  10
   0  38  -5 1.05076 6.52208  14
   0  38   6 158.894 22.5267  22
   0  38  -6 152.329 23.0911  27
   0  38  -6 176.494 21.5088  24
   0  38   6 158.285 21.5611  24
   0  38  -6 172.828 20.7009   3
   0  38  -6 151.815 20.4027   7
   0  38  -6 161.584 20.9150  10
   0  38  -7 8.21112 6.84853  10
   0  38  -7 13.8806 6.37282   7
   0  38  -7 12.7654 6.78343   3
   0  38   7 10.6800 17.5980  16
   0  38   7 13.4256 10.9726  22
   0  38  -7 12.1119 10.0272  23
   0  38   7 1.28258 12.7660  26
   0  38  -7-5.35969 12.7902  27
   0  38  -8 75.9102 12.3712  10
   0  38  -8 88.2186 12.0216   7
   0  38   8 84.3159 21.5335  16
   0  38  -8 90.0052 12.6081   3
   0  38   8 90.9736 15.4846  22
   0  38   8 66.9981 17.3761  26
   0  38  -8 74.5574 17.5831  27
   0  38  -9-0.24245 6.92810  10
   0  38   9 14.8010 10.9581  22
   0  38   9 20.1542 18.2977  16
   0  38   9-1.80640 12.6758  26
   0  38  -9-1.50884 13.5392  27
   0  38  -9 7.02991 5.63386   7
   0  38  -9 8.20407 6.67755   3
   0  38  10 34.4640 10.8427  22
   0  38 -10 22.9019 7.20730  10
   0  38 -10 22.2163 14.8791  27
   0  38  10 22.6532 13.3508  26
   0  38 -10 14.8805 7.28371   3
   0  38  11 17.9537 9.53883  22
   0  38 -11 22.8961 7.06055  10
   0  38  11 28.6462 12.8844  26
   0  38 -11 11.5491 14.3741  27
   0  38 -11 42.0437 7.72197   3
   0  38  12 15.6512 7.43878  22
   0  38 -12 2.58210 13.7508  27
   0  38  12 7.41061 11.0110  26
   0  38  12-1.79678 6.87370   9
   0  38 -12 3.89424 5.88949   3
   0  38  13 16.6919 9.24195  26
   0  38 -13 20.9749 12.9191  27
   0  38  13 22.7406 6.73134   9
   0  38 -14 1.04501 10.6576  27
   0  39   0-12.2532 15.1733  31
   0  39   0 3.62695 7.39575  22
   0  39   0 20.9340 12.8545  16
   0  39   0-5.91065 9.33652  26
   0  39   0 4.78628 6.00498   7
   0  39   0 7.51750 8.64372  24
   0  39   0-3.57134 5.57235  14
   0  39   1-3.13746 14.8340  31
   0  39  -1 17.8889 7.00274  22
   0  39   1 7.76392 7.46864  22
   0  39   1 16.6828 13.9156  16
   0  39  -1 8.93992 8.50237  26
   0  39   1 0.60718 9.36036  26
   0  39   1 19.4171 6.64312   7
   0  39  -1 17.2372 6.72192   7
   0  39   1 6.69566 9.03583  24
   0  39   1 6.89973 6.12823  14
   0  39  -1 14.9697 6.04479  14
   0  39   2 60.5804 17.4772  31
   0  39   2 80.6939 12.5604  22
   0  39   2 88.5398 18.2333  16
   0  39   2 65.9916 13.8278  26
   0  39   2 62.3627 10.9687   7
   0  39   2 78.1767 13.0385  24
   0  39  -2 67.9469 13.1233  24
   0  39  -2 71.7092 10.9305  14
   0  39   2 76.9939 10.8472  14
   0  39   3 29.4767 15.1057  31
   0  39   3 33.1400 10.1751  22
   0  39  -3 46.2098 9.92395  23
   0  39   3 49.7759 16.2640  16
   0  39   3 11.3052 10.9958  26
   0  39  -3 49.5946 7.67943   7
   0  39  -3 29.1863 7.82226  14
   0  39  -3 40.0286 10.6737  24
   0  39   3 29.6886 10.0476  24
   0  39   4 15.7498 9.63644  24
   0  39  -4 14.4658 8.73771  24
   0  39   4 13.3650 9.62617  22
   0  39  -4 11.1809 8.96055  23
   0  39   4 28.9968 15.8704  16
   0  39   4 0.72547 11.0353  26
   0  39  -4 13.8634 6.07068   7
   0  39  -4 27.1603 7.21628  10
   0  39  -4 19.1361 6.41251  14
   0  39   5 19.1715 9.41971  24
   0  39  -5 22.9949 9.40895  24
   0  39  -5 18.6038 9.77314  23
   0  39   5 12.7818 16.6617  16
   0  39  -5 26.7662 6.78380   3
   0  39  -5 13.4162 7.12276  14
   0  39  -5 23.1190 7.37831  10
   0  39  -5 20.5633 6.74825   7
   0  39  -5 10.2041 10.9512  27
   0  39   5 13.4915 11.2273  26
   0  39   6 30.8618 10.4202  22
   0  39  -6 34.0810 9.53759  24
   0  39   6 52.0378 10.2390  24
   0  39  -6 18.3046 7.29016   3
   0  39  -6 25.0093 8.21704  10
   0  39  -6 28.4238 7.43657   7
   0  39  -6 55.5687 12.5856  27
   0  39   7 63.5345 19.5743  16
   0  39   7 49.5095 12.7612  22
   0  39  -7 58.3503 12.4724  23
   0  39  -7 55.3514 9.51530   3
   0  39  -7 54.1282 14.6804  27
   0  39   7 32.8911 14.8223  26
   0  39  -7 55.7043 9.96615  10
   0  39  -7 58.3001 9.19194   7
   0  39   8 6.32317 10.7667  22
   0  39   8 19.9756 18.3996  16
   0  39  -8 19.0205 7.30246   3
   0  39  -8 17.0919 6.32305   7
   0  39   8 10.3029 13.1201  26
   0  39  -8 23.2584 14.0354  27
   0  39  -8 26.9902 7.32353  10
   0  39   9 23.0333 10.6720  22
   0  39  -9 20.1909 14.7781  27
   0  39   9 35.0388 13.2299  26
   0  39   9 46.5785 19.0158  16
   0  39  -9 18.5226 6.37371   7
   0  39  -9 19.4302 7.25165   3
   0  39  -9 17.6104 7.54975  10
   0  39 -10 79.1420 10.2466   3
   0  39  10 34.3803 15.0443  26
   0  39 -10 23.5247 15.5966  27
   0  39  10 51.7811 12.4573  22
   0  39 -10 59.4313 9.95538  10
   0  39 -11 14.9204 6.76460   3
   0  39  11 28.0653 12.0254  26
   0  39 -11 17.5890 13.8360  27
   0  39  11 15.6968 8.92325  22
   0  39 -11 12.9655 6.28537  10
   0  39 -12 11.0215 6.31086   3
   0  39 -12 27.4420 13.6670  27
   0  39  12 11.8638 10.9313  26
   0  39  12 11.1546 7.12004   9
   0  39  12 14.7770 7.51966  22
   0  39 -13 11.3449 13.0548  27
   0  39  13 13.8782 9.29908  26
   0  39  13 35.8058 7.03780   9
   0  39 -14 13.1133 10.7624  27
   0  40   0 13.3240 7.55433  22
   0  40   0 11.1977 13.2260  16
   0  40   0 19.1345 9.30637  26
   0  40   0 18.9683 6.56401   7
   0  40   0 13.4753 9.11504  24
   0  40   0 12.0054 6.09670  14
   0  40   1-2.31454 15.6781  31
   0  40   1 5.72713 9.07391  24
   0  40  -1 9.75667 7.01393  22
   0  40   1 19.9855 7.86622  22
   0  40   1 20.6033 14.0146  16
   0  40   1 7.82062 9.94366  26
   0  40  -1 12.2780 8.65884  26
   0  40   1 5.19095 6.30196   7
   0  40  -1 12.0419 6.62187   7
   0  40  -1 9.84315 6.38082  14
   0  40   1 21.4211 6.36511  14
   0  40  -2 160.387 26.5112  24
   0  40   2 160.262 26.4187  24
   0  40   2 192.149 26.2030  22
   0  40   2 207.177 30.5202  16
   0  40   2 303.556 25.7484   7
   0  40   2 150.073 26.6181  26
   0  40   2 92.5237 28.9821  31
   0  40  -2 209.539 25.4925  14
   0  40   2 243.614 25.6114  14
   0  40  -3 99.4168 14.3491  24
   0  40   3 65.9968 14.2900  24
   0  40   3 86.7104 14.0122  22
   0  40   3 71.4999 19.0072  16
   0  40   3 82.1609 15.3173  26
   0  40  -3 104.483 12.6142   7
   0  40  -3 79.7637 12.4714  14
   0  40   3 81.9493 18.5212  31
   0  40  -4 5.18268 7.01240  10
   0  40  -4 14.9203 9.24981  24
   0  40   4-1.27296 9.38452  24
   0  40  -4 6.20653 9.12013  23
   0  40   4-2.79841 9.58168  22
   0  40   4 19.4256 15.3536  16
   0  40   4 19.3279 11.5185  26
   0  40  -4 9.27702 6.33558   7
   0  40  -4 0.78398 6.12139  14
   0  40  -5 22.3934 10.9404  24
   0  40   5 56.7509 11.7319  24
   0  40  -5 36.7873 10.7885  23
   0  40   5 42.3153 17.7087  16
   0  40  -5 63.3505 8.62867   3
   0  40   5 35.8075 13.4977  26
   0  40  -5 46.2525 9.16034  10
   0  40  -5 56.0380 8.45855   7
   0  40  -5 33.1044 9.07388  14
   0  40   6 200.483 28.2653  22
   0  40  -6 273.708 26.8697   3
   0  40  -6 184.207 27.3030  24
   0  40   6 164.676 27.3959  24
   0  40  -6 139.231 28.4757  27
   0  40  -6 223.876 26.8384  10
   0  40  -6 249.901 26.5716   7
   0  40  -7 33.1100 8.37047  10
   0  40  -7 35.4704 8.14715   3
   0  40   7 52.1279 18.7706  16
   0  40  -7 30.0302 7.72111   7
   0  40   7 38.7997 13.2462  26
   0  40  -7 40.8390 13.5386  27
   0  40   7 49.6082 12.5766  22
   0  40   8-0.37301 10.8711  22
   0  40   8 14.3773 13.2577  26
   0  40  -8 4.19995 13.2801  27
   0  40   8 27.5287 18.2374  16
   0  40  -8 5.44874 6.07583   7
   0  40  -8 0.52722 6.62833   3
   0  40  -8 11.2733 6.96445  10
   0  40   9 42.2680 11.2570  22
   0  40   9 19.6667 12.3384  26
   0  40  -9 10.0845 14.0754  27
   0  40   9 22.5878 18.0819  16
   0  40  -9 5.97232 6.95669   3
   0  40  -9 11.8448 5.95211   7
   0  40  -9 11.9789 7.12390  10
   0  40 -10 14.0654 6.64055   3
   0  40  10 13.5618 13.2876  26
   0  40 -10 19.8977 13.7853  27
   0  40  10 7.11631 9.68754  22
   0  40 -10 2.19333 6.55657  10
   0  40 -11 3.33411 6.14688   3
   0  40 -11 10.1897 13.7250  27
   0  40  11-0.74819 11.8345  26
   0  40  11-0.53854 8.58625  22
   0  40  11 0.47540 6.95735   9
   0  40 -12 11.2943 5.85081   3
   0  40 -12 0.77529 12.9312  27
   0  40  12 2.40045 10.4326  26
   0  40  12 13.8587 6.82700   9
   0  40  12 12.2850 7.15218  22
   0  40 -13 5.59317 11.9234  27
   0  40  13 1.60300 5.70635   9
   0  40 -14-9.41135 9.32147  27
   0  41   0 0.24020 7.13526  22
   0  41   0 13.9938 13.0906  16
   0  41   0 12.1652 9.47560  26
   0  41   0 2.00684 6.58938   7
   0  41   0 14.8602 9.10009  24
   0  41   0 3.10286 5.99493  14
   0  41   1 10.4983 15.7714  31
   0  41   1 6.16698 8.12273  22
   0  41  -1 6.67391 7.12007  22
   0  41   1 7.07164 14.3967  16
   0  41   1-0.32061 9.77812  26
   0  41  -1 7.22432 8.49609  26
   0  41  -1 10.4350 6.83373   7
   0  41   1 18.0968 6.39875   7
   0  41   1 6.23329 9.46295  24
   0  41   1 3.09095 6.09380  14
   0  41  -1 14.0430 6.53501  14
   0  41   2-6.09463 15.2421  31
   0  41  -2 10.0533 9.27805  24
   0  41   2 4.74552 9.16562  24
   0  41   2 11.8192 8.57644  22
   0  41   2 18.7802 14.6514  16
   0  41   2 12.2811 10.7591  26
   0  41   2 0.89684 6.47642   7
   0  41  -2 7.93490 6.40811  14
   0  41   2 5.49611 6.35290  14
   0  41   3 68.0577 13.2620  24
   0  41  -3 48.6798 12.4329  24
   0  41   3 45.1638 12.3385  22
   0  41   3 64.3516 18.5648  16
   0  41   3 65.1793 13.8045  26
   0  41  -3 81.6741 10.4317   7
   0  41   3 32.8696 17.4147  31
   0  41  -3 57.7467 10.4817  14
   0  41   3 84.8314 10.6334  14
   0  41  -4 22.0482 10.1497  24
   0  41   4 16.9966 9.91136  24
   0  41   4 13.3228 10.2491  22
   0  41   4 43.9672 17.4340  16
   0  41   4 22.7472 11.3376  26
   0  41  -4 21.4881 6.78221   7
   0  41  -4 24.5816 7.34355  14
   0  41  -5 19.4904 7.63334  10
   0  41  -5 14.5725 6.39102   3
   0  41   5 9.40142 9.77857  24
   0  41  -5 22.6269 9.17310  24
   0  41   5 29.8785 17.0549  16
   0  41  -5 9.18766 7.27422  14
   0  41   5 17.5906 11.4982  26
   0  41  -5 18.8517 6.91178   7
   0  41  -6 17.2623 6.82727   7
   0  41   6 9.86563 9.33376  24
   0  41   6 19.0763 11.2989  22
   0  41  -6 26.5695 9.16158  24
   0  41  -6 21.4949 6.98952   3
   0  41  -6 6.80051 11.8817  27
   0  41  -6 12.1268 7.32766  10
   0  41  -7 13.0827 7.56025  10
   0  41  -7 11.6835 6.78035   3
   0  41   7 21.9667 18.3637  16
   0  41  -7 23.8001 6.28988   7
   0  41   7 12.2978 12.6083  26
   0  41  -7 5.19618 12.1479  27
   0  41   7 7.82612 10.5876  22
   0  41   8 134.796 17.4086  22
   0  41   8 106.183 18.6143  26
   0  41  -8 100.053 18.9145  27
   0  41   8 92.7697 22.9177  16
   0  41  -8 88.3687 14.5272   3
   0  41  -8 93.0945 14.4577  10
   0  41  -8 114.253 14.1386   7
   0  41  -9 8.70156 6.95140   3
   0  41  -9 12.5176 5.76636   7
   0  41  -9 13.5132 7.13018  10
   0  41  -9-5.59583 13.6919  27
   0  41   9 9.75546 12.6122  26
   0  41   9 11.3704 10.8669  22
   0  41 -10 5.53689 6.61667   3
   0  41  10-10.3820 12.6358  26
   0  41 -10 1.36743 13.7246  27
   0  41  10 3.18110 9.76583  22
   0  41 -11 4.29878 6.24784   3
   0  41  11 8.18466 6.83273   9
   0  41  11 19.6585 12.1053  26
   0  41 -11 12.2328 13.5505  27
   0  41  11 4.19574 8.47366  22
   0  41 -12 3.58564 5.56013   3
   0  41  12 16.7565 6.63959   9
   0  41  12 16.7430 7.22835  22
   0  41 -12-8.01956 12.5188  27
   0  41  12-2.59565 10.4787  26
   0  41 -13 10.0283 11.3178  27
   0  41  13 6.98738 5.53963   9
   0  41 -14 1.68419 8.55766  27
   0  42   0 82.4370 12.4060   7
   0  42   0 79.3875 13.0168  22
   0  42   0 98.5008 14.4936  26
   0  42   0 79.2130 12.1548  14
   0  42   0 87.8803 14.1937  24
   0  42   1 98.3754 16.8868  24
   0  42  -1 102.130 15.3878  22
   0  42   1 96.1283 15.9368  22
   0  42   1 111.738 20.8787  16
   0  42   1 93.7234 16.8856  26
   0  42  -1 68.2402 15.9753  26
   0  42   1 121.608 15.4123  14
   0  42  -1 129.161 15.3435  14
   0  42   1 140.460 15.5337   7
   0  42  -1 137.257 15.4068   7
   0  42   2-2.88677 15.6196  31
   0  42   2 5.91561 8.49695  22
   0  42   2 20.5790 10.1045  26
   0  42   2 25.0642 15.5565  16
   0  42   2-5.21524 9.65125  24
   0  42  -2 14.8869 9.51175  24
   0  42   2 8.55243 6.39699   7
   0  42  -2-0.25520 6.44214  14
   0  42   2 5.40544 6.15556  14
   0  42   3 13.0692 15.6869  31
   0  42   3 55.7982 16.8256  16
   0  42  -3 27.4787 10.2643  24
   0  42   3 24.5371 10.6984  24
   0  42   3 27.5548 11.5694  26
   0  42  -3 22.3018 6.99957   7
   0  42   3 22.0038 10.2231  22
   0  42   3 26.6731 7.37685  14
   0  42  -3 23.6943 7.43420  14
   0  42   4 2.13452 15.8165  16
   0  42   4-7.70178 9.94565  24
   0  42  -4 2.29353 9.75782  24
   0  42   4-4.52595 9.89079  22
   0  42  -4-0.54578 6.50737  14
   0  42   4 5.41601 11.4761  26
   0  42  -4 10.4383 6.76224   7
   0  42  -5 62.9733 12.3384  24
   0  42   5 46.6438 11.8371  24
   0  42  -5 76.4932 9.74370   7
   0  42  -5 55.2189 9.70433   3
   0  42  -5 49.4819 10.1472  14
   0  42   5 44.2873 14.2196  26
   0  42   5 51.6896 18.9343  16
   0  42   6 46.0317 18.1173  16
   0  42  -6 34.7258 9.07697  10
   0  42  -6 36.1649 8.21789   3
   0  42  -6 47.0351 10.6805  24
   0  42   6 47.8117 11.0913  24
   0  42   6 61.4253 11.9866  22
   0  42  -6 31.8930 7.89307   7
   0  42  -6 47.7625 12.7509  27
   0  42  -7 8.24725 7.18923  10
   0  42  -7-0.78221 6.72293   3
   0  42  -7-6.80179 12.1349  27
   0  42  -7 9.45985 6.43313   7
   0  42   7 1.12041 11.1983  22
   0  42   8 17.0693 11.6155  22
   0  42   8 10.7243 12.5183  26
   0  42  -8 2.22662 13.5642  27
   0  42  -8 33.9067 7.91903  10
   0  42  -8 44.2990 7.22900   7
   0  42  -8 31.9777 7.84880   3
   0  42   8-1.25259 18.0740  16
   0  42  -9 26.1916 7.36755  10
   0  42   9 22.7437 13.4364  26
   0  42  -9 18.0230 13.7487  27
   0  42   9 3.50703 10.8681  22
   0  42  -9 24.9560 6.40244   7
   0  42  -9 15.6554 7.27327   3
   0  42 -10 18.7557 13.5018  27
   0  42  10 4.88281 11.9428  26
   0  42 -10-2.33995 5.93000   3
   0  42  10 8.72696 9.65831  22
   0  42  11 8.43668 6.67949   9
   0  42 -11-4.39168 12.9011  27
   0  42  11 5.27400 11.7495  26
   0  42 -11-2.06551 6.04367   3
   0  42  11 6.85933 8.56293  22
   0  42  12 16.8220 6.29867   9
   0  42 -12 4.76294 12.2139  27
   0  42  12 15.7297 10.4365  26
   0  42  12 16.1550 6.88889  22
   0  42 -12 15.6559 5.77186   3
   0  42 -13 2.34823 10.5811  27
   0  43   0-3.52798 7.34297  22
   0  43   0-11.1870 9.47122  24
   0  43   0 10.5129 9.56095  26
   0  43   0 9.00449 6.94074   7
   0  43   0-2.02653 6.27941  14
   0  43  -1 73.7233 13.4291  22
   0  43   1 75.2224 13.8077  22
   0  43   1 125.225 13.5955   7
   0  43  -1 123.922 13.4554   7
   0  43   1 63.6896 15.5787  26
   0  43   1 87.9479 13.0707  14
   0  43  -1 94.5644 13.1773  14
   0  43   1 96.8038 19.4331  16
   0  43   1 68.4964 15.2905  24
   0  43   2 55.1454 16.1139  16
   0  43   2 22.4687 10.9299  24
   0  43  -2 24.9671 10.5093  24
   0  43   2 31.0316 11.9792  26
   0  43   2 54.2145 8.60978   7
   0  43   2 29.0507 9.57655  22
   0  43  -2 36.1250 8.36565  14
   0  43   2 44.1322 8.31479  14
   0  43   3 32.1536 16.4622  16
   0  43   3 16.6018 9.78030  22
   0  43   3 8.84958 10.5536  24
   0  43  -3 27.2025 10.5674  24
   0  43   3-9.00174 10.9051  26
   0  43  -3 24.4951 7.47323   7
   0  43  -3 6.19177 6.83839  14
   0  43   3 20.9576 6.65331  14
   0  43   4 69.3432 14.5985  22
   0  43  -4 107.900 12.5317   7
   0  43  -4 88.5153 14.6032  24
   0  43   4 70.8720 15.0030  24
   0  43   4 58.1014 15.3237  26
   0  43   4 75.0642 20.7542  16
   0  43  -4 74.4726 12.6868  14
   0  43   4 96.0883 12.2873  14
   0  43  -5 130.906 18.7032  14
   0  43  -5 155.901 18.4741   7
   0  43   5 99.2421 24.7355  16
   0  43   5 120.032 19.9806  24
   0  43  -5 139.705 20.0865  24
   0  43   5 121.131 21.4221  26
   0  43  -5 163.491 18.5092   3
   0  43   6 131.114 24.0977  16
   0  43  -6 132.255 15.7854   7
   0  43   6 127.541 18.4065  22
   0  43  -6 93.3847 16.8865  24
   0  43   6 101.884 17.2550  24
   0  43  -6 148.598 15.9579   3
   0  43   6 80.4259 18.5329  26
   0  43  -6 86.3811 18.3280  27
   0  43  -7 3.37809 6.26762   3
   0  43   7 1.49463 11.0743  22
   0  43  -7-0.44224 6.15758   7
   0  43  -7-6.64261 12.1843  27
   0  43   8 1.47414 10.5060  22
   0  43  -8 1.54125 6.87619   3
   0  43  -8 4.38916 6.09437   7
   0  43   8 19.9660 17.7741  16
   0  43  -8 24.1793 13.0967  27
   0  43   8 13.2928 13.1826  26
   0  43  -9 5.63033 12.9358  27
   0  43   9 5.17388 12.9269  26
   0  43   9-0.34544 10.5209  22
   0  43  -9 7.50016 5.72659   7
   0  43  -9-8.40145 6.61363   3
   0  43 -10 17.0134 12.9499  27
   0  43  10 21.4549 12.7717  26
   0  43 -10 9.28997 6.59317   3
   0  43  10 19.1370 9.98412  22
   0  43  11 3.27344 6.50736   9
   0  43  11 26.8303 11.5847  26
   0  43 -11 17.2645 12.3857  27
   0  43 -11 5.53523 5.57659   3
   0  43  11 9.56673 8.22171  22
   0  43  12 29.5072 6.67443   9
   0  43 -12 16.3601 11.5379  27
   0  43  12 6.53875 10.0920  26
   0  43 -12 22.3189 6.05082   3
   0  43  12 19.9669 6.92939  22
   0  44   0 69.0065 12.7274  24
   0  44   0 49.4109 12.6269  26
   0  44   0 67.9946 10.8913   7
   0  44   0 57.6130 11.3604  22
   0  44   0 75.8989 10.6565  14
   0  44   1 45.6439 16.5965  16
   0  44   1 26.5253 11.7370  24
   0  44   1 38.2879 11.9247  26
   0  44  -1 56.5165 8.93554   7
   0  44   1 44.7268 8.95400   7
   0  44  -1 45.2673 8.86619  14
   0  44   1 42.6794 8.58906  14
   0  44   1 39.5774 10.1855  22
   0  44  -1 43.3319 9.02739  22
   0  44   2 58.3656 11.3055  22
   0  44   2 52.5710 13.3736  26
   0  44   2 75.4371 18.0019  16
   0  44   2 32.6673 12.2330  24
   0  44  -2 42.9994 12.0075  24
   0  44   2 63.1974 9.44157  14
   0  44  -2 53.0494 9.71614  14
   0  44   3 64.1129 12.1064  22
   0  44   3 52.5637 12.6816  24
   0  44  -3 54.6151 12.6537  24
   0  44   3 34.2763 13.7406  26
   0  44   3 64.5163 17.5875  16
   0  44  -3 53.5591 10.0776  14
   0  44   3 67.9207 9.81303  14
   0  44   4 118.429 17.2142  22
   0  44  -4 139.296 15.2941   7
   0  44   4 87.8886 17.3754  24
   0  44  -4 89.8975 16.7837  24
   0  44   4 128.261 15.0357  14
   0  44  -4 99.9342 15.2031  14
   0  44   4 63.7622 17.8547  26
   0  44   4 115.030 22.0257  16
   0  44   5 70.1461 16.9223  26
   0  44  -5 89.3954 15.8006  24
   0  44   5 77.9947 15.7843  24
   0  44  -5 109.897 13.5560   7
   0  44   5 76.2248 21.6139  16
   0  44  -5 105.534 13.7013   3
   0  44  -5 82.7813 13.8742  14
   0  44   5 112.327 13.7632  14
   0  44   6 41.2880 14.9239  26
   0  44   6 70.8078 10.2476  14
   0  44  -6 72.9782 10.5910   3
   0  44   6 45.9880 12.1826  24
   0  44   6 47.3190 13.5799  22
   0  44  -6 56.3774 12.0691  24
   0  44   6 55.2159 19.2604  16
   0  44  -6 73.8579 10.3629   7
   0  44  -7 24.0041 7.38761   3
   0  44  -7 34.5323 7.15810   7
   0  44   7 13.4138 10.7555  22
   0  44  -7 25.3974 12.5221  27
   0  44  -8 0.25290 6.45171   3
   0  44  -8 11.8304 6.27728   7
   0  44   8 16.3868 11.1386  22
   0  44   8 1.31731 12.6314  26
   0  44  -8-5.41136 12.0106  27
   0  44   9 1.26660 12.8209  26
   0  44  -9 7.44646 12.7751  27
   0  44   9-4.40695 10.3806  22
   0  44  -9 9.87714 6.63675   3
   0  44  10-5.00744 12.4599  26
   0  44 -10 19.6059 12.3839  27
   0  44 -10 12.6760 6.48570   3
   0  44  10 18.9001 9.81063  22
   0  44  11 26.3420 6.93130   9
   0  44 -11-0.69995 12.1076  27
   0  44  11 5.88115 11.1257  26
   0  44 -11 15.2603 6.16521   3
   0  44  11 22.1624 8.44221  22
   0  44  12 1.23835 9.50664  26
   0  44 -12-0.45210 5.18087   3
   0  44  12 5.29465 5.41006   9
   0  45   0 3.46562 9.59453  24
   0  45   0 10.4814 9.92369  26
   0  45   0 0.49949 7.08043   7
   0  45   0 7.83861 7.85457  22
   0  45   0 2.13113 6.77663  14
   0  45   1 21.9412 11.2852  24
   0  45   1 25.2643 11.3752  26
   0  45   1 48.1198 8.47493   7
   0  45  -1 36.5656 8.38065   7
   0  45  -1 31.4161 8.53598  22
   0  45   1 28.8145 9.66098  22
   0  45  -1 36.6132 8.17193  14
   0  45   1 34.1148 8.31623  14
   0  45  -2 231.538 31.8836  24
   0  45   2 212.951 32.0572  24
   0  45   2 199.026 32.1134  26
   0  45   2 269.504 36.1155  16
   0  45   2 243.561 31.6811  22
   0  45  -2 288.952 31.0959  14
   0  45   2 281.744 31.0383  14
   0  45  -3 5.60453 10.4383  24
   0  45   3-6.03464 10.7221  24
   0  45   3 14.3804 6.86414  14
   0  45  -3 7.54731 6.77613  14
   0  45   3 24.6699 17.0242  16
   0  45   3 15.4632 11.3445  26
   0  45   3 7.28501 9.48551  22
   0  45   4 8.44709 11.0331  26
   0  45   4 14.4582 10.3150  22
   0  45   4 10.2700 10.7390  24
   0  45  -4 2.43141 9.84346  24
   0  45   4 9.26801 6.60192  14
   0  45  -4 4.29061 6.96472  14
   0  45  -4 0.24062 6.78755   7
   0  45   4-1.12128 16.7068  16
   0  45   5-1.66860 12.2667  26
   0  45  -5 16.4667 10.2229  24
   0  45   5 11.6981 10.5367  24
   0  45  -5 23.4907 7.14223   3
   0  45   5 27.9802 17.1703  16
   0  45   5 15.2253 6.71706  14
   0  45  -5 8.04201 6.95437   7
   0  45  -6 62.5488 13.3718  24
   0  45   6 34.9473 13.5246  24
   0  45  -6 112.074 12.2520   7
   0  45  -6 111.012 12.2727   3
   0  45   6 53.0247 20.6122  16
   0  45   6 38.2557 16.1243  26
   0  45   7 11.8307 11.3660  22
   0  45  -7 17.0225 6.90659   7
   0  45  -7 28.1026 7.41633   3
   0  45   8 0.43364 11.8664  26
   0  45   8 2.87257 10.9948  22
   0  45  -8 8.68210 6.49592   3
   0  45  -8 9.84404 6.21384   7
   0  45   9 21.0768 12.7064  26
   0  45  -9 0.93583 6.52966   3
   0  45   9 11.5992 10.1595  22
   0  45  10 13.6470 6.56510   9
   0  45  10 8.95997 12.0181  26
   0  45 -10-2.72934 5.89654   3
   0  45  10 12.0092 9.42291  22
   0  45  11 6.81269 6.09252   9
   0  45  11 28.3588 11.2226  26
   0  45  11 4.95762 7.96273  22
   0  45 -11 8.04334 5.70479   3
   0  45 -12 7.02987 5.01167   3
   0  45  12-2.78422 9.26151  26
   0  46   0 147.468 16.5317   7
   0  46   0 88.5136 17.5240  24
   0  46   0 127.494 16.2144  14
   0  46   0 103.031 16.4345  22
   0  46   0 111.571 17.6962  26
   0  46   1 0.70085 10.4396  26
   0  46   1 17.0884 10.5841  24
   0  46  -1 8.78789 6.74139  14
   0  46   1 11.3345 6.65711  14
   0  46   1 3.96774 8.38476  22
   0  46  -1-0.48450 7.19888  22
   0  46  -1 9.65281 7.32337   7
   0  46   1 15.1219 7.15700   7
   0  46   2-5.58083 10.9917  26
   0  46   2 7.17735 10.5583  24
   0  46  -2-0.35595 9.97415  24
   0  46  -2 8.36619 6.67630  14
   0  46   2 6.16284 7.04368  14
   0  46   2 14.1832 8.85603  22
   0  46   2 10.4015 13.9497  16
   0  46   3 27.2882 12.5683  26
   0  46  -3 37.0585 11.8261  24
   0  46   3 35.3897 11.9296  24
   0  46   3 44.1944 10.6521  22
   0  46   3 60.9050 18.0531  16
   0  46   3 47.1413 8.82930  14
   0  46  -3 37.4848 8.85009  14
   0  46   4 10.5494 12.3295  26
   0  46  -4 21.1059 7.85370  14
   0  46   4 27.2029 7.47554  14
   0  46  -4 48.2279 10.5113  24
   0  46   4 20.6344 10.7317  22
   0  46   4 6.45596 10.9752  24
   0  46   4 40.6875 16.7680  16
   0  46  -4 20.4793 7.48312   7
   0  46   5-2.51373 12.5138  26
   0  46   5 27.6297 7.24909  14
   0  46  -5 37.7123 7.56199   3
   0  46   5 21.9943 11.2920  22
   0  46   5 17.6440 10.8525  24
   0  46  -5 13.8790 10.3343  24
   0  46  -5 28.6507 7.26432   7
   0  46   5 24.5719 17.1021  16
   0  46   6 39.6934 18.5208  16
   0  46  -6 21.4673 11.0330  24
   0  46   6 40.2267 11.2666  24
   0  46  -6 64.7636 9.43404   7
   0  46   6 19.3165 14.0681  26
   0  46  -6 74.9615 9.60444   3
   0  46   7 7.68665 10.9501  22
   0  46  -7 5.27327 6.50814   7
   0  46  -7 1.25975 6.59250   3
   0  46   8-12.3334 12.9818  26
   0  46   8 13.0506 10.7593  22
   0  46  -8 15.3610 6.12612   7
   0  46  -8 8.76874 6.70002   3
   0  46   9 20.0789 12.7711  26
   0  46  -9 19.0094 6.88443   3
   0  46   9 13.2108 10.1800  22
   0  46  10 14.5457 6.52957   9
   0  46 -10 19.7396 6.16963   3
   0  46  10 21.7399 9.50810  22
   0  46  10 7.53844 12.3177  26
   0  46 -11 3.54398 5.38888   3
   0  46  11 17.5817 7.90039  22
   0  46  11 5.64503 10.6296  26
   0  46  12 1.94231 8.83429  26
   0  46 -12 7.81669 4.63232   3
   0  47   0-9.64931 7.26824   7
   0  47   0 16.5552 8.22678  22
   0  47   0-1.80476 9.83425  24
   0  47   0 8.97629 9.85466  26
   0  47   0-0.27652 7.01557  14
   0  47   1 49.3384 8.18284   7
   0  47  -1 37.8256 8.64120   7
   0  47  -1 21.1601 8.32825  22
   0  47   1 26.3562 9.34742  22
   0  47   1 29.7186 11.0653  24
   0  47   1 16.8875 11.5054  26
   0  47   1 34.8159 8.32572  14
   0  47  -1 26.5683 8.14282  14
   0  47   2 35.7652 16.2316  16
   0  47   2 15.2175 9.36188  22
   0  47  -2 5.42418 10.2211  24
   0  47   2 28.4472 11.0364  24
   0  47   2 13.0894 11.5172  26
   0  47  -2 19.2503 7.32983  14
   0  47   2 14.1112 7.02013  14
   0  47   3 51.6305 17.5139  16
   0  47   3 39.3116 11.8611  22
   0  47  -3 53.0607 12.5983  24
   0  47   3 39.8766 12.7330  24
   0  47   3 56.7740 13.8739  26
   0  47  -3 52.8705 9.69338  14
   0  47   3 60.8640 9.82782  14
   0  47  -4 22.7143 7.82372  14
   0  47   4 25.4477 7.57628  14
   0  47   4 34.1479 17.1177  16
   0  47   4 8.31699 11.2224  24
   0  47  -4 28.7661 10.4810  24
   0  47   4 14.9424 10.3552  22
   0  47   4 34.5509 13.1315  26
   0  47  -4 40.1905 8.17406   7
   0  47   5 13.1025 6.88238  14
   0  47   5 21.1449 10.6423  24
   0  47   5 18.4023 10.6343  22
   0  47  -5 9.85272 10.2445  24
   0  47  -5 7.84786 6.47779   3
   0  47   5 29.3339 18.2124  16
   0  47  -5 11.2751 6.98080   7
   0  47   5 8.77544 11.6464  26
   0  47  -6 27.8620 10.4725  24
   0  47   6 25.4613 10.4939  24
   0  47  -6 54.5730 8.60013   3
   0  47  -6 42.4821 8.07663   7
   0  47   6 39.1644 13.3675  26
   0  47   6 20.3914 17.7927  16
   0  47   7 8.66398 11.0302  22
   0  47  -7 16.8313 6.98731   3
   0  47  -7 16.1199 6.52545   7
   0  47   8 1.37832 9.66399  22
   0  47  -8 12.6918 6.13772   7
   0  47  -8 15.6453 6.83315   3
   0  47  -9 34.0071 7.44368   3
   0  47   9 23.1241 10.8124  22
   0  47   9 37.4444 12.7145  26
   0  47 -10 34.7217 6.84847   3
   0  47  10 23.2452 9.50008  22
   0  47  10 7.93631 12.0051  26
   0  47 -11 1.90518 5.15914   3
   0  47  11-9.53714 10.5185  26
   0  48   0 13.5374 7.77234   7
   0  48   0 23.0856 8.41125  22
   0  48   0 16.1209 10.6750  24
   0  48   0 11.7969 9.78563  26
   0  48   0 13.1930 7.20844  14
   0  48   1 24.4095 7.70260   7
   0  48  -1 29.7289 7.89617   7
   0  48   1 14.4000 9.04307  22
   0  48  -1 15.7898 7.70961  22
   0  48   1 22.4935 11.0379  26
   0  48  -1 20.1248 7.21854  14
   0  48   1 24.4504 7.60406  14
   0  48   1 5.51560 10.2813  24
   0  48   2 75.9433 13.1373  22
   0  48  -2 69.9726 14.1350  24
   0  48   2 69.8607 13.6655  24
   0  48  -2 71.4020 11.9360  14
   0  48   2 83.8679 11.8839  14
   0  48   2 68.3961 14.9245  26
   0  48  -3 33.9068 11.3378  24
   0  48   3 38.8060 11.9233  24
   0  48   3 18.1139 10.4397  22
   0  48   3 41.2720 12.6518  26
   0  48  -3 19.7051 8.06513  14
   0  48   3 37.8227 8.28974  14
   0  48   3 44.2124 17.9668  16
   0  48   4 41.9261 9.07195  14
   0  48  -4 56.1257 9.56631  14
   0  48   4 45.7034 18.8020  16
   0  48   4 44.1548 11.3981  22
   0  48  -4 44.2843 12.0688  24
   0  48   4 39.6158 12.5698  24
   0  48   4 20.7529 13.2843  26
   0  48  -4 57.6397 9.34290   7
   0  48   5 9.77266 6.61636  14
   0  48  -5 9.84013 10.3367  24
   0  48   5 7.25860 10.4280  24
   0  48   5 20.7808 10.5937  22
   0  48  -5 14.1059 6.57393   3
   0  48   5 23.4553 16.0797  16
   0  48   5 19.5755 12.8377  26
   0  48  -5 14.9109 7.06759   7
   0  48  -6 18.1622 7.15698   7
   0  48   6 37.1231 13.2977  26
   0  48  -6 19.9224 9.33568  24
   0  48   6 19.5562 9.51848  24
   0  48  -6 10.2254 6.86286   3
   0  48   7 0.35405 10.6539  22
   0  48  -7-3.89374 6.44637   3
   0  48  -7 13.9780 6.44611   7
   0  48   8-4.70093 9.77679  22
   0  48  -8 3.90573 6.43014   3
   0  48  -8 5.99725 5.82965   7
   0  48  -9 11.5390 6.19049   3
   0  48   9 1.80802 9.93151  22
   0  48   9 6.38812 12.3159  26
   0  48 -10 1.27292 5.71790   3
   0  48  10 9.83239 8.78520  22
   0  48  10 3.61639 11.3726  26
   0  48 -11 16.6042 5.74369   3
   0  48  11 23.1721 10.4402  26
   0  48  11 26.1076 7.75023  22
   0  49   0-4.29090 7.76708  22
   0  49   0-14.0918 11.1892  24
   0  49   0-4.84342 7.05484   7
   0  49   0 20.5731 9.87010  26
   0  49   0 3.40134 7.11511  14
   0  49   1 16.4568 8.86846  22
   0  49  -1 28.2691 7.88978  22
   0  49   1 22.4563 10.9873  26
   0  49  -1 14.0422 7.28335  14
   0  49   1 22.1260 7.85803  14
   0  49   1 20.8315 10.7376  24
   0  49  -1 24.2583 7.88877   7
   0  49  -2 29.1876 11.9371  24
   0  49   2 36.4590 10.2866  22
   0  49   2 24.7015 11.9882  26
   0  49   2 31.7003 11.3060  24
   0  49   2 37.4418 8.58374  14
   0  49  -2 34.6896 8.68218  14
   0  49   3 31.0137 17.7978  16
   0  49  -3 37.5944 9.32438  14
   0  49   3 52.5284 9.05457  14
   0  49   3 32.8697 12.4995  26
   0  49   3 45.8525 11.1586  22
   0  49  -3 43.2445 11.8285  24
   0  49   3 45.7050 12.6071  24
   0  49   4 11.4861 10.2254  22
   0  49  -4 12.8631 10.6132  24
   0  49   4 3.27125 10.7369  24
   0  49   4 4.56734 16.0177  16
   0  49   4 4.36807 6.71378  14
   0  49  -4 1.16964 7.39008  14
   0  49  -4 9.75677 6.32990   3
   0  49   4-9.70030 11.3556  26
   0  49  -4 10.9782 7.21683   7
   0  49   5 12.3572 13.0109  26
   0  49   5 15.3616 10.9575  22
   0  49  -5 23.2818 11.0383  24
   0  49   5 24.0167 10.9986  24
   0  49   5 55.6871 14.2893  30
   0  49  -5 43.4420 7.97657   3
   0  49  -5 47.5431 8.28015   7
   0  49   5 29.7759 7.70485  14
   0  49   5 24.5093 17.4372  16
   0  49  -6 10.0534 6.61530   3
   0  49   6 20.3251 12.6043  26
   0  49  -6 13.4490 6.82834   7
   0  49   7-8.20153 12.4932  26
   0  49   7-1.03902 10.4110  22
   0  49  -7 4.74284 6.44780   3
   0  49  -7-2.96040 6.33970   7
   0  49   8 13.6848 9.92558  22
   0  49  -8 14.4120 6.24916   3
   0  49  -8 6.02022 5.86117   7
   0  49   9 12.3025 12.2961  26
   0  49   9 1.15895 9.53340  22
   0  49  -9-0.60101 5.83551   3
   0  49  10-8.41291 10.8927  26
   0  49  10 16.7770 8.48111  22
   0  49 -10 1.71522 5.41245   3
   0  49  11-3.45319 9.43003  26
   0  49 -11 5.22581 4.82421   3
   0  49  11 0.88891 6.86336  22
   0  50   0 31.7630 9.01259  22
   0  50   0 34.4755 8.76493   7
   0  50   0 25.0315 12.0150  24
   0  50   0 34.2507 8.55248  14
   0  50   0 35.4261 10.7227  26
   0  50   1 30.3407 12.3990  24
   0  50   1 41.1339 10.0774  22
   0  50  -1 48.4201 9.24242  14
   0  50   1 36.3136 8.97052  14
   0  50  -1 60.5878 9.72544   7
   0  50   1 36.4050 11.9848  26
   0  50   2 62.5632 15.2210  26
   0  50  -2 82.8095 12.5708  14
   0  50   2 103.922 12.3829  14
   0  50   2 78.5486 13.4888  22
   0  50   2 49.1384 14.9756  24
   0  50  -2 75.0248 15.3162  24
   0  50   3 11.6763 12.0122  26
   0  50  -3 31.5459 11.2923  24
   0  50   3 26.0432 11.8245  24
   0  50   3 12.8578 10.2513  22
   0  50   3 48.5484 8.41932  14
   0  50  -3 26.8370 8.34539  14
   0  50  -4-0.87395 6.99530  14
   0  50   4-1.26712 6.41533  14
   0  50  -4 1.24379 6.37387   3
   0  50   4-12.7329 10.0662  22
   0  50   4-4.70461 10.3151  24
   0  50  -4 5.34064 10.9119  24
   0  50   4 9.18690 11.7747  26
   0  50   4 6.81763 15.4764  16
   0  50  -4 13.4565 7.23687   7
   0  50   5 25.8053 10.9286  22
   0  50  -5 16.0198 10.5373  24
   0  50   5 14.9183 10.5224  24
   0  50  -5 36.0653 7.86185   7
   0  50  -5 33.2711 7.63131   3
   0  50   5 28.5833 7.32323  14
   0  50   5 26.8582 12.4492  26
   0  50   6 18.3357 14.3207  26
   0  50   6 33.3713 15.4593  30
   0  50  -6 83.4144 10.8549   3
   0  50  -6 86.5383 11.0737   7
   0  50  -7 15.4161 6.55552   3
   0  50  -7 24.8004 6.91747   7
   0  50   7 14.0004 12.6582  26
   0  50   7 24.9239 10.4555  22
   0  50  -8 7.27169 5.64892   7
   0  50  -8-1.91729 5.67535   3
   0  50   8 8.80061 9.92317  22
   0  50  -9 9.32973 5.93834   3
   0  50   9 19.3365 11.7532  26
   0  50   9-0.27731 9.12723  22
   0  50 -10 3.38687 5.11457   3
   0  50  10 7.37638 10.7987  26
   0  50  10 8.61123 8.37628  22
   0  50 -11 5.19600 4.67062   3
   0  50  11 8.44503 9.43771  26
   0  51   0-4.48302 7.82784  22
   0  51   0-4.09610 7.75642   7
   0  51   0 9.42892 6.89960  14
   0  51   0-1.50062 11.0710  24
   0  51  -1 44.4058 9.78854   7
   0  51   1 47.1866 12.3634  26
   0  51  -1 45.3637 9.44869  14
   0  51   1 62.1446 9.81853  14
   0  51   1 33.6941 10.3415  22
   0  51   1 40.2246 12.7309  24
   0  51  -2 16.4470 7.65152   7
   0  51   2-0.73353 11.1961  26
   0  51  -2 14.8578 10.7718  24
   0  51   2 7.57479 9.30114  22
   0  51   2 1.50141 11.3508  24
   0  51   2 12.0669 7.04828  14
   0  51  -2 3.19582 7.34139  14
   0  51   3 11.5037 11.8203  26
   0  51  -3 25.8884 8.28684  14
   0  51   3 30.6413 7.82269  14
   0  51   3 22.2704 11.0056  24
   0  51  -3 31.8245 11.7691  24
   0  51   3 21.3089 10.1400  22
   0  51   4 32.3745 11.3002  22
   0  51   4 26.5530 11.5866  24
   0  51  -4 10.2342 11.6593  24
   0  51  -4 55.6081 8.68480   7
   0  51   4 5.12607 12.6330  26
   0  51   4 36.5716 8.30831  14
   0  51  -4 66.0104 8.44083   3
   0  51   5 1.99946 10.1230  24
   0  51   5 13.8603 10.5068  22
   0  51  -5 5.91086 9.54850  24
   0  51   5 30.6848 11.6636  26
   0  51  -5 7.27856 6.56497   3
   0  51   5 10.0025 6.42603  14
   0  51  -5 17.0057 7.08923   7
   0  51  -6 9.06171 6.16551   7
   0  51   6-4.36439 11.9820  26
   0  51  -6-4.22996 6.17653   3
   0  51   7-2.28321 12.4800  30
   0  51  -7 16.4466 6.65941   3
   0  51  -7 22.9263 6.57369   7
   0  51   7 12.7647 11.7331  26
   0  51   7 5.22527 9.93246  22
   0  51  -8 6.75505 5.92802   3
   0  51  -8 13.8177 5.70913   7
   0  51   8 10.5798 10.0168  22
   0  51   9-11.0766 10.9623  30
   0  51   9 3.29223 10.9368  26
   0  51   9 10.5461 9.22247  22
   0  51  -9 15.3054 5.70829   3
   0  51  10-3.04087 10.1711  26
   0  51 -10-2.25585 5.08000   3
   0  51  10 9.15133 7.92639  22
   0  51 -11-0.57779 4.27676   3
   0  52   0 61.5595 11.0374  14
   0  52   0 62.2066 13.6741  24
   0  52   0 70.1575 11.4839  22
   0  52   1 18.0003 10.6231  26
   0  52  -1 16.4150 7.64754  14
   0  52   1 21.5495 7.54110  14
   0  52   1 5.06577 8.53847  22
   0  52   1 7.50619 11.3326  24
   0  52  -1 31.9911 7.94747   7
   0  52   2 2.15395 10.6117  26
   0  52  -2-8.38609 7.35047  14
   0  52   2 2.44603 7.00629  14
   0  52  -2 26.6466 10.5795  24
   0  52   2 4.48897 9.09174  22
   0  52   2 4.49071 10.7998  24
   0  52  -2-5.04063 7.57825   7
   0  52   3 46.5637 12.4840  26
   0  52  -3 46.4716 9.10802  14
   0  52   3 41.2940 8.54592  14
   0  52   3 23.8327 10.5689  22
   0  52  -3 30.4714 11.7870  24
   0  52   3 30.1988 11.9221  24
   0  52  -4 15.6614 9.97540  24
   0  52   4 2.92144 9.68835  22
   0  52   4 10.9697 10.6624  24
   0  52   4 4.62613 11.7693  26
   0  52  -4 9.72525 6.49636   3
   0  52   4 1.45648 6.57857  14
   0  52  -4 12.7881 7.23855   7
   0  52   5 6.51574 10.0379  24
   0  52  -5 12.2096 9.98112  24
   0  52   5 6.27089 9.61003  22
   0  52   5 15.1110 6.26860  14
   0  52  -5 12.1070 6.68893   3
   0  52  -5 22.1245 6.66971   7
   0  52   5 5.45636 11.6081  26
   0  52  -6 31.0109 6.83171   3
   0  52   6 10.4192 12.5706  26
   0  52  -6 20.5242 7.19435   7
   0  52   7-8.92879 11.5333  26
   0  52  -7 1.75455 6.08776   7
   0  52  -7 3.86470 6.07970   3
   0  52   8 25.1348 10.5133  22
   0  52  -8 28.0542 6.64416   3
   0  52   9 3.49732 8.93343  22
   0  52  -9 6.45598 5.45770   3
   0  52  10 1.55006 9.93007  26
   0  52 -10-3.06405 4.90820   3
   0  52  10-2.38371 7.49668  22
   0  52 -11 6.66345 4.12381   3
   0  53   0 4.47480 11.3441  24
   0  53   0 3.28565 7.70886  22
   0  53   0-5.64898 6.83277  14
   0  53   1 20.4344 8.57196  22
   0  53   1 11.8956 6.96278  14
   0  53  -1 9.42453 7.28110  14
   0  53   1 3.35933 10.2457  24
   0  53  -1 5.66864 7.86023   7
   0  53   2 1.60446 6.97969  14
   0  53  -2 2.29333 7.11266  14
   0  53   2-6.67863 10.3591  24
   0  53   2 4.10879 8.75740  22
   0  53  -2-9.16684 10.8884  24
   0  53  -2 7.39090 7.40503   7
   0  53   2 16.8263 10.9475  26
   0  53   3 11.3810 11.4200  26
   0  53  -3 18.2438 7.78790  14
   0  53   3 16.0110 7.13740  14
   0  53   3 10.7480 9.56943  22
   0  53  -3 14.3249 10.3447  24
   0  53   3 14.1885 11.3151  24
   0  53  -4 14.3442 10.6731  24
   0  53   4-3.82037 10.2724  24
   0  53   4 14.5744 9.89209  22
   0  53   4 6.57726 6.31599  14
   0  53   4 0.37631 11.1080  26
   0  53  -4 4.53225 6.27767   3
   0  53  -4 11.1688 7.25711   7
   0  53   5 1.60567 10.0728  22
   0  53   5 7.52231 5.76752  14
   0  53  -5 4.85479 6.40291   3
   0  53  -5 8.44613 6.80004   7
   0  53   5 5.66144 11.2576  26
   0  53   6 8.87527 9.54372  22
   0  53  -6 5.08710 6.28993   3
   0  53   6 20.8153 12.0149  26
   0  53  -6-1.89367 6.28372   7
   0  53   7 1.78705 11.6409  26
   0  53  -7 17.3032 6.25482   7
   0  53  -7 5.54641 6.21010   3
   0  53   8-4.29946 11.4464  26
   0  53   8 8.80436 9.56024  22
   0  53  -8 11.6216 5.67201   3
   0  53   9 13.1658 8.72963  22
   0  53  -9 6.51371 5.19704   3
   0  53  10 14.5410 9.64174  26
   0  53 -10 6.66879 4.82588   3
   0  53  10 15.8095 7.52568  22
   0  53 -11 6.00638 3.75702   3
   0  54   0 15.0496 7.59286  14
   0  54   0-0.73793 10.9158  24
   0  54   1 8.43867 7.23225  14
   0  54  -1 14.0992 7.45866  14
   0  54   1 5.90571 11.2286  24
   0  54   1 22.3056 8.67015  22
   0  54   2 8.59672 8.65746  22
   0  54   2 9.68896 6.99436  14
   0  54  -2 3.38973 7.16168  14
   0  54   2 9.47007 10.4336  26
   0  54  -2-11.2111 10.9249  24
   0  54   2 1.83119 10.9051  24
   0  54  -2-0.78328 7.38508   7
   0  54   3 3.54897 10.8422  26
   0  54  -3 7.28366 7.48565  14
   0  54   3 9.62095 6.45483  14
   0  54   3 14.3767 9.26412  22
   0  54   3-3.21645 10.0580  24
   0  54  -3 15.1157 10.9537  24
   0  54  -4 2.99849 9.73902  24
   0  54   4-3.38919 10.4621  24
   0  54   4-1.54040 9.08645  22
   0  54   4 15.5897 6.57204  14
   0  54   4 15.9874 11.4008  26
   0  54  -4 14.2282 6.46891   3
   0  54  -4 16.7090 6.81117   7
   0  54   5 1.55175 9.47747  22
   0  54   5 19.5827 6.20871  14
   0  54  -5 11.9122 5.97534   3
   0  54   5 11.6224 11.2267  26
   0  54  -5 5.79945 6.82345   7
   0  54   6 4.26364 9.85424  22
   0  54  -6 4.07964 6.37904   7
   0  54  -6 6.80080 6.06287   3
   0  54   7 2.03881 11.2035  26
   0  54  -7 0.78215 5.38519   3
   0  54  -7 0.18029 5.75315   7
   0  54   8 6.57542 10.8355  26
   0  54  -8-0.87251 5.55527   3
   0  54   8-0.26015 9.18518  22
   0  54  -9 9.29784 5.09262   3
   0  54   9-3.30118 7.93245  22
   0  54 -10 23.7969 5.24582   3
   0  55   0 4.36082 10.6250  24
   0  55   0 0.81918 6.93531  14
   0  55   1 17.4399 10.7111  24
   0  55   1 13.7614 8.05192  22
   0  55   1 21.5359 7.60138  14
   0  55  -1 12.7226 6.96529  14
   0  55   2 22.4828 8.69242  22
   0  55   2 7.13194 6.74296  14
   0  55  -2 4.70791 7.13455  14
   0  55  -2 10.8047 7.82318   7
   0  55   2 2.87568 9.81103  24
   0  55  -2 13.1218 10.6917  24
   0  55   3 1.15974 8.84594  22
   0  55   3 0.23808 6.56042  14
   0  55   3 17.4442 10.9240  26
   0  55  -3 5.12436 6.09950   3
   0  55   3-10.1307 10.8849  24
   0  55  -3-2.40311 9.81952  24
   0  55   4-0.98661 9.83647  24
   0  55  -4 8.07762 10.0436  24
   0  55   4 8.62472 9.26861  22
   0  55   4 2.37063 6.11158  14
   0  55  -4-0.22654 6.06445   3
   0  55  -4 4.43347 6.83895   7
   0  55   4 5.22687 11.1805  26
   0  55   5 5.37746 9.61269  22
   0  55  -5 9.96680 5.98557   3
   0  55   5 4.18601 11.3205  26
   0  55  -5-4.11723 6.51156   7
   0  55   6-13.6014 11.0159  26
   0  55   6 6.99540 9.65517  22
   0  55  -6-0.78619 6.15084   7
   0  55  -6 1.01572 5.49021   3
   0  55  -7 0.85765 5.60102   7
   0  55  -7 4.65078 5.77659   3
   0  55   8 8.79253 10.6848  26
   0  55  -8 13.2301 5.43241   3
   0  55   8 7.10392 8.65697  22
   0  55  -9 5.45817 4.92060   3
   0  55   9 13.0786 7.95583  22
   0  55 -10 3.25305 4.16887   3
   0  56   0 25.8135 7.73395  14
   0  56   0 23.1309 11.1487  24
   0  56   1 7.48989 6.85179  14
   0  56  -1 0.80960 7.15072  14
   0  56   1 5.33371 10.8177  24
   0  56   2 3.93129 6.36885  14
   0  56  -2 14.3004 7.07467  14
   0  56  -2-0.34601 10.4447  24
   0  56   2 7.02092 10.7610  24
   0  56   2 9.07755 8.47751  22
   0  56   3-5.01984 8.58830  22
   0  56   3 0.22794 6.28255  14
   0  56   3 2.92946 10.4813  26
   0  56  -3 3.16967 5.76581   3
   0  56   3-3.73401 10.2134  24
   0  56  -3-17.6618 10.4082  24
   0  56   4 13.1273 9.37123  22
   0  56   4 15.2727 6.33293  14
   0  56  -4 19.6946 6.50132   3
   0  56  -4 21.7579 7.39454   7
   0  56   4 0.66631 10.6772  26
   0  56   5 5.42391 9.40898  22
   0  56  -5-4.57026 5.86044   3
   0  56   5 11.2596 10.8773  26
   0  56  -5-1.04570 6.41120   7
   0  56   6 6.10363 11.1967  26
   0  56   6 4.70832 9.03028  22
   0  56  -6 15.3284 5.71086   3
   0  56  -6 14.4811 6.08212   7
   0  56   7-21.4778 10.6718  26
   0  56  -7 6.65339 5.75281   3
   0  56   8-13.3383 10.3813  26
   0  56  -8 3.94826 5.06378   3
   0  56   8-9.15657 8.57181  22
   0  56  -9 18.1984 5.06075   3
   0  56   9 11.6647 7.65107  22
   0  56 -10 2.96392 3.82256   3
   0  57   0-7.62740 10.7093  24
   0  57   0 4.11805 6.54152  14
   0  57   1 3.46219 9.87601  24
   0  57  -1-3.13841 7.19345  14
   0  57   1 13.2008 6.85301  14
   0  57   2 1.02240 9.94088  24
   0  57  -2-8.05325 10.7773  24
   0  57   2-4.33903 7.95148  22
   0  57   2 10.3614 6.61289  14
   0  57  -2 2.61308 7.15077  14
   0  57   3 13.8739 8.58777  22
   0  57   3 14.2783 6.46710  14
   0  57  -3-0.32156 10.0054  24
   0  57   3-2.95153 10.6001  24
   0  57  -3 11.6131 6.12375   3
   0  57   4 3.77368 10.5856  26
   0  57   4 27.5698 6.49075  14
   0  57   4 12.8067 9.26661  22
   0  57  -4 26.9456 6.79697   3
   0  57   5 8.67534 8.99234  22
   0  57  -5 6.76177 5.65053   3
   0  57   5 15.2858 10.7655  26
   0  57   6 3.31303 10.4436  26
   0  57   6 17.8109 9.10861  22
   0  57  -6 22.5527 5.95276   3
   0  57   7-2.25207 10.3236  26
   0  57  -7 1.30991 5.13866   3
   0  57   8 3.50763 9.79513  26
   0  57  -8 1.82740 4.87079   3
   0  57   8 8.91936 8.08038  22
   0  57  -9 13.0870 4.65438   3
   0  57 -10 10.9284 3.58615   3
   0  58   0 5.70770 9.99682  24
   0  58   0 19.5413 6.75447  14
   0  58   1 2.34552 10.3755  24
   0  58   1 2.61965 6.38782  14
   0  58  -1-3.52292 6.64968  14
   0  58  -2 0.32350 9.72405  24
   0  58   2 15.1312 10.4979  24
   0  58   2 9.17486 6.36432  14
   0  58   3 10.7653 5.98280  14
   0  58  -3 3.99950 5.90958   3
   0  58   3 3.54138 8.27341  22
   0  58   4-4.91410 5.31585  14
   0  58   4-5.15942 8.29987  22
   0  58  -4 0.20098 5.66692   3
   0  58   5-7.17073 8.75260  22
   0  58  -5 8.85654 5.27649   3
   0  58   5 4.38745 10.1145  26
   0  58   6 2.52979 10.1934  26
   0  58   6-2.45584 8.31051  22
   0  58  -6 5.85359 5.48524   3
   0  58   7 16.0933 10.0962  26
   0  58   7-1.35421 8.06410  22
   0  58  -7 4.73512 5.15420   3
   0  58  -8 8.09508 4.71583   3
   0  58   8 18.3070 9.32788  26
   0  58  -9 2.70917 4.01140   3
   0  59   0-5.81819 10.3402  24
   0  59   0-3.77298 6.54846  14
   0  59   1 7.73706 10.3224  24
   0  59  -1-4.08666 6.50988  14
   0  59   1 9.49281 6.38414  14
   0  59   2 4.10270 10.0638  24
   0  59  -2 4.33962 9.89997  24
   0  59  -2 8.73549 6.05185   3
   0  59   2 13.4715 6.20087  14
   0  59   3-1.51025 5.70311  14
   0  59   3 0.71445 7.96956  22
   0  59  -3 3.01901 5.69307   3
   0  59   4-0.24226 8.27296  22
   0  59  -4 0.76517 5.70247   3
   0  59   5 5.51262 7.99830  22
   0  59  -5 7.83950 5.64681   3
   0  59   5 5.40586 9.76156  26
   0  59   6-5.94621 9.52335  26
   0  59   6 1.60070 8.30667  22
   0  59  -6 4.03231 5.20485   3
   0  59   7-8.31194 9.30768  26
   0  59  -7 8.72053 4.88462   3
   0  59   7 1.87493 8.07915  22
   0  59  -8 3.49420 4.37198   3
   0  59  -9-1.13793 3.48050   3
   0  60   0 4.01116 6.35223  14
   0  60   0 11.7535 10.0497  24
   0  60   1 6.37412 6.24324  14
   0  60   2 0.58829 5.75699  14
   0  60  -2-2.97244 5.48839   3
   0  60   3 6.75165 5.33001  14
   0  60  -3 9.35149 5.85369   3
   0  60  -4 16.5814 5.94811   3
   0  60   4 16.2646 8.16346  22
   0  60   5 3.78352 7.84777  22
   0  60  -5-0.66607 5.43027   3
   0  60   6 15.9635 9.36502  26
   0  60   6-2.32356 7.91150  22
   0  60  -6 7.01199 4.94679   3
   0  60   7 8.56844 7.57762  22
   0  60  -7 9.91987 4.86145   3
   0  60  -8 0.41595 3.93553   3
   0  60  -9 0.36870 3.00153   3
   0  61   0 2.08677 6.33636  14
   0  61   1-5.53305 5.92834  14
   0  61  -2 18.0212 6.13310   3
   0  61   2 12.6270 5.97567  14
   0  61  -3 3.95884 5.26071   3
   0  61   3 7.64759 5.20718  14
   0  61   4 3.12350 7.49478  22
   0  61  -4 6.93976 5.41738   3
   0  61   5-2.04772 7.57555  22
   0  61  -5 7.44589 5.25929   3
   0  61   6 1.35000 7.34230  22
   0  61  -6 13.8772 4.98236   3
   0  61  -7 4.07450 4.33851   3
   0  61  -8-4.07847 3.80587   3
   0  62  -1 5.43272 5.56964   3
   0  62  -2 10.9258 5.60782   3
   0  62   2-0.81713 5.14447  14
   0  62  -3 9.41191 5.63803   3
   0  62   3 12.6553 5.05924  14
   0  62  -4 12.4014 5.45171   3
   0  62   5 8.92252 7.22654  22
   0  62  -5 5.84238 4.95960   3
   0  62  -6 5.87924 4.64442   3
   0  62  -7 12.3770 4.26961   3
   0  62  -8 3.75405 3.32519   3
   0  63  -1-3.72113 5.50575   3
   0  63  -2 4.60028 5.31525   3
   0  63  -3 12.8012 5.41350   3
   0  63  -4 8.69101 5.07134   3
   0  63  -5 8.84583 4.81505   3
   0  63  -6-0.78213 4.19696   3
   0  63  -7 4.29845 3.83077   3
   0  64  -1 7.99403 5.35475   3
   0  64  -2 1.36548 5.04383   3
   0  64  -3 11.0165 5.04915   3
   0  64  -4 6.05213 4.76892   3
   0  64  -5 4.92019 4.37316   3
   0  64  -6 4.32588 3.93826   3
   0  64  -7 2.92171 3.11830   3
   0  65   0-5.37699 5.05969   3
   0  65  -1 3.01881 4.77047   3
   0  65  -2 8.99218 5.08734   3
   0  65  -3 5.20366 4.71982   3
   0  65  -4 4.97276 4.47577   3
   0  65  -5 8.34893 4.28646   3
   0  65  -6 2.35011 3.57594   3
   0  66   0-5.40576 4.82749   3
   0  66  -1 1.81958 4.66968   3
   0  66  -2 4.24532 4.58268   3
   0  66  -3 3.84572 4.34976   3
   0  66  -4 7.32125 4.17142   3
   0  66  -5 1.59744 3.60042   3
   0  66  -6 9.95350 3.32209   3
   0  67   0 4.47678 4.45941   3
   0  67   1 1.97206 4.28437   3
   0  67  -1 0.46334 4.31439   3
   0  67  -2-0.77608 4.19955   3
   0  67  -3 5.52628 4.02533   3
   0  67  -4 7.01837 3.81527   3
   0  67  -5-2.78145 3.02955   3
   0  68   0-0.10312 3.93764   3
   0  68  -1 6.58002 4.06712   3
   0  68   1 6.18321 4.06970   3
   0  68  -2 1.15371 3.90570   3
   0  68   2-5.09700 3.83592   3
   0  68   3 0.96179 3.64668   3
   0  68  -3-3.05400 3.59259   3
   0  68  -4-0.07414 3.05330   3
   0  69   0-2.89588 3.54566   3
   0  69  -1 6.26411 3.59305   3
   0  69   1 3.26280 3.59244   3
   0  69   2 5.63245 3.56162   3
   0  69  -2 1.84931 3.52670   3
   0  69   3 2.20504 3.13150   3
   0  69  -3-1.84174 3.14640   3
   0  70   0 17.4923 3.77496   3
   0  70   1 4.01294 2.92538   3
   0  70  -1 1.51738 2.85960   3
  -1 -69   1 3.81504 4.37901  15
   1 -69  -1-0.40238 4.27086  15
   1 -69   0-2.32136 4.24803  15
  -1 -69   0 9.32326 4.74286  15
   1 -69   1-1.21393 3.83901  15
  -1 -69  -1-0.71350 3.88180  15
  -1 -68   2 3.01154 4.61984  15
   1 -68  -2 2.38736 4.43049  15
   1 -68  -1 0.48916 4.93485  15
  -1 -68   1-2.74475 4.70871  15
  -1 -68   0 6.93721 5.04897  15
   1 -68   0-6.72408 4.95195  15
   1 -68   1 8.35004 4.77259  15
  -1 -68  -1-6.30065 4.98036  15
  -1 -68  -2-0.21907 4.41572  15
   1 -68   2 4.70486 4.49974  15
  -1 -67   3 6.02259 4.43724  15
   1 -67  -2 1.16775 4.80099  15
  -1 -67   2-3.84506 5.12698  15
  -1 -67   1-0.14518 5.47446  15
   1 -67  -1-3.85552 5.33025  15
  -1 -67   0 7.87935 5.65980  15
   1 -67   0 17.5225 5.88344  15
  -1 -67  -1-3.30871 4.84747  15
   1 -67   1 4.30020 5.28973  15
   1 -67   2-7.43852 5.07713  15
  -1 -67  -2-3.00334 5.17542  15
   1 -67   3 1.50358 4.19564  15
  -1 -66   4 3.24815 3.63868  15
  -1 -66   3 5.60931 5.15305  15
   1 -66  -2 5.68074 5.16314  20
   1 -66  -2-6.44648 5.50214  15
  -1 -66   2 1.22058 5.26948  15
  -1 -66   1 0.62248 8.10046  25
  -1 -66   1 7.58131 6.07418  15
  -1 -66   0-1.05773 8.12982  25
  -1 -66   0 3.69924 5.90853  15
   1 -66   0 6.51639 5.58226  15
  -1 -66  -1-3.13356 8.16874  25
   1 -66   1 3.91900 5.59717  15
   1 -66   2 0.60274 5.50552  15
  -1 -66  -2 1.95590 5.13410  15
   1 -66   3 7.18965 4.76522  15
   1 -66   4 2.62354 3.73636  15
  -1 -65   4 7.49826 4.59383  15
   1 -65  -3 0.15454 5.24632  20
  -1 -65   3 5.57333 8.06509  25
   1 -65  -3-7.40401 5.36949  15
  -1 -65   3 1.05133 5.12885  15
  -1 -65   2 9.09871 8.35910  25
   1 -65  -2 2.20281 5.52307  15
  -1 -65   2-3.60789 5.71902  15
  -1 -65   1 13.4480 9.02023  25
  -1 -65   1 3.12322 6.17288  15
   1 -65   0 10.0166 7.04390  25
  -1 -65   0 5.41570 8.75221  25
  -1 -65   0 7.10713 6.06817  15
   1 -65   0 6.71476 5.97508  15
  -1 -65  -1-1.16844 8.97218  25
   1 -65   1 8.22469 6.14147  15
  -1 -65  -2 10.8082 8.60549  25
   1 -65   2 13.9671 5.92448  15
  -1 -65  -2 2.88199 5.70140  15
  -1 -65  -3 18.5885 8.27414  25
  -1 -65  -3 5.34407 5.40045  15
   1 -65   3 8.15883 5.26165  15
   1 -65   4 4.03600 4.21656  15
  -1 -64   5 4.05223 3.41241  15
   1 -64  -4 6.77503 5.64535  20
  -1 -64   4 8.54834 8.04380  25
  -1 -64   4 5.20660 4.88386  15
   1 -64  -3 15.7866 6.09822  20
   1 -64  -3 7.13955 7.27617  25
  -1 -64   3 10.3538 8.64452  25
  -1 -64   3 0.67627 5.58527  15
   1 -64  -3 8.04002 5.61729  15
   1 -64  -2 0.82935 7.63705  25
  -1 -64   2 2.94674 8.86055  25
   1 -64  -2 16.9620 6.13505  15
  -1 -64   2 3.99776 6.39210  15
  -1 -64   1 15.3348 9.39747  25
   1 -64  -1 6.23271 7.85971  25
  -1 -64   1 3.03251 6.22347  15
  -1 -64   0 0.25926 9.57246  25
   1 -64   0-0.43452 8.01182  25
  -1 -64   0-1.84772 6.55333  15
   1 -64   0 0.41113 6.37688  15
   1 -64   1 0.42605 7.63443  25
  -1 -64  -1-9.28156 9.34847  25
   1 -64   1 0.20194 6.13532  15
   1 -64   2 5.27638 7.91757  25
  -1 -64  -2-0.49906 9.23746  25
  -1 -64  -2 9.76753 6.20417  15
   1 -64   2 10.6141 6.24349  15
  -1 -64  -3 4.70136 8.56482  25
   1 -64   3-3.52070 5.55064  15
  -1 -64  -3 5.35571 5.73263  15
  -1 -64  -4-3.00247 8.04457  25
   1 -64   4 5.27742 4.75505  15
   1 -64   5 2.39079 3.30323  15
   1 -63  -5 7.83688 5.12298  20
  -1 -63   5 17.8664 8.33439  25
  -1 -63   5 6.01988 4.31151  15
   1 -63  -4 7.51311 5.74646  20
   1 -63  -4 5.89883 7.62498  25
  -1 -63   4-0.46279 8.82280  25
  -1 -63   4 1.71299 5.18875  15
   1 -63  -3 1.88081 6.11557  20
   1 -63  -3 17.3128 8.17605  25
  -1 -63   3 8.32092 9.08820  25
  -1 -63   3 4.67731 6.05600  15
   1 -63  -3-6.14572 5.67255  15
   1 -63  -2 6.22137 8.02926  25
  -1 -63   2 13.3778 9.76971  25
  -1 -63   2 4.16474 6.31808  15
   1 -63  -2-7.24461 6.21009  15
  -1 -63   1 12.2147 9.73827  25
   1 -63  -1 6.91355 8.61724  25
  -1 -63   1 4.40015 6.69242  15
   1 -63   0 4.57181 8.47293  25
  -1 -63   0 11.0034 9.99136  25
  -1 -63   0 2.45375 6.45937  15
  -1 -63  -1 14.8532 10.1685  25
   1 -63   1 13.7027 8.65161  25
  -1 -63  -2 11.4702 9.55710  25
   1 -63   2 2.49034 8.04442  25
  -1 -63  -2 3.08446 6.12313  15
  -1 -63  -3 4.07240 5.55398  20
  -1 -63  -3 10.8814 9.35562  25
   1 -63   3 2.74268 8.12118  25
   1 -63   3 4.66058 5.84102  15
  -1 -63  -3 10.1965 6.18437  15
  -1 -63  -4-0.23876 8.91558  25
   1 -63   4 11.5892 6.90872  25
   1 -63   4 2.31515 5.28494  15
  -1 -63  -5 9.77834 8.34452  25
   1 -63   5 0.87973 3.85686  15
  -1 -62   6-9.40969 7.87832  25
   1 -62  -5 7.24468 5.80078  20
   1 -62  -5 5.47027 7.24388  25
  -1 -62   5-1.36214 8.55926  25
  -1 -62   5 3.79286 4.44833  15
   1 -62  -4 12.5282 6.31925  20
  -1 -62   4 21.8054 9.38508  25
   1 -62  -4 5.06447 7.89448  25
  -1 -62   4 3.99115 5.90281  15
   1 -62  -3 4.69218 6.41088  20
  -1 -62   3 12.6148 9.56148  25
   1 -62  -3 12.7006 8.50646  25
  -1 -62   3-4.70362 6.02331  15
   1 -62  -3-5.52007 6.25381  15
  -1 -62   2-3.76487 9.70071  25
   1 -62  -2-7.59440 9.02475  25
  -1 -62   2 11.2749 6.63134  15
   1 -62  -1 10.9542 9.19259  25
  -1 -62   1 9.58718 9.88338  25
  -1 -62   1 13.2794 7.11240  15
  -1 -62   0-11.5618 10.2466  25
   1 -62   0 1.83402 8.98155  25
  -1 -62   0-3.36263 7.10190  15
   1 -62   1 5.42698 8.83314  25
  -1 -62  -1-8.77498 10.2117  25
  -1 -62  -2-12.0947 10.0400  25
   1 -62   2 17.6602 8.88790  25
  -1 -62  -2 1.11375 6.41145  15
  -1 -62  -3 16.6613 9.95912  25
   1 -62   3 9.11203 8.29171  25
   1 -62   3-1.43257 6.25027  15
  -1 -62  -3 7.30039 6.31955  15
  -1 -62  -4 3.93818 9.37088  25
   1 -62   4 4.47338 8.01086  25
   1 -62   4 6.73411 5.63018  15
  -1 -62  -5-5.18382 8.55430  25
   1 -62   5 6.46998 4.49934  15
  -1 -62  -6 6.94900 8.06662  25
   1 -61  -6 5.35689 5.26560  20
  -1 -61   6 3.26817 8.44049  25
   1 -61  -5 16.2659 6.43716  20
   1 -61  -5 12.6620 8.23517  25
  -1 -61   5 16.4112 9.56947  25
  -1 -61   5 13.8317 5.43502  15
   1 -61  -4 4.05255 6.53339  20
   1 -61  -4 4.37286 8.41899  25
   1 -61  -4 7.12785 6.15120  15
  -1 -61   4-1.71422 5.62388  15
  -1 -61   3 14.7712 10.0689  25
   1 -61  -3-0.78542 8.99222  25
  -1 -61   3 10.6148 6.41334  15
  -1 -61   2-1.86391 10.4311  25
   1 -61  -2-0.82400 9.24684  25
[truncated: 4,467,273 more chars]
