# Supplementary material for: Crystal Structure and NMR of an α,δ‐Peptide Foldamer Helix Shows Side‐Chains are Well Placed for Bifunctional Catalysis: Application as a Minimalist Aldolase Mimic
Source: Angew Chem Int Ed Engl. 2023 Jun 14;62(36):e202305326. doi: 10.1002/anie.202305326 (PMC10952276; doi:10.1002/anie.202305326)
Supplement: Supplementary file 3 — Supporting Information [file ANIE-62-0-s002.cif]

data_2022ncs0479s
_audit_creation_date               2023-02-22
_audit_creation_method
;
Olex2 1.5
(compiled 2022.04.07 svn.rca3783a0 for OlexSys, GUI svn.r6498)
;
_shelx_SHELXL_version_number       '2018/3'
loop_
  _audit_author_name
  _audit_author_email
  _audit_author_address
 'Horton, P.N.' pnh@soton.ac.uk
;
University of Southampton
Chemistry
Southampton
SO17 1BJ
UK
;
 'Musgrave, R.' rebecca.musgrave@kcl.ac.uk
;
King's College London
Chemistry
;

_audit_contact_author_address      ?
_audit_contact_author_email        ?
_audit_contact_author_name         ''
_audit_contact_author_phone        ?
_publ_contact_author_id_orcid      ?
_publ_section_references
;
Dolomanov, O.V., Bourhis, L.J., Gildea, R.J, Howard, J.A.K. & Puschmann, H.
 (2009), J. Appl. Cryst. 42, 339-341.

Sheldrick, G.M. (2015). Acta Cryst. C71, 3-8.
;
_chemical_name_common              ?
_chemical_name_systematic          ?
_chemical_formula_moiety           'C54 H87 N7 O10, H2 O'
_chemical_formula_sum              'C54 H89 N7 O11'
_chemical_formula_weight           1012.32
_chemical_absolute_configuration   syn
_chemical_melting_point            ?
_chemical_oxdiff_formula           'C54 H87N7 O10'
_chemical_oxdiff_usercomment       Ala-Delt-Hept-OMe
loop_
  _atom_type_symbol
  _atom_type_description
  _atom_type_scat_dispersion_real
  _atom_type_scat_dispersion_imag
  _atom_type_scat_source
 'C' 'C' 0.0181 0.0091 'International Tables Vol C Tables 4.2.6.8 and 6.1.1.4'
 'H' 'H' 0.0000 0.0000 'International Tables Vol C Tables 4.2.6.8 and 6.1.1.4'
 'N' 'N' 0.0311 0.0180 'International Tables Vol C Tables 4.2.6.8 and 6.1.1.4'
 'O' 'O' 0.0492 0.0322 'International Tables Vol C Tables 4.2.6.8 and 6.1.1.4'

_shelx_space_group_comment
;
The symmetry employed for this shelxl refinement is uniquely defined
by the following loop, which should always be used as a source of
symmetry information in preference to the above space-group names.
They are only intended as comments.
;
_space_group_crystal_system        'orthorhombic'
_space_group_IT_number             19
_space_group_name_H-M_alt          'P 21 21 21'
_space_group_name_Hall             'P 2ac 2ab'
loop_
  _space_group_symop_operation_xyz
 'x, y, z'
 '-x+1/2, -y, z+1/2'
 'x+1/2, -y+1/2, -z'
 '-x, y+1/2, -z+1/2'

_cell_length_a                     8.91084(12)
_cell_length_b                     12.2957(2)
_cell_length_c                     53.1813(7)
_cell_angle_alpha                  90
_cell_angle_beta                   90
_cell_angle_gamma                  90
_cell_volume                       5826.78(15)
_cell_formula_units_Z              4
_cell_measurement_reflns_used      36146
_cell_measurement_temperature      100(2)
_cell_measurement_theta_max        74.6190
_cell_measurement_theta_min        3.3430
_shelx_estimated_absorpt_T_max     0.984
_shelx_estimated_absorpt_T_min     0.881
_exptl_absorpt_coefficient_mu      0.650
_exptl_absorpt_correction_T_max    1.00000
_exptl_absorpt_correction_T_min    0.82168
_exptl_absorpt_correction_type     multi-scan
_exptl_absorpt_process_details
;
CrysAlisPro 1.171.42.72a (Rigaku Oxford Diffraction, 2022)
Empirical absorption correction using spherical harmonics,
implemented in SCALE3 ABSPACK scaling algorithm.
;
_exptl_absorpt_special_details     ?
_exptl_crystal_colour              colourless
_exptl_crystal_colour_primary      colourless
_exptl_crystal_density_diffrn      1.154
_exptl_crystal_density_meas        ?
_exptl_crystal_density_method      ?
_exptl_crystal_description         plate
_exptl_crystal_F_000               2200
_exptl_crystal_recrystallization_method 
 'The material was recrystallised from a mixture of EtOAc and n-heptane'
_exptl_crystal_size_max            0.2
_exptl_crystal_size_mid            0.06
_exptl_crystal_size_min            0.025
_exptl_transmission_factor_max     ?
_exptl_transmission_factor_min     ?
_diffrn_reflns_av_R_equivalents    0.0631
_diffrn_reflns_av_unetI/netI       0.0271
_diffrn_reflns_Laue_measured_fraction_full  0.997
_diffrn_reflns_Laue_measured_fraction_max  0.996
_diffrn_reflns_limit_h_max         10
_diffrn_reflns_limit_h_min         -10
_diffrn_reflns_limit_k_max         14
_diffrn_reflns_limit_k_min         -14
_diffrn_reflns_limit_l_max         64
_diffrn_reflns_limit_l_min         -60
_diffrn_reflns_number              86919
_diffrn_reflns_point_group_measured_fraction_full  0.998
_diffrn_reflns_point_group_measured_fraction_max  0.997
_diffrn_reflns_theta_full          67.679
_diffrn_reflns_theta_max           70.064
_diffrn_reflns_theta_min           3.324
_diffrn_ambient_temperature        100(2)
_diffrn_detector                   'hybrid pixel array detector'
_diffrn_detector_area_resol_mean   10
_diffrn_detector_dtime             0.000
_diffrn_detector_type              'Rigaku, HyPix 6000HE'
_diffrn_measured_fraction_theta_full  0.997
_diffrn_measured_fraction_theta_max  0.996
_diffrn_measurement_details
;
List of Runs (angles in degrees, time in seconds):

  # Type    Start    End  Width  t~exp~   \w     \q     \k     \f   Frames
--------------------------------------------------------------------------
  1  \w    -27.00  45.00   0.15    1.00    --   45.07 -60.00  53.00  480
  2  \w    -65.00 -23.00   0.15    5.00    --  -97.00  68.00  46.00  280
  3  \w    -92.00 -26.00   0.15    5.00    --  -97.00  98.00 -72.00  440
  4  \w   -170.00 -86.00   0.15    5.00    --  -97.00 -60.00  53.00  560
  5  \w    -53.00 -23.00   0.15    5.00    --  -97.00  60.00-167.00  200
  6  \w     99.00 174.00   0.15    5.00    --  109.75  98.00 -72.00  500
  7  \w    -23.00  29.05   0.15    1.00    --  -45.07  38.00 -30.00  347
  8  \w    -30.00  15.00   0.15    1.00    --   45.07 -38.00-150.00  300
  9  \w     11.00  87.05   0.15    1.00    --   45.07-125.00 -90.00  507
 10  \w    -30.00  15.00   0.15    1.00    --   45.07 -38.00-180.00  300
 11  \w    -30.00  15.00   0.15    1.00    --   45.07 -38.00 120.00  300
 12  \w    -55.00 -23.95   0.15    5.00    --  -97.00  61.00 -60.00  207
 13  \w    104.00 131.00   0.15    5.00    --  109.75  15.00  60.00  180
 14  \w     37.00  92.05   0.15    5.00    --  109.75 -95.00-120.00  367
 15  \w    104.00 161.00   0.15    5.00    --  109.75  30.00   0.00  380
 16  \w     97.00 175.00   0.15    5.00    --  109.75  61.00   0.00  520
 17  \w     37.00  70.00   0.15    5.00    --  109.75 -77.00 -90.00  220
 18  \w     39.00  99.00   0.15    5.00    --  109.75-125.00 -90.00  400
 19  \w     99.00 174.00   0.15    5.00    --  109.75  77.00 -30.00  500
 20  \w    104.00 131.00   0.15    5.00    --  109.75  15.00-180.00  180
 21  \w     39.00  99.00   0.15    5.00    --  109.75-125.00-180.00  400
 22  \w     37.00  70.00   0.15    5.00    --  109.75 -77.00-120.00  220
 23  \w     94.00 175.00   0.15    5.00    --  109.75  68.00  46.00  540
 24  \w     39.00 120.00   0.15    1.00    --   45.07  38.00 -30.00  540
 25  \w     39.00 120.00   0.15    1.00    --   45.07  38.00 120.00  540
 26  \w     39.00 120.00   0.15    1.00    --   45.07  38.00 -90.00  540
 27  \w     39.00  66.00   0.15    1.00    --   45.07  38.00  30.00  180
 28  \w     39.00 120.00   0.15    1.00    --   45.07  38.00-150.00  540
 29  \w    -69.00 -42.00   0.15    1.00    --  -45.07  98.00 -72.00  180
 30  \w    -62.00 -36.95   0.15    1.00    --  -45.07 -61.00 107.32  167
 31  \w    -62.00 -36.05   0.15    1.00    --  -45.07 -56.00-166.57  173
 32  \w    -93.00 -67.05   0.15    5.00    --  -97.00  93.00-177.87  173
 33  \w   -112.00 -86.05   0.15    5.00    --  -97.00 -59.00-137.70  173
 34  \w    -92.00 -32.90   0.15    5.00    --  -97.00  95.00 -21.22  394
 35  \w    -92.00 -66.95   0.15    5.00    --  -97.00  93.00 -49.22  167
 36  \w   -112.10 -86.15   0.15    5.00    --  -97.00 -61.00-120.00  173
 37  \w    -92.00 -26.00   0.15    5.00    --  -97.00  93.00  46.40  440
 38  \w   -114.00 -87.00   0.15    5.00    --  -97.00 -60.00-123.95  180
 39  \w   -170.00-144.05   0.15    5.00    --  -97.00 -60.00-123.95  173
 40  \w    -89.00 -38.90   0.15    5.00    --  -97.00  97.00 177.71  334
 41  \w    -93.00 -67.05   0.15    5.00    --  -97.00  97.00-128.85  173
 42  \w   -113.00 -86.00   0.15    5.00    --  -97.00 -61.00-124.68  180
 43  \w    -92.00 -66.05   0.15    5.00    --  -97.00  92.00 -81.34  173
 44  \w   -113.00 -86.00   0.15    5.00    --  -97.00 -61.00-136.06  180
 45  \w    -98.00 -72.95   0.15    5.00    --  -97.00 116.00 114.18  167
 46  \w   -168.05 -86.00   0.15    5.00    --  -97.00 -61.00-150.00  547
 47  \w   -155.00-129.05   0.15    5.00    --  -97.00 -77.00  30.00  173
 48  \w    -92.00 -66.95   0.15    5.00    --  -97.00  97.00-145.82  167
 49  \w    -92.00 -57.95   0.15    5.00    --  -97.00  98.00 114.29  227
 50  \w   -120.00 -85.95   0.15    5.00    --  -97.00 -57.00-138.08  227
 51  \w    -93.00 -24.90   0.15    5.00    --  -97.00  93.00 -33.08  454
 52  \w   -150.00-117.00   0.15    5.00    --  -97.00 -77.00-180.00  220
 53  \w    -92.00 -66.95   0.15    5.00    --  -97.00  97.00 -68.79  167
 54  \w    145.00 170.95   0.15    5.00    --  109.75  77.00-150.00  173
 55  \w     99.00 129.00   0.15    5.00    --  109.75  77.00-150.00  200
 56  \w     58.00  85.00   0.15    5.00    --  109.75 -95.00 -90.00  180
 57  \w     54.00  90.00   0.15    5.00    --  109.75 -95.00-150.00  240
 58  \w     40.00  89.05   0.15    5.00    --  109.75 -95.00   0.00  327
 59  \w    104.00 129.05   0.15    5.00    --  109.75  15.00   0.00  167
 60  \w    131.95 175.00   0.15    5.00    --  109.75  61.00-120.00  287
 61  \w     37.00  62.05   0.15    5.00    --  109.75 -77.00  30.00  167
 62  \w     37.00  68.95   0.15    5.00    --  109.75 -95.00 150.00  213
 63  \w    104.00 129.05   0.15    5.00    --  109.75  15.00 -30.00  167
;
_diffrn_measurement_device         'four-circle diffractometer'
_diffrn_measurement_device_details  'Rigaku, UG2 \k goniometer'
_diffrn_measurement_device_type   
 'Rigaku 007HF diffractometer with HF Varimax confocal mirrors, an UG2 goniometer and HyPix 6000HE detector'
_diffrn_measurement_method         'profile data from \w-scans'
_diffrn_measurement_specimen_support  'MiTeGen loops'
_diffrn_orient_matrix_type        
 'CrysAlisPro convention (1999,Acta A55,543-557)'
_diffrn_orient_matrix_UB_11        0.1265150000
_diffrn_orient_matrix_UB_12        0.0699106000
_diffrn_orient_matrix_UB_13        0.0113434000
_diffrn_orient_matrix_UB_21        -0.0455934000
_diffrn_orient_matrix_UB_22        0.0953909000
_diffrn_orient_matrix_UB_23        -0.0171721000
_diffrn_orient_matrix_UB_31        -0.1086457000
_diffrn_orient_matrix_UB_32        0.0412629000
_diffrn_orient_matrix_UB_33        0.0203996000
_diffrn_radiation_collimation      'HF Varimax focusing mirrors'
_diffrn_radiation_monochromator    mirror
_diffrn_radiation_probe            x-ray
_diffrn_radiation_type             'Cu K\a'
_diffrn_radiation_wavelength       1.54178
_diffrn_radiation_xray_symbol      K-L~3~
_diffrn_source                     'Rotating anode'
_diffrn_source_current             30.0
_diffrn_source_power               1.2
_diffrn_source_target              Cu
_diffrn_source_type                'Rigaku 007 HF'
_diffrn_source_voltage             40.0
_reflns_Friedel_coverage           0.778
_reflns_Friedel_fraction_full      0.999
_reflns_Friedel_fraction_max       0.998
_reflns_number_gt                  9592
_reflns_number_total               11024
_reflns_special_details
;
 Reflections were merged by SHELXL according to the crystal
 class for the calculation of statistics and refinement.
 
 _reflns_Friedel_fraction is defined as the number of unique
 Friedel pairs measured divided by the number that would be
 possible theoretically, ignoring centric projections and
 systematic absences.
;
_reflns_threshold_expression       'I > 2\s(I)'
_computing_cell_refinement         'CrysAlisPro 1.171.42.72a (Rigaku OD, 2022)'
_computing_data_collection         'CrysAlisPro 1.171.42.72a (Rigaku OD, 2022)'
_computing_data_reduction          'CrysAlisPro 1.171.42.72a (Rigaku OD, 2022)'
_computing_molecular_graphics      'Olex2 1.5 (Dolomanov et al., 2009)'
_computing_publication_material    'Olex2 1.5 (Dolomanov et al., 2009)'
_computing_structure_refinement    'SHELXL 2018/3 (Sheldrick, 2015)'
_computing_structure_solution      ?
_refine_diff_density_max           0.562
_refine_diff_density_min           -0.223
_refine_diff_density_rms           0.049
_refine_ls_abs_structure_details
;
 Flack x determined using 3621 quotients [(I+)-(I-)]/[(I+)+(I-)]
 (Parsons, Flack and Wagner, Acta Cryst. B69 (2013) 249-259).
;
_refine_ls_abs_structure_Flack     0.22(7)
_refine_ls_extinction_coef         .
_refine_ls_extinction_method       none
_refine_ls_goodness_of_fit_ref     1.070
_refine_ls_hydrogen_treatment      constr
_refine_ls_matrix_type             full
_refine_ls_number_parameters       795
_refine_ls_number_reflns           11024
_refine_ls_number_restraints       1411
_refine_ls_R_factor_all            0.0730
_refine_ls_R_factor_gt             0.0649
_refine_ls_restrained_S_all        1.032
_refine_ls_shift/su_max            0.000
_refine_ls_shift/su_mean           0.000
_refine_ls_structure_factor_coef   Fsqd
_refine_ls_weighting_details      
 'w=1/[\s^2^(Fo^2^)+(0.0911P)^2^+2.3879P] where P=(Fo^2^+2Fc^2^)/3'
_refine_ls_weighting_scheme        calc
_refine_ls_wR_factor_gt            0.1732
_refine_ls_wR_factor_ref           0.1792
_refine_special_details           
 'There is disorder at one end of the chain and a water molecule requiring the use of various geometrical (SADI) and displacement (SIMU, RIGU) restraints.'
_olex2_refinement_description
;
1. Fixed Uiso
 At 1.2 times of:
  All C(H) groups, All C(H,H) groups, All N(H) groups
 At 1.5 times of:
  All C(H,H,H) groups, All O(H) groups, All O(H,H) groups, All O(H,H,H) groups
2. Restrained distances
 O10A-C54A \\sim O10-C54
 with sigma of 0.02
 C51A-C53A \\sim C51-C53
 with sigma of 0.02
 C53-O10 \\sim C53A-O10A
 with sigma of 0.02
 N7-C51 \\sim N7A-C51A
 with sigma of 0.02
 C36-N5 \\sim N7A-C50A
 with sigma of 0.02
 C36-N5 \\sim C50-N7
 with sigma of 0.02
 C36-O6 \\sim C50-O8
 with sigma of 0.02
 C36-N5 \\sim C50A-N7A
 with sigma of 0.02
 C36-O6 \\sim C50A-O8A
 with sigma of 0.02
 C35-C36 \\sim C49A-C50A
 with sigma of 0.02
 C35-C36 \\sim C49-C50
 with sigma of 0.02
 C31-C32 \\sim C45-C46A
 with sigma of 0.02
 O9-C53 \\sim O9A-C53A
 with sigma of 0.02
 C46A-C45 \\sim C46-C45
 with sigma of 0.02
 C49A-C46A \\sim C49-C46
 with sigma of 0.02
3. Uiso/Uaniso restraints and constraints
All non-hydrogen atoms have similar U: within 2A with sigma of 0.04 and sigma
for terminal atoms of 0.08 within 2A
4. Rigid body (RIGU) restrains
 All non-hydrogen atoms
 with sigma for 1-2 distances of 0.004 and sigma for 1-3 distances of 0.004
5. Others
 1*[Sof(O31)+Sof(H31A)+Sof(H31B)]+1*[Sof(O21)+Sof(H21C)+Sof(H21D)]-1*[Sof(H45)+
 Sof(H45A)+Sof(O8A)+Sof(O9A)+Sof(O10A)+Sof(N7A)+Sof(H7AA)+Sof(C46A)+Sof(H46A)+
 Sof(C47)+Sof(H47A)+Sof(H47B)+Sof(C49A)+Sof(H49A)+Sof(H49B)+Sof(C50A)+Sof(C51A)+
 Sof(H51A)+Sof(C52A)+Sof(H52A)+Sof(H52B)+Sof(H52C)+Sof(C53A)+Sof(C54A)+
 Sof(H54A)+Sof(H54B)+Sof(H54C)+Sof(C55)+Sof(H55A)+Sof(H55B)+Sof(H55C)+Sof(O8)+
 Sof(O9)+Sof(O10)+Sof(N7)+Sof(H7)+Sof(C46)+Sof(H46)+Sof(C48)+Sof(H48A)+
 Sof(H48B)+Sof(C49)+Sof(H49C)+Sof(H49D)+Sof(C50)+Sof(C51)+Sof(H51)+Sof(C52)+
 Sof(H52D)+Sof(H52E)+Sof(H52F)+Sof(C53)+Sof(C54)+Sof(H54D)+Sof(H54E)+Sof(H54F)+
 Sof(C56)+Sof(H56A)+Sof(H56B)+Sof(H56C)+Sof(O11)+Sof(H11A)+Sof(H11B)]=0 with
 esd of 0.00001
 Sof(H45A)=Sof(O8)=Sof(O9)=Sof(O10)=Sof(N7)=Sof(H7)=Sof(C46)=Sof(H46)=Sof(C48)=
 Sof(H48A)=Sof(H48B)=Sof(C49)=Sof(H49C)=Sof(H49D)=Sof(C50)=Sof(C51)=Sof(H51)=
 Sof(C52)=Sof(H52D)=Sof(H52E)=Sof(H52F)=Sof(C53)=Sof(C54)=Sof(H54D)=Sof(H54E)=
 Sof(H54F)=Sof(C56)=Sof(H56A)=Sof(H56B)=Sof(H56C)=Sof(O11)=Sof(H11A)=Sof(H11B)=
 1-FVAR(1)
 Sof(H45)=Sof(O8A)=Sof(O9A)=Sof(O10A)=Sof(N7A)=Sof(H7AA)=Sof(C46A)=Sof(H46A)=
 Sof(C47)=Sof(H47A)=Sof(H47B)=Sof(C49A)=Sof(H49A)=Sof(H49B)=Sof(C50A)=Sof(C51A)=
 Sof(H51A)=Sof(C52A)=Sof(H52A)=Sof(H52B)=Sof(H52C)=Sof(C53A)=Sof(C54A)=
 Sof(H54A)=Sof(H54B)=Sof(H54C)=Sof(C55)=Sof(H55A)=Sof(H55B)=Sof(H55C)=FVAR(1)
 Sof(O31)=Sof(H31A)=Sof(H31B)=FVAR(2)
 Sof(O21)=Sof(H21C)=Sof(H21D)=FVAR(3)
6.a Free rotating group:
 O11(H11A,H11B,O31,H31A,O21,H21C,H21D,H31B)
6.b Ternary CH refined with riding coordinates:
 C9(H9), C12(H12), C17(H17), C18(H18), C23(H23), C26(H26), C31(H31), C32(H32),
 C37(H37), C40(H40), C45(H45), C45(H45A), C46A(H46A), C51A(H51A), C46(H46),
 C51(H51)
6.c Secondary CH2 refined with riding coordinates:
 C7(H7A,H7B), C13(H13A,H13B), C14(H14A,H14B), C15(H15A,H15B), C16(H16A,H16B),
 C19(H19A,H19B), C21(H21A,H21B), C27(H27A,H27B), C28(H28A,H28B), C29(H29A,H29B),
  C30(H30A,H30B), C33(H33A,H33B), C35(H35A,H35B), C41(H41A,H41B), C42(H42A,
 H42B), C43(H43A,H43B), C44(H44A,H44B), C47(H47A,H47B), C49A(H49A,H49B),
 C48(H48A,H48B), C49(H49C,H49D)
6.d Aromatic/amide H refined with riding coordinates:
 N1(H1), N2(H2), N3(H3), N4(H4), N5(H5), N6(H6), C1(H1A), C2(H2A), C3(H3A),
 C4(H4A), C5(H5A), N7A(H7AA), N7(H7)
6.e Idealised Me refined as rotating group:
 C10(H10A,H10B,H10C), C20(H20A,H20B,H20C), C24(H24A,H24B,H24C), C34(H34A,H34B,
 H34C), C38(H38A,H38B,H38C), C52A(H52A,H52B,H52C), C54A(H54A,H54B,H54C),
 C55(H55A,H55B,H55C), C52(H52D,H52E,H52F), C54(H54D,H54E,H54F), C56(H56A,H56B,
 H56C)
;
_atom_sites_solution_hydrogens     mixed
_atom_sites_solution_primary       ?
_atom_sites_solution_secondary     ?
loop_
  _atom_site_label
  _atom_site_type_symbol
  _atom_site_fract_x
  _atom_site_fract_y
  _atom_site_fract_z
  _atom_site_U_iso_or_equiv
  _atom_site_adp_type
  _atom_site_occupancy
  _atom_site_site_symmetry_order
  _atom_site_calc_flag
  _atom_site_refinement_flags_posn
  _atom_site_refinement_flags_adp
  _atom_site_refinement_flags_occupancy
  _atom_site_disorder_assembly
  _atom_site_disorder_group
 O1 O 0.9266(4) 0.4966(3) 0.51981(6) 0.0575(7) Uani 1 1 d . U . . .
 O2 O 0.7765(3) 0.5163(2) 0.48531(5) 0.0519(7) Uani 1 1 d . U . . .
 O3 O 0.6567(3) 0.2474(3) 0.48677(5) 0.0596(8) Uani 1 1 d . U . . .
 O4 O 0.5448(3) 0.6278(3) 0.39903(5) 0.0551(7) Uani 1 1 d . U . . .
 O5 O 0.8280(3) 0.4252(3) 0.41009(6) 0.0572(8) Uani 1 1 d . U . . .
 O6 O 0.6932(5) 0.6883(4) 0.30828(7) 0.0896(13) Uani 1 1 d D U . . .
 O7 O 0.9330(4) 0.7633(3) 0.36194(6) 0.0704(10) Uani 1 1 d . U . . .
 N1 N 0.9248(3) 0.3680(3) 0.49084(6) 0.0435(7) Uani 1 1 d . U . . .
 H1 H 0.990331 0.335954 0.500769 0.052 Uiso 1 1 calc R U . . .
 N2 N 0.6418(3) 0.3053(3) 0.44645(6) 0.0418(7) Uani 1 1 d . U . . .
 H2 H 0.693306 0.333137 0.433878 0.050 Uiso 1 1 calc R U . . .
 N3 N 0.6901(4) 0.6037(3) 0.43313(6) 0.0487(8) Uani 1 1 d . U . . .
 H3 H 0.694231 0.592355 0.449453 0.058 Uiso 1 1 calc R U . . .
 N4 N 0.9222(4) 0.5388(3) 0.38054(7) 0.0580(9) Uani 1 1 d . U . . .
 H4 H 0.946260 0.606518 0.377031 0.070 Uiso 1 1 calc R U . . .
 N5 N 0.6356(5) 0.7086(4) 0.34875(7) 0.0708(11) Uani 1 1 d D U . . .
 H5 H 0.599033 0.680733 0.362707 0.085 Uiso 1 1 calc R U . . .
 N6 N 0.9179(5) 0.9073(4) 0.33553(8) 0.0716(11) Uani 1 1 d . U . . .
 H6 H 0.856676 0.946529 0.326253 0.086 Uiso 1 1 calc R U . . .
 C1 C 0.6303(6) 0.5648(4) 0.54413(10) 0.0639(12) Uani 1 1 d . U . . .
 H1A H 0.606224 0.536901 0.527972 0.077 Uiso 1 1 calc R U . . .
 C2 C 0.5236(7) 0.5663(4) 0.56258(10) 0.0716(13) Uani 1 1 d . U . . .
 H2A H 0.425304 0.541046 0.558887 0.086 Uiso 1 1 calc R U . . .
 C3 C 0.5554(8) 0.6033(4) 0.58631(10) 0.0738(14) Uani 1 1 d . U . . .
 H3A H 0.480412 0.602477 0.599011 0.089 Uiso 1 1 calc R U . . .
 C4 C 0.6971(9) 0.6418(4) 0.59154(9) 0.0756(15) Uani 1 1 d . U . . .
 H4A H 0.719860 0.668852 0.607833 0.091 Uiso 1 1 calc R U . . .
 C5 C 0.8061(7) 0.6409(4) 0.57311(9) 0.0669(12) Uani 1 1 d . U . . .
 H5A H 0.904373 0.665755 0.576953 0.080 Uiso 1 1 calc R U . . .
 C6 C 0.7737(6) 0.6039(4) 0.54885(9) 0.0600(11) Uani 1 1 d . U . . .
 C7 C 0.8900(6) 0.6049(4) 0.52846(10) 0.0672(12) Uani 1 1 d . U . . .
 H7A H 0.852364 0.648333 0.514105 0.081 Uiso 1 1 calc R U . . .
 H7B H 0.982091 0.640414 0.534841 0.081 Uiso 1 1 calc R U . . .
 C8 C 0.8684(4) 0.4645(3) 0.49755(7) 0.0462(9) Uani 1 1 d . U . . .
 C9 C 0.8812(4) 0.3146(3) 0.46766(7) 0.0420(8) Uani 1 1 d . U . . .
 H9 H 0.903765 0.363178 0.453056 0.050 Uiso 1 1 calc R U . . .
 C10 C 0.9676(5) 0.2090(4) 0.46496(8) 0.0504(9) Uani 1 1 d . U . . .
 H10A H 1.074851 0.222898 0.467454 0.076 Uiso 1 1 calc R U . . .
 H10B H 0.951330 0.179074 0.448101 0.076 Uiso 1 1 calc R U . . .
 H10C H 0.932387 0.156854 0.477581 0.076 Uiso 1 1 calc R U . . .
 C11 C 0.7145(4) 0.2875(3) 0.46801(7) 0.0398(8) Uani 1 1 d . U . . .
 C12 C 0.4827(4) 0.2818(3) 0.44220(7) 0.0415(8) Uani 1 1 d . U . . .
 H12 H 0.435713 0.263050 0.458707 0.050 Uiso 1 1 calc R U . . .
 C13 C 0.4664(5) 0.1850(3) 0.42476(8) 0.0492(9) Uani 1 1 d . U . . .
 H13A H 0.504695 0.119197 0.433361 0.059 Uiso 1 1 calc R U . . .
 H13B H 0.528723 0.197096 0.409601 0.059 Uiso 1 1 calc R U . . .
 C14 C 0.3047(5) 0.1655(4) 0.41674(9) 0.0561(10) Uani 1 1 d . U . . .
 H14A H 0.300854 0.104725 0.404538 0.067 Uiso 1 1 calc R U . . .
 H14B H 0.243871 0.144896 0.431579 0.067 Uiso 1 1 calc R U . . .
 C15 C 0.2397(6) 0.2675(4) 0.40479(9) 0.0583(11) Uani 1 1 d . U . . .
 H15A H 0.134081 0.254208 0.399901 0.070 Uiso 1 1 calc R U . . .
 H15B H 0.297048 0.285749 0.389419 0.070 Uiso 1 1 calc R U . . .
 C16 C 0.2469(4) 0.3626(4) 0.42323(8) 0.0497(9) Uani 1 1 d . U . . .
 H16A H 0.183020 0.346149 0.437981 0.060 Uiso 1 1 calc R U . . .
 H16B H 0.206367 0.428567 0.415013 0.060 Uiso 1 1 calc R U . . .
 C17 C 0.4081(4) 0.3853(3) 0.43219(7) 0.0415(8) Uani 1 1 d . U . . .
 H17 H 0.466684 0.408525 0.417077 0.050 Uiso 1 1 calc R U . . .
 C18 C 0.4168(4) 0.4794(3) 0.45136(7) 0.0402(8) Uani 1 1 d . U . . .
 H18 H 0.514764 0.472006 0.460387 0.048 Uiso 1 1 calc R U . . .
 C19 C 0.2921(4) 0.4743(4) 0.47144(7) 0.0489(9) Uani 1 1 d . U . . .
 H19A H 0.194394 0.488805 0.463250 0.059 Uiso 1 1 calc R U . . .
 H19B H 0.288463 0.399727 0.478438 0.059 Uiso 1 1 calc R U . . .
 C20 C 0.3131(6) 0.5546(4) 0.49299(9) 0.0655(12) Uani 1 1 d . U . . .
 H20A H 0.240835 0.538383 0.506366 0.098 Uiso 1 1 calc R U . . .
 H20B H 0.296503 0.628782 0.486829 0.098 Uiso 1 1 calc R U . . .
 H20C H 0.415311 0.548362 0.499617 0.098 Uiso 1 1 calc R U . . .
 C21 C 0.4188(4) 0.5904(3) 0.43802(8) 0.0480(9) Uani 1 1 d . U . . .
 H21A H 0.327945 0.596509 0.427394 0.058 Uiso 1 1 calc R U . . .
 H21B H 0.413914 0.648527 0.450873 0.058 Uiso 1 1 calc R U . . .
 C22 C 0.5556(4) 0.6087(3) 0.42179(7) 0.0444(8) Uani 1 1 d . U . . .
 C23 C 0.8291(4) 0.6167(4) 0.41908(8) 0.0523(10) Uani 1 1 d . U . . .
 H23 H 0.820528 0.682443 0.408092 0.063 Uiso 1 1 calc R U . . .
 C24 C 0.9600(5) 0.6326(4) 0.43711(9) 0.0598(11) Uani 1 1 d . U . . .
 H24A H 0.942968 0.697891 0.447277 0.090 Uiso 1 1 calc R U . . .
 H24B H 1.053137 0.640940 0.427493 0.090 Uiso 1 1 calc R U . . .
 H24C H 0.968267 0.569092 0.448166 0.090 Uiso 1 1 calc R U . . .
 C25 C 0.8576(4) 0.5181(4) 0.40270(8) 0.0517(10) Uani 1 1 d . U . . .
 C26 C 0.9553(6) 0.4545(4) 0.36165(9) 0.0661(12) Uani 1 1 d . U . . .
 H26 H 0.940491 0.381530 0.369564 0.079 Uiso 1 1 calc R U . . .
 C27 C 1.1189(6) 0.4639(5) 0.35317(9) 0.0724(15) Uani 1 1 d . U . . .
 H27A H 1.137226 0.537977 0.346536 0.087 Uiso 1 1 calc R U . . .
 H27B H 1.185818 0.452736 0.367807 0.087 Uiso 1 1 calc R U . . .
 C28 C 1.1561(7) 0.3801(6) 0.33284(10) 0.0883(18) Uani 1 1 d . U . . .
 H28A H 1.144544 0.305896 0.339776 0.106 Uiso 1 1 calc R U . . .
 H28B H 1.261657 0.389228 0.327431 0.106 Uiso 1 1 calc R U . . .
 C29 C 1.0519(7) 0.3944(7) 0.31021(10) 0.0885(18) Uani 1 1 d . U . . .
 H29A H 1.070265 0.466156 0.302368 0.106 Uiso 1 1 calc R U . . .
 H29B H 1.074103 0.337557 0.297554 0.106 Uiso 1 1 calc R U . . .
 C30 C 0.8872(7) 0.3863(6) 0.31811(11) 0.0859(17) Uani 1 1 d . U . . .
 H30A H 0.822659 0.401907 0.303391 0.103 Uiso 1 1 calc R U . . .
 H30B H 0.865827 0.311000 0.323676 0.103 Uiso 1 1 calc R U . . .
 C31 C 0.8482(6) 0.4645(5) 0.33919(10) 0.0732(14) Uani 1 1 d D U . . .
 H31 H 0.864612 0.539078 0.332189 0.088 Uiso 1 1 calc R U . . .
 C32 C 0.6803(6) 0.4601(5) 0.34701(12) 0.0767(14) Uani 1 1 d D U . . .
 H32 H 0.673397 0.490244 0.364437 0.092 Uiso 1 1 calc R U . . .
 C33 C 0.6074(8) 0.3461(6) 0.34750(15) 0.0970(19) Uani 1 1 d . U . . .
 H33A H 0.501475 0.354965 0.352727 0.116 Uiso 1 1 calc R U . . .
 H33B H 0.606645 0.317824 0.330072 0.116 Uiso 1 1 calc R U . . .
 C34 C 0.6768(10) 0.2615(6) 0.36396(14) 0.105(2) Uani 1 1 d . U . . .
 H34A H 0.678728 0.287525 0.381370 0.158 Uiso 1 1 calc R U . . .
 H34B H 0.779493 0.246959 0.358294 0.158 Uiso 1 1 calc R U . . .
 H34C H 0.617601 0.194425 0.363004 0.158 Uiso 1 1 calc R U . . .
 C35 C 0.5871(6) 0.5345(6) 0.32996(13) 0.0850(16) Uani 1 1 d D U . . .
 H35A H 0.584970 0.502577 0.312878 0.102 Uiso 1 1 calc R U . . .
 H35B H 0.482709 0.535764 0.336311 0.102 Uiso 1 1 calc R U . . .
 C36 C 0.6413(6) 0.6472(5) 0.32807(10) 0.0746(14) Uani 1 1 d D U . . .
 C37 C 0.6886(6) 0.8207(5) 0.34875(9) 0.0713(13) Uani 1 1 d . U . . .
 H37 H 0.651023 0.857721 0.333244 0.086 Uiso 1 1 calc R U . . .
 C38 C 0.6284(8) 0.8806(6) 0.37168(11) 0.0845(16) Uani 1 1 d . U . . .
 H38A H 0.668756 0.847191 0.386988 0.127 Uiso 1 1 calc R U . . .
 H38B H 0.518649 0.876128 0.371883 0.127 Uiso 1 1 calc R U . . .
 H38C H 0.659187 0.957061 0.370936 0.127 Uiso 1 1 calc R U . . .
 C39 C 0.8586(6) 0.8253(4) 0.34890(8) 0.0624(12) Uani 1 1 d . U . . .
 C40 C 1.0788(6) 0.9361(4) 0.33531(10) 0.0680(12) Uani 1 1 d . U . . .
 H40 H 1.136814 0.878973 0.344500 0.082 Uiso 1 1 calc R U . . .
 C41 C 1.1003(6) 1.0460(4) 0.34858(9) 0.0666(13) Uani 1 1 d . U . . .
 H41A H 1.039943 1.102250 0.339920 0.080 Uiso 1 1 calc R U . . .
 H41B H 1.064129 1.040513 0.366140 0.080 Uiso 1 1 calc R U . . .
 C42 C 1.2654(7) 1.0798(5) 0.34856(11) 0.0772(14) Uani 1 1 d . U . . .
 H42A H 1.276818 1.151317 0.356878 0.093 Uiso 1 1 calc R U . . .
 H42B H 1.325702 1.025797 0.357985 0.093 Uiso 1 1 calc R U . . .
 C43 C 1.3206(9) 1.0866(6) 0.32158(13) 0.101(2) Uani 1 1 d . U . . .
 H43A H 1.264717 1.144401 0.312617 0.121 Uiso 1 1 calc R U . . .
 H43B H 1.428286 1.106383 0.321493 0.121 Uiso 1 1 calc R U . . .
 C44 C 1.2998(9) 0.9806(7) 0.30810(15) 0.106(2) Uani 1 1 d . U . . .
 H44A H 1.362425 0.924468 0.316321 0.128 Uiso 1 1 calc R U . . .
 H44B H 1.335189 0.988601 0.290552 0.128 Uiso 1 1 calc R U . . .
 C45 C 1.1338(8) 0.9416(5) 0.30783(11) 0.0843(16) Uani 1 1 d D U . . .
 H45 H 1.071108 0.994756 0.298227 0.101 Uiso 0.426(4) 1 calc R U P A 1
 H45A H 1.077348 1.004281 0.300469 0.101 Uiso 0.574(4) 1 calc R U P A 2
 O8A O 1.003(3) 1.0049(17) 0.2523(4) 0.085(5) Uani 0.426(4) 1 d D U P A 1
 O9A O 0.757(4) 1.009(3) 0.2957(4) 0.099(8) Uani 0.426(4) 1 d D U P A 1
 O10A O 0.6422(19) 1.0788(17) 0.2629(3) 0.108(5) Uani 0.426(4) 1 d D U P A 1
 N7A N 0.874(2) 0.8529(16) 0.2627(5) 0.120(5) Uani 0.426(4) 1 d D U P A 1
 H7AA H 0.874470 0.789706 0.270478 0.145 Uiso 0.426(4) 1 calc R U P A 1
 C46A C 1.1417(17) 0.8313(12) 0.2931(3) 0.071(3) Uani 0.426(4) 1 d D U P A 1
 H46A H 1.048020 0.793145 0.298547 0.085 Uiso 0.426(4) 1 calc R U P A 1
 C47 C 1.251(2) 0.7563(12) 0.2978(4) 0.088(4) Uani 0.426(4) 1 d . U P A 1
 H47A H 1.285059 0.767841 0.315345 0.105 Uiso 0.426(4) 1 calc R U P A 1
 H47B H 1.336823 0.773713 0.286765 0.105 Uiso 0.426(4) 1 calc R U P A 1
 C49A C 1.122(3) 0.8397(14) 0.2648(3) 0.075(4) Uani 0.426(4) 1 d D U P A 1
 H49A H 1.217096 0.868027 0.257606 0.090 Uiso 0.426(4) 1 calc R U P A 1
 H49B H 1.107321 0.765525 0.258067 0.090 Uiso 0.426(4) 1 calc R U P A 1
 C50A C 1.008(3) 0.9036(18) 0.2567(5) 0.088(6) Uani 0.426(4) 1 d D U P A 1
 C51A C 0.734(3) 0.9043(18) 0.2561(3) 0.107(4) Uani 0.426(4) 1 d D U P A 1
 H51A H 0.739262 0.930477 0.238356 0.129 Uiso 0.426(4) 1 calc R U P A 1
 C52A C 0.595(3) 0.840(3) 0.2596(4) 0.144(9) Uani 0.426(4) 1 d . U P A 1
 H52A H 0.608826 0.767658 0.252189 0.216 Uiso 0.426(4) 1 calc R U P A 1
 H52B H 0.511471 0.876966 0.251327 0.216 Uiso 0.426(4) 1 calc R U P A 1
 H52C H 0.574076 0.832641 0.277604 0.216 Uiso 0.426(4) 1 calc R U P A 1
 C53A C 0.722(3) 1.0045(17) 0.2742(4) 0.090(5) Uani 0.426(4) 1 d D U P A 1
 C54A C 0.603(3) 1.174(2) 0.2762(5) 0.109(7) Uani 0.426(4) 1 d D U P A 1
 H54A H 0.650237 1.237546 0.268264 0.163 Uiso 0.426(4) 1 calc R U P A 1
 H54B H 0.636866 1.168380 0.293657 0.163 Uiso 0.426(4) 1 calc R U P A 1
 H54C H 0.493357 1.183493 0.275905 0.163 Uiso 0.426(4) 1 calc R U P A 1
 C55 C 1.220(3) 0.6413(12) 0.2950(2) 0.100(6) Uani 0.426(4) 1 d . U P A 1
 H55A H 1.174755 0.627985 0.278542 0.150 Uiso 0.426(4) 1 calc R U P A 1
 H55B H 1.151261 0.617647 0.308280 0.150 Uiso 0.426(4) 1 calc R U P A 1
 H55C H 1.314417 0.600392 0.296352 0.150 Uiso 0.426(4) 1 calc R U P A 1
 O8 O 0.994(3) 1.0421(11) 0.2525(4) 0.096(5) Uani 0.574(4) 1 d D U P A 2
 O9 O 0.728(2) 1.0299(15) 0.2946(3) 0.067(3) Uani 0.574(4) 1 d D U P A 2
 O10 O 0.6550(13) 1.1462(9) 0.26518(14) 0.077(2) Uani 0.574(4) 1 d D U P A 2
 N7 N 0.8370(12) 0.9025(10) 0.25474(18) 0.074(2) Uani 0.574(4) 1 d D U P A 2
 H7 H 0.817604 0.833119 0.257119 0.089 Uiso 0.574(4) 1 calc R U P A 2
 C46 C 1.079(2) 0.8400(11) 0.2921(3) 0.107(5) Uani 0.574(4) 1 d D U P A 2
 H46 H 0.967947 0.837933 0.295150 0.128 Uiso 0.574(4) 1 calc R U P A 2
 C48 C 1.134(2) 0.7539(18) 0.3064(4) 0.152(6) Uani 0.574(4) 1 d . U P A 2
 H48A H 1.096393 0.770635 0.323538 0.182 Uiso 0.574(4) 1 calc R U P A 2
 H48B H 1.072914 0.691388 0.300677 0.182 Uiso 0.574(4) 1 calc R U P A 2
 C49 C 1.092(2) 0.8687(16) 0.2637(3) 0.103(5) Uani 0.574(4) 1 d D U P A 2
 H49C H 1.190243 0.904036 0.260587 0.123 Uiso 0.574(4) 1 calc R U P A 2
 H49D H 1.088431 0.800962 0.253651 0.123 Uiso 0.574(4) 1 calc R U P A 2
 C50 C 0.9781(15) 0.9374(12) 0.2561(3) 0.069(3) Uani 0.574(4) 1 d D U P A 2
 C51 C 0.7167(14) 0.9754(12) 0.2495(2) 0.087(3) Uani 0.574(4) 1 d D U P A 2
 H51 H 0.742101 1.020546 0.234420 0.105 Uiso 0.574(4) 1 calc R U P A 2
 C52 C 0.5699(19) 0.9187(15) 0.2453(4) 0.134(6) Uani 0.574(4) 1 d . U P A 2
 H52D H 0.564858 0.892484 0.227889 0.201 Uiso 0.574(4) 1 calc R U P A 2
 H52E H 0.487318 0.969611 0.248352 0.201 Uiso 0.574(4) 1 calc R U P A 2
 H52F H 0.561545 0.856908 0.256829 0.201 Uiso 0.574(4) 1 calc R U P A 2
 C53 C 0.7020(17) 1.0496(11) 0.2729(2) 0.066(3) Uani 0.574(4) 1 d D U P A 2
 C54 C 0.6453(19) 1.2269(11) 0.2849(3) 0.092(4) Uani 0.574(4) 1 d D U P A 2
 H54D H 0.621360 1.297819 0.277467 0.138 Uiso 0.574(4) 1 calc R U P A 2
 H54E H 0.741543 1.231345 0.293709 0.138 Uiso 0.574(4) 1 calc R U P A 2
 H54F H 0.566258 1.206266 0.296760 0.138 Uiso 0.574(4) 1 calc R U P A 2
 C56 C 1.2636(18) 0.7107(15) 0.3107(6) 0.169(10) Uani 0.574(4) 1 d . U P A 2
 H56A H 1.335499 0.736210 0.298068 0.253 Uiso 0.574(4) 1 calc R U P A 2
 H56B H 1.255331 0.631353 0.309788 0.253 Uiso 0.574(4) 1 calc R U P A 2
 H56C H 1.298332 0.731882 0.327492 0.253 Uiso 0.574(4) 1 calc R U P A 2
 O11 O 0.7670(10) 0.6709(7) 0.25779(12) 0.092(2) Uani 0.574(4) 1 d G U P A 2
 H11A H 0.830218 0.617008 0.258318 0.138 Uiso 0.574(4) 1 d G U P A 2
 H11B H 0.734604 0.676868 0.273169 0.138 Uiso 0.574(4) 1 d G U P A 2
 O31 O 0.9002(17) 0.617(2) 0.2728(4) 0.120(10) Uani 0.175(4) 1 d G U P B 3
 H31A H 0.844986 0.660942 0.281667 0.180 Uiso 0.175(4) 1 d G U P B 3
 O21 O 0.711(2) 0.5748(11) 0.2625(4) 0.176(11) Uani 0.251(4) 1 d G U P C 4
 H21C H 0.721457 0.620959 0.274780 0.264 Uiso 0.251(4) 1 d G U P C 4
 H21D H 0.738082 0.610773 0.249170 0.264 Uiso 0.251(4) 1 d G U P C 4
 H31B H 0.891122 0.554358 0.280198 0.264 Uiso 0.175(4) 1 d G U P B 3

loop_
  _atom_site_aniso_label
  _atom_site_aniso_U_11
  _atom_site_aniso_U_22
  _atom_site_aniso_U_33
  _atom_site_aniso_U_23
  _atom_site_aniso_U_13
  _atom_site_aniso_U_12
 O1 0.0649(18) 0.0546(17) 0.0529(16) -0.0002(13) -0.0060(13) 0.0021(14)
 O2 0.0557(16) 0.0472(15) 0.0527(15) 0.0080(13) 0.0019(13) 0.0084(13)
 O3 0.0425(14) 0.087(2) 0.0491(15) 0.0259(15) 0.0013(12) -0.0105(15)
 O4 0.0430(15) 0.067(2) 0.0549(16) 0.0240(14) -0.0011(12) -0.0005(13)
 O5 0.0542(17) 0.0590(18) 0.0583(16) 0.0241(14) 0.0129(13) 0.0005(14)
 O6 0.086(3) 0.128(4) 0.0548(19) 0.008(2) -0.0064(18) 0.013(3)
 O7 0.081(2) 0.064(2) 0.0663(19) 0.0233(17) -0.0222(17) -0.0178(18)
 N1 0.0371(14) 0.0474(18) 0.0458(16) 0.0067(14) -0.0025(13) 0.0037(14)
 N2 0.0353(14) 0.0479(18) 0.0422(15) 0.0139(13) 0.0031(12) 0.0016(13)
 N3 0.0387(15) 0.055(2) 0.0527(18) 0.0175(15) 0.0014(14) -0.0037(14)
 N4 0.0534(19) 0.061(2) 0.060(2) 0.0239(17) 0.0095(17) -0.0029(18)
 N5 0.068(2) 0.098(3) 0.0472(19) 0.010(2) -0.0072(18) -0.019(2)
 N6 0.077(3) 0.071(3) 0.066(2) 0.026(2) 0.003(2) -0.004(2)
 C1 0.078(3) 0.050(2) 0.063(3) -0.007(2) -0.005(2) -0.001(2)
 C2 0.077(3) 0.061(3) 0.077(3) -0.004(2) 0.003(3) 0.015(2)
 C3 0.098(4) 0.059(3) 0.064(3) 0.006(2) 0.007(3) 0.019(3)
 C4 0.129(5) 0.048(3) 0.050(2) 0.004(2) -0.004(3) 0.010(3)
 C5 0.095(4) 0.044(2) 0.061(2) 0.007(2) -0.018(2) 0.002(2)
 C6 0.078(3) 0.045(2) 0.057(2) 0.0016(19) -0.005(2) -0.002(2)
 C7 0.083(3) 0.047(2) 0.072(3) -0.005(2) 0.000(2) -0.012(2)
 C8 0.0447(19) 0.047(2) 0.047(2) 0.0077(16) 0.0012(16) 0.0007(17)
 C9 0.0344(17) 0.049(2) 0.0423(18) 0.0094(16) 0.0043(14) 0.0046(15)
 C10 0.046(2) 0.052(2) 0.053(2) 0.0061(18) 0.0072(17) 0.0096(18)
 C11 0.0371(17) 0.0407(19) 0.0418(18) 0.0092(15) 0.0031(14) 0.0030(15)
 C12 0.0354(17) 0.043(2) 0.0467(19) 0.0153(16) 0.0007(14) 0.0019(15)
 C13 0.050(2) 0.046(2) 0.051(2) 0.0130(17) 0.0030(17) -0.0009(17)
 C14 0.060(2) 0.050(2) 0.058(2) 0.0093(19) -0.006(2) -0.0128(19)
 C15 0.059(3) 0.056(3) 0.060(2) 0.012(2) -0.015(2) -0.007(2)
 C16 0.0406(18) 0.051(2) 0.057(2) 0.0146(18) -0.0084(17) -0.0025(17)
 C17 0.0354(17) 0.0436(19) 0.0454(18) 0.0138(16) 0.0007(14) -0.0002(15)
 C18 0.0334(15) 0.0404(18) 0.0469(19) 0.0136(15) 0.0012(15) 0.0008(15)
 C19 0.0382(18) 0.058(2) 0.050(2) 0.0141(18) 0.0037(16) 0.0040(18)
 C20 0.067(3) 0.071(3) 0.059(2) 0.001(2) 0.009(2) 0.001(2)
 C21 0.0397(19) 0.043(2) 0.061(2) 0.0125(18) 0.0054(17) 0.0053(16)
 C22 0.0418(18) 0.0382(19) 0.053(2) 0.0142(17) 0.0022(16) 0.0011(15)
 C23 0.0382(19) 0.057(2) 0.062(2) 0.0272(19) 0.0003(17) -0.0048(17)
 C24 0.042(2) 0.063(3) 0.074(3) 0.025(2) -0.0069(19) -0.0079(19)
 C25 0.0393(18) 0.061(2) 0.055(2) 0.0236(19) 0.0027(17) 0.0019(18)
 C26 0.068(3) 0.072(3) 0.058(2) 0.024(2) 0.012(2) 0.003(2)
 C27 0.061(3) 0.101(4) 0.055(3) 0.029(3) 0.007(2) 0.015(3)
 C28 0.076(3) 0.123(5) 0.066(3) 0.029(3) 0.014(3) 0.024(4)
 C29 0.081(4) 0.125(5) 0.059(3) 0.019(3) 0.011(3) 0.005(4)
 C30 0.077(3) 0.115(5) 0.067(3) 0.011(3) 0.010(3) -0.007(3)
 C31 0.060(3) 0.093(4) 0.066(3) 0.020(3) 0.007(2) -0.005(3)
 C32 0.062(3) 0.086(4) 0.083(3) 0.002(3) 0.005(3) -0.016(3)
 C33 0.085(4) 0.098(5) 0.107(5) -0.010(4) 0.019(4) -0.021(4)
 C34 0.126(6) 0.078(4) 0.111(5) 0.004(4) 0.053(5) -0.020(4)
 C35 0.056(3) 0.101(4) 0.097(4) -0.017(3) -0.010(3) -0.006(3)
 C36 0.056(3) 0.108(4) 0.060(3) 0.005(3) -0.013(2) -0.003(3)
 C37 0.074(3) 0.087(3) 0.052(2) 0.024(2) -0.003(2) -0.004(3)
 C38 0.083(4) 0.087(4) 0.084(4) 0.018(3) 0.007(3) -0.006(3)
 C39 0.079(3) 0.063(3) 0.045(2) 0.015(2) -0.004(2) -0.009(2)
 C40 0.073(3) 0.057(3) 0.074(3) 0.011(2) 0.010(3) -0.004(2)
 C41 0.089(3) 0.062(3) 0.048(2) 0.008(2) 0.012(2) 0.011(3)
 C42 0.093(4) 0.060(3) 0.078(3) 0.006(3) 0.004(3) -0.006(3)
 C43 0.106(5) 0.102(5) 0.096(4) -0.008(4) 0.031(4) -0.030(4)
 C44 0.097(4) 0.113(5) 0.109(5) -0.023(4) 0.046(4) -0.013(4)
 C45 0.105(4) 0.075(3) 0.073(3) -0.009(3) 0.025(3) -0.006(3)
 O8A 0.118(11) 0.085(12) 0.052(7) -0.002(9) -0.016(6) 0.025(10)
 O9A 0.113(15) 0.110(14) 0.073(7) 0.033(7) 0.023(7) 0.056(9)
 O10A 0.102(9) 0.134(11) 0.088(9) 0.031(9) 0.005(7) 0.043(10)
 N7A 0.114(9) 0.090(10) 0.157(15) -0.005(10) 0.054(9) 0.008(7)
 C46A 0.058(7) 0.080(7) 0.074(6) 0.018(6) 0.020(6) -0.008(6)
 C47 0.089(9) 0.047(7) 0.127(11) 0.014(7) 0.068(8) 0.006(6)
 C49A 0.122(11) 0.037(7) 0.066(6) -0.001(6) 0.029(7) 0.028(8)
 C50A 0.124(11) 0.068(11) 0.071(10) -0.017(8) -0.008(10) 0.012(9)
 C51A 0.129(10) 0.115(11) 0.078(9) 0.034(8) 0.019(10) 0.005(10)
 C52A 0.139(14) 0.20(2) 0.096(12) 0.039(14) -0.072(12) -0.053(15)
 C53A 0.089(10) 0.101(10) 0.080(8) 0.035(7) 0.024(7) 0.031(9)
 C54A 0.097(14) 0.128(15) 0.101(17) 0.040(12) 0.009(12) 0.048(13)
 C55 0.193(18) 0.058(7) 0.049(6) -0.001(5) 0.006(9) 0.007(9)
 O8 0.115(9) 0.087(9) 0.085(7) 0.008(7) 0.015(6) -0.004(8)
 O9 0.071(6) 0.072(7) 0.058(5) 0.011(4) 0.012(4) 0.011(7)
 O10 0.102(6) 0.084(5) 0.046(4) -0.002(4) -0.007(4) 0.018(6)
 N7 0.074(5) 0.083(7) 0.066(5) -0.008(5) 0.013(4) -0.001(5)
 C46 0.140(13) 0.076(7) 0.105(7) -0.024(6) -0.008(9) 0.036(7)
 C48 0.124(11) 0.166(12) 0.166(13) 0.056(11) 0.038(10) 0.056(10)
 C49 0.105(8) 0.101(12) 0.102(7) -0.060(7) -0.011(7) 0.057(8)
 C50 0.083(6) 0.064(9) 0.060(6) -0.012(7) 0.027(5) 0.014(6)
 C51 0.091(6) 0.093(7) 0.077(6) -0.021(6) -0.003(5) 0.007(6)
 C52 0.111(9) 0.134(13) 0.156(14) -0.065(11) -0.028(10) -0.001(9)
 C53 0.069(7) 0.078(7) 0.050(5) -0.005(5) 0.001(4) 0.006(6)
 C54 0.132(12) 0.077(7) 0.066(7) -0.005(5) -0.001(7) -0.013(7)
 C56 0.074(8) 0.083(11) 0.35(3) 0.002(15) -0.030(13) 0.000(7)
 O11 0.115(6) 0.110(6) 0.051(3) -0.008(4) -0.013(4) -0.028(5)
 O31 0.099(18) 0.14(2) 0.121(19) -0.032(18) 0.045(16) -0.012(17)
 O21 0.15(2) 0.26(3) 0.116(16) -0.089(19) -0.015(16) 0.06(2)

_geom_special_details
;
 All esds (except the esd in the dihedral angle between two l.s. planes)
 are estimated using the full covariance matrix.  The cell esds are taken
 into account individually in the estimation of esds in distances, angles
 and torsion angles; correlations between esds in cell parameters are only
 used when they are defined by crystal symmetry.  An approximate (isotropic)
 treatment of cell esds is used for estimating esds involving l.s. planes.
;
loop_
  _geom_bond_atom_site_label_1
  _geom_bond_atom_site_label_2
  _geom_bond_distance
  _geom_bond_site_symmetry_2
  _geom_bond_publ_flag
 O1 C7 1.446(6) . ?
 O1 C8 1.351(5) . ?
 O2 C8 1.225(5) . ?
 O3 C11 1.227(4) . ?
 O4 C22 1.236(5) . ?
 O5 C25 1.236(5) . ?
 O6 C36 1.256(7) . ?
 O7 C39 1.225(6) . ?
 N1 H1 0.8800 . ?
 N1 C8 1.337(5) . ?
 N1 C9 1.450(5) . ?
 N2 H2 0.8800 . ?
 N2 C11 1.334(5) . ?
 N2 C12 1.465(5) . ?
 N3 H3 0.8800 . ?
 N3 C22 1.343(5) . ?
 N3 C23 1.456(5) . ?
 N4 H4 0.8800 . ?
 N4 C25 1.336(5) . ?
 N4 C26 1.473(7) . ?
 N5 H5 0.8800 . ?
 N5 C36 1.335(7) . ?
 N5 C37 1.457(7) . ?
 N6 H6 0.8800 . ?
 N6 C39 1.342(6) . ?
 N6 C40 1.477(7) . ?
 C1 H1A 0.9500 . ?
 C1 C2 1.366(8) . ?
 C1 C6 1.388(8) . ?
 C2 H2A 0.9500 . ?
 C2 C3 1.371(8) . ?
 C3 H3A 0.9500 . ?
 C3 C4 1.377(9) . ?
 C4 H4A 0.9500 . ?
 C4 C5 1.380(9) . ?
 C5 H5A 0.9500 . ?
 C5 C6 1.398(7) . ?
 C6 C7 1.500(7) . ?
 C7 H7A 0.9900 . ?
 C7 H7B 0.9900 . ?
 C9 H9 1.0000 . ?
 C9 C10 1.516(6) . ?
 C9 C11 1.523(5) . ?
 C10 H10A 0.9800 . ?
 C10 H10B 0.9800 . ?
 C10 H10C 0.9800 . ?
 C12 H12 1.0000 . ?
 C12 C13 1.516(6) . ?
 C12 C17 1.531(5) . ?
 C13 H13A 0.9900 . ?
 C13 H13B 0.9900 . ?
 C13 C14 1.522(6) . ?
 C14 H14A 0.9900 . ?
 C14 H14B 0.9900 . ?
 C14 C15 1.521(6) . ?
 C15 H15A 0.9900 . ?
 C15 H15B 0.9900 . ?
 C15 C16 1.527(7) . ?
 C16 H16A 0.9900 . ?
 C16 H16B 0.9900 . ?
 C16 C17 1.539(5) . ?
 C17 H17 1.0000 . ?
 C17 C18 1.544(6) . ?
 C18 H18 1.0000 . ?
 C18 C19 1.543(5) . ?
 C18 C21 1.538(5) . ?
 C19 H19A 0.9900 . ?
 C19 H19B 0.9900 . ?
 C19 C20 1.524(7) . ?
 C20 H20A 0.9800 . ?
 C20 H20B 0.9800 . ?
 C20 H20C 0.9800 . ?
 C21 H21A 0.9900 . ?
 C21 H21B 0.9900 . ?
 C21 C22 1.511(5) . ?
 C23 H23 1.0000 . ?
 C23 C24 1.522(6) . ?
 C23 C25 1.515(7) . ?
 C24 H24A 0.9800 . ?
 C24 H24B 0.9800 . ?
 C24 H24C 0.9800 . ?
 C26 H26 1.0000 . ?
 C26 C27 1.530(7) . ?
 C26 C31 1.534(8) . ?
 C27 H27A 0.9900 . ?
 C27 H27B 0.9900 . ?
 C27 C28 1.530(9) . ?
 C28 H28A 0.9900 . ?
 C28 H28B 0.9900 . ?
 C28 C29 1.530(8) . ?
 C29 H29A 0.9900 . ?
 C29 H29B 0.9900 . ?
 C29 C30 1.530(9) . ?
 C30 H30A 0.9900 . ?
 C30 H30B 0.9900 . ?
 C30 C31 1.518(9) . ?
 C31 H31 1.0000 . ?
 C31 C32 1.554(7) . ?
 C32 H32 1.0000 . ?
 C32 C33 1.545(9) . ?
 C32 C35 1.532(9) . ?
 C33 H33A 0.9900 . ?
 C33 H33B 0.9900 . ?
 C33 C34 1.494(11) . ?
 C34 H34A 0.9800 . ?
 C34 H34B 0.9800 . ?
 C34 H34C 0.9800 . ?
 C35 H35A 0.9900 . ?
 C35 H35B 0.9900 . ?
 C35 C36 1.471(9) . ?
 C37 H37 1.0000 . ?
 C37 C38 1.522(9) . ?
 C37 C39 1.516(8) . ?
 C38 H38A 0.9800 . ?
 C38 H38B 0.9800 . ?
 C38 H38C 0.9800 . ?
 C40 H40 1.0000 . ?
 C40 C41 1.536(7) . ?
 C40 C45 1.543(8) . ?
 C41 H41A 0.9900 . ?
 C41 H41B 0.9900 . ?
 C41 C42 1.529(9) . ?
 C42 H42A 0.9900 . ?
 C42 H42B 0.9900 . ?
 C42 C43 1.519(8) . ?
 C43 H43A 0.9900 . ?
 C43 H43B 0.9900 . ?
 C43 C44 1.499(10) . ?
 C44 H44A 0.9900 . ?
 C44 H44B 0.9900 . ?
 C44 C45 1.554(10) . ?
 C45 H45 1.0000 . ?
 C45 H45A 1.0000 . ?
 C45 C46A 1.568(16) . ?
 C45 C46 1.583(14) . ?
 O8A C50A 1.269(17) . ?
 O9A C53A 1.185(19) . ?
 O10A C53A 1.306(19) . ?
 O10A C54A 1.42(2) . ?
 N7A H7AA 0.8800 . ?
 N7A C50A 1.381(19) . ?
 N7A C51A 1.44(2) . ?
 C46A H46A 1.0000 . ?
 C46A C47 1.36(2) . ?
 C46A C49A 1.517(18) . ?
 C47 H47A 0.9900 . ?
 C47 H47B 0.9900 . ?
 C47 C55 1.45(2) . ?
 C49A H49A 0.9900 . ?
 C49A H49B 0.9900 . ?
 C49A C50A 1.36(2) . ?
 C51A H51A 1.0000 . ?
 C51A C52A 1.48(3) . ?
 C51A C53A 1.57(2) . ?
 C52A H52A 0.9800 . ?
 C52A H52B 0.9800 . ?
 C52A H52C 0.9800 . ?
 C54A H54A 0.9800 . ?
 C54A H54B 0.9800 . ?
 C54A H54C 0.9800 . ?
 C55 H55A 0.9800 . ?
 C55 H55B 0.9800 . ?
 C55 H55C 0.9800 . ?
 O8 C50 1.309(15) . ?
 O9 C53 1.199(14) . ?
 O10 C53 1.326(16) . ?
 O10 C54 1.445(14) . ?
 N7 H7 0.8800 . ?
 N7 C50 1.330(15) . ?
 N7 C51 1.425(16) . ?
 C46 H46 1.0000 . ?
 C46 C48 1.39(2) . ?
 C46 C49 1.555(18) . ?
 C48 H48A 0.9900 . ?
 C48 H48B 0.9900 . ?
 C48 C56 1.29(2) . ?
 C49 H49C 0.9900 . ?
 C49 H49D 0.9900 . ?
 C49 C50 1.382(16) . ?
 C51 H51 1.0000 . ?
 C51 C52 1.50(2) . ?
 C51 C53 1.552(14) . ?
 C52 H52D 0.9800 . ?
 C52 H52E 0.9800 . ?
 C52 H52F 0.9800 . ?
 C54 H54D 0.9800 . ?
 C54 H54E 0.9800 . ?
 C54 H54F 0.9800 . ?
 C56 H56A 0.9800 . ?
 C56 H56B 0.9800 . ?
 C56 H56C 0.9800 . ?
 O11 H11A 0.8697 . ?
 O11 H11B 0.8706 . ?
 O31 H31A 0.8705 . ?
 O31 H31B 0.8700 . ?
 O21 H21C 0.8696 . ?
 O21 H21D 0.8707 . ?

loop_
  _geom_angle_atom_site_label_1
  _geom_angle_atom_site_label_2
  _geom_angle_atom_site_label_3
  _geom_angle
  _geom_angle_site_symmetry_1
  _geom_angle_site_symmetry_3
  _geom_angle_publ_flag
 C8 O1 C7 117.4(4) . . ?
 C8 N1 H1 119.1 . . ?
 C8 N1 C9 121.9(3) . . ?
 C9 N1 H1 119.1 . . ?
 C11 N2 H2 117.6 . . ?
 C11 N2 C12 124.7(3) . . ?
 C12 N2 H2 117.6 . . ?
 C22 N3 H3 119.2 . . ?
 C22 N3 C23 121.6(3) . . ?
 C23 N3 H3 119.2 . . ?
 C25 N4 H4 118.2 . . ?
 C25 N4 C26 123.6(4) . . ?
 C26 N4 H4 118.2 . . ?
 C36 N5 H5 119.2 . . ?
 C36 N5 C37 121.5(5) . . ?
 C37 N5 H5 119.2 . . ?
 C39 N6 H6 117.7 . . ?
 C39 N6 C40 124.5(5) . . ?
 C40 N6 H6 117.7 . . ?
 C2 C1 H1A 119.8 . . ?
 C2 C1 C6 120.4(5) . . ?
 C6 C1 H1A 119.8 . . ?
 C1 C2 H2A 119.3 . . ?
 C1 C2 C3 121.4(6) . . ?
 C3 C2 H2A 119.3 . . ?
 C2 C3 H3A 120.4 . . ?
 C2 C3 C4 119.3(5) . . ?
 C4 C3 H3A 120.4 . . ?
 C3 C4 H4A 120.0 . . ?
 C3 C4 C5 119.9(5) . . ?
 C5 C4 H4A 120.0 . . ?
 C4 C5 H5A 119.6 . . ?
 C4 C5 C6 120.9(6) . . ?
 C6 C5 H5A 119.6 . . ?
 C1 C6 C5 118.0(5) . . ?
 C1 C6 C7 120.5(4) . . ?
 C5 C6 C7 121.5(5) . . ?
 O1 C7 C6 112.2(4) . . ?
 O1 C7 H7A 109.2 . . ?
 O1 C7 H7B 109.2 . . ?
 C6 C7 H7A 109.2 . . ?
 C6 C7 H7B 109.2 . . ?
 H7A C7 H7B 107.9 . . ?
 O2 C8 O1 124.8(4) . . ?
 O2 C8 N1 124.8(4) . . ?
 N1 C8 O1 110.4(3) . . ?
 N1 C9 H9 109.6 . . ?
 N1 C9 C10 109.4(3) . . ?
 N1 C9 C11 110.5(3) . . ?
 C10 C9 H9 109.6 . . ?
 C10 C9 C11 108.0(3) . . ?
 C11 C9 H9 109.6 . . ?
 C9 C10 H10A 109.5 . . ?
 C9 C10 H10B 109.5 . . ?
 C9 C10 H10C 109.5 . . ?
 H10A C10 H10B 109.5 . . ?
 H10A C10 H10C 109.5 . . ?
 H10B C10 H10C 109.5 . . ?
 O3 C11 N2 124.2(3) . . ?
 O3 C11 C9 120.5(3) . . ?
 N2 C11 C9 115.3(3) . . ?
 N2 C12 H12 108.4 . . ?
 N2 C12 C13 110.0(3) . . ?
 N2 C12 C17 108.1(3) . . ?
 C13 C12 H12 108.4 . . ?
 C13 C12 C17 113.5(3) . . ?
 C17 C12 H12 108.4 . . ?
 C12 C13 H13A 109.1 . . ?
 C12 C13 H13B 109.1 . . ?
 C12 C13 C14 112.7(4) . . ?
 H13A C13 H13B 107.8 . . ?
 C14 C13 H13A 109.1 . . ?
 C14 C13 H13B 109.1 . . ?
 C13 C14 H14A 109.6 . . ?
 C13 C14 H14B 109.6 . . ?
 H14A C14 H14B 108.1 . . ?
 C15 C14 C13 110.3(4) . . ?
 C15 C14 H14A 109.6 . . ?
 C15 C14 H14B 109.6 . . ?
 C14 C15 H15A 109.6 . . ?
 C14 C15 H15B 109.6 . . ?
 C14 C15 C16 110.3(4) . . ?
 H15A C15 H15B 108.1 . . ?
 C16 C15 H15A 109.6 . . ?
 C16 C15 H15B 109.6 . . ?
 C15 C16 H16A 109.2 . . ?
 C15 C16 H16B 109.2 . . ?
 C15 C16 C17 112.1(4) . . ?
 H16A C16 H16B 107.9 . . ?
 C17 C16 H16A 109.2 . . ?
 C17 C16 H16B 109.2 . . ?
 C12 C17 C16 111.2(3) . . ?
 C12 C17 H17 106.9 . . ?
 C12 C17 C18 111.8(3) . . ?
 C16 C17 H17 106.9 . . ?
 C16 C17 C18 112.8(3) . . ?
 C18 C17 H17 106.9 . . ?
 C17 C18 H18 107.0 . . ?
 C19 C18 C17 113.0(3) . . ?
 C19 C18 H18 107.0 . . ?
 C21 C18 C17 111.2(3) . . ?
 C21 C18 H18 107.0 . . ?
 C21 C18 C19 111.3(3) . . ?
 C18 C19 H19A 108.8 . . ?
 C18 C19 H19B 108.8 . . ?
 H19A C19 H19B 107.7 . . ?
 C20 C19 C18 113.9(4) . . ?
 C20 C19 H19A 108.8 . . ?
 C20 C19 H19B 108.8 . . ?
 C19 C20 H20A 109.5 . . ?
 C19 C20 H20B 109.5 . . ?
 C19 C20 H20C 109.5 . . ?
 H20A C20 H20B 109.5 . . ?
 H20A C20 H20C 109.5 . . ?
 H20B C20 H20C 109.5 . . ?
 C18 C21 H21A 108.8 . . ?
 C18 C21 H21B 108.8 . . ?
 H21A C21 H21B 107.7 . . ?
 C22 C21 C18 113.9(3) . . ?
 C22 C21 H21A 108.8 . . ?
 C22 C21 H21B 108.8 . . ?
 O4 C22 N3 121.2(3) . . ?
 O4 C22 C21 121.6(3) . . ?
 N3 C22 C21 117.2(3) . . ?
 N3 C23 H23 108.9 . . ?
 N3 C23 C24 110.1(4) . . ?
 N3 C23 C25 110.5(4) . . ?
 C24 C23 H23 108.9 . . ?
 C25 C23 H23 108.9 . . ?
 C25 C23 C24 109.7(4) . . ?
 C23 C24 H24A 109.5 . . ?
 C23 C24 H24B 109.5 . . ?
 C23 C24 H24C 109.5 . . ?
 H24A C24 H24B 109.5 . . ?
 H24A C24 H24C 109.5 . . ?
 H24B C24 H24C 109.5 . . ?
 O5 C25 N4 123.3(5) . . ?
 O5 C25 C23 121.4(4) . . ?
 N4 C25 C23 115.3(4) . . ?
 N4 C26 H26 108.5 . . ?
 N4 C26 C27 109.8(5) . . ?
 N4 C26 C31 110.5(4) . . ?
 C27 C26 H26 108.5 . . ?
 C27 C26 C31 110.9(4) . . ?
 C31 C26 H26 108.5 . . ?
 C26 C27 H27A 109.4 . . ?
 C26 C27 H27B 109.4 . . ?
 H27A C27 H27B 108.0 . . ?
 C28 C27 C26 111.3(5) . . ?
 C28 C27 H27A 109.4 . . ?
 C28 C27 H27B 109.4 . . ?
 C27 C28 H28A 109.6 . . ?
 C27 C28 H28B 109.6 . . ?
 C27 C28 C29 110.3(5) . . ?
 H28A C28 H28B 108.1 . . ?
 C29 C28 H28A 109.6 . . ?
 C29 C28 H28B 109.6 . . ?
 C28 C29 H29A 109.4 . . ?
 C28 C29 H29B 109.4 . . ?
 H29A C29 H29B 108.0 . . ?
 C30 C29 C28 111.0(5) . . ?
 C30 C29 H29A 109.4 . . ?
 C30 C29 H29B 109.4 . . ?
 C29 C30 H30A 109.1 . . ?
 C29 C30 H30B 109.1 . . ?
 H30A C30 H30B 107.9 . . ?
 C31 C30 C29 112.4(6) . . ?
 C31 C30 H30A 109.1 . . ?
 C31 C30 H30B 109.1 . . ?
 C26 C31 H31 105.8 . . ?
 C26 C31 C32 112.8(4) . . ?
 C30 C31 C26 112.4(5) . . ?
 C30 C31 H31 105.8 . . ?
 C30 C31 C32 113.3(5) . . ?
 C32 C31 H31 105.8 . . ?
 C31 C32 H32 107.1 . . ?
 C33 C32 C31 116.2(5) . . ?
 C33 C32 H32 107.1 . . ?
 C35 C32 C31 110.0(5) . . ?
 C35 C32 H32 107.1 . . ?
 C35 C32 C33 108.9(5) . . ?
 C32 C33 H33A 107.8 . . ?
 C32 C33 H33B 107.8 . . ?
 H33A C33 H33B 107.2 . . ?
 C34 C33 C32 117.9(6) . . ?
 C34 C33 H33A 107.8 . . ?
 C34 C33 H33B 107.8 . . ?
 C33 C34 H34A 109.5 . . ?
 C33 C34 H34B 109.5 . . ?
 C33 C34 H34C 109.5 . . ?
 H34A C34 H34B 109.5 . . ?
 H34A C34 H34C 109.5 . . ?
 H34B C34 H34C 109.5 . . ?
 C32 C35 H35A 108.5 . . ?
 C32 C35 H35B 108.5 . . ?
 H35A C35 H35B 107.5 . . ?
 C36 C35 C32 115.1(5) . . ?
 C36 C35 H35A 108.5 . . ?
 C36 C35 H35B 108.5 . . ?
 O6 C36 N5 118.5(6) . . ?
 O6 C36 C35 123.9(6) . . ?
 N5 C36 C35 117.6(5) . . ?
 N5 C37 H37 108.8 . . ?
 N5 C37 C38 110.1(4) . . ?
 N5 C37 C39 111.1(5) . . ?
 C38 C37 H37 108.8 . . ?
 C39 C37 H37 108.8 . . ?
 C39 C37 C38 109.3(5) . . ?
 C37 C38 H38A 109.5 . . ?
 C37 C38 H38B 109.5 . . ?
 C37 C38 H38C 109.5 . . ?
 H38A C38 H38B 109.5 . . ?
 H38A C38 H38C 109.5 . . ?
 H38B C38 H38C 109.5 . . ?
 O7 C39 N6 123.7(5) . . ?
 O7 C39 C37 121.3(4) . . ?
 N6 C39 C37 114.8(5) . . ?
 N6 C40 H40 109.2 . . ?
 N6 C40 C41 109.2(5) . . ?
 N6 C40 C45 109.1(5) . . ?
 C41 C40 H40 109.2 . . ?
 C41 C40 C45 110.9(4) . . ?
 C45 C40 H40 109.2 . . ?
 C40 C41 H41A 109.4 . . ?
 C40 C41 H41B 109.4 . . ?
 H41A C41 H41B 108.0 . . ?
 C42 C41 C40 111.0(5) . . ?
 C42 C41 H41A 109.4 . . ?
 C42 C41 H41B 109.4 . . ?
 C41 C42 H42A 109.9 . . ?
 C41 C42 H42B 109.9 . . ?
 H42A C42 H42B 108.3 . . ?
 C43 C42 C41 109.1(5) . . ?
 C43 C42 H42A 109.9 . . ?
 C43 C42 H42B 109.9 . . ?
 C42 C43 H43A 109.4 . . ?
 C42 C43 H43B 109.4 . . ?
 H43A C43 H43B 108.0 . . ?
 C44 C43 C42 111.3(6) . . ?
 C44 C43 H43A 109.4 . . ?
 C44 C43 H43B 109.4 . . ?
 C43 C44 H44A 109.0 . . ?
 C43 C44 H44B 109.0 . . ?
 C43 C44 C45 113.0(6) . . ?
 H44A C44 H44B 107.8 . . ?
 C45 C44 H44A 109.0 . . ?
 C45 C44 H44B 109.0 . . ?
 C40 C45 C44 107.9(6) . . ?
 C40 C45 H45 109.6 . . ?
 C40 C45 H45A 104.2 . . ?
 C40 C45 C46A 116.7(7) . . ?
 C40 C45 C46 111.6(8) . . ?
 C44 C45 H45 109.6 . . ?
 C44 C45 H45A 104.2 . . ?
 C44 C45 C46A 103.2(7) . . ?
 C44 C45 C46 123.0(8) . . ?
 C46A C45 H45 109.6 . . ?
 C46 C45 H45A 104.2 . . ?
 C53A O10A C54A 119.0(17) . . ?
 C50A N7A H7AA 120.2 . . ?
 C50A N7A C51A 120(2) . . ?
 C51A N7A H7AA 120.2 . . ?
 C45 C46A H46A 103.0 . . ?
 C47 C46A C45 121.7(15) . . ?
 C47 C46A H46A 103.0 . . ?
 C47 C46A C49A 108.0(14) . . ?
 C49A C46A C45 115.5(13) . . ?
 C49A C46A H46A 103.0 . . ?
 C46A C47 H47A 107.2 . . ?
 C46A C47 H47B 107.2 . . ?
 C46A C47 C55 120.5(18) . . ?
 H47A C47 H47B 106.8 . . ?
 C55 C47 H47A 107.2 . . ?
 C55 C47 H47B 107.2 . . ?
 C46A C49A H49A 108.3 . . ?
 C46A C49A H49B 108.3 . . ?
 H49A C49A H49B 107.4 . . ?
 C50A C49A C46A 116.1(19) . . ?
 C50A C49A H49A 108.3 . . ?
 C50A C49A H49B 108.3 . . ?
 O8A C50A N7A 117(2) . . ?
 O8A C50A C49A 131(2) . . ?
 C49A C50A N7A 108(2) . . ?
 N7A C51A H51A 109.2 . . ?
 N7A C51A C52A 117.3(19) . . ?
 N7A C51A C53A 104.7(17) . . ?
 C52A C51A H51A 109.2 . . ?
 C52A C51A C53A 107(2) . . ?
 C53A C51A H51A 109.2 . . ?
 C51A C52A H52A 109.5 . . ?
 C51A C52A H52B 109.5 . . ?
 C51A C52A H52C 109.5 . . ?
 H52A C52A H52B 109.5 . . ?
 H52A C52A H52C 109.5 . . ?
 H52B C52A H52C 109.5 . . ?
 O9A C53A O10A 124(2) . . ?
 O9A C53A C51A 128(2) . . ?
 O10A C53A C51A 107.7(17) . . ?
 O10A C54A H54A 109.5 . . ?
 O10A C54A H54B 109.5 . . ?
 O10A C54A H54C 109.5 . . ?
 H54A C54A H54B 109.5 . . ?
 H54A C54A H54C 109.5 . . ?
 H54B C54A H54C 109.5 . . ?
 C47 C55 H55A 109.5 . . ?
 C47 C55 H55B 109.5 . . ?
 C47 C55 H55C 109.5 . . ?
 H55A C55 H55B 109.5 . . ?
 H55A C55 H55C 109.5 . . ?
 H55B C55 H55C 109.5 . . ?
 C53 O10 C54 114.1(9) . . ?
 C50 N7 H7 119.4 . . ?
 C50 N7 C51 121.3(11) . . ?
 C51 N7 H7 119.4 . . ?
 C45 C46 H46 103.9 . . ?
 C48 C46 C45 101.5(14) . . ?
 C48 C46 H46 103.9 . . ?
 C48 C46 C49 132.5(14) . . ?
 C49 C46 C45 108.1(13) . . ?
 C49 C46 H46 103.9 . . ?
 C46 C48 H48A 103.1 . . ?
 C46 C48 H48B 103.1 . . ?
 H48A C48 H48B 105.1 . . ?
 C56 C48 C46 136(2) . . ?
 C56 C48 H48A 103.1 . . ?
 C56 C48 H48B 103.1 . . ?
 C46 C49 H49C 109.3 . . ?
 C46 C49 H49D 109.3 . . ?
 H49C C49 H49D 108.0 . . ?
 C50 C49 C46 111.4(13) . . ?
 C50 C49 H49C 109.3 . . ?
 C50 C49 H49D 109.3 . . ?
 O8 C50 N7 114.1(15) . . ?
 O8 C50 C49 124.5(17) . . ?
 N7 C50 C49 120.9(15) . . ?
 N7 C51 H51 109.7 . . ?
 N7 C51 C52 113.2(13) . . ?
 N7 C51 C53 106.0(10) . . ?
 C52 C51 H51 109.7 . . ?
 C52 C51 C53 108.6(11) . . ?
 C53 C51 H51 109.7 . . ?
 C51 C52 H52D 109.5 . . ?
 C51 C52 H52E 109.5 . . ?
 C51 C52 H52F 109.5 . . ?
 H52D C52 H52E 109.5 . . ?
 H52D C52 H52F 109.5 . . ?
 H52E C52 H52F 109.5 . . ?
 O9 C53 O10 122.7(12) . . ?
 O9 C53 C51 129.6(15) . . ?
 O10 C53 C51 107.7(10) . . ?
 O10 C54 H54D 109.5 . . ?
 O10 C54 H54E 109.5 . . ?
 O10 C54 H54F 109.5 . . ?
 H54D C54 H54E 109.5 . . ?
 H54D C54 H54F 109.5 . . ?
 H54E C54 H54F 109.5 . . ?
 C48 C56 H56A 109.5 . . ?
 C48 C56 H56B 109.5 . . ?
 C48 C56 H56C 109.5 . . ?
 H56A C56 H56B 109.5 . . ?
 H56A C56 H56C 109.5 . . ?
 H56B C56 H56C 109.5 . . ?
 H11A O11 H11B 104.4 . . ?
 H31A O31 H31B 104.5 . . ?
 H21C O21 H21D 104.5 . . ?

loop_
  _geom_hbond_atom_site_label_D
  _geom_hbond_atom_site_label_H
  _geom_hbond_atom_site_label_A
  _geom_hbond_distance_DH
  _geom_hbond_distance_HA
  _geom_hbond_distance_DA
  _geom_hbond_angle_DHA
  _geom_hbond_site_symmetry_A
  _geom_hbond_publ_flag
 N1 H1 O3 0.88 1.92 2.774(4) 163.3 3_556 yes
 N2 H2 O5 0.88 2.08 2.944(4) 167.1 . yes
 N3 H3 O2 0.88 2.25 3.074(4) 156.5 . yes
 N4 H4 O7 0.88 2.09 2.934(5) 160.0 . yes
 N5 H5 O4 0.88 2.10 2.965(5) 169.7 . yes
 N6 H6 O9A 0.88 2.01 2.85(2) 159.9 . yes
 N6 H6 O9 0.88 2.28 3.143(16) 166.5 . yes
 N7 H7 O11 0.88 2.05 2.921(15) 172.6 . yes
 C48 H48A N6 0.99 2.40 3.107(19) 127.8 . yes
 O11 H11A O8 0.87 1.91 2.71(2) 152.9 4_745 yes
 O11 H11B O6 0.87 1.91 2.773(8) 171.7 . yes
 O31 H31A O6 0.87 1.99 2.78(2) 151.4 . yes
 O21 H21C O6 0.87 1.98 2.81(2) 159.1 . yes

loop_
  _geom_torsion_atom_site_label_1
  _geom_torsion_atom_site_label_2
  _geom_torsion_atom_site_label_3
  _geom_torsion_atom_site_label_4
  _geom_torsion
  _geom_torsion_site_symmetry_1
  _geom_torsion_site_symmetry_2
  _geom_torsion_site_symmetry_3
  _geom_torsion_site_symmetry_4
  _geom_torsion_publ_flag
 N1 C9 C11 O3 -44.6(5) . . . . ?
 N1 C9 C11 N2 138.8(3) . . . . ?
 N2 C12 C13 C14 -172.3(3) . . . . ?
 N2 C12 C17 C16 170.9(3) . . . . ?
 N2 C12 C17 C18 -62.0(4) . . . . ?
 N3 C23 C25 O5 -38.2(5) . . . . ?
 N3 C23 C25 N4 144.7(4) . . . . ?
 N4 C26 C27 C28 -178.0(4) . . . . ?
 N4 C26 C31 C30 174.6(4) . . . . ?
 N4 C26 C31 C32 -55.7(6) . . . . ?
 N5 C37 C39 O7 -41.2(7) . . . . ?
 N5 C37 C39 N6 144.3(4) . . . . ?
 N6 C40 C41 C42 -179.4(4) . . . . ?
 N6 C40 C45 C44 175.8(5) . . . . ?
 N6 C40 C45 C46A -68.6(9) . . . . ?
 N6 C40 C45 C46 -46.3(9) . . . . ?
 C1 C2 C3 C4 1.2(8) . . . . ?
 C1 C6 C7 O1 -63.1(6) . . . . ?
 C2 C1 C6 C5 2.1(7) . . . . ?
 C2 C1 C6 C7 -178.5(5) . . . . ?
 C2 C3 C4 C5 -1.1(8) . . . . ?
 C3 C4 C5 C6 1.6(7) . . . . ?
 C4 C5 C6 C1 -2.1(7) . . . . ?
 C4 C5 C6 C7 178.5(4) . . . . ?
 C5 C6 C7 O1 116.2(5) . . . . ?
 C6 C1 C2 C3 -1.7(8) . . . . ?
 C7 O1 C8 O2 -6.9(6) . . . . ?
 C7 O1 C8 N1 173.3(4) . . . . ?
 C8 O1 C7 C6 103.5(5) . . . . ?
 C8 N1 C9 C10 178.2(3) . . . . ?
 C8 N1 C9 C11 -63.0(4) . . . . ?
 C9 N1 C8 O1 180.0(3) . . . . ?
 C9 N1 C8 O2 0.2(6) . . . . ?
 C10 C9 C11 O3 75.0(5) . . . . ?
 C10 C9 C11 N2 -101.6(4) . . . . ?
 C11 N2 C12 C13 -108.8(4) . . . . ?
 C11 N2 C12 C17 126.8(4) . . . . ?
 C12 N2 C11 O3 1.4(6) . . . . ?
 C12 N2 C11 C9 177.9(3) . . . . ?
 C12 C13 C14 C15 55.5(5) . . . . ?
 C12 C17 C18 C19 -82.8(4) . . . . ?
 C12 C17 C18 C21 151.2(3) . . . . ?
 C13 C12 C17 C16 48.6(4) . . . . ?
 C13 C12 C17 C18 175.7(3) . . . . ?
 C13 C14 C15 C16 -58.4(5) . . . . ?
 C14 C15 C16 C17 57.6(5) . . . . ?
 C15 C16 C17 C12 -52.0(4) . . . . ?
 C15 C16 C17 C18 -178.6(3) . . . . ?
 C16 C17 C18 C19 43.4(4) . . . . ?
 C16 C17 C18 C21 -82.6(4) . . . . ?
 C17 C12 C13 C14 -51.1(4) . . . . ?
 C17 C18 C19 C20 170.4(3) . . . . ?
 C17 C18 C21 C22 -64.2(4) . . . . ?
 C18 C21 C22 O4 121.5(4) . . . . ?
 C18 C21 C22 N3 -58.7(5) . . . . ?
 C19 C18 C21 C22 168.9(4) . . . . ?
 C21 C18 C19 C20 -63.7(5) . . . . ?
 C22 N3 C23 C24 167.5(4) . . . . ?
 C22 N3 C23 C25 -71.3(5) . . . . ?
 C23 N3 C22 O4 -2.2(6) . . . . ?
 C23 N3 C22 C21 178.0(4) . . . . ?
 C24 C23 C25 O5 83.2(5) . . . . ?
 C24 C23 C25 N4 -93.9(4) . . . . ?
 C25 N4 C26 C27 -129.4(4) . . . . ?
 C25 N4 C26 C31 107.9(5) . . . . ?
 C26 N4 C25 O5 4.7(7) . . . . ?
 C26 N4 C25 C23 -178.3(4) . . . . ?
 C26 C27 C28 C29 57.9(6) . . . . ?
 C26 C31 C32 C33 -90.3(7) . . . . ?
 C26 C31 C32 C35 145.4(5) . . . . ?
 C27 C26 C31 C30 52.6(6) . . . . ?
 C27 C26 C31 C32 -177.7(5) . . . . ?
 C27 C28 C29 C30 -56.5(8) . . . . ?
 C28 C29 C30 C31 54.1(8) . . . . ?
 C29 C30 C31 C26 -52.2(7) . . . . ?
 C29 C30 C31 C32 178.3(5) . . . . ?
 C30 C31 C32 C33 38.9(7) . . . . ?
 C30 C31 C32 C35 -85.3(6) . . . . ?
 C31 C26 C27 C28 -55.6(6) . . . . ?
 C31 C32 C33 C34 57.7(8) . . . . ?
 C31 C32 C35 C36 -52.9(7) . . . . ?
 C32 C35 C36 O6 113.5(7) . . . . ?
 C32 C35 C36 N5 -66.0(7) . . . . ?
 C33 C32 C35 C36 178.7(5) . . . . ?
 C35 C32 C33 C34 -177.4(6) . . . . ?
 C36 N5 C37 C38 163.4(5) . . . . ?
 C36 N5 C37 C39 -75.4(6) . . . . ?
 C37 N5 C36 O6 -0.4(8) . . . . ?
 C37 N5 C36 C35 179.2(5) . . . . ?
 C38 C37 C39 O7 80.5(7) . . . . ?
 C38 C37 C39 N6 -94.1(5) . . . . ?
 C39 N6 C40 C41 -111.1(6) . . . . ?
 C39 N6 C40 C45 127.6(6) . . . . ?
 C40 N6 C39 O7 -2.0(9) . . . . ?
 C40 N6 C39 C37 172.4(5) . . . . ?
 C40 C41 C42 C43 58.4(6) . . . . ?
 C40 C45 C46A C47 -73.7(14) . . . . ?
 C40 C45 C46A C49A 152.1(13) . . . . ?
 C40 C45 C46 C48 -55.7(15) . . . . ?
 C40 C45 C46 C49 161.8(10) . . . . ?
 C41 C40 C45 C44 55.5(7) . . . . ?
 C41 C40 C45 C46A 171.1(8) . . . . ?
 C41 C40 C45 C46 -166.6(8) . . . . ?
 C41 C42 C43 C44 -57.4(8) . . . . ?
 C42 C43 C44 C45 57.7(10) . . . . ?
 C43 C44 C45 C40 -55.6(9) . . . . ?
 C43 C44 C45 C46A -179.7(8) . . . . ?
 C43 C44 C45 C46 172.4(9) . . . . ?
 C44 C45 C46A C47 44.4(14) . . . . ?
 C44 C45 C46A C49A -89.8(14) . . . . ?
 C44 C45 C46 C48 74.8(15) . . . . ?
 C44 C45 C46 C49 -67.6(14) . . . . ?
 C45 C40 C41 C42 -59.2(6) . . . . ?
 C45 C46A C47 C55 148.0(13) . . . . ?
 C45 C46A C49A C50A -46(2) . . . . ?
 C45 C46 C48 C56 -74(4) . . . . ?
 C45 C46 C49 C50 -76.1(18) . . . . ?
 N7A C51A C53A O9A -39(4) . . . . ?
 N7A C51A C53A O10A 152.0(19) . . . . ?
 C46A C49A C50A O8A 87(4) . . . . ?
 C46A C49A C50A N7A -69(3) . . . . ?
 C47 C46A C49A C50A 174.0(17) . . . . ?
 C49A C46A C47 C55 -74.9(18) . . . . ?
 C50A N7A C51A C52A 171(2) . . . . ?
 C50A N7A C51A C53A -71(3) . . . . ?
 C51A N7A C50A O8A 20(4) . . . . ?
 C51A N7A C50A C49A 180(2) . . . . ?
 C52A C51A C53A O9A 86(4) . . . . ?
 C52A C51A C53A O10A -83(2) . . . . ?
 C54A O10A C53A O9A 5(4) . . . . ?
 C54A O10A C53A C51A 174.1(19) . . . . ?
 N7 C51 C53 O9 -31(2) . . . . ?
 N7 C51 C53 O10 148.2(12) . . . . ?
 C46 C49 C50 O8 103(2) . . . . ?
 C46 C49 C50 N7 -69(2) . . . . ?
 C48 C46 C49 C50 158(2) . . . . ?
 C49 C46 C48 C56 55(4) . . . . ?
 C50 N7 C51 C52 172.3(14) . . . . ?
 C50 N7 C51 C53 -68.8(16) . . . . ?
 C51 N7 C50 O8 1(2) . . . . ?
 C51 N7 C50 C49 173.4(13) . . . . ?
 C52 C51 C53 O9 91(2) . . . . ?
 C52 C51 C53 O10 -89.9(16) . . . . ?
 C54 O10 C53 O9 3(2) . . . . ?
 C54 O10 C53 C51 -176.2(11) . . . . ?

_shelx_res_file
;
TITL 2022NCS0479s in P212121 #19
    2022ncs0479s.res
    created by SHELXL-2018/3 at 14:26:00 on 22-Feb-2023
REM Best SHELXD solution FINAL CC 70.35
REM Fragments: 81 6 2 1
REM reset to P212121 #19
CELL 1.54178 8.910836 12.295654 53.181286 90 90 90
ZERR 4 0.000118 0.000223 0.000704 0 0 0
LATT -1
SYMM 0.5-X,-Y,0.5+Z
SYMM 0.5+X,0.5-Y,-Z
SYMM -X,0.5+Y,0.5-Z
SFAC C H N O
UNIT 216 356 28 44
EQIV $1 0.5+X,0.5-Y,1-Z
EQIV $2 2-X,-0.5+Y,0.5-Z
SADI O10A C54A O10 C54
SADI C51A C53A C51 C53
SADI C53 O10 C53A O10A
SADI N7 C51 N7A C51A
SADI C36 N5 N7A C50A
SADI C36 N5 C50 N7
SADI C36 O6 C50 O8
SADI C36 N5 C50A N7A
SADI C36 O6 C50A O8A
SADI C35 C36 C49A C50A
SADI C35 C36 C49 C50
SADI C31 C32 C45 C46A
SADI O9 C53 O9A C53A
SADI C46A C45 C46 C45
RIGU
SIMU
SADI C49A C46A C49 C46
SUMP 0 0.00001 1 3 1 4 -1 2

L.S. 30
PLAN  40
SIZE 0.025 0.06 0.2
TEMP -173
CONF
HTAB N1 O3_$1
HTAB N2 O5
HTAB N3 O2
HTAB N4 O7
HTAB N5 O4
HTAB N6 O9A
HTAB N6 O9
HTAB N7 O11
HTAB C48 N6
HTAB O11 O6
HTAB O11 O8_$2
HTAB O31 O6
HTAB O21 O6
MORE -1
BOND $H
fmap 2 53
acta
OMIT -4 2 3
OMIT 4 0 2
OMIT 3 1 4
OMIT 4 0 5
OMIT 3 0 3
OMIT 5 1 0
OMIT 0 1 11
REM <olex2.extras>
REM <HklSrc "%.\\2022NCS0479s.hkl">
REM </olex2.extras>

WGHT    0.091100    2.387900
FVAR       2.09384   0.42632   0.17489   0.25143
O1    4    0.926585    0.496568    0.519812    11.00000    0.06489    0.05458 =
         0.05292   -0.00022   -0.00598    0.00208
O2    4    0.776520    0.516297    0.485308    11.00000    0.05569    0.04720 =
         0.05268    0.00796    0.00192    0.00838
O3    4    0.656692    0.247399    0.486774    11.00000    0.04246    0.08735 =
         0.04909    0.02588    0.00135   -0.01048
O4    4    0.544771    0.627825    0.399033    11.00000    0.04296    0.06741 =
         0.05486    0.02404   -0.00113   -0.00048
O5    4    0.828032    0.425214    0.410093    11.00000    0.05422    0.05900 =
         0.05832    0.02412    0.01289    0.00054
O6    4    0.693205    0.688347    0.308277    11.00000    0.08593    0.12798 =
         0.05484    0.00801   -0.00643    0.01342
O7    4    0.932968    0.763306    0.361943    11.00000    0.08068    0.06422 =
         0.06625    0.02334   -0.02216   -0.01777
N1    3    0.924846    0.367962    0.490837    11.00000    0.03710    0.04743 =
         0.04585    0.00671   -0.00245    0.00369
AFIX  43
H1    2    0.990331    0.335954    0.500769    11.00000   -1.20000
AFIX   0
N2    3    0.641844    0.305306    0.446450    11.00000    0.03531    0.04789 =
         0.04217    0.01386    0.00309    0.00162
AFIX  43
H2    2    0.693306    0.333137    0.433878    11.00000   -1.20000
AFIX   0
N3    3    0.690077    0.603739    0.433131    11.00000    0.03873    0.05462 =
         0.05268    0.01747    0.00143   -0.00373
AFIX  43
H3    2    0.694231    0.592355    0.449453    11.00000   -1.20000
AFIX   0
N4    3    0.922167    0.538787    0.380537    11.00000    0.05339    0.06093 =
         0.05982    0.02388    0.00954   -0.00292
AFIX  43
H4    2    0.946260    0.606518    0.377031    11.00000   -1.20000
AFIX   0
N5    3    0.635640    0.708598    0.348754    11.00000    0.06765    0.09766 =
         0.04724    0.00975   -0.00720   -0.01914
AFIX  43
H5    2    0.599033    0.680733    0.362707    11.00000   -1.20000
AFIX   0
N6    3    0.917898    0.907253    0.335533    11.00000    0.07705    0.07134 =
         0.06632    0.02610    0.00330   -0.00412
AFIX  43
H6    2    0.856676    0.946529    0.326253    11.00000   -1.20000
AFIX   0
C1    1    0.630341    0.564819    0.544130    11.00000    0.07805    0.05034 =
         0.06330   -0.00710   -0.00473   -0.00089
AFIX  43
H1A   2    0.606224    0.536901    0.527972    11.00000   -1.20000
AFIX   0
C2    1    0.523637    0.566263    0.562580    11.00000    0.07681    0.06149 =
         0.07665   -0.00422    0.00321    0.01452
AFIX  43
H2A   2    0.425304    0.541046    0.558887    11.00000   -1.20000
AFIX   0
C3    1    0.555400    0.603320    0.586314    11.00000    0.09836    0.05868 =
         0.06445    0.00597    0.00681    0.01930
AFIX  43
H3A   2    0.480412    0.602477    0.599011    11.00000   -1.20000
AFIX   0
C4    1    0.697107    0.641753    0.591545    11.00000    0.12919    0.04766 =
         0.05006    0.00410   -0.00402    0.00962
AFIX  43
H4A   2    0.719860    0.668852    0.607833    11.00000   -1.20000
AFIX   0
C5    1    0.806078    0.640884    0.573109    11.00000    0.09505    0.04421 =
         0.06145    0.00745   -0.01804    0.00152
AFIX  43
H5A   2    0.904373    0.665755    0.576953    11.00000   -1.20000
AFIX   0
C6    1    0.773736    0.603884    0.548849    11.00000    0.07806    0.04490 =
         0.05709    0.00161   -0.00498   -0.00233
C7    1    0.889962    0.604887    0.528456    11.00000    0.08253    0.04692 =
         0.07211   -0.00458   -0.00023   -0.01200
AFIX  23
H7A   2    0.852364    0.648333    0.514105    11.00000   -1.20000
H7B   2    0.982091    0.640414    0.534841    11.00000   -1.20000
AFIX   0
C8    1    0.868388    0.464463    0.497555    11.00000    0.04466    0.04722 =
         0.04678    0.00770    0.00121    0.00074
C9    1    0.881218    0.314600    0.467655    11.00000    0.03440    0.04921 =
         0.04229    0.00938    0.00427    0.00457
AFIX  13
H9    2    0.903765    0.363178    0.453056    11.00000   -1.20000
AFIX   0
C10   1    0.967578    0.209026    0.464960    11.00000    0.04593    0.05184 =
         0.05342    0.00605    0.00718    0.00955
AFIX 137
H10A  2    1.074851    0.222898    0.467454    11.00000   -1.50000
H10B  2    0.951330    0.179074    0.448101    11.00000   -1.50000
H10C  2    0.932387    0.156854    0.477581    11.00000   -1.50000
AFIX   0
C11   1    0.714458    0.287539    0.468007    11.00000    0.03710    0.04068 =
         0.04177    0.00916    0.00313    0.00302
C12   1    0.482722    0.281849    0.442195    11.00000    0.03537    0.04250 =
         0.04667    0.01526    0.00071    0.00191
AFIX  13
H12   2    0.435713    0.263050    0.458707    11.00000   -1.20000
AFIX   0
C13   1    0.466440    0.185004    0.424760    11.00000    0.05033    0.04620 =
         0.05116    0.01302    0.00303   -0.00092
AFIX  23
H13A  2    0.504695    0.119197    0.433361    11.00000   -1.20000
H13B  2    0.528723    0.197096    0.409601    11.00000   -1.20000
AFIX   0
C14   1    0.304676    0.165459    0.416742    11.00000    0.05970    0.05044 =
         0.05822    0.00926   -0.00556   -0.01278
AFIX  23
H14A  2    0.300854    0.104725    0.404538    11.00000   -1.20000
H14B  2    0.243871    0.144896    0.431579    11.00000   -1.20000
AFIX   0
C15   1    0.239691    0.267515    0.404794    11.00000    0.05932    0.05578 =
         0.05996    0.01233   -0.01472   -0.00666
AFIX  23
H15A  2    0.134081    0.254208    0.399901    11.00000   -1.20000
H15B  2    0.297048    0.285749    0.389419    11.00000   -1.20000
AFIX   0
C16   1    0.246908    0.362568    0.423232    11.00000    0.04060    0.05135 =
         0.05702    0.01460   -0.00836   -0.00248
AFIX  23
H16A  2    0.183020    0.346149    0.437981    11.00000   -1.20000
H16B  2    0.206367    0.428567    0.415013    11.00000   -1.20000
AFIX   0
C17   1    0.408118    0.385286    0.432191    11.00000    0.03538    0.04362 =
         0.04541    0.01383    0.00066   -0.00019
AFIX  13
H17   2    0.466684    0.408525    0.417077    11.00000   -1.20000
AFIX   0
C18   1    0.416848    0.479415    0.451361    11.00000    0.03336    0.04045 =
         0.04688    0.01364    0.00117    0.00079
AFIX  13
H18   2    0.514764    0.472006    0.460387    11.00000   -1.20000
AFIX   0
C19   1    0.292126    0.474294    0.471443    11.00000    0.03821    0.05850 =
         0.05008    0.01412    0.00368    0.00400
AFIX  23
H19A  2    0.194394    0.488805    0.463250    11.00000   -1.20000
H19B  2    0.288463    0.399727    0.478438    11.00000   -1.20000
AFIX   0
C20   1    0.313062    0.554625    0.492986    11.00000    0.06697    0.07066 =
         0.05876    0.00146    0.00875    0.00090
AFIX 137
H20A  2    0.240835    0.538383    0.506366    11.00000   -1.50000
H20B  2    0.296503    0.628782    0.486829    11.00000   -1.50000
H20C  2    0.415311    0.548362    0.499617    11.00000   -1.50000
AFIX   0
C21   1    0.418759    0.590372    0.438024    11.00000    0.03967    0.04336 =
         0.06108    0.01252    0.00537    0.00527
AFIX  23
H21A  2    0.327945    0.596509    0.427394    11.00000   -1.20000
H21B  2    0.413914    0.648527    0.450873    11.00000   -1.20000
AFIX   0
C22   1    0.555619    0.608696    0.421785    11.00000    0.04178    0.03824 =
         0.05330    0.01420    0.00225    0.00112
C23   1    0.829128    0.616743    0.419081    11.00000    0.03818    0.05688 =
         0.06197    0.02723    0.00032   -0.00475
AFIX  13
H23   2    0.820528    0.682443    0.408092    11.00000   -1.20000
AFIX   0
C24   1    0.960036    0.632577    0.437111    11.00000    0.04238    0.06303 =
         0.07387    0.02525   -0.00693   -0.00786
AFIX 137
H24A  2    0.942968    0.697891    0.447277    11.00000   -1.50000
H24B  2    1.053137    0.640940    0.427493    11.00000   -1.50000
H24C  2    0.968267    0.569092    0.448166    11.00000   -1.50000
AFIX   0
C25   1    0.857551    0.518089    0.402696    11.00000    0.03928    0.06071 =
         0.05500    0.02364    0.00272    0.00185
C26   1    0.955313    0.454516    0.361648    11.00000    0.06786    0.07231 =
         0.05813    0.02435    0.01187    0.00287
AFIX  13
H26   2    0.940491    0.381530    0.369564    11.00000   -1.20000
AFIX   0
C27   1    1.118914    0.463932    0.353173    11.00000    0.06103    0.10113 =
         0.05504    0.02941    0.00716    0.01464
AFIX  23
H27A  2    1.137226    0.537977    0.346536    11.00000   -1.20000
H27B  2    1.185818    0.452736    0.367807    11.00000   -1.20000
AFIX   0
C28   1    1.156093    0.380147    0.332841    11.00000    0.07607    0.12316 =
         0.06559    0.02860    0.01434    0.02428
AFIX  23
H28A  2    1.144544    0.305896    0.339776    11.00000   -1.20000
H28B  2    1.261657    0.389228    0.327431    11.00000   -1.20000
AFIX   0
C29   1    1.051866    0.394361    0.310210    11.00000    0.08135    0.12531 =
         0.05872    0.01902    0.01131    0.00543
AFIX  23
H29A  2    1.070265    0.466156    0.302368    11.00000   -1.20000
H29B  2    1.074103    0.337557    0.297554    11.00000   -1.20000
AFIX   0
C30   1    0.887190    0.386250    0.318106    11.00000    0.07657    0.11452 =
         0.06654    0.01105    0.00957   -0.00721
AFIX  23
H30A  2    0.822659    0.401907    0.303391    11.00000   -1.20000
H30B  2    0.865827    0.311000    0.323676    11.00000   -1.20000
AFIX   0
C31   1    0.848183    0.464543    0.339192    11.00000    0.06028    0.09296 =
         0.06649    0.01987    0.00727   -0.00545
AFIX  13
H31   2    0.864612    0.539078    0.332189    11.00000   -1.20000
AFIX   0
C32   1    0.680295    0.460144    0.347007    11.00000    0.06174    0.08572 =
         0.08263    0.00227    0.00521   -0.01598
AFIX  13
H32   2    0.673397    0.490244    0.364437    11.00000   -1.20000
AFIX   0
C33   1    0.607404    0.346146    0.347497    11.00000    0.08539    0.09836 =
         0.10734   -0.00997    0.01930   -0.02069
AFIX  23
H33A  2    0.501475    0.354965    0.352727    11.00000   -1.20000
H33B  2    0.606645    0.317824    0.330072    11.00000   -1.20000
AFIX   0
C34   1    0.676773    0.261482    0.363957    11.00000    0.12647    0.07811 =
         0.11112    0.00384    0.05257   -0.01964
AFIX 137
H34A  2    0.678728    0.287525    0.381370    11.00000   -1.50000
H34B  2    0.779493    0.246959    0.358294    11.00000   -1.50000
H34C  2    0.617601    0.194425    0.363004    11.00000   -1.50000
AFIX   0
C35   1    0.587141    0.534495    0.329965    11.00000    0.05644    0.10093 =
         0.09750   -0.01660   -0.00995   -0.00637
AFIX  23
H35A  2    0.584970    0.502577    0.312878    11.00000   -1.20000
H35B  2    0.482709    0.535764    0.336311    11.00000   -1.20000
AFIX   0
C36   1    0.641332    0.647184    0.328073    11.00000    0.05571    0.10809 =
         0.06006    0.00518   -0.01293   -0.00300
C37   1    0.688641    0.820685    0.348753    11.00000    0.07433    0.08727 =
         0.05221    0.02389   -0.00325   -0.00448
AFIX  13
H37   2    0.651023    0.857721    0.333244    11.00000   -1.20000
AFIX   0
C38   1    0.628448    0.880602    0.371682    11.00000    0.08333    0.08660 =
         0.08351    0.01751    0.00692   -0.00550
AFIX 137
H38A  2    0.668756    0.847191    0.386988    11.00000   -1.50000
H38B  2    0.518649    0.876128    0.371883    11.00000   -1.50000
H38C  2    0.659187    0.957061    0.370936    11.00000   -1.50000
AFIX   0
C39   1    0.858636    0.825290    0.348898    11.00000    0.07929    0.06315 =
         0.04487    0.01462   -0.00429   -0.00918
C40   1    1.078784    0.936135    0.335315    11.00000    0.07265    0.05684 =
         0.07447    0.01106    0.01027   -0.00382
AFIX  13
H40   2    1.136814    0.878973    0.344500    11.00000   -1.20000
AFIX   0
C41   1    1.100308    1.045995    0.348585    11.00000    0.08942    0.06222 =
         0.04803    0.00775    0.01220    0.01087
AFIX  23
H41A  2    1.039943    1.102250    0.339920    11.00000   -1.20000
H41B  2    1.064129    1.040513    0.366140    11.00000   -1.20000
AFIX   0
C42   1    1.265418    1.079763    0.348559    11.00000    0.09325    0.06001 =
         0.07834    0.00588    0.00446   -0.00609
AFIX  23
H42A  2    1.276818    1.151317    0.356878    11.00000   -1.20000
H42B  2    1.325702    1.025797    0.357985    11.00000   -1.20000
AFIX   0
C43   1    1.320593    1.086598    0.321577    11.00000    0.10571    0.10197 =
         0.09583   -0.00803    0.03146   -0.03021
AFIX  23
H43A  2    1.264717    1.144401    0.312617    11.00000   -1.20000
H43B  2    1.428286    1.106383    0.321493    11.00000   -1.20000
AFIX   0
C44   1    1.299751    0.980640    0.308099    11.00000    0.09734    0.11277 =
         0.10909   -0.02302    0.04567   -0.01310
AFIX  23
H44A  2    1.362425    0.924468    0.316321    11.00000   -1.20000
H44B  2    1.335189    0.988601    0.290552    11.00000   -1.20000
AFIX   0
C45   1    1.133837    0.941642    0.307834    11.00000    0.10508    0.07486 =
         0.07302   -0.00852    0.02451   -0.00602
PART 1
AFIX  13
H45   2    1.071108    0.994756    0.298227    21.00000   -1.20000
AFIX  13
PART 2
H45A  2    1.077348    1.004281    0.300469   -21.00000   -1.20000
AFIX   0
PART 1
O8A   4    1.002707    1.004923    0.252311    21.00000    0.11808    0.08531 =
         0.05181   -0.00181   -0.01632    0.02525
O9A   4    0.757083    1.009151    0.295662    21.00000    0.11261    0.11043 =
         0.07285    0.03294    0.02314    0.05590
O10A  4    0.642218    1.078774    0.262859    21.00000    0.10169    0.13360 =
         0.08777    0.03088    0.00539    0.04251
N7A   3    0.874115    0.852885    0.262704    21.00000    0.11446    0.09022 =
         0.15676   -0.00450    0.05442    0.00769
AFIX  43
H7AA  2    0.874470    0.789706    0.270478    21.00000   -1.20000
AFIX   0
C46A  1    1.141670    0.831298    0.293112    21.00000    0.05783    0.07963 =
         0.07430    0.01834    0.02016   -0.00766
AFIX  13
H46A  2    1.048020    0.793145    0.298547    21.00000   -1.20000
AFIX   0
C47   1    1.250828    0.756251    0.297838    21.00000    0.08858    0.04731 =
         0.12680    0.01391    0.06775    0.00575
AFIX  23
H47A  2    1.285059    0.767841    0.315345    21.00000   -1.20000
H47B  2    1.336823    0.773713    0.286765    21.00000   -1.20000
AFIX   0
C49A  1    1.122488    0.839708    0.264843    21.00000    0.12185    0.03703 =
         0.06633   -0.00062    0.02912    0.02809
AFIX  23
H49A  2    1.217096    0.868027    0.257606    21.00000   -1.20000
H49B  2    1.107321    0.765525    0.258067    21.00000   -1.20000
AFIX   0
C50A  1    1.007741    0.903565    0.256702    21.00000    0.12352    0.06833 =
         0.07111   -0.01657   -0.00754    0.01211
C51A  1    0.734003    0.904283    0.256135    21.00000    0.12897    0.11516 =
         0.07814    0.03416    0.01885    0.00542
AFIX  13
H51A  2    0.739262    0.930477    0.238356    21.00000   -1.20000
AFIX   0
C52A  1    0.595421    0.839970    0.259606    21.00000    0.13864    0.19702 =
         0.09574    0.03928   -0.07199   -0.05318
AFIX 137
H52A  2    0.608826    0.767658    0.252189    21.00000   -1.50000
H52B  2    0.511471    0.876966    0.251327    21.00000   -1.50000
H52C  2    0.574076    0.832641    0.277604    21.00000   -1.50000
AFIX   0
C53A  1    0.722170    1.004516    0.274194    21.00000    0.08913    0.10087 =
         0.07986    0.03473    0.02367    0.03117
C54A  1    0.602609    1.174440    0.276202    21.00000    0.09734    0.12767 =
         0.10056    0.04012    0.00923    0.04811
AFIX 137
H54A  2    0.650237    1.237546    0.268264    21.00000   -1.50000
H54B  2    0.636866    1.168380    0.293657    21.00000   -1.50000
H54C  2    0.493357    1.183493    0.275905    21.00000   -1.50000
AFIX   0
C55   1    1.220356    0.641292    0.295026    21.00000    0.19326    0.05755 =
         0.04850   -0.00114    0.00625    0.00683
AFIX 137
H55A  2    1.174755    0.627985    0.278542    21.00000   -1.50000
H55B  2    1.151261    0.617647    0.308280    21.00000   -1.50000
H55C  2    1.314417    0.600392    0.296352    21.00000   -1.50000
AFIX   0
PART 2
O8    4    0.993605    1.042078    0.252468   -21.00000    0.11525    0.08688 =
         0.08541    0.00830    0.01469   -0.00421
O9    4    0.728024    1.029921    0.294583   -21.00000    0.07077    0.07235 =
         0.05786    0.01057    0.01177    0.01142
O10   4    0.655041    1.146213    0.265179   -21.00000    0.10156    0.08447 =
         0.04634   -0.00187   -0.00712    0.01786
N7    3    0.837016    0.902531    0.254735   -21.00000    0.07386    0.08309 =
         0.06578   -0.00799    0.01307   -0.00073
AFIX  43
H7    2    0.817604    0.833119    0.257119   -21.00000   -1.20000
AFIX   0
C46   1    1.078641    0.839961    0.292092   -21.00000    0.13960    0.07635 =
         0.10506   -0.02362   -0.00821    0.03561
AFIX  13
H46   2    0.967947    0.837933    0.295150   -21.00000   -1.20000
AFIX   0
C48   1    1.133864    0.753913    0.306444   -21.00000    0.12401    0.16607 =
         0.16587    0.05570    0.03788    0.05582
AFIX  23
H48A  2    1.096393    0.770635    0.323538   -21.00000   -1.20000
H48B  2    1.072914    0.691388    0.300677   -21.00000   -1.20000
AFIX   0
C49   1    1.092203    0.868652    0.263712   -21.00000    0.10492    0.10094 =
         0.10214   -0.06047   -0.01139    0.05659
AFIX  23
H49C  2    1.190243    0.904036    0.260587   -21.00000   -1.20000
H49D  2    1.088431    0.800962    0.253651   -21.00000   -1.20000
AFIX   0
C50   1    0.978124    0.937389    0.256121   -21.00000    0.08288    0.06418 =
         0.06016   -0.01248    0.02663    0.01413
C51   1    0.716726    0.975382    0.249468   -21.00000    0.09131    0.09336 =
         0.07726   -0.02075   -0.00297    0.00703
AFIX  13
H51   2    0.742101    1.020546    0.234420   -21.00000   -1.20000
AFIX   0
C52   1    0.569900    0.918688    0.245271   -21.00000    0.11129    0.13445 =
         0.15587   -0.06494   -0.02781   -0.00074
AFIX 137
H52D  2    0.564858    0.892484    0.227889   -21.00000   -1.50000
H52E  2    0.487318    0.969611    0.248352   -21.00000   -1.50000
H52F  2    0.561545    0.856908    0.256829   -21.00000   -1.50000
AFIX   0
C53   1    0.702013    1.049585    0.272939   -21.00000    0.06921    0.07790 =
         0.05027   -0.00546    0.00109    0.00561
C54   1    0.645264    1.226901    0.284862   -21.00000    0.13238    0.07727 =
         0.06554   -0.00533   -0.00137   -0.01275
AFIX 137
H54D  2    0.621360    1.297819    0.277467   -21.00000   -1.50000
H54E  2    0.741543    1.231345    0.293709   -21.00000   -1.50000
H54F  2    0.566258    1.206266    0.296760   -21.00000   -1.50000
AFIX   0
C56   1    1.263590    0.710732    0.310705   -21.00000    0.07438    0.08282 =
         0.34854    0.00223   -0.02968   -0.00020
AFIX 137
H56A  2    1.335499    0.736210    0.298068   -21.00000   -1.50000
H56B  2    1.255331    0.631353    0.309788   -21.00000   -1.50000
H56C  2    1.298332    0.731882    0.327492   -21.00000   -1.50000
AFIX   6

O11   4    0.767014    0.670862    0.257788   -21.00000    0.11464    0.10990 =
         0.05053   -0.00780   -0.01334   -0.02823
H11A  2    0.830218    0.617008    0.258318   -21.00000   -1.50000
H11B  2    0.734604    0.676868    0.273169   -21.00000   -1.50000
PART 3
O31   4    0.900236    0.617046    0.272767    31.00000    0.09885    0.13916 =
         0.12128   -0.03237    0.04546   -0.01238
H31A  2    0.844986    0.660942    0.281667    31.00000   -1.50000
PART 4
O21   4    0.711055    0.574767    0.262520    41.00000    0.15363    0.25796 =
         0.11623   -0.08877   -0.01543    0.06172
H21C  2    0.721457    0.620959    0.274780    41.00000   -1.50000
H21D  2    0.738082    0.610773    0.249170    41.00000   -1.50000
PART 3
H31B  2    0.891122    0.554358    0.280198    31.00000   -1.50000
AFIX   0
HKLF 4


REM  2022NCS0479s in P212121 #19
REM wR2 = 0.1792, GooF = S = 1.070, Restrained GooF = 1.032 for all data
REM R1 = 0.0649 for 9592 Fo > 4sig(Fo) and 0.0730 for all 11024 data
REM 795 parameters refined using 1411 restraints

END

WGHT      0.0911      2.3889

REM Highest difference peak  0.562,  deepest hole -0.223,  1-sigma level  0.049
Q1    1   1.2928  0.6951  0.3594  11.00000  0.05    0.56
Q2    1   1.1512  0.7634  0.2781  11.00000  0.05    0.46
Q3    1   1.1791  0.8997  0.3200  11.00000  0.05    0.32
Q4    1   0.6203  0.7770  0.3389  11.00000  0.05    0.21
Q5    1   1.2548  0.7029  0.3182  11.00000  0.05    0.21
Q6    1   1.3008  0.6869  0.3013  11.00000  0.05    0.19
Q7    1   1.3236  0.6292  0.2964  11.00000  0.05    0.18
Q8    1   0.6749  0.1706  0.4810  11.00000  0.05    0.18
Q9    1   0.6982  0.6850  0.2593  11.00000  0.05    0.17
Q10   1   0.8386  0.7167  0.2592  11.00000  0.05    0.17
Q11   1   0.4171  0.4389  0.4399  11.00000  0.05    0.17
Q12   1   1.1618  0.7243  0.3589  11.00000  0.05    0.17
Q13   1   0.8909  0.8464  0.2819  11.00000  0.05    0.16
Q14   1   1.0768  0.6373  0.3653  11.00000  0.05    0.15
Q15   1   0.8954  0.6944  0.3595  11.00000  0.05    0.15
Q16   1   0.6770  0.5117  0.4400  11.00000  0.05    0.15
Q17   1   0.9992  1.0998  0.3398  11.00000  0.05    0.15
Q18   1   0.6879  0.7761  0.2388  11.00000  0.05    0.14
Q19   1   0.4418  0.6410  0.3980  11.00000  0.05    0.14
Q20   1   0.3625  0.8754  0.3607  11.00000  0.05    0.14
Q21   1   0.5570  0.3050  0.3600  11.00000  0.05    0.14
Q22   1   1.1575  0.5253  0.3808  11.00000  0.05    0.14
Q23   1   0.6714  0.3637  0.4421  11.00000  0.05    0.14
Q24   1   0.6402  0.7151  0.3178  11.00000  0.05    0.14
Q25   1   0.6557  0.3883  0.4804  11.00000  0.05    0.13
Q26   1   0.6906  0.4532  0.4787  11.00000  0.05    0.13
Q27   1   0.7182  0.4928  0.2987  11.00000  0.05    0.13
Q28   1   0.6681  0.5411  0.3199  11.00000  0.05    0.13
Q29   1   1.3124  1.2210  0.2983  11.00000  0.05    0.13
Q30   1   0.2220  0.4546  0.4226  11.00000  0.05    0.13
Q31   1   0.6323  0.0877  0.4632  11.00000  0.05    0.13
Q32   1   0.6747  0.2306  0.4402  11.00000  0.05    0.13
Q33   1   0.6572  0.0800  0.4234  11.00000  0.05    0.12
Q34   1   0.4742  0.1807  0.4572  11.00000  0.05    0.12
Q35   1   0.8398  0.1425  0.3795  11.00000  0.05    0.12
Q36   1   1.1095  0.9279  0.2574  11.00000  0.05    0.12
Q37   1   1.0154  0.6818  0.3252  11.00000  0.05    0.12
Q38   1   1.2693  0.5129  0.3155  11.00000  0.05    0.12
Q39   1   0.6628  0.9053  0.4272  11.00000  0.05    0.12
Q40   1   1.1636  0.5823  0.5602  11.00000  0.05    0.12
;
_shelx_res_checksum                64216
_shelx_hkl_file
;
   0   0   3 10.7218 15.0730   9
   0   0  -3 14.0179 8.51064  26
   0   0   4 2319.51 66.2312   9
   0   0  -4 2765.39 64.2780  26
   0   0   5 10.4730 27.1523   9
   0   0  -5 0.44693 15.0701  26
   0   0   6 7496.91 181.734   9
   0   0  -6 7450.75 179.035  26
   0   0   7 0.18286 35.5657   9
   0   0  -7 23.0850 21.9735  26
   0   0   8 47615.1 1154.55  25
   0   0   8 47403.9 1153.19   9
   0   0   9-5.41325 50.2744   9
   0   0  -9-34.1710 29.4738  26
   0   0  10 226609. 5407.11   7
   0   0  10 225678. 5404.03   9
   0   0  11 14.8645 61.0207   9
   0   0  11 49.5595 41.4264   7
   0   0 -11 27.6790 33.7741  26
   0   0  11-35.5982 72.0126  25
   0   0  12 331124. 7852.92  25
   0   0  12 324505. 7850.58   9
   0   0  12 331589. 7855.00   7
   0   0  13-16.1146 61.7243   9
   0   0  13 0.45895 45.0095   7
   0   0 -13-29.7835 40.4710  26
   0   0  14 18978.1 436.531   7
   0   0 -14 18256.7 428.700  26
   0   0  15 2.30429 72.7662  25
   0   0  15 40.9252 49.8628   7
   0   0  15-12.3900 60.4671   9
   0   0 -15-9.77937 41.1371  26
   0   0 -16 3226.32 104.782  24
   0   0 -16 3372.22 96.0448  26
   0   0 -17-42.3046 54.8833  24
   0   0  17 12.3873 52.9573   7
   0   0 -17-75.5402 49.4631  26
   0   0 -18 124739. 2836.44  24
   0   0  18 120497. 2836.39   7
   0   0 -18 125868. 2828.54  26
   0   0  19-150.072 74.1181   9
   0   0  19 3.54202 57.3284   7
   0   0 -19-42.0600 57.9031  24
   0   0 -20 61442.5 1415.54  24
   0   0  20 58781.7 1414.33   7
   0   0  20 57295.8 1405.37   9
   0   0 -20 61884.3 1405.93  26
   0   0 -21-75.8725 63.7318  24
   0   0  21 24.8231 58.3220   7
   0   0  21-79.8225 74.6461   9
   0   0 -21-88.2315 54.0184  26
   0   0 -22 17094.1 372.406  24
   0   0  22 12118.1 359.971   7
   0   0  22 11954.6 352.692   9
   0   0 -22 16806.4 357.162  26
   0   0 -23 19.7268 62.0920  24
   0   0  23 7.16517 57.1864   7
   0   0  23-27.9236 66.6573   9
   0   0 -23-20.4981 50.5024  26
   0   0 -24 962.530 81.8165  24
   0   0  24 1549.68 81.7292   9
   0   0  24 1597.57 82.8013   7
   0   0 -24 935.661 68.0592  26
   0   0 -25-35.6681 66.3566  24
   0   0  25 21.7253 59.0983   7
   0   0  25 7.23557 66.4001   9
   0   0 -25 10.4819 53.4540  26
   0   0 -26 1122.12 82.5046  24
   0   0  26 463.203 68.3310   7
   0   0  26 396.280 74.8495   9
   0   0 -26 1106.50 68.6497  26
   0   0 -27-72.7757 72.0751  24
   0   0  27-36.2459 73.8493   9
   0   0  27 10.8449 61.5552   7
   0   0 -27-2.35696 56.5124  26
   0   0 -28 4093.23 155.143  24
   0   0 -28 3742.20 134.093  26
   0   0 -29-16.6583 70.7081  24
   0   0  29-5.94408 61.4730   7
   0   0 -29 3.50426 56.2251  26
   0   0 -30-1.47972 73.7640  24
   0   0  30 59.1357 70.0428   9
   0   0  30 18.6565 61.3683   7
   0   0 -30 80.2394 57.6375  26
   0   0 -31 14.1856 75.2083  24
   0   0 -31 33.8969 58.1121  26
   0   0  31 16.8980 61.5615   7
   0   0  32 2401.05 81.3741  34
   0   0 -32 2353.48 105.555  26
   0   0 -32 2442.21 128.214  24
   0   0  33 60.8645 63.7473   7
   0   0  33-24.9210 44.4876  34
   0   0 -33 33.4214 81.6900  24
   0   0  33 49.3880 53.0259  51
   0   0  34 187.184 67.1153   7
   0   0  34 99.3202 45.6684  34
   0   0 -34 134.022 83.2391  24
   0   0  34 69.5680 55.3252  51
   0   0  35 7.68376 66.2041   7
   0   0  35 21.2035 57.3039  51
   0   0  35 9.36165 46.8184  34
   0   0 -35 98.8812 85.7374  24
   0   0  36 421.189 66.1567  51
   0   0  36 785.486 57.7073  34
   0   0 -36 951.595 107.442  24
   0   0  36 1327.53 93.3499   7
   0   0  37 29.9168 69.0779   7
   0   0  37 17.9484 53.0896  17
   0   0  37 6.59191 61.9004  51
   0   0  37-3.91929 50.2974  34
   0   0 -37-57.8246 96.9804  24
   0   0  37 67.0948 64.4239  22
   0   0  38 1182.25 68.9055  17
   0   0  38 1353.72 82.5969  51
   0   0  38 1287.05 68.5856  34
   0   0 -38 1488.99 127.849  24
   0   0  38 1305.72 80.7794  22
   0   0  38 1065.22 93.9809   7
   0   0  39 62.5879 72.8525   7
   0   0  39-38.1712 67.0889  51
   0   0  39-3.75537 54.2410  34
   0   0 -39 64.5317 99.5076  24
   0   0  39 10.5506 69.3802  22
   0   0  39-4.95301 55.6673  17
   0   0  40 95.6658 74.2404   7
   0   0  40 283.478 71.6535  51
   0   0  40 104.360 56.1188  34
   0   0  40 170.618 73.3575  22
   0   0 -40 194.135 105.053  24
   0   0  40 74.0649 56.4064  14
   0   0  40 69.0677 58.3922  17
   0   0  41 20.7490 74.7881   7
   0   0  41 22.7968 75.1332  51
   0   0  41 32.1016 58.5704  34
   0   0  41 78.4965 74.9542  22
   0   0 -41 8.21945 108.686  24
   0   0  41 1.44349 59.5136  17
   0   0  41 51.4591 57.1125  14
   0   0  42 183.008 78.2270   7
   0   0  42 33.5320 60.7942  17
   0   0  42 19.4748 57.4493  14
   0   0  42 184.574 80.1037  51
   0   0  42 107.889 60.2330  34
   0   0  42 82.9238 77.8249  22
   0   0 -42 66.3646 113.922  24
   0   0  43 45.1457 77.9893   7
   0   0  43-23.3642 83.7019  51
   0   0  43 38.1104 60.1306  14
   0   0  43 9.60153 62.5495  17
   0   0  43 6.45172 36.8011   3
   0   0  43 68.9019 63.3448  34
   0   0  43 0.55619 81.1352  22
   0   0 -43 9.09775 119.390  24
   0   0  44 2147.27 121.845  51
   0   0  44 2681.85 102.504  17
   0   0  44 2733.34 95.3433  14
   0   0  44 3041.83 84.2332   3
   0   0  44 2448.23 105.292  34
   0   0 -44 2775.05 186.404  24
   0   0  44 2380.19 136.657   7
   0   0  45-70.4871 79.2862   7
   0   0  45 4.88788 89.9311  51
   0   0  45 17.2857 60.2397  14
   0   0  45 49.2385 65.4972  17
   0   0  45 13.2886 38.1346   3
   0   0  45 66.4456 66.5564  34
   0   0 -45 72.6888 129.721  24
   0   0  46 889.760 102.648  51
   0   0  46 674.179 72.0077  17
   0   0  46 705.174 65.1375  14
   0   0  46 768.543 46.9385   3
   0   0  46 669.879 76.7151  34
   0   0 -46 790.946 149.391  24
   0   0  46 513.085 90.9053   7
   0   0  47-25.3275 95.4796  51
   0   0  47-62.4025 122.541  56
   0   0  47-61.7527 60.1857  14
   0   0  47-29.4622 65.7129  17
   0   0  47-17.4509 37.4791   3
   0   0  47 25.7978 70.3512  34
   0   0 -47 38.6323 132.017  24
   0   0  48 800.834 74.1939  17
   0   0  48 883.703 47.6443   3
   0   0  48 727.975 80.0553  34
   0   0  48 780.287 108.213  51
   0   0  48 866.313 133.349  56
   0   0 -48 520.256 149.817  24
   0   0  49 7.54065 66.8245  17
   0   0  49-3.32922 37.5437   3
   0   0  49 48.4737 72.8823  34
   0   0  49-18.5975 127.070  56
   0   0  49-71.9348 103.005  51
   0   0  49 87.7726 91.9347  58
   0   0  50 3164.72 123.316  34
   0   0  50 2895.06 89.6510   3
   0   0  50 3090.98 111.245  17
   0   0  50 2785.40 137.968  58
   0   0  50 3112.49 175.068  56
   0   0  51-198.325 134.588  56
   0   0  51 25.8690 107.087  51
   0   0  51-2.26637 36.3578   3
   0   0  51-21.8666 66.4032  17
   0   0  51-79.9328 77.1668  34
   0   0  51-33.3462 49.9977  12
   0   0  52 219.781 134.740  56
   0   0  52 280.662 113.445  51
   0   0  52 49.7432 36.1003   3
   0   0  52-1.05131 65.8025  17
   0   0  52 212.284 78.7546  34
   0   0  52 28.3012 49.0946  12
   0   0  53 57.2885 132.357  56
   0   0  53-55.7330 114.250  51
   0   0  53 3.38411 35.1557   3
   0   0  53 22.2071 66.1163  17
   0   0  53-98.0643 77.5104  34
   0   0  53 10.7432 49.1629  12
   0   0  54-29.3387 117.014  51
   0   0  54 64.8077 133.256  56
   0   0  54 21.6622 34.5101   3
   0   0  54-6.54046 64.7849  17
   0   0  54 24.9030 79.7223  34
   0   0  54 21.4360 47.9622  12
   0   0  55 11.0024 135.440  56
   0   0  55 81.7105 120.405  51
   0   0  55-13.6690 64.6061  17
   0   0  55 36.6917 33.5978   3
   0   0  55-85.7799 81.8307  34
   0   0  55 10.2604 47.4177  12
   0   0  56 1802.25 86.8866  17
   0   0  56 1978.15 63.8224   3
   0   0  56 1657.10 104.852  34
   0   0  56 1850.10 145.086  51
   0   0  56 2057.78 73.7988  12
   0   0  57-182.403 135.809  56
   0   0  57-68.5162 124.785  51
   0   0  57 19.3528 31.3752   3
   0   0  57 105.076 62.5402  17
   0   0  57-16.0443 82.4691  34
   0   0  57 25.9005 45.4709  12
   0   0  58 418.302 127.207  51
   0   0  58 267.373 32.1358   3
   0   0  58 326.788 62.6151  17
   0   0  58 227.331 83.7153  34
   0   0  58 260.690 46.7072  12
   0   0  59 129.204 124.440  51
   0   0  59-27.4830 28.2917   3
   0   0  59 52.2474 57.6818  17
   0   0  59 4.98885 77.0240  34
   0   0  59-23.5367 42.0273  12
   0   0  60 795.186 131.852  51
   0   0  60 796.471 47.2940  12
   0   0  60 767.503 36.4887   3
   0   0  61-22.9810 25.1999   3
   0   0  61-85.2234 120.309  51
   0   0  62 3.26544 23.7822   3
   0   0  62 8.69608 117.315  51
   0   0  63-22.4696 22.2082   3
   0   0  63 48.6688 63.1564  35
   0   0  63-2.58799 110.526  51
   0   0  64 16.4713 59.2943  35
   0  -1   0 12.7945 21.1666  10
   0  -1   1 5982.00 145.802  10
   0   1   1 6206.68 143.711  26
   0   1  -1 5835.16 145.551  28
   0  -1  -2 79356.7 1665.47  24
   0  -1   2 69186.5 1667.15   7
   0  -1   2 66384.3 1665.65  10
   0  -1   2 66298.8 1666.26   8
   0  -1  -2 79096.5 1668.05  27
   0   1  -2 70565.4 1666.68  28
   0  -1  -3 157864. 3603.82  24
   0  -1   3 149406. 3605.55   8
   0  -1   3 152085. 3606.52   7
   0   1   3 161741. 3604.25  28
   0  -1  -3 163208. 3606.66  27
   0   1  -3 146335. 3605.16  28
   0  -1  -4 99268.0 2247.47  24
   0  -1   4 92437.7 2250.33   7
   0   1  -4 93008.9 2249.46  26
   0   1   4 101934. 2246.96  28
   0   1  -4 93296.9 2248.60  28
   0  -1  -5 1652.79 49.1173  24
   0  -1   5 1740.79 54.7491   7
   0   1   5 1740.69 44.9563  28
   0   1  -5 1564.62 51.6063  26
   0   1  -5 1662.58 49.0785  28
   0  -1  -6 27121.3 588.581  24
   0  -1  -6 23717.0 583.430  11
   0  -1   6 22676.9 591.006   7
   0   1   6 27234.2 585.244  28
   0   1  -6 25172.2 590.273  26
   0  -1  -7 13945.6 323.851  24
   0  -1   7 13057.7 328.899  25
   0  -1   7 13724.2 328.192   7
   0  -1   7 13789.8 325.463   9
   0   1  -7 13257.4 325.399  26
   0  -1   8 18192.2 441.390  25
   0   1  -8 18400.2 438.657  26
   0  -1   8 17713.5 437.614   9
   0  -1   8 17807.2 440.844   7
   0   1   8 18502.1 438.945   9
   0   1  -9 512.048 41.3477  26
   0  -1  -9 676.745 41.5942  24
   0   1   9 687.654 30.3124   1
   0   1  -9 563.534 32.4083   1
   0  -1 -10 45949.4 1007.41  24
   0  -1  10 40839.7 1008.91  25
   0   1 -10 43833.9 1007.93  26
   0  -1 -10 44612.5 1000.30  26
   0   1  10 43418.0 1007.72   9
   0  -1  10 41286.7 1006.13   9
   0   1 -10 41404.4 998.988   1
   0  -1 -11 881.828 47.4414  24
   0   1 -11 643.667 46.5646  26
   0  -1 -11 754.067 33.5945  26
   0  -1  11 610.346 59.0740   9
   0   1  11 805.461 59.7950   9
   0   1 -11 635.652 33.4529   1
   0  -1 -12 13497.0 301.992  24
   0   1 -12 12666.4 301.399  26
   0   1  12 12526.5 287.159  28
   0  -1 -12 13082.8 292.641  26
   0   1  12 12277.4 301.087   7
   0  -1  12 11639.1 301.445   9
   0   1  12 12251.5 301.798   9
   0   1 -12 11103.0 288.717   1
   0  -1  13 1434.65 85.6303  25
   0  -1 -13 1662.12 63.7580  24
   0   1 -13 1621.23 65.8981  26
   0  -1 -13 1538.05 50.5062  26
   0   1  13 1480.38 38.7451  28
   0   1  13 1521.59 80.7754   9
   0   1  13 1458.62 64.0351   7
   0   1 -13 1320.65 46.2122   1
   0   1 -14-29.8367 48.6310  26
   0  -1 -14 20.7424 43.9583  24
   0  -1 -14 31.9698 31.7491  26
   0   1  14 40.6973 45.9246   7
   0   1 -14 24.4013 25.2811   1
   0  -1 -15 8217.63 193.716  24
   0  -1 -15 7927.24 182.466  26
   0   1 -15 7774.75 193.201  26
   0   1  15 7318.22 192.424   7
   0   1  15 7469.29 193.830   9
   0   1 -15 6789.07 173.104   1
   0  -1  16 5093.05 163.901  25
   0  -1 -16 6547.10 159.276  24
   0   1 -16 6056.03 158.035  26
   0  -1 -16 6004.88 145.835  26
   0  -1  16 5803.06 159.625   9
   0   1  16 6503.11 159.245   7
   0   1  16 5366.26 134.372   1
   0  -1  17 2699.87 113.050  25
   0  -1  17 2586.20 103.679   9
   0   1  17 2688.78 103.545   9
   0   1  17 2674.26 96.5397   7
   0   1 -17 2970.24 98.3433  26
   0  -1 -17 3017.90 86.9826  26
   0  -1 -18 5289.54 142.387  24
   0   1  18 4457.86 137.924   7
   0   1  18 4493.00 140.273   9
   0  -1  18 4098.75 139.138   9
   0  -1 -18 4979.59 126.962  26
   0   1 -18 4760.85 137.787  26
   0  -1  19 93.1311 80.8449  25
   0   1 -19 60.4302 53.0138  26
   0  -1 -19 55.1070 56.3899  24
   0  -1  19-6.18792 56.5951   7
   0   1  19 0.64748 52.0178   7
   0   1  19-28.1923 66.1287   9
   0  -1 -19 44.1759 38.2473  26
   0  -1 -20 18865.8 464.837  24
   0  -1  20 16737.5 463.809  25
   0  -1  20 19424.8 470.322   7
   0   1  20 19304.5 461.374   9
   0  -1  20 19078.2 460.370   9
   0   1  20 20573.3 466.223   7
   0  -1 -20 18614.1 451.630  26
   0   1 -20 18135.4 462.265  26
   0  -1  21 5244.82 182.806  25
   0  -1 -21 6102.52 176.859  24
   0  -1  21 6444.48 174.446   9
   0   1  21 6695.69 177.748   7
   0  -1  21 6494.23 182.404   7
   0   1  21 6434.62 175.164   9
   0  -1 -21 5774.81 161.196  26
   0   1 -21 5679.68 173.424  26
   0  -1 -22 1031.13 73.2688  24
   0   1  22 779.272 74.7039   9
   0   1  22 826.766 68.3227   7
   0  -1  22 720.362 70.8372   7
   0   1 -22 784.715 65.8590  26
   0  -1 -22 945.422 53.9927  26
   0  -1 -23 20617.1 502.318  24
   0  -1  23 18852.1 501.073  25
   0   1  23 19891.7 493.630   9
   0   1  23 20963.7 500.869   7
   0  -1  23 20251.7 504.998   7
   0   1 -23 20334.6 497.785  26
   0  -1 -23 19912.5 485.514  26
   0   1 -24 20082.9 522.049  24
   0  -1 -24 21340.5 517.986  24
   0   1  24 21755.6 515.600   7
   0  -1  24 19863.1 504.486   9
   0  -1  24 21098.7 520.041   7
   0  -1 -24 20303.4 498.623  26
   0   1 -24 20510.8 511.351  26
   0  -1  25 5379.01 185.919  25
   0  -1 -25 6097.16 183.195  24
   0   1 -25 5684.38 186.599  24
   0  -1  25 5588.67 173.101   9
   0   1  25 6133.82 178.633   7
   0   1  25 5881.74 173.965   9
   0  -1  25 5842.46 182.698   7
   0   1 -25 5955.11 176.786  26
   0  -1 -25 5817.75 160.491  26
   0   1 -26 3941.40 146.624  24
   0  -1 -26 4010.64 139.977  24
   0  -1  26 3830.41 149.027  25
   0  -1  26 3422.01 135.532   7
   0   1  26 3698.97 131.769   7
   0   1 -26 3959.15 132.450  26
   0   1 -27 4008.74 153.442  24
   0  -1 -27 4273.43 148.921  24
   0   1  27 4219.34 143.092   7
   0  -1  27 4034.93 147.596   7
   0   1 -27 4113.35 141.281  26
   0  -1 -28 3787.64 135.983  24
   0   1 -28 3744.10 141.719  24
   0  -1  28 2865.01 122.804   9
   0  -1  28 2681.45 124.947   7
   0   1  28 2841.18 120.301   7
   0   1 -28 3678.43 127.895  26
   0   1 -29 1952.66 113.807  24
   0  -1 -29 2100.20 108.780  24
   0   1 -29 1941.06 98.0850  26
   0   1  29 1909.78 96.7726   7
   0  -1  29 1601.04 95.2917   9
   0  -1  29 1592.70 96.0423   7
   0   1  30 168.560 63.2758   7
   0  -1  30 139.926 67.3864   7
   0   1  30 101.330 46.6746  46
   0  -1  30 67.9961 43.0942  52
   0   1 -30 140.925 68.1049  26
   0  -1 -30 79.0636 73.4728  24
   0   1 -30 157.447 79.2877  24
   0   1  31 347.414 67.0494   7
   0  -1  31 276.541 70.5854   7
   0   1  31 402.599 51.4579  46
   0   1  31 464.502 47.3197  52
   0   1  31 458.506 55.0203  51
   0  -1  31 471.536 49.3047  52
   0   1  31 385.884 49.6103  37
   0   1  31 399.858 46.4860  34
   0   1 -31 374.432 72.9836  26
   0   1 -31 357.736 87.4326  24
   0  -1 -31 403.880 81.0373  24
   0  -1  32 7889.71 241.823   7
   0  -1  32 7863.65 222.014   9
   0   1  32 8018.76 234.974   7
   0   1  32 7385.75 204.460  46
   0   1  32 7742.25 203.954  52
   0   1  32 7742.76 206.845  51
   0  -1  32 7865.12 206.061  51
   0  -1  32 7500.55 204.735  52
   0   1  32 8165.99 201.507  34
   0   1  32 7691.24 204.218  37
   0   1 -32 8403.24 238.437  26
   0  -1 -32 8550.23 250.069  24
   0   1 -32 8495.89 261.801  24
   0   1  33 27.8774 61.4854   7
   0  -1  33 18.2671 67.5832   7
   0   1  33 10.4005 51.9020  46
   0   1  33 63.7565 54.4187  51
   0  -1  33 43.3388 47.6075  52
   0  -1  33 33.0419 52.4551  51
   0   1  33 48.8038 45.9121  52
   0   1  33 40.9152 48.9767  37
   0  -1  33 31.6306 43.8063  34
   0   1  33-0.83701 45.2068  34
   0   1 -33 122.589 71.5096  26
   0  -1 -33 88.3248 80.1677  24
   0   1 -33 19.1987 87.5409  24
   0   1  34 1308.80 90.5846   7
   0   1  34 1444.53 72.4845  46
   0   1  34 1530.58 75.8682  51
   0  -1  34 1391.47 69.7594  52
   0  -1  34 1458.39 73.3534  51
   0   1  34 1552.41 69.0102  52
   0   1  34 1480.79 65.7751  34
   0   1  34 1362.40 70.1672  37
   0  -1  34 1353.13 64.4668  34
   0   1 -34 1464.76 98.7730  26
   0   1 -34 1355.06 117.392  24
   0  -1 -34 1542.08 112.029  24
   0   1  35 1417.57 95.8835   7
   0  -1  35 1393.03 104.183   7
   0   1  35 1749.88 79.9878  46
   0   1  35 1699.88 77.7966  37
   0   1  35 1753.22 73.0725  34
   0  -1  35 1643.55 71.9555  34
   0  -1  35 1836.56 79.3314  52
   0  -1  35 1832.47 83.1014  51
   0   1  35 1900.07 84.3637  51
   0   1  35 1951.59 78.4024  52
   0   1 -35 1871.74 108.800  26
   0   1 -35 1785.87 130.087  24
   0  -1 -35 1827.40 119.708  24
   0  -1  36 4209.56 170.873   7
   0   1  36 4568.15 166.113   7
   0   1  36 4619.87 142.293  51
   0  -1  36 4481.96 138.960  52
   0  -1  36 4510.76 140.920  51
   0   1  36 4608.10 137.690  52
   0  -1  36 4505.45 132.134  34
   0   1  36 4729.73 133.136  34
   0   1  36 4360.44 136.555  37
   0   1 -36 4727.17 172.152  26
   0   1 -36 4810.96 199.522  24
   0  -1 -36 4919.55 190.269  24
   0  -1  37 46.2820 72.6833   7
   0   1  37 32.5918 67.9621   7
   0  -1  37 108.341 62.7604  51
   0  -1  37 31.4012 56.1095  52
   0   1  37 103.353 55.2559  52
   0   1  37 77.7649 64.3545  51
   0   1  37 24.4425 53.6485  17
   0  -1  37 84.5677 50.9954  34
   0   1  37 87.5388 51.5772  34
   0   1  37 25.7700 67.1330  22
   0   1 -37 149.558 97.6568  24
   0  -1  37 18.2930 65.7475  22
   0  -1 -37 86.0224 90.4382  24
   0  -1  38 2364.33 98.4937  52
   0   1  38 2475.96 103.666  51
   0   1  38 2344.56 94.9387  52
   0  -1  38 2368.46 100.948  51
   0   1  38 2333.60 89.3325  17
   0   1  38 2405.49 86.6613  14
   0  -1  38 2337.59 73.5447   3
   0   1  38 2427.56 90.6177  34
   0  -1  38 2327.46 89.4793  34
   0   1 -38 2669.55 158.019  24
   0  -1 -38 2766.07 148.925  24
   0   1  38 2467.32 98.5172  22
   0  -1  38 2460.77 98.4969  22
   0  -1  38 2270.64 126.179   7
   0   1  38 2308.19 118.785   7
   0   1  39 40.1228 68.5126   7
   0  -1  39 62.5065 76.3899   7
   0  -1  39 59.7357 52.9457  14
   0   1  39 66.5140 57.8572  14
   0   1  39 56.9400 56.1863  17
   0   1  39 202.328 61.9466  52
   0   1  39 288.314 72.4722  51
   0  -1  39 236.667 69.5651  51
   0  -1  39 74.6220 34.5085   3
   0  -1  39 166.457 55.9805  34
   0   1  39 174.456 54.7941  34
   0  -1  39 86.9203 69.3056  22
   0  -1 -39 207.876 98.3423  24
   0   1 -39 365.195 115.224  24
   0  -1  40 73.9395 75.2802   7
   0   1  40 58.5863 71.1254   7
   0   1  40 198.395 63.6086  52
   0  -1  40 240.523 74.2986  51
   0   1  40 254.288 75.9727  51
   0   1  40 154.981 58.2033  14
   0   1  40 123.380 58.8729  17
   0  -1  40 68.9479 35.3698   3
   0  -1  40 159.605 57.6223  34
   0   1  40 176.166 58.7355  34
   0   1 -40 285.102 111.695  24
   0  -1  40 116.851 74.5056  22
   0  -1 -40 183.608 103.328  24
   0  -1  41 4374.38 149.763  51
   0   1  41 4386.21 173.913  56
   0   1  41 4641.09 153.166  51
   0   1  41 4548.16 145.877  52
   0   1  41 4327.15 128.069  14
   0  -1  41 4208.19 133.794  17
   0   1  41 4536.77 133.229  17
   0  -1  41 4306.30 118.461   3
   0   1  41 4516.37 137.166  34
   0  -1  41 4281.02 135.178  34
   0  -1  41 3620.92 171.060   7
   0   1  41 4075.24 169.868   7
   0  -1 -41 4897.62 210.983  24
   0  -1  41 4513.41 141.324  22
   0   1 -41 4604.04 219.401  24
   0  -1  42 1127.76 92.1503  51
   0   1  42 1225.03 119.829  56
   0   1  42 1238.09 95.8811  51
   0   1  42 1184.86 70.1079  14
   0   1  42 1325.55 74.9582  17
   0  -1  42 1186.36 75.1323  17
   0  -1  42 1132.50 52.5997   3
   0   1  42 1288.26 77.6400  34
   0  -1  42 1089.50 74.3713  34
   0  -1  42 1187.42 88.5487  22
   0  -1 -42 1312.89 140.765  24
   0   1 -42 1310.96 149.267  24
   0  -1  42 955.836 102.417   7
   0   1  42 985.135 97.4852   7
   0  -1  43 111.708 81.3091   7
   0   1  43 163.072 78.9269   7
   0  -1  43 58.1727 83.2387  51
   0   1  43 26.7525 84.9927  51
   0   1  43 132.306 108.957  56
   0  -1  43 139.865 57.8576  14
   0   1  43 163.884 63.3301  17
   0  -1  43 135.339 63.0802  17
   0   1  43 91.1356 61.0227  14
   0  -1  43 169.027 38.4941   3
   0   1  43 23.4138 64.2200  34
   0  -1  43 49.6866 64.0212  34
   0  -1 -43 95.5067 115.170  24
   0  -1  43 150.336 80.2510  22
   0   1 -43 171.681 126.928  24
   0   1  44 3780.97 150.000  51
   0   1  44 3720.97 173.646  56
   0  -1  44 3787.02 148.122  51
   0  -1  44 3939.89 125.335  17
   0   1  44 3680.54 117.081  14
   0   1  44 4110.65 124.138  17
   0  -1  44 3748.61 106.157   3
   0   1  44 3798.54 129.661  34
   0  -1  44 3939.76 129.030  34
   0   1  44 3005.01 154.168   7
   0  -1  44 2881.67 161.855   7
   0   1 -44 4222.13 227.954  24
   0  -1 -44 4038.24 209.864  24
   0  -1  44 3817.91 135.114  22
   0   1  45 4224.63 181.238  56
   0   1  45 4371.74 155.334  51
   0  -1  45 4042.85 152.739  51
   0  -1  45 3855.91 125.603  17
   0   1  45 4234.06 126.009  17
   0  -1  45 3431.77 114.245  14
   0  -1  45 3584.69 105.999   3
   0   1  45 4070.57 132.490  34
   0  -1  45 3992.43 131.091  34
   0  -1 -45 3957.54 214.276  24
   0   1 -45 4204.75 231.234  24
   0  -1  45 4013.91 137.379  22
   0   1  45 2892.79 154.853   7
   0  -1  45 2530.95 156.855   7
   0   1  46-15.1406 76.1562   7
   0   1  46 25.7095 119.714  56
   0   1  46 47.9629 94.2082  51
   0  -1  46-44.1089 94.1801  51
   0  -1  46-11.2331 58.9750  14
   0   1  46 40.0947 66.0221  17
   0  -1  46 4.30353 66.9494  17
   0  -1  46 24.3947 38.6473   3
   0   1  46-5.72091 70.3694  34
   0  -1  46 37.6830 69.8083  34
   0   1 -46-58.6913 139.364  24
   0  -1  46 28.3525 86.3529  22
   0   1  47 2978.02 147.002  51
   0   1  47 2725.14 169.268  56
   0  -1  47 2997.58 144.930  51
   0  -1  47 3483.83 118.355  17
   0  -1  47 3188.00 105.585  14
   0   1  47 3628.37 117.031  17
   0  -1  47 3691.95 97.8229   3
   0   1  47 3236.92 123.807  34
   0  -1  47 3266.30 123.216  34
   0  -1  47 3420.51 130.862  22
   0   1 -47 3314.38 225.964  24
   0   1  47 2258.66 141.717   7
   0   1  48 50.3116 99.6860  51
   0  -1  48-32.0747 99.5711  51
   0   1  48 64.7755 125.578  56
   0  -1  48 67.1839 67.4317  17
   0   1  48 17.1110 66.2072  17
   0  -1  48 68.4525 57.2774  14
   0  -1  48 57.0620 37.3424   3
   0   1  48-9.76101 72.8932  34
   0  -1  48 25.7492 72.4134  34
   0   1 -48 233.962 145.347  24
   0   1  49 804.907 83.2245  34
   0  -1  49 762.494 81.2472  34
   0  -1  49 880.444 47.8671   3
   0   1  49 867.459 74.1085  17
   0  -1  49 850.374 74.7896  17
   0  -1  49 649.907 110.016  51
   0   1  49 588.800 134.328  56
   0   1  49 621.603 110.863  51
   0   1  49 614.564 110.861  58
   0  -1  50 208.031 38.5609   3
   0   1  50 244.238 67.3108  17
   0  -1  50 263.310 68.7568  17
   0  -1  50 230.015 76.7483  34
   0   1  50 174.933 76.5118  34
   0  -1  50 241.239 106.561  51
   0   1  50 165.107 107.269  51
   0   1  50 210.802 105.215  58
   0   1  50 119.257 129.856  56
   0  -1  50 1.45627 133.839  56
   0  -1  51 40.9149 132.410  56
   0   1  51 36.0342 130.568  56
   0  -1  51 13.8213 107.113  51
   0   1  51-54.2870 108.932  51
   0   1  51 22.2974 105.648  58
   0   1  51 13.7286 65.4026  17
   0  -1  51 37.0204 66.6166  17
   0  -1  51 20.8848 36.1835   3
   0   1  51-21.7878 76.5173  34
   0  -1  51-64.5005 76.5947  34
   0   1  51 26.1689 47.0869  12
   0  -1  52 846.260 74.7408  17
   0   1  52 849.610 73.6205  17
   0  -1  52 779.191 45.5931   3
   0  -1  52 744.672 85.4588  34
   0   1  52 937.319 88.4485  34
   0   1  52 918.690 122.246  51
   0   1  52 641.816 111.315  58
   0   1  52 920.490 142.198  56
   0  -1  52 721.236 143.252  56
   0  -1  52 959.589 121.581  51
   0  -1  52 777.829 59.8842  12
   0   1  52 752.305 55.0723  12
   0   1  53-16.0916 116.100  51
   0  -1  53 17.2706 136.871  56
   0  -1  53-47.1095 115.568  51
   0   1  53-51.1786 101.335  58
   0  -1  53 14.9121 35.1928   3
   0  -1  53 26.9317 66.0687  17
   0   1  53 19.9375 65.7904  17
   0  -1  53-94.8366 78.0779  34
   0   1  53 10.1296 79.1580  34
   0   1  53 41.7025 46.9394  12
   0  -1  53-2.67448 51.1137  12
   0  -1  54 94.6601 117.292  51
   0   1  54 203.718 118.239  51
   0   1  54 160.214 98.9319  58
   0  -1  54 62.1291 136.666  56
   0   1  54 4.48608 64.9512  17
   0  -1  54 88.9205 66.6804  17
   0  -1  54 16.1171 34.2779   3
   0   1  54 93.0422 81.7089  34
   0  -1  54 54.8271 79.1296  34
   0   1  54 70.9142 45.8454  12
   0  -1  54 59.8610 50.8178  12
   0  -1  55 1431.98 80.7607  17
   0   1  55 1407.28 80.0212  17
   0  -1  55 1340.99 53.2643   3
   0   1  55 1564.17 99.5623  34
   0  -1  55 1497.93 136.569  51
   0   1  55 1483.60 154.183  56
   0  -1  55 1169.77 151.421  56
   0   1  55 1630.70 139.304  51
   0   1  55 1327.09 62.3836  12
   0  -1  55 1448.67 66.8776  12
   0  -1  56 170.445 121.282  51
   0   1  56 353.474 125.132  51
   0  -1  56 200.597 137.659  56
   0  -1  56 348.665 35.5315   3
   0  -1  56 381.385 66.2316  17
   0   1  56 449.676 66.2952  17
   0   1  56 444.314 84.5290  34
   0  -1  56 389.152 52.5161  12
   0   1  56 316.051 46.7674  12
   0   1  57 74.8792 123.643  51
   0  -1  57 3.80634 131.271  56
   0  -1  57 3.40456 119.956  51
   0  -1  57 155.771 31.8339   3
   0  -1  57 136.075 62.1091  17
   0   1  57 219.570 61.8834  17
   0   1  57 116.626 82.9991  34
   0  -1  57 164.236 47.2047  12
   0  -1  58 421.706 125.606  51
   0   1  58 591.105 127.809  51
   0  -1  58 443.496 33.7971   3
   0  -1  58 536.412 63.5759  17
   0   1  58 337.070 84.1961  34
   0  -1  58 467.061 48.6538  12
   0  -1  59-64.2818 125.571  56
   0   1  59-13.0402 123.064  51
   0  -1  59 99.6559 121.462  51
   0  -1  59 10.5910 27.8620   3
   0  -1  59-5.97863 57.2391  17
   0   1  59 133.895 81.3316  34
   0  -1  59-34.3046 43.0323  12
   0  -1  60-68.8951 118.012  51
   0   1  60 43.4285 124.017  51
   0  -1  60 26.8967 26.1772   3
   0  -1  60-15.9661 55.2232  17
   0   1  60 17.5840 78.4212  34
   0  -1  60-7.00183 41.1488  12
   0   1  61 1.09576 123.142  51
   0  -1  61 27.7948 52.1930  17
   0  -1  61 61.0741 39.2653  12
   0   1  61 78.3332 74.3199  34
   0  -1  61 6.64738 24.7797   3
   0  -1  62 151.112 65.6236  35
   0   1  62-10.3726 120.371  51
   0  -1  62 70.6842 23.6366   3
   0  -1  62 79.3749 37.1881  12
   0  -1  63 19.0156 62.4144  35
   0   1  63 133.907 116.271  51
   0  -1  63-11.7972 21.8032   3
   0  -1  64 56.7178 19.8427   3
   0   1  64 17.0582 59.7146  35
   0   2   0 112825. 2685.98  26
   0   2   0 118202. 2685.69  31
   0  -2   1 76145.3 1762.07  10
   0   2  -1 74330.3 1762.93  26
   0   2   1 76461.3 1761.77  26
   0  -2   2 1615.97 76.6690  10
   0  -2  -2 1780.41 72.2155  10
   0   2   2 2917.49 68.2506  26
   0   2  -2 2710.47 71.8267  28
   0   2  -2 2657.07 71.7453  26
   0  -2   3 8880.31 211.775  10
   0  -2   3 9133.20 218.058   8
   0   2  -3 7998.24 210.020  28
   0   2   3 8614.80 205.268  26
   0   2   3 8369.11 208.897  28
   0  -2   4 15123.8 360.811   8
   0   2   4 15102.2 350.284  26
   0   2   4 14859.4 354.734  28
   0   2  -4 13887.3 356.203  28
   0  -2  -4 15247.4 358.936  27
   0  -2  -5 0.64719 31.3380  24
   0  -2   5 3.90628 39.2261   7
   0  -2   5 51.0288 61.3869   8
   0  -2  -5-10.8264 35.8369  27
   0   2  -5-11.8020 30.0697  28
   0   2   5 1.95606 24.4331  28
   0  -2  -6 19948.0 477.758  24
   0  -2   6 20571.1 484.668   8
   0  -2   6 21524.3 484.866   7
   0  -2  -6 20342.5 483.546  27
   0   2   6 20040.7 477.793  28
   0   2  -6 19328.8 481.070  28
   0  -2  -7 38941.7 879.823  24
   0  -2   7 35047.8 885.356   7
   0  -2   7 34480.6 884.599   8
   0   2  -7 35799.0 883.932  26
   0   2   7 39859.3 879.510  28
   0  -2  -7 40003.0 886.001  27
   0   2  -7 36910.5 882.951  28
   0  -2  -8 12697.4 307.817  24
   0  -2   8 12540.3 315.457   7
   0  -2   8 12533.0 317.866   8
   0  -2  -8 13274.5 314.289  27
   0   2  -8 12408.4 312.854  26
   0   2   8 13014.7 305.909  28
   0  -2  -9 78397.6 1818.64  24
   0   2   9 80368.7 1816.39  28
   0   2  -9 76428.3 1823.25  26
   0  -2   9 75579.5 1823.81   8
   0  -2   9 76985.4 1825.58   7
   0   2 -10 1093.24 52.7804   1
   0   2  10 1234.06 48.3700   1
   0  -2 -10 883.141 47.8410  24
   0   2  10 892.527 38.4881  28
   0   2 -10 762.791 54.4161  26
   0  -2  10 936.354 61.7197   7
   0  -2  10 1011.46 86.1930   8
   0   2 -11 5839.47 187.251   1
   0   2  11 6376.29 186.802   1
   0  -2 -11 9424.18 196.123  24
   0  -2  11 8508.25 212.076  25
   0   2  11 9494.15 188.573  28
   0   2 -11 8950.22 202.112  26
   0  -2  11 7317.47 208.923   8
   0  -2  11 7182.71 201.726   7
   0   2 -12 54700.2 1344.49   1
   0   2  12 56843.0 1344.15   1
   0  -2 -12 60183.9 1351.07  24
   0   2 -12 58714.8 1355.71  26
   0   2  12 59646.2 1344.37  28
   0  -2  12 57495.6 1358.57   7
   0  -2  12 57419.1 1356.80   8
   0   2 -13 11494.1 269.134   1
   0   2  13 12395.1 268.340   1
   0  -2 -13 10524.5 274.348  24
   0   2 -13 10115.5 279.112  26
   0   2  13 10384.7 265.166  28
   0  -2  13 10793.7 281.496   9
   0  -2  13 11337.3 284.984   7
   0  -2  13 11520.3 288.841   8
   0   2 -14 13101.6 325.912   1
   0   2  14 13688.4 325.488   1
   0  -2 -14 14244.2 335.061  24
   0  -2  14 13139.5 345.548  25
   0   2 -14 14249.1 340.463  26
   0   2  14 14414.4 323.935  28
   0  -2 -14 13336.8 320.842  11
   0  -2  14 13477.8 343.789   7
   0  -2  14 12759.9 336.416   9
   0   2  15 561.623 41.7491   1
   0   2 -15 533.574 43.0238   1
   0  -2 -15 693.423 51.2234  24
   0   2 -15 704.094 58.5971  26
   0  -2  15 507.744 61.8484   7
   0  -2  15 586.209 70.8895   9
   0  -2 -15 544.220 30.6236  11
   0   2 -16 5379.44 159.439   1
   0  -2 -16 8483.00 178.499  24
   0   2 -16 8137.37 184.124  26
   0  -2  16 6192.71 176.815   9
   0  -2  16 6368.50 182.444   7
   0  -2 -16 6348.69 156.308  11
   0   2 -17 365.801 41.0719   1
   0  -2  17 496.221 84.8941  25
   0  -2 -17 611.104 56.1500  24
   0   2 -17 455.511 58.2686  26
   0  -2 -17 465.579 31.3250  11
   0  -2  17 367.625 70.0079   9
   0   2  17 479.100 51.4098   7
   0   2  18 4323.72 105.416   1
   0   2 -18 4261.58 106.267   1
   0  -2 -18 3467.27 120.436  24
   0   2 -18 3154.42 124.514  26
   0   2  18 4115.71 122.757   7
   0  -2 -18 3829.85 102.733  11
   0   2 -19 24890.8 549.883   1
   0  -2 -19 23042.1 566.548  24
   0  -2  19 20629.6 569.774  25
   0   2 -19 23258.5 572.319  26
   0   2  19 24709.2 567.469   7
   0  -2 -19 22344.2 549.364  11
   0   2 -20 2180.66 62.9203   1
   0  -2 -20 2055.23 87.9734  24
   0   2 -20 1984.56 91.3373  26
   0   2  20 2080.93 85.7126   7
   0  -2 -20 1867.85 62.6999  11
   0   2 -21 3.32683 29.8932   1
   0  -2 -21 48.5677 55.3730  24
   0   2 -21-16.9194 61.0977  26
   0  -2  21 61.7264 72.2683   9
   0   2  21 6.96496 51.6060   7
   0  -2 -21 14.3974 32.1954  11
   0   2  22 13479.4 329.194   1
   0   2 -22 14691.7 362.726  26
   0   2  22 16007.2 358.908   7
   0  -2 -22 14192.7 335.018  11
   0  -2 -22 15323.5 359.674  24
   0  -2  22 12580.9 358.552  25
   0   2 -23 2327.41 102.146  26
   0  -2 -23 2271.87 70.9043  11
   0  -2 -23 2458.03 98.5198  24
   0   2 -24 9776.65 262.265  26
   0   2  24 9195.96 251.825   7
   0  -2 -24 9760.88 257.231  24
   0   2 -25 15374.6 380.348  26
   0   2  25 13326.5 368.466   7
   0  -2 -25 15431.0 377.391  24
   0  -2  25 13977.0 378.249  25
   0   2 -26 1063.73 82.1763  26
   0   2  26 913.051 71.0177   7
   0  -2  26 815.557 79.6564   9
   0  -2  26 909.656 102.068  25
   0  -2 -26 1078.49 80.2854  24
   0   2 -27 1514.31 99.1012  26
   0  -2  27 1438.77 116.078  25
   0  -2 -27 1656.67 94.8272  24
   0   2 -28 4703.95 169.824  26
   0  -2  28 5002.73 175.523   7
   0  -2  28 5121.75 160.642   9
   0  -2 -28 5081.65 169.721  24
   0   2 -28 4594.75 180.295  24
   0   2  29 822.135 71.3073   7
   0  -2  29 577.432 79.9138   7
   0   2  29 771.651 57.8677  51
   0   2 -29 603.187 81.4851  26
   0  -2 -29 698.120 80.2142  24
   0   2 -29 728.310 92.0443  24
   0  -2  30 1796.29 103.711   7
   0   2  30 1794.68 90.8819   7
   0   2  30 1450.03 68.0001  46
   0   2  30 1525.95 72.2952  51
   0  -2  30 1472.00 67.6605  52
   0   2  30 1501.40 67.6305  37
   0   2  30 1655.61 64.8703  34
   0   2 -30 1673.52 103.013  26
   0  -2 -30 1569.49 97.8055  24
   0   2 -30 1738.57 114.780  24
   0  -2  31 3217.24 139.167   7
   0   2  31 3704.35 128.755   7
   0   2  31 3001.44 101.321  46
   0   2  31 3112.56 105.265  51
   0   2  31 3056.09 99.0551  52
   0  -2  31 2904.45 101.049  52
   0   2  31 3268.61 102.033  37
   0   2  31 3389.73 99.0517  34
   0   2 -31 3541.05 140.562  26
   0  -2 -31 3444.45 137.674  24
   0   2 -31 3282.65 154.147  24
   0   2  32 409.637 64.9122   7
   0  -2  32 309.798 76.5120   7
   0   2  32 177.369 51.4125  46
   0  -2  32 161.898 49.4078  52
   0   2  32 179.952 45.6808  52
   0   2  32 172.690 55.6309  51
   0  -2  32 83.9633 53.2654  51
   0   2  32 132.110 48.4048  37
   0   2 -32 186.924 78.7024  26
   0   2  32 184.809 46.2760  34
   0  -2 -32 165.723 78.9116  24
   0   2 -32 226.028 90.3074  24
   0   2  33 1335.90 85.4071   7
   0  -2  33 1318.62 99.4043   7
   0   2  33 1259.82 68.7944  46
   0   2  33 1254.59 72.7562  51
   0  -2  33 1241.25 67.5985  52
   0  -2  33 1225.26 69.9981  51
   0   2  33 1323.54 64.8722  52
   0   2  33 1352.83 63.4226  34
   0  -2  33 1248.92 62.1128  34
   0   2  33 1264.35 66.0302  37
   0   2 -33 1263.70 104.741  26
   0  -2 -33 1336.49 100.294  24
   0   2 -33 1209.12 117.138  24
   0   2  34 1013.82 81.4354   7
   0  -2  34 838.943 93.1432   7
   0   2  34 1100.05 66.7427  46
   0  -2  34 916.260 68.9510  51
   0  -2  34 1048.22 65.6661  52
   0   2  34 1118.86 72.2981  51
   0   2  34 1043.12 62.3252  52
   0   2  34 1073.27 65.1321  37
   0  -2  34 960.357 58.3492  34
   0   2  34 1112.02 60.6180  34
   0   2 -34 1006.75 98.3205  26
   0   2 -34 1012.47 113.901  24
   0  -2 -34 1339.64 105.999  24
   0   2  35 415.807 68.9792   7
   0  -2  35 275.289 79.8249   7
   0   2  35 178.555 61.9159  51
   0  -2  35 222.851 55.4355  52
   0   2  35 208.585 52.4370  52
   0  -2  35 222.639 61.1925  51
   0   2  35 176.988 57.1037  46
   0   2  35 272.039 55.9894  37
   0  -2  35 259.727 50.1686  34
   0   2 -35 344.867 89.1901  26
   0   2  35 252.222 51.3613  34
   0  -2 -35 255.497 87.5383  24
   0   2 -35 261.560 99.9881  24
   0   2  36 52.0447 60.5707   7
   0  -2  36 11.0168 72.9942   7
   0   2  36 11.0787 31.5901   3
   0  -2  36 9.58272 32.5172   3
   0   2  36 38.6391 62.8774  51
   0  -2  36 2.47201 60.4001  51
   0   2  36 1.20271 52.0914  52
   0   2  36 32.8086 58.6248  46
   0   2  36 45.4449 52.9616  17
   0   2  36 28.0333 55.2895  14
   0   2  36 14.0213 55.6663  37
   0   2 -36 127.690 84.0151  26
   0   2  36 58.6925 51.2830  34
   0  -2  36 16.1377 50.3447  34
   0  -2 -36 76.8890 83.0038  24
   0   2 -36-39.6267 97.6111  24
   0   2  37 865.725 80.7433   7
   0  -2  37 742.319 89.8807   7
   0  -2  37 751.026 43.3200   3
   0   2  37 801.850 42.2987   3
   0   2  37 1019.94 66.8845  52
   0   2  37 1143.70 101.097  56
   0   2  37 943.261 75.5976  51
   0  -2  37 941.062 74.7250  51
   0   2  37 993.023 71.7976  46
   0   2  37 913.372 63.3414  17
   0   2  37 777.545 63.4014  14
   0   2  37 959.357 63.8990  34
   0  -2  37 817.361 61.1925  34
   0   2  37 965.965 68.7601  37
   0   2 -37 876.685 104.464  26
   0  -2  37 771.411 74.3309  22
   0   2 -37 984.385 126.814  24
   0  -2 -37 1084.88 109.262  24
   0  -2  38 668.059 93.5893   7
   0   2  38 1015.16 86.8612   7
   0  -2  38 772.498 46.1753   3
   0   2  38 890.913 46.1200   3
   0   2  38 1406.36 75.2231  52
   0   2  38 1335.84 84.5416  51
   0  -2  38 1411.72 82.4481  51
   0   2  38 1518.65 108.268  56
   0   2  38 1284.99 77.6082  46
   0   2  38 1055.80 66.8664  17
   0   2  38 1000.92 67.2964  14
   0  -2  38 1060.08 66.2480  34
   0   2  38 1198.64 73.1342  37
   0   2  38 1237.50 68.7450  34
   0   2 -38 1171.12 113.660  26
   0   2 -38 1224.01 137.640  24
   0  -2 -38 1257.48 113.840  24
   0  -2  38 1068.24 79.5238  22
   0   2  39 1640.32 93.6466  51
   0   2  39 1607.55 116.008  56
   0   2  39 1524.92 84.0537  52
   0  -2  39 1501.86 91.6619  51
   0   2  39 1606.96 77.1640  17
   0   2  39 1687.61 75.5822  14
   0  -2  39 1671.41 59.1573   3
   0   2  39 1711.56 58.2151   3
   0  -2  39 1431.34 77.0904  34
   0   2  39 1500.14 84.1805  37
   0   2  39 1555.90 78.3668  34
   0   2  39 1565.83 99.9387   7
   0  -2  39 1414.76 112.212   7
   0  -2 -39 1818.62 131.471  24
   0  -2  39 1590.11 89.3762  22
   0   2 -39 1666.04 149.858  24
   0   2  40 2158.08 103.617  51
   0  -2  40 2036.23 100.433  51
   0   2  40 2337.24 128.227  56
   0   2  40 2147.03 93.4609  52
   0   2  40 1975.94 82.7101  17
   0   2  40 1707.77 79.2386  14
   0  -2  40 1544.25 62.0605   3
   0   2  40 1596.19 61.1869   3
   0   2  40 1964.36 91.3449  37
   0   2  40 2060.85 86.4580  34
   0  -2  40 1916.09 83.3785  34
   0   2  40 1555.59 104.157   7
   0  -2  40 1324.28 114.382   7
   0  -2  40 1879.19 94.3575  22
   0   2 -40 2091.15 163.741  24
   0  -2 -40 2119.57 140.977  24
   0   2  41 758.835 114.717  56
   0  -2  41 569.654 83.9509  51
   0   2  41 719.200 88.0236  51
   0   2  41 846.396 67.6551  17
   0   2  41 834.529 43.6962   3
   0  -2  41 801.008 45.1760   3
   0   2  41 767.167 70.0514  34
   0  -2  41 744.501 67.7645  34
   0   2  41 711.260 84.1342   7
   0  -2  41 681.675 97.4752   7
   0  -2  41 716.865 81.4037  22
   0  -2 -41 866.950 117.637  24
   0   2 -41 741.321 136.660  24
   0   2  42 1625.46 128.420  56
   0   2  42 1371.29 101.614  51
   0  -2  42 1261.70 97.5287  51
   0   2  42 1546.94 79.3931  17
   0  -2  42 1573.24 58.5507   3
   0   2  42 1602.30 57.1368   3
   0   2  42 1515.67 82.7746  34
   0  -2  42 1370.25 80.6628  34
   0  -2  42 1124.99 109.113   7
   0   2  42 1414.20 102.292   7
   0   2 -42 1315.88 160.083  24
   0  -2  42 1453.98 92.9247  22
   0   2  43 798.820 122.531  56
   0   2  43 741.283 95.2433  51
   0  -2  43 683.948 93.3007  51
   0   2  43 539.252 67.7439  17
   0  -2  43 530.122 43.9437   3
   0   2  43 506.354 41.3432   3
   0  -2  43 627.489 70.5388  34
   0   2  43 647.062 73.9069  34
   0   2  43 418.850 80.8818   7
   0   2 -43 552.999 147.111  24
   0  -2  43 714.373 84.7224  22
   0   2  44 7769.82 206.738  17
   0   2  44 7494.88 192.262   3
   0  -2  44 7502.53 192.605   3
   0   2  44 7988.55 215.255  34
   0  -2  44 7270.91 211.043  34
   0   2  44 8401.07 235.780  51
   0  -2  44 7631.76 229.941  51
   0   2  44 8614.02 258.484  56
   0  -2  44 7280.54 213.226  22
   0   2 -44 7708.49 320.165  24
   0   2  45 4516.65 134.882  17
   0  -2  45 3938.56 135.220  17
   0  -2  45 4235.74 116.648   3
   0   2  45 4335.71 116.432   3
   0  -2  45 3868.77 138.388  34
   0   2  45 4591.52 143.712  34
   0   2  45 4419.02 189.767  56
   0   2  45 4512.47 165.852  51
   0  -2  45 3876.80 159.377  51
   0   2 -45 4497.65 251.518  24
   0  -2  45 4019.70 145.048  22
   0  -2  46 337.636 98.5363  51
   0   2  46 296.555 126.180  56
   0   2  46 411.971 99.9973  51
   0   2  46 497.026 69.2816  17
   0  -2  46 369.816 71.4455  17
   0  -2  46 476.892 42.2908   3
   0   2  46 460.164 41.1373   3
   0  -2  46 372.554 72.6303  34
   0   2  46 407.729 75.8425  34
   0   2 -46 439.268 154.562  24
   0  -2  46 374.710 87.4322  22
   0  -2  47 1698.29 90.5450  17
   0   2  47 1983.91 89.4067  17
   0  -2  47 1682.70 65.1540   3
   0   2  47 1743.99 64.4991   3
   0   2  47 2004.19 99.6734  34
   0  -2  47 1872.12 96.1509  34
   0   2  47 2167.80 128.021  51
   0  -2  47 2033.15 123.518  51
   0   2  47 2123.36 152.969  56
   0   2 -47 1756.05 197.559  24
   0  -2  47 2004.24 106.636  22
   0  -2  48 5136.97 161.172  17
   0   2  48 5553.34 159.619  17
   0   2  48 5543.22 142.324   3
   0  -2  48 5355.10 142.528   3
   0   2  48 5694.70 171.369  34
   0  -2  48 5141.88 191.649  51
   0   2  48 5683.80 196.387  51
   0   2  48 5075.20 215.083  56
   0   2  48 5586.21 199.517  58
   0  -2  48 5037.88 170.323  22
   0   2  49 1078.81 123.013  58
   0  -2  49 980.683 116.047  51
   0   2  49 1027.79 119.019  51
   0  -2  49 1035.80 80.5724  17
   0   2  49 1214.87 79.6998  17
   0  -2  49 1266.10 53.5737   3
   0   2  49 1271.81 52.6704   3
   0   2  49 1151.79 89.9655  34
   0  -2  49 1140.07 98.7502  22
   0   2  49 1093.16 57.6661  12
   0   2  50 50.5824 107.475  51
   0   2  50 57.3720 110.664  58
   0  -2  50 39.4012 106.261  51
   0  -2  50 46.3186 67.8359  17
   0   2  50 2.64012 65.8763  17
   0  -2  50 81.6416 36.5969   3
   0   2  50 80.0556 35.6775   3
   0   2  50 10.2355 76.5780  34
   0   2  50 52.1422 44.4345  12
   0  -2  51 393.590 70.7501  17
   0   2  51 439.926 68.5663  17
   0  -2  51 393.311 39.9443   3
   0   2  51 407.041 38.9956   3
   0   2  51 659.876 83.2319  34
   0   2  51 595.763 116.369  51
   0  -2  51 606.423 113.731  51
   0   2  51 487.284 136.738  56
   0   2  51 479.223 118.095  58
   0   2  51 435.658 46.7604  12
   0  -2  51 400.120 57.0721  12
   0   2  52 663.838 72.7003  17
   0  -2  52 636.169 74.3577  17
   0   2  52 672.010 42.6725   3
   0  -2  52 689.404 43.4238   3
   0   2  52 749.306 87.3545  34
   0   2  52 550.729 120.748  58
   0  -2  52 775.273 120.258  51
   0   2  52 714.055 122.426  51
   0  -2  52 767.211 60.4600  12
   0  -2  53 3687.28 123.947  17
   0   2  53 3719.04 121.609  17
   0   2  53 3789.66 101.636   3
   0  -2  53 3634.93 101.902   3
   0   2  53 3630.49 138.901  34
   0   2  53 4052.19 175.242  51
   0  -2  53 2756.18 187.036  56
   0   2  53 3248.45 168.225  58
   0  -2  53 3286.47 166.200  51
   0  -2  53 3723.49 113.206  12
   0  -2  54 275.666 140.794  56
   0  -2  54 305.867 118.008  51
   0   2  54 142.147 117.051  58
   0   2  54 547.269 123.990  51
   0  -2  54 410.067 37.7248   3
   0   2  54 476.402 37.2652   3
   0  -2  54 364.118 68.9932  17
   0   2  54 393.957 84.8561  34
   0  -2  54 425.661 55.4206  12
   0   2  55 60.2821 119.468  51
   0  -2  55 21.6603 113.824  51
   0   2  55 120.332 113.722  58
   0  -2  55 69.5909 135.762  56
   0   2  55 103.980 31.6960   3
   0  -2  55 67.0464 32.6343   3
   0  -2  55 54.5208 63.6586  17
   0   2  55 21.5919 80.1683  34
   0  -2  55 12.8269 50.6862  12
   0  -2  56-116.530 136.512  56
   0   2  56-74.9738 107.386  58
   0   2  56-11.2564 119.240  51
   0  -2  56 48.8462 30.9097   3
   0   2  56 52.7411 30.2468   3
   0  -2  56 108.727 63.0621  17
   0   2  56 128.710 80.8798  34
   0  -2  56 91.1787 49.1897  12
   0   2  57 187.506 122.125  51
   0  -2  57 33.5148 133.412  56
   0   2  57 303.220 31.1881   3
   0  -2  57 277.004 31.8083   3
   0  -2  57 256.095 62.7077  17
   0   2  57 289.661 82.4259  34
   0  -2  57 311.380 48.8833  12
   0   2  58 267.509 124.233  51
   0  -2  58 264.543 128.740  56
   0   2  58-8.32691 26.9038   3
   0  -2  58 33.1402 28.2157   3
   0  -2  58 9.95407 58.3704  17
   0   2  58 32.7518 80.1427  34
   0  -2  58-13.4413 45.7467  12
   0   2  59 22.6089 122.380  51
   0  -2  59 0.77491 55.7538  17
   0   2  59-6.56333 25.7429   3
   0  -2  59 20.4591 26.9221   3
   0   2  59-47.1390 80.8334  34
   0  -2  59-21.0363 44.1304  12
   0   2  60 24.1233 122.041  51
   0  -2  60 38.7766 53.2640  17
   0   2  60 9.73240 24.1839   3
   0  -2  60-4.72564 25.1131   3
   0  -2  60 47.4055 66.2075  35
   0   2  60-51.1231 79.7027  34
   0  -2  60-27.8613 42.0708  12
   0   2  61 68.5105 121.389  51
   0  -2  61 0.99107 51.2926  17
   0   2  61-14.0788 22.8828   3
   0  -2  61 11.9390 24.4931   3
   0  -2  61-55.8356 63.1208  35
   0   2  61-45.6417 76.4861  34
   0  -2  61-13.5793 40.7562  12
   0  -2  62 194.041 49.3327  17
   0  -2  62 139.261 23.5024   3
   0   2  62 169.353 22.5703   3
   0  -2  62 138.787 62.3798  35
   0   2  62 126.991 74.4962  34
   0  -2  62 137.558 38.0518  12
   0  -2  63 52.8740 21.3885   3
   0   2  63 43.7688 20.0886   3
   0   2  63 79.3210 115.165  51
   0  -2  63 48.5976 35.1984  12
   0  -2  63 57.3868 45.5648  17
   0   2  64-18.1904 17.8558   3
   0  -2  64 12.9331 18.6712   3
   0  -3   0 69.2287 59.2916  10
   0   3   0-8.29520 38.7651  26
   0  -3   1 146533. 3433.89  10
   0  -3  -1 147495. 3432.94  10
   0   3   1 151080. 3434.39  31
   0   3   1 148003. 3434.43  26
   0   3  -1 145174. 3435.92  26
   0   3  -2 262.719 45.5175  26
   0   3   2 270.494 37.4977  26
   0   3   2 241.686 38.8556  28
   0  -3   3 158202. 3759.85  10
   0  -3  -3 163832. 3757.56  10
   0  -3   3 163123. 3762.22   8
   0   3  -3 160739. 3764.99  28
   0   3   3 162969. 3757.89  26
   0   3  -3 160712. 3762.61  26
   0   3   3 161485. 3763.45  28
   0  -3  -4 6181.11 166.046  10
   0  -3   4 5987.01 172.596  10
   0   3   4 6458.36 166.815  28
   0   3  -4 6414.38 169.930  28
   0   3  -4 6514.64 170.212  26
   0   3   4 6428.26 160.422  26
   0  -3   5 28823.9 766.496   8
   0   3  -5 31469.2 767.560  28
   0   3  -5 31563.4 766.671  26
   0   3   5 33923.0 758.806  26
   0   3   5 34452.7 766.159  28
   0  -3   6 65014.3 1533.94   8
   0   3   6 65799.8 1524.26  26
   0   3   6 66347.6 1531.63  28
   0   3  -6 63892.1 1534.71  28
   0  -3   7 78014.1 1933.44   8
   0   3   7 84108.9 1922.97  26
   0   3  -7 81143.4 1934.93  28
   0  -3  -7 84183.5 1938.07  27
   0   3   7 83839.9 1931.55  28
   0  -3  -8 108.293 48.1006  27
   0   3   8 73.6711 33.6066  28
   0   3  -8 31.7086 40.5464  28
   0  -3  -8 83.1760 40.3911  24
   0  -3   8 41.9204 86.0832  25
   0  -3  -9 2.48416 41.3550  24
   0   3   9 0.38018 34.2729  28
   0  -3  -9 22.1803 47.6437  27
   0  -3   9 0.59974 51.9711   7
   0  -3   9 111.199 83.2087   8
   0   3   9 86.6174 49.6872   1
   0   3  -9 95.8633 48.5626   1
   0  -3 -10 37474.2 868.258  24
   0  -3  10 34976.8 879.626  25
   0  -3 -10 36932.5 877.222  27
   0   3  10 36301.0 867.995  28
   0  -3  10 37022.0 876.299   8
   0  -3  10 37349.1 878.831   7
   0   3 -10 36696.2 866.307   1
   0   3  10 37167.0 866.355   1
   0  -3 -11 720.907 53.1060  24
   0  -3 -11 755.402 59.3489  27
   0   3 -11 659.110 60.2936  26
   0   3  11 719.305 26.0165  26
   0   3  11 794.647 44.6831  28
   0  -3  11 820.650 66.2316   7
   0  -3  11 843.299 93.1103   8
   0   3 -11 834.766 55.2039   1
   0   3  11 904.279 54.7551   1
   0  -3 -12 9779.90 263.081  24
   0   3  12 10028.5 260.291  28
   0  -3 -12 9950.98 272.719  27
   0   3 -12 9397.97 271.343  26
   0  -3  12 10901.8 277.262   7
   0  -3  12 10989.5 281.644   8
   0   3  12 12022.9 263.476   1
   0   3 -12 11436.3 262.857   1
   0  -3  13 8878.37 237.459  25
   0  -3 -13 9139.25 218.591  24
   0   3 -13 8873.98 227.501  26
   0  -3 -13 9138.28 228.888  27
   0   3  13 9370.20 213.534  28
   0  -3  13 8207.43 235.990   8
   0  -3  13 8240.70 228.951   7
   0   3 -13 7441.74 212.367   1
   0   3  13 7632.99 212.356   1
   0  -3 -14 50831.4 1191.11  24
   0  -3 -14 50970.4 1201.15  27
   0   3  14 51928.3 1187.06  28
   0   3 -14 49902.3 1199.68  26
   0  -3  14 49932.0 1199.52   8
   0  -3  14 49842.2 1202.74   7
   0   3 -14 49828.9 1185.90   1
   0   3  14 50727.1 1185.59   1
   0  -3 -15 5574.57 169.855  24
   0  -3  15 5533.17 191.486  25
   0   3  15 5734.45 162.569  28
   0   3 -15 5762.66 180.157  26
   0  -3 -15 5640.67 180.185  27
   0  -3  15 6743.51 187.597   7
   0  -3  15 6800.89 195.257   8
   0   3 -15 7702.24 168.495   1
   0   3  15 7440.62 167.692   1
   0   3 -16 48.2315 59.7091  26
   0  -3 -16 60.3431 48.4481  24
   0  -3 -16 93.2333 56.6309  27
   0   3  16 109.952 33.3301  28
   0  -3  16 70.9358 92.0257   8
   0  -3  16 12.9055 60.0760   7
   0   3 -16 7.62721 45.4086   1
   0   3  16 52.3707 44.4548   1
   0  -3 -17 38570.6 890.375  24
   0  -3 -17 39509.8 902.726  27
   0   3 -17 38669.9 900.996  26
   0  -3  17 35937.0 890.705   9
   0  -3  17 37805.6 902.656   7
   0   3  17 37517.1 880.074   1
   0   3 -17 36017.5 879.866   1
   0  -3 -18 1415.91 74.1279  24
   0  -3  18 1509.14 109.858  25
   0   3 -18 1575.88 88.0721  26
   0  -3  18 1706.22 90.3068   7
   0   3 -18 1916.63 68.2297   1
   0   3  18 1899.24 67.5255   1
   0  -3 -19 114.289 49.9847  24
   0  -3  19 120.055 93.7248  25
   0   3 -19 112.098 64.6545  26
   0   3  19 229.449 49.3095   7
   0  -3  19 250.274 62.6313   7
   0   3 -19 371.649 47.6117   1
   0   3  19 383.592 47.0313   1
   0  -3 -20 7227.66 210.530  24
   0   3 -20 7564.27 223.225  26
   0  -3  20 7675.79 225.815   7
   0   3  20 7618.08 208.782   7
   0   3 -20 8061.37 197.306   1
   0   3  20 7976.85 197.286   1
   0  -3  21 23186.7 594.818  25
   0  -3 -21 24412.3 586.372  24
   0   3 -21 24831.1 598.100  26
   0   3  21 24509.5 583.444   7
   0  -3  21 23341.6 598.546   7
   0   3  21 24261.6 568.296   1
   0   3 -21 23343.1 568.203   1
   0  -3  22 10484.0 276.538  25
   0  -3 -22 11164.9 262.935  24
   0   3 -22 11110.3 276.379  26
   0  -3  22 9387.65 259.432   9
   0   3  22 9947.11 255.654   7
   0  -3  22 9641.09 272.998   7
   0   3 -22 8557.40 238.221   1
   0  -3 -23 1267.98 81.4064  24
   0   3 -23 1136.29 87.8438  26
   0  -3  23 1455.47 92.4870   7
   0   3  23 1540.44 75.9006   7
   0  -3  23 1439.33 89.3474   9
   0  -3 -24 681.884 68.0969  24
   0  -3  24 622.655 95.8025  25
   0  -3  24 286.672 73.2909   9
   0  -3  24 274.910 70.0996   7
   0   3  24 292.945 53.7365   7
   0   3 -24 744.148 78.6317  26
   0   3  25 397.397 56.4345   7
   0  -3  25 309.240 78.3462   9
   0  -3 -25 245.221 63.0816  24
   0   3 -25 301.131 74.9069  26
   0  -3 -26 5483.25 173.963  24
   0   3  26 5835.62 168.938   7
   0   3 -26 5434.64 186.907  26
   0  -3 -27 18985.5 489.097  24
   0   3 -27 19629.9 503.453  26
   0  -3  27 18715.0 480.017   9
   0   3  27 19859.1 484.363   7
   0  -3 -28 2821.23 120.852  24
   0   3  28 2821.44 93.0694  39
   0   3 -28 2911.11 135.191  26
   0  -3  29 2914.57 133.531   9
   0   3  29 3062.74 129.032   7
   0   3  29 4398.27 117.015  46
   0  -3  29 3972.93 116.712  52
   0   3  29 4040.06 115.531  39
   0   3  29 4259.62 117.019  37
   0   3 -29 3652.54 156.041  26
   0  -3 -29 4025.95 145.107  24
   0   3  30 1333.42 66.4172  46
   0  -3  30 1250.05 66.0213  52
   0   3  30 1398.24 62.2837  52
   0   3  30 1347.54 65.5571  39
   0   3  30 1414.02 66.6976  37
   0   3 -30 1451.39 106.828  26
   0  -3 -30 1389.45 93.7691  24
   0   3  31 1306.67 69.0340  46
   0   3  31 1291.19 63.5726  52
   0   3  31 1516.78 68.6543  37
   0   3  31 1394.90 68.2509  39
   0   3 -31 1634.37 110.859  26
   0  -3 -31 1630.26 99.3775  24
   0   3 -31 1339.70 115.694  24
   0   3  32 897.214 73.0804   7
   0   3  32 899.227 56.4027  52
   0   3  32 807.005 60.9320  46
   0   3  32 843.508 57.0514  34
   0   3  32 873.486 60.0555  37
   0   3 -32 862.910 98.6032  26
   0  -3 -32 908.755 87.5614  24
   0   3 -32 716.259 106.552  24
   0   3  33 678.509 69.0110   7
   0   3  33 681.187 38.2048   3
   0  -3  33 574.452 38.9814   3
   0   3  33 768.552 56.0437  52
   0   3  33 759.655 61.7633  46
   0   3  33 712.367 59.9116  37
   0   3  33 791.878 57.0482  34
   0   3 -33 724.387 98.1805  26
   0   3 -33 687.668 106.688  24
   0  -3 -33 831.064 88.1568  24
   0   3  34 176.953 59.9624   7
   0  -3  34 104.568 33.7762   3
   0   3  34 141.989 31.4386   3
   0   3  34 129.087 50.3311  52
   0   3  34 117.247 56.7834  46
   0   3  34 104.831 52.4679  17
   0   3  34 110.823 54.1991  37
   0   3  34 196.044 51.2943  34
   0   3 -34 179.260 91.9465  26
   0   3 -34 128.568 98.2733  24
   0  -3 -34 146.180 76.5104  24
   0   3  35 866.641 74.5957   7
   0  -3  35 537.516 87.8136   7
   0   3  35 897.268 40.8719   3
   0  -3  35 852.177 42.1687   3
   0   3  35 555.756 58.5302  52
   0   3  35 388.031 91.7378  56
   0   3  35 571.877 65.1251  46
   0   3  35 811.378 60.6643  17
   0   3  35 628.141 63.4057  37
   0   3  35 646.747 59.8107  34
   0   3 -35 766.992 104.655  26
   0  -3 -35 592.123 88.8553  24
   0   3 -35 708.010 119.069  24
   0   3  36 233.444 61.9437   7
   0  -3  36 43.3219 78.3160   7
   0  -3  36 144.615 34.1250   3
   0   3  36 134.559 32.3921   3
   0   3  36 54.6458 87.5907  56
   0   3  36 27.9674 52.9276  52
   0   3  36 89.9258 60.8335  46
   0   3  36 68.4066 54.4434  17
   0   3  36 27.6678 57.1989  37
   0   3  36 58.3593 53.0523  34
   0   3 -36 143.496 94.0820  26
   0  -3  36 74.6614 66.4855  22
   0   3 -36-18.8543 109.085  24
   0  -3  37 689.636 95.0211   7
   0   3  37 872.831 76.6136   7
   0  -3  37 865.042 43.5562   3
   0   3  37 879.699 42.3160   3
   0  -3  37 562.047 73.8645  51
   0   3  37 647.673 64.7190  52
   0   3  37 663.063 101.129  56
   0   3  37 644.535 70.1308  46
   0   3  37 864.341 63.8273  17
   0   3  37 751.188 64.2814  34
   0   3  37 690.648 67.9698  37
   0   3 -37 920.264 115.234  26
   0  -3  37 775.450 75.1620  22
   0   3 -37 950.052 130.304  24
   0   3  38 960.499 81.1085   7
   0  -3  38 929.033 46.8738   3
   0   3  38 951.032 45.0486   3
   0   3  38 986.711 83.8976  51
   0   3  38 958.154 70.8469  52
   0  -3  38 885.912 81.0105  51
   0   3  38 1037.45 109.118  56
   0   3  38 876.412 77.1989  46
   0   3  38 952.312 67.7259  17
   0   3  38 987.739 73.7368  37
   0   3  38 918.299 68.1088  34
   0   3 -38 939.691 120.367  26
   0  -3  38 916.206 78.7004  22
   0   3 -38 1021.78 140.583  24
   0   3  39 3594.63 148.603   7
   0  -3  39 3830.52 109.587   3
   0   3  39 4020.21 109.088   3
   0   3  39 4283.39 145.518  51
   0   3  39 4535.31 169.521  56
   0  -3  39 3738.78 138.172  51
   0   3  39 4253.32 134.099  52
   0   3  39 3972.13 136.017  46
   0   3  39 4198.09 125.344  17
   0   3  39 4340.65 130.843  34
   0   3  39 4075.95 134.551  37
   0   3 -39 4099.46 196.060  26
   0  -3 -39 4129.83 203.365  27
   0  -3  39 3950.00 132.416  22
   0   3 -39 3966.88 222.352  24
   0  -3  40 19.5725 35.4355   3
   0   3  40 4.32794 33.3672   3
   0   3  40-33.0271 104.040  56
   0  -3  40 35.0667 74.6471  51
   0   3  40-64.9517 79.4283  51
   0   3  40 15.6808 70.5870  46
   0   3  40-2.41758 59.9098  17
   0   3  40 63.0292 66.8068  37
   0   3  40 22.9950 59.9119  34
   0  -3 -40 6.10971 105.601  27
   0   3 -40-42.9903 106.075  26
   0  -3  40 80.0449 74.2527  22
   0   3 -40 49.6280 123.171  24
   0   3  41-47.7634 82.4832  51
   0  -3  41 54.4644 80.2202  51
   0   3  41 47.6325 106.445  56
   0   3  41-26.1849 61.2224  17
   0  -3  41 22.6883 35.8333   3
   0   3  41 34.4015 33.8741   3
   0   3  41-9.78049 68.8718  37
   0   3 -41 94.1320 110.989  26
   0   3  41-23.7910 63.1481  34
   0  -3 -41 86.2721 111.775  27
   0   3 -41 41.6684 128.797  24
   0  -3  41-54.2669 75.3985  22
   0  -3  42 1696.62 103.876  51
   0   3  42 1941.35 110.231  51
   0   3  42 1499.05 80.2578  17
   0   3  42 1354.08 56.1252   3
   0  -3  42 1387.59 57.8819   3
   0   3  42 1724.50 87.6694  34
   0   3  42 1803.22 93.4620  37
   0  -3 -42 1676.85 156.908  27
   0   3 -42 1562.33 171.731  24
   0  -3  42 1615.77 94.1494  22
   0   3  43 1848.11 111.144  51
   0  -3  43 1448.41 103.139  51
   0   3  43 1381.35 77.7856  17
   0   3  43 1067.76 51.3898   3
   0  -3  43 1025.40 51.9662   3
   0   3  43 1528.29 91.5114  37
   0   3  43 1607.03 85.4072  34
   0  -3 -43 1511.57 157.616  27
   0   3 -43 1396.73 175.066  24
   0  -3  43 1316.92 92.2081  22
   0   3  44 751.247 102.652  51
   0  -3  44 607.154 97.1477  51
   0   3  44 928.912 73.7030  17
   0   3  44 931.335 46.7557   3
   0  -3  44 978.945 48.9785   3
   0   3  44 804.982 79.1461  34
   0  -3 -44 959.761 148.488  27
   0  -3  44 856.362 90.6863  22
   0   3 -44 878.789 165.511  24
   0   3  45 2743.70 168.166  56
   0   3  45 2886.52 145.741  51
   0   3  45 3408.19 116.028  17
   0  -3  45 3512.76 97.0017   3
   0   3  45 3713.44 96.6650   3
   0   3  45 2958.16 123.333  34
   0  -3 -45 3079.00 207.839  27
   0  -3  45 2900.27 126.069  22
   0   3 -45 2792.65 223.577  24
   0   3  46 239.598 67.3853  17
   0   3  46 179.600 124.329  56
   0   3  46 101.686 109.435  58
   0   3  46 170.495 99.6021  51
   0  -3  46 184.049 38.2372   3
   0   3  46 194.280 36.4897   3
   0   3  46 179.120 74.2658  34
   0  -3 -46 375.385 135.725  27
   0  -3  46 201.730 84.7146  22
   0   3 -46 238.582 156.837  24
   0   3  47 627.779 71.0869  17
   0   3  47 384.580 113.957  58
   0   3  47 458.591 106.907  51
   0  -3  47 633.132 43.2218   3
   0   3  47 645.810 41.8544   3
   0   3  47 519.502 79.8416  34
   0   3 -47 506.742 171.721  24
   0  -3  47 511.156 88.5673  22
   0  -3  48 637.360 74.1866  17
   0   3  48 484.269 111.298  51
   0   3  48 530.986 117.647  58
   0   3  48 680.866 42.8246   3
   0  -3  48 776.451 45.0539   3
   0   3  48 616.640 82.6755  34
   0  -3  48 655.106 91.3371  22
   0  -3  49 546.632 73.5321  17
   0   3  49 383.841 112.988  51
   0   3  49 359.442 118.709  58
   0  -3  49 600.439 42.4690   3
   0   3  49 592.165 40.6281   3
   0   3  49 560.846 83.5492  34
   0  -3  49 501.502 90.4446  22
   0  -3  50 66.7624 56.7131  12
   0  -3  50 85.1545 68.3102  17
   0   3  50 65.9723 116.237  58
   0   3  50 135.129 111.354  51
   0   3  50 76.0965 34.3675   3
   0  -3  50 76.6418 35.8998   3
   0   3  50 185.436 78.4089  34
   0  -3  50 87.6439 87.6064  22
   0   3  51 6.21266 110.662  51
   0   3  51 30.4372 116.235  58
   0   3  51 20.5432 33.1123   3
   0  -3  51-8.15316 34.1593   3
   0  -3  51 37.9759 67.4369  17
   0   3  51 47.3440 78.3744  34
   0  -3  51-13.9769 54.8514  12
   0   3  52-34.0499 117.825  58
   0   3  52 82.8864 113.746  51
   0   3  52 54.7888 32.2347   3
   0  -3  52 59.0141 33.6076   3
   0  -3  52 70.6593 67.5107  17
   0   3  52 110.950 78.1008  34
   0  -3  52 12.3935 53.8781  12
   0   3  53 116.913 114.870  51
   0   3  53 47.3083 119.815  58
   0  -3  53 100.472 67.7575  17
   0   3  53 120.302 32.3516   3
   0  -3  53 131.472 33.5447   3
   0   3  53 134.983 80.5139  34
   0  -3  53 119.831 54.1072  12
   0  -3  54 1133.61 78.3929  17
   0  -3  54 1187.52 48.2654   3
   0   3  54 1205.39 47.0546   3
   0   3  54 1247.49 94.0000  34
   0   3  54 1213.18 131.293  51
   0  -3  54 1325.60 66.3343  12
   0  -3  55 127.015 135.816  56
   0   3  55 200.718 118.610  51
   0   3  55 37.9881 117.553  58
   0  -3  55 49.0761 63.9056  17
   0   3  55 42.4057 28.7202   3
   0  -3  55 36.6672 30.2500   3
   0   3  55 74.4493 80.3429  34
   0  -3  55 33.9575 50.2249  12
   0  -3  56 227.030 133.174  56
   0   3  56 189.405 118.403  58
   0   3  56 243.267 120.431  51
   0  -3  56 152.803 62.5789  17
   0  -3  56 195.578 30.8686   3
   0   3  56 209.294 29.6161   3
   0  -3  56 193.272 70.1664  35
   0   3  56 246.284 81.4496  34
   0  -3  56 201.675 50.1138  12
   0   3  57 105.610 120.750  58
   0   3  57 131.834 122.270  51
   0  -3  57 138.985 132.086  56
   0  -3  57 24.4990 59.7020  17
   0   3  57 26.7796 26.9264   3
   0  -3  57-0.42709 27.9557   3
   0  -3  57 95.2214 67.0908  35
   0   3  57 40.7283 78.8892  34
   0  -3  57-37.8910 47.8381  12
   0  -3  58 96.7465 58.1082  17
   0   3  58 151.492 121.435  51
   0   3  58 199.552 115.107  58
   0  -3  58-1.09420 126.445  56
   0   3  58 43.4324 25.8304   3
   0  -3  58 67.1049 27.1361   3
   0   3  58 48.4975 78.2290  34
   0  -3  58 47.1834 45.5813  12
   0  -3  59 81.6340 56.2133  17
   0  -3  59 25.5849 119.960  56
   0   3  59 59.3138 120.598  51
   0  -3  59 132.238 26.5836   3
   0   3  59 177.860 25.4544   3
   0   3  59 104.374 78.7856  34
   0  -3  59 136.277 45.6758  12
   0  -3  60 120.094 53.0160  17
   0   3  60 101.305 119.929  51
   0  -3  60 35.3103 25.0873   3
   0   3  60 39.0940 22.8539   3
   0   3  60-86.9701 78.4246  34
   0  -3  60 54.3403 41.4839  12
   0  -3  61 303.482 52.1629  17
   0   3  61 358.786 121.575  51
   0  -3  61 255.862 25.6584   3
   0   3  61 251.383 23.7125   3
   0   3  61 377.005 77.3530  34
   0  -3  61 271.089 41.1258  12
   0  -3  62 28.4729 45.8683  17
   0   3  62 92.6509 115.310  51
   0  -3  62 20.0396 21.1748   3
   0   3  62-12.7906 19.9099   3
   0   3  62 49.8584 72.7439  34
   0  -3  62 23.7477 36.2515  12
   0   3  63 281.577 20.4248   3
   0  -3  63 245.134 45.4613  17
   0  -3  63 287.632 34.8094  12
   0   3  63 266.628 111.082  51
   0   4   0 38498.0 886.580  31
   0   4   0 37227.4 886.111  26
   0  -4   0 36721.5 883.760  10
   0   4  -1 9521.17 246.232  26
   0   4   1 9638.08 243.654  26
   0   4  -1 9504.49 248.013  31
   0   4   1 9382.28 250.192  28
   0  -4  -1 10276.5 248.569  10
   0   4  -2 360.042 71.9271  31
   0   4  -2 377.167 50.3276  26
   0   4   2 366.962 45.6813  26
   0   4   2 340.879 47.6540  28
   0  -4  -2 447.902 63.6125  10
   0  -4   2 498.132 80.6109   8
   0   4  -3 1371.80 67.6817  26
   0   4   3 1579.15 63.9810  28
   0   4  -3 1627.75 82.5596  31
   0   4   3 1502.30 59.6857  26
   0  -4  -3 727.012 70.1457  10
   0  -4   3 698.188 77.7815  10
   0  -4   3 759.343 86.1716   8
   0   4   4 14590.4 346.104  28
   0   4   4 14184.1 337.844  26
   0   4  -4 13219.5 347.538  28
   0   4  -4 13852.7 345.004  26
   0  -4  -4 13543.2 339.489  10
   0   4  -4 13684.1 341.070   1
   0   4   5 706.593 56.0035  28
   0   4   5 754.865 50.1323  26
   0   4  -5 700.843 62.2973  26
   0   4  -5 627.294 60.5298  28
   0  -4   5 837.200 89.8201   8
   0  -4  -5 655.253 72.7200  10
   0   4  -5 655.419 61.6899   1
   0   4   5 592.660 63.2620   1
   0   4   6 165606. 3743.07  26
   0   4   6 158986. 3735.75  29
   0  -4   6 155289. 3735.31  29
   0   4   6 171203. 3753.63  28
   0   4  -6 163118. 3753.96  26
   0   4  -6 161823. 3756.53  28
   0  -4   6 162847. 3751.48   8
   0   4  -6 165021. 3747.52   1
   0   4   6 165128. 3747.73   1
   0   4  -7 7508.86 193.294  28
   0   4   7 7517.14 176.162  26
   0   4   7 7789.40 187.835  28
   0   4  -7 7419.93 192.856  26
   0   4  -7 5658.09 181.197   1
   0   4   7 5802.49 182.011   1
   0   4   8 89723.4 1991.21  28
   0   4  -8 84706.8 1994.22  26
   0   4   8 85071.9 1979.15  26
   0  -4   8 84161.4 1991.52   8
   0   4  -8 83515.8 1985.35   1
   0   4   8 83266.0 1985.10   1
   0  -4   9 5483.00 195.952  25
   0   4  -9 5441.39 174.882  26
   0   4   9 5744.22 155.950  26
   0   4   9 5874.72 168.239  28
   0  -4   9 6349.64 186.933   8
   0   4  -9 7322.46 171.400   1
   0   4   9 7453.82 171.650   1
   0  -4  10 2551.31 132.738  25
   0   4  10 2506.62 93.1365  28
   0  -4  10 3070.84 124.418   8
   0   4  10 3044.61 98.9060   1
   0   4 -10 3329.40 100.718   1
   0  -4  11 2979.19 146.990  25
   0  -4 -11 2984.37 119.561  27
   0   4  11 3126.30 105.173  28
   0  -4  11 3381.58 135.548   8
   0   4  11 3592.55 107.443   1
   0   4 -11 3525.37 107.659   1
   0  -4  12 114532. 2687.56  25
   0   4  12 124076. 2676.17  28
   0   4  12 111481. 2657.41  26
   0  -4 -12 115092. 2686.90  27
   0  -4  12 115287. 2680.01   8
   0   4  12 115532. 2670.55   1
   0   4 -12 116075. 2670.55   1
   0  -4  13 10155.8 283.327  25
   0  -4 -13 10123.5 258.849  24
   0  -4 -13 10157.1 273.180  27
   0   4  13 10860.3 259.336  28
   0  -4  13 9551.44 275.569   8
   0   4  13 10129.5 257.165   1
   0   4 -13 9624.99 255.840   1
   0  -4 -14 46.0727 49.5286  24
   0  -4  14 24.4532 93.8047  25
   0   4  14-6.69517 41.2571  28
   0  -4 -14 36.6819 56.8415  27
   0  -4  14-52.2441 94.6323   8
   0   4 -14 18.2068 52.8527   1
   0   4  14 10.9183 50.8751   1
   0  -4 -15 4496.50 127.653  24
   0  -4  15 4414.64 161.555  25
   0   4 -15 4544.42 143.631  26
   0   4  15 4698.78 124.470  28
   0  -4 -15 4469.47 141.757  27
   0  -4  15 3903.12 153.638   8
   0   4 -15 3555.70 121.051   1
   0   4  15 3661.75 122.601   1
   0  -4  16 11068.4 289.516  25
   0  -4 -16 11526.4 265.874  24
   0   4 -16 11073.4 280.712  26
   0  -4 -16 11621.1 282.840  27
   0  -4  16 9791.73 280.331   8
   0   4 -16 8772.38 256.319   1
   0   4  16 9467.69 256.313   1
   0  -4  17 2807.26 135.468  25
   0  -4 -17 2492.79 95.8855  24
   0   4 -17 2602.83 115.149  26
   0  -4 -17 2792.04 113.676  27
   0  -4  17 2807.44 133.900   8
   0   4  17 2802.27 93.4947   1
   0   4 -17 2827.27 94.2965   1
   0  -4  18 3640.61 149.894  25
   0  -4 -18 3354.86 113.027  24
   0  -4 -18 3393.51 130.767  27
   0   4 -18 3666.31 134.501  26
   0  -4  18 3393.18 145.692   8
   0   4  18 3125.62 105.617   1
   0   4 -18 3377.35 108.251   1
   0  -4  19 21639.1 568.396  25
   0  -4 -19 22422.2 550.493  24
   0   4 -19 21990.8 567.696  26
   0  -4 -19 22645.7 567.987  27
   0  -4  19 21719.2 566.815   7
   0  -4  19 21753.7 554.173   9
   0   4 -19 22415.7 541.222   1
   0   4  19 24050.9 542.327   1
   0  -4 -20 19188.1 486.934  24
   0  -4  20 18688.4 505.737  25
   0   4 -20 19322.3 505.951  26
   0  -4 -20 19522.7 505.299  27
   0  -4  20 19081.4 489.416   9
   0  -4  20 19080.1 504.172   7
   0   4 -20 20286.0 477.253   1
   0   4  20 20882.5 478.078   1
   0  -4 -21 7324.13 213.348  24
   0  -4 -21 7357.85 230.740  27
   0   4 -21 7423.71 233.515  26
   0  -4  21 7519.40 231.487   7
   0   4  21 7730.32 210.394   7
   0  -4  21 7548.94 220.723   9
   0   4  21 8368.74 203.076   1
   0   4 -21 8072.01 203.332   1
   0  -4 -22-15.2966 54.2863  24
   0  -4  22-63.9062 102.976  25
   0   4 -22 38.0873 73.4409  26
   0  -4 -22-48.6927 67.9865  27
   0  -4  22-42.4230 67.2483   7
   0   4  22-9.07167 43.5189   7
   0   4 -22 6.93333 46.2550   1
   0   4  22-12.2817 44.5646   1
   0  -4  23 704.314 110.986  25
   0  -4 -23 718.432 65.8075  24
   0  -4 -23 643.084 79.1897  27
   0   4 -23 789.878 86.9064  26
   0  -4  23 792.263 82.7523   7
   0   4  23 794.005 58.3890   7
   0   4  23 923.521 53.9899   1
   0   4 -23 858.000 55.1786   1
   0  -4 -24 2054.72 91.6745  24
   0   4 -24 1939.99 111.540  26
   0  -4 -24 1774.17 104.315  27
   0   4  24 1906.66 80.9901   7
   0   4  24 1966.37 71.6827   1
   0  -4 -25 852.675 73.5263  24
   0   4  25 765.865 49.5241   1
   0   4 -25 704.156 89.7672  26
   0  -4 -25 780.206 84.2331  27
   0   4  25 768.287 58.4779   7
   0  -4  25 602.033 81.7262   7
   0  -4  26 7755.45 261.476  25
   0  -4 -26 8546.36 242.075  24
   0   4  26 8589.89 219.533  37
   0   4  26 8534.69 218.278  39
   0   4 -26 8783.13 265.076  26
   0  -4 -26 8468.81 261.212  27
   0  -4  26 8380.09 240.709   9
   0  -4  26 7875.05 257.438   7
   0   4  26 9400.56 234.994   7
   0  -4 -27 1248.88 83.0029  24
   0   4  27 1159.28 62.5363  37
   0   4  27 1120.30 59.9834  39
   0   4  27 1109.88 60.2264  46
   0   4 -27 1090.08 100.780  26
   0  -4 -27 1217.74 98.4138  27
   0   4  27 1373.58 70.7057   7
   0  -4  27 1306.42 92.7231   9
   0  -4  27 1301.17 97.1352   7
   0  -4 -28 892.990 77.5527  24
   0   4  28 931.390 56.9949  46
   0   4  28 884.601 56.7626  39
   0   4  28 944.774 58.8486  37
   0   4 -28 787.250 95.5987  26
   0  -4 -28 840.227 92.9220  27
   0  -4  28 548.265 83.6997   7
   0   4  28 622.165 58.5650   7
   0  -4 -29 272.493 69.0458  24
   0   4  29 390.109 52.0764  46
   0   4  29 232.090 52.6064   7
   0   4  29 326.284 50.5690  39
   0   4  29 375.721 52.8174  37
   0  -4 -29 274.255 81.7887  27
   0   4 -29 310.762 90.1042  26
   0   4  29 205.233 30.7347   3
   0   4  30 3405.64 93.1761   3
   0   4  30 3809.42 106.324  52
   0   4  30 3669.13 110.695  39
   0   4  30 3755.55 111.642  37
   0   4  30 3686.95 110.514  46
   0  -4 -30 3789.43 161.030  27
   0   4 -30 3667.66 163.248  26
   0   4  30 3504.99 123.054   7
   0   4  31 46.2230 57.8447  51
   0   4  31 39.7126 44.3303  52
   0   4  31 50.0133 52.2729  46
   0   4  31 46.8281 52.6128  37
   0   4  31 84.8725 50.3527  39
   0  -4 -31 134.391 81.9424  27
   0   4 -31 41.7240 87.5713  26
   0   4  31 120.947 50.7559   7
   0   4  32 24.4216 49.3184   7
   0   4  32 18.5867 30.1010   3
   0   4  32 55.9958 46.4159  52
   0   4  32 86.5123 61.0582  51
   0   4  32 83.8851 54.4787  46
   0   4  32 12.8463 53.2628  17
   0   4  32 91.0984 52.6926  39
   0   4  32 0.56049 53.6485  37
   0   4 -32-20.8677 90.9182  26
   0  -4 -32 41.3540 82.8411  27
   0   4 -32 76.7790 96.6554  24
   0   4  33 2579.60 103.312   7
   0   4  33 2170.10 85.8959  52
   0   4  33 2196.48 97.7478  51
   0   4  33 2160.01 119.224  56
   0   4  33 2179.46 90.7432  46
   0   4  33 2494.10 87.2475  17
   0   4  33 2314.60 91.2169  39
   0   4  33 2409.71 91.7588  37
   0   4 -33 2610.09 147.033  26
   0  -4 -33 2411.42 140.893  27
   0   4 -33 2317.30 154.066  24
   0  -4  34 1279.75 48.3998   3
   0   4  34 1492.04 47.5269   3
   0   4  34 803.586 64.2534  52
   0   4  34 788.425 78.5903  51
   0   4  34 837.811 102.700  56
   0   4  34 801.839 70.1437  46
   0   4  34 1071.14 67.0054  17
   0   4  34 916.962 70.8058  37
   0   4  34 902.364 65.6436  34
   0  -4 -34 999.347 115.608  27
   0   4 -34 1106.69 124.378  26
   0   4 -34 1016.28 130.252  24
   0  -4  34 899.099 76.2748  22
   0  -4  35 9977.87 258.572   3
   0   4  35 10962.4 258.769   3
   0   4  35 10580.3 274.717  52
   0   4  35 11963.5 305.513  56
   0   4  35 10672.4 284.478  51
   0   4  35 10477.6 277.352  46
   0   4  35 11057.6 270.121  17
   0   4  35 11095.1 274.919  34
   0   4  35 10987.8 277.917  37
   0   4 -35 10743.2 343.610  26
   0  -4 -35 10907.1 347.629  27
   0   4 -35 9865.87 355.697  24
   0  -4  35 10145.2 272.283  22
   0  -4  36 1943.15 60.1477   3
   0   4  36 1406.22 78.6214  52
   0   4  36 1481.04 118.369  56
   0   4  36 1507.76 85.7680  46
   0   4  36 1862.46 80.1614  17
   0   4  36 1692.02 85.7668  37
   0   4  36 1659.40 81.1414  34
   0   4 -36 1709.01 144.371  26
   0  -4 -36 1641.91 138.191  27
   0  -4  36 1533.39 89.3046  22
   0   4 -36 1583.73 151.592  24
   0   4  37 550.012 37.9681   3
   0  -4  37 477.190 39.3536   3
   0   4  37 503.868 71.1137  46
   0   4  37 522.679 63.6941  52
   0   4  37 626.661 65.3839  34
   0   4  37 594.882 69.5779  37
   0   4 -37 541.008 120.201  26
   0  -4 -37 623.917 115.182  27
   0  -4  37 536.169 77.5469  22
   0   4 -37 643.362 130.465  24
   0   4  38 1779.99 94.8213  46
   0   4 -38 1905.77 172.375  24
   0  -4  38 1663.98 94.5536  22
   0   4  38 1888.76 87.6341  34
   0   4  38 1911.00 92.6493  37
   0  -4 -38 2061.76 153.917  27
   0   4 -38 1860.38 154.731  26
   0   4  38 2007.52 62.7538   3
   0  -4  38 1845.57 63.4414   3
   0   4  39-40.6616 71.2345  46
   0   4 -39 135.171 131.242  24
   0  -4  39 63.8010 75.6941  22
   0   4  39 33.7486 67.6607  37
   0   4  39 142.898 63.6412  34
   0  -4 -39 150.152 107.818  27
   0   4 -39 114.065 115.078  26
   0   4  39 124.377 33.4193   3
   0  -4  39 171.494 35.8744   3
   0   4  40-68.5717 74.0689  46
   0  -4  40 75.1648 78.1876  22
   0   4 -40 127.278 137.185  24
   0   4  40 5.30820 69.1650  37
   0   4 -40 29.5503 120.265  26
   0  -4 -40 32.0019 115.373  27
   0   4  40 0.67687 64.4846  34
   0  -4  40-2.33387 35.5752   3
   0   4  40 10.6012 39.9101   2
   0   4  40 4.99728 33.0824   3
   0   4  41 5885.91 185.209  46
   0   4  41 6142.38 178.446  34
   0   4  41 5926.86 182.578  37
   0  -4  41 5907.23 155.128   3
   0   4  41 6355.92 155.006   3
   0  -4 -41 6209.06 268.654  27
   0   4 -41 5708.49 264.424  26
   0  -4  41 5806.88 176.607  22
   0   4 -41 6009.85 287.437  24
   0   4  42 525.308 73.0375  34
   0   4  42 595.550 79.2637  37
   0   4  42 457.623 37.7077   3
   0  -4  42 396.439 39.4132   3
   0   4 -42 219.759 132.102  26
   0  -4 -42 572.804 134.671  27
   0  -4  42 440.859 82.4609  22
   0   4 -42 577.034 152.349  24
   0   4  43 132.246 75.5402  37
   0  -4  43 17.9351 34.9825   3
   0   4  43 48.1298 33.2052   3
   0   4  43 66.9715 68.5970  34
   0  -4 -43 53.7976 121.861  27
   0   4 -43 171.743 148.285  24
   0  -4  43 10.8230 78.8368  22
   0   4  44 492.671 113.408  58
   0   4  44 441.348 80.5325  37
   0  -4  44 269.229 37.7379   3
   0   4  44 275.109 35.8070   3
   0  -4 -44 479.438 135.030  27
   0   4  44 337.915 73.4038  34
   0   4 -44 305.558 157.402  24
   0  -4  44 261.568 82.0052  22
   0   4  45 347.585 115.319  58
   0   4  45 194.824 80.3620  37
   0   4  45 102.574 34.4361   3
   0  -4  45 66.4526 35.9433   3
   0   4  45 220.118 74.4167  34
   0  -4 -45 208.207 131.170  27
   0   4 -45 173.460 159.485  24
   0  -4  45 214.487 83.4850  22
   0   4  46 1396.39 129.631  58
   0   4  46 1379.05 90.1777  34
   0  -4  46 1257.22 163.844  29
   0   4  46 1592.50 163.432  29
   0  -4  46 1134.21 92.9688  22
   0  -4  46 835.373 47.5482   3
   0   4  46 1039.54 46.9769   3
   0   4  47 79.4348 116.103  58
   0   4  47 49.2376 75.5613  34
   0  -4  47 93.6396 84.3018  22
   0  -4  47 77.3022 35.0025   3
   0   4  47 85.5294 33.2273   3
   0   4  48 289.359 118.932  58
   0   4  48 465.339 37.0605   3
   0  -4  48 465.527 38.8992   3
   0   4  48 403.226 79.4620  34
   0  -4  48 293.451 86.7955  22
   0  -4  49 773.706 43.2496   3
   0   4  49 838.841 41.7375   3
   0   4  49 814.936 86.7027  34
   0   4  49 718.962 119.000  51
   0   4  49 1017.85 129.907  58
   0  -4  49 751.312 92.1800  22
   0   4  50 324.298 116.457  51
   0   4  50 352.909 124.661  58
   0  -4  50 394.180 71.1940  17
   0   4  50 491.335 36.3985   3
   0  -4  50 469.438 38.1334   3
   0   4  50 489.233 82.4757  34
   0  -4  50 339.519 88.5133  22
   0  -4  51 1426.92 86.1611  17
   0  -4  51 1549.90 55.8727   3
   0   4  51 1618.10 54.7840   3
   0   4  51 1597.75 101.015  34
   0   4  51 1571.98 134.646  51
   0   4  51 1391.70 140.720  58
   0  -4  51 1603.59 102.982  22
   0   4  52 1626.61 98.8660  34
   0  -4  52 1431.02 83.5207  17
   0   4  52 1652.23 136.732  51
   0   4  52 1510.65 52.1282   3
   0  -4  52 1462.26 53.4434   3
   0  -4  53 23.1143 65.5643  17
   0   4  53-7.79938 78.4350  34
   0   4  53 84.6575 116.110  51
   0   4  53-145.538 124.204  58
   0   4  53 39.7041 29.2183   3
   0  -4  53 49.1281 30.1822   3
   0  -4  54-1.88680 64.7515  17
   0   4  54 47.5616 78.6865  34
   0   4  54 192.063 119.111  51
   0   4  54 37.8200 122.692  58
   0   4  54-7.83654 27.7314   3
   0  -4  54-6.69333 29.0899   3
   0  -4  55 117.439 63.1617  17
   0  -4  55 144.492 29.1915   3
   0   4  55 150.457 27.9593   3
   0   4  55 91.9043 79.0241  34
   0   4  55 64.7211 117.910  51
   0   4  55 88.0605 123.003  58
   0   4  56 656.296 84.2061  34
   0   4  56 477.714 30.4767   3
   0  -4  56 465.628 32.2014   3
   0  -4  56 448.278 139.101  56
   0   4  56 583.710 125.651  58
   0   4  56 738.247 126.030  51
   0  -4  56 474.617 64.2585  17
   0   4  57 124.598 25.4497   3
   0  -4  57 134.076 27.3796   3
   0  -4  57 280.912 127.941  56
   0   4  57 108.286 120.319  51
   0   4  57 255.150 124.020  58
   0   4  57 218.853 78.6074  34
   0  -4  57 166.002 60.0334  17
   0  -4  58 199.586 26.0655   3
   0   4  58 221.866 24.7546   3
   0   4  58 176.367 76.9880  34
   0  -4  58 212.484 56.4428  17
   0  -4  59 38.1306 23.3017   3
   0   4  59 33.0992 21.5493   3
   0   4  59 38.6464 115.454  58
   0   4  59 86.9716 117.161  51
   0   4  59 82.1915 74.6911  34
   0  -4  59 55.1630 52.9986  17
   0  -4  60 51.8557 21.9052   3
   0   4  60 78.4649 20.6559   3
   0   4  60 105.545 74.2994  34
   0  -4  60 74.7260 49.9885  17
   0   4  60 31.0615 117.360  51
   0  -4  61 227.146 47.6610  17
   0   4  61 236.905 72.2492  34
   0  -4  61 228.129 38.1286  12
   0   4  61 176.170 112.969  51
   0  -4  62-8.71509 41.8264  17
   0   4  62-58.5911 107.339  51
   0   4  62 37.6608 65.0142  34
   0  -4  62 36.1422 33.7050  12
   0   5   0-10.5972 50.4290  26
   0   5   0-0.85643 50.8287  28
   0  -5   0 114.575 76.5119  10
   0   5   0-14.7424 56.1018   1
   0   5   1 11779.1 292.499  26
   0   5   1 11668.2 301.423  28
   0   5  -1 11351.1 293.974  26
   0   5  -1 12246.9 297.113  31
   0   5  -2 2366.99 96.0213  26
   0   5   2 2395.95 91.2512  26
   0   5   2 2159.07 97.8875  28
   0   5   3 5178.73 145.896  26
   0   5   3 5404.05 158.357  28
   0   5  -3 5055.52 152.637  26
   0  -5  -3 5089.06 148.869  10
   0   5  -3 5185.80 150.888   1
   0   5   4 1538.52 65.3772  26
   0   5  -4 1324.25 76.1805  28
   0   5  -4 1421.55 73.8250  26
   0   5   4 1388.91 72.4416  28
   0  -5  -4 1242.07 75.5802  10
   0   5  -4 1192.40 73.7018   1
   0   5  -5 3597.43 132.967  31
   0   5  -5 3590.28 125.792  26
   0   5   5 3745.33 127.544  28
   0   5   5 3629.39 115.003  26
   0   5  -5 4606.54 126.118   1
   0   5   5 4424.79 125.730   1
   0   5  -6 375.677 61.7558  26
   0   5   6 378.466 48.0287  26
   0   5   6 348.917 55.2347  28
   0  -5   6 742.271 92.8940   8
   0  -5  -6 681.795 66.1798  10
   0   5   6 1121.74 67.7944   1
   0   5  -6 1143.39 67.4832   1
   0   5  -7 347.762 66.9121  26
   0   5   7 213.442 47.7668  26
   0   5   7 291.917 56.5460  28
   0   5   7 485.178 66.8528   1
   0   5  -7 523.654 63.8979   1
   0   5   8 75888.5 1607.93  26
   0   5   8 80141.9 1626.21  28
   0   5  -8 74295.1 1626.55  26
   0  -5  -8 74620.4 1607.43  10
   0  -5   8 74627.3 1621.15   8
   0   5  -8 75431.0 1615.29   1
   0   5   8 77146.7 1615.57   1
   0   5   9 4727.99 161.925  28
   0   5  -9 4498.03 167.538  26
   0  -5   9 6360.85 182.993   8
   0   5   9 7940.18 168.932   1
   0   5  -9 7799.01 169.458   1
   0  -5  10 10680.7 313.935  25
   0   5  10 10643.0 270.017  26
   0   5 -10 10707.5 294.207  26
   0   5  10 10932.4 288.328  28
   0  -5  10 11108.8 297.819   8
   0   5 -10 11655.4 284.423   1
   0   5  10 11510.1 283.161   1
   0  -5  11 8132.30 258.041  25
   0   5  11 8676.74 229.636  28
   0   5 -11 8275.95 235.910  26
   0  -5 -11 8764.65 217.414  10
   0  -5  11 8731.65 240.202   8
   0   5  11 8848.69 222.748   1
   0   5 -11 8659.07 222.566   1
   0  -5  12 150.709 105.541  25
   0   5 -12 123.530 65.4355  26
   0   5  12 47.6569 48.6929  28
   0  -5  12 331.808 96.0750   8
   0   5 -12 318.178 59.9687   1
   0   5  12 322.387 58.4526   1
   0   5 -13 9080.23 232.274   1
   0   5  13 9506.58 233.238   1
   0  -5  14 37.6527 116.552  25
   0  -5  14 139.759 97.6040   8
   0   5 -14 33.8944 56.7399   1
   0   5  14-23.4382 56.1685   1
   0  -5  15 7852.80 245.744  25
   0  -5  15 7697.31 228.363   8
   0   5  15 7731.07 203.832   1
   0  -5  16 52557.0 1266.26  25
   0  -5  16 51768.2 1253.59   8
   0   5 -16 52121.6 1238.04   1
   0   5  16 53017.0 1238.87   1
   0  -5  17 21615.0 595.066  25
   0  -5 -17 20940.4 588.661  27
   0  -5  17 23027.5 585.055   8
   0   5 -17 24276.4 566.859   1
   0   5  17 24674.5 567.438   1
   0  -5  18 5625.82 223.919  25
   0  -5 -18 5143.13 203.539  27
   0   5 -18 5448.09 206.464  26
   0  -5  18 6532.95 213.167   8
   0   5  18 7522.40 184.948   1
   0   5 -18 7636.39 185.356   1
   0  -5  19 1386.47 126.710  25
   0   5  19 874.093 65.7436   1
   0   5 -19 770.509 66.0501   1
   0  -5  19 1085.11 111.535   8
   0   5 -19 1328.99 96.5456  26
   0  -5 -19 1263.20 93.0758  27
   0   5  20 6982.12 187.875   1
   0   5 -20 7068.25 188.663   1
   0  -5  20 6470.86 218.785   8
   0  -5 -20 6503.20 217.190  27
   0   5 -20 7013.34 224.149  26
   0   5  21 5499.07 155.093   1
   0   5 -21 5225.67 155.264   1
   0  -5  21 5543.80 175.517   9
   0   5  21 5206.72 154.966   7
   0  -5 -21 5740.81 190.094  27
   0   5 -21 5989.48 196.277  26
   0   5 -22 2967.89 101.580   1
   0   5  22 3037.58 99.9369   1
   0   5 -22 2917.17 139.016  26
   0  -5 -22 3146.87 136.506  27
   0   5  22 2744.74 98.9415   7
   0   5  23 1265.63 64.4768   1
   0   5 -23 1021.35 64.0701   1
   0   5 -23 1037.04 99.3606  26
   0  -5 -23 1216.21 98.7843  27
   0   5  23 1173.43 61.8845   7
   0   5  23 1308.27 64.1832  37
   0   5  23 1281.69 60.1602  39
   0   5  24 776.008 58.3767   1
   0   5  24 1480.21 65.0809  37
   0   5  24 1543.68 62.8712  39
   0   5 -24 1176.10 103.054  26
   0  -5 -24 1305.26 99.4076  27
   0   5  24 832.312 58.6630   7
   0   5  25 1577.60 70.6509  37
   0   5  25 1455.07 67.2254  39
   0   5  25 1415.13 67.8693   1
   0   5 -25 1333.57 111.627  26
   0  -5 -25 1361.46 105.010  27
   0   5  25 1530.63 66.0626  46
   0   5  26 7464.74 190.126  46
   0  -5 -26 7013.51 240.514  27
   0   5 -26 7020.89 244.366  26
   0   5  26 7436.02 191.378  39
   0   5  26 7578.73 193.220  37
   0   5  27 1643.72 73.2812  39
   0   5  27 1769.68 75.7518  37
   0   5  27 1799.94 74.1262  46
   0   5 -27 1379.17 120.109  26
   0  -5 -27 1509.87 115.325  27
   0   5  28 1021.69 62.2652  39
   0   5  28 1005.12 65.2987  37
   0   5  28 965.573 61.7397  46
   0   5 -28 939.918 110.167  26
   0  -5 -28 951.123 101.198  27
   0   5  29 1152.80 66.5563  39
   0   5  29 1187.75 68.7996  37
   0   5  29 1011.73 65.9762  46
   0   5 -29 1204.12 119.909  26
   0  -5 -29 1004.26 107.580  27
   0   5  30 3773.45 118.986  37
   0   5  30 3633.25 116.593  39
   0   5 -30 3500.09 175.449  26
   0  -5 -30 3525.29 170.002  27
   0   5  30 3619.35 115.952  46
   0   5  31-6.69865 63.3220  51
   0   5  31 33.6912 55.4177  46
   0   5  31 120.090 29.0935   3
   0   5  31 24.2823 53.6243  39
   0   5  31 29.4714 56.3352  37
   0  -5 -31-25.7113 88.7631  27
   0   5 -31 40.1033 99.5784  26
   0  -5  31 51.8954 111.346  25
   0   5  32 2948.92 102.131  46
   0   5  32 2582.45 76.7967   3
   0   5  32 2780.71 101.419  39
   0   5  32 2862.35 102.781  37
   0   5 -32 2733.36 165.227  26
   0  -5 -32 2819.80 157.691  27
   0   5  32 2911.85 110.519  51
   0   5  33 5659.80 164.986  46
   0   5  33 5561.95 142.818   3
   0   5  33 5840.89 165.940  37
   0   5  33 5626.35 164.465  39
   0  -5 -33 5713.16 230.095  27
   0   5 -33 5903.67 236.515  26
   0   5  33 5683.31 173.139  51
   0   5  34-4.36108 61.3703  46
   0   5  34 38.6085 30.1317   3
   0   5  34 94.3397 62.4328  37
   0   5  34-5.87652 60.8589  39
   0  -5 -34 69.4678 98.3737  27
   0   5 -34 72.6606 110.086  26
   0   5  34 30.0318 71.0558  51
   0   5  35 32.2308 73.0529  51
   0   5  35 11.0758 62.6467  46
   0   5  35 2.65118 30.1996   3
   0   5  35-4.80540 63.0020  37
   0   5  35-23.7917 61.8192  39
   0  -5 -35 178.479 104.074  27
   0   5 -35 221.299 115.165  26
   0  -5  35 56.5364 70.8104  22
   0   5  36-36.1479 76.7371  51
   0   5  36 9.50655 65.6427  46
   0   5  36 14.2461 31.0610   3
   0   5  36-9.92657 64.3815  37
   0   5 -36-5.84467 113.787  26
   0  -5 -36 95.9830 103.832  27
   0  -5  36 22.7405 71.6115  22
   0   5  37 523.382 84.9845  51
   0   5  37 638.429 76.6064  46
   0  -5  37 899.717 42.8859   3
   0   5  37 995.013 41.9518   3
   0   5  37 691.734 75.4720  37
   0  -5 -37 548.977 119.902  27
   0   5 -37 710.162 137.507  26
   0  -5  37 581.529 78.9487  22
   0   5  38 1663.72 100.213  51
   0   5  38 1529.29 88.1546  46
   0   5  38 954.723 45.5322   3
   0  -5  38 891.745 46.6147   3
   0   5  38 1594.38 87.1364  37
   0  -5 -38 1454.72 145.075  27
   0   5 -38 1282.93 155.862  26
   0  -5  38 1272.83 87.6661  22
   0   5  39 1946.29 112.818  51
   0   5  39 1974.82 101.943  46
   0  -5  39 1934.98 65.1628   3
   0   5  39 2123.96 64.6754   3
   0   5  39 2169.34 100.013  37
   0  -5 -39 2141.66 167.379  27
   0   5 -39 1869.68 176.832  26
   0   5 -39 1946.73 190.289  24
   0  -5  39 1991.30 98.5964  22
   0   5  40 47.1390 87.4087  51
   0   5  40-18.1452 74.1033  46
   0  -5  40 17.0858 32.9217   3
   0   5  40 43.7216 31.2408   3
   0   5  40-53.3496 72.8403  37
   0   5  40-2.85896 67.0647  34
   0   5 -40-112.500 134.650  26
   0  -5 -40-67.7930 120.443  27
   0   5 -40 59.2114 144.880  24
   0  -5  40-42.4854 78.4260  22
   0   5  41 106.807 91.0946  51
   0   5  41-0.81415 77.8014  46
   0   5  41-5.70040 74.7866  37
   0  -5  41 88.7110 78.5177  22
   0   5 -41 206.130 153.758  24
   0   5 -41 3.50454 133.379  26
   0   5  41 0.73226 67.8656  34
   0  -5 -41-62.9621 121.937  27
   0   5  41-12.7415 31.3245   3
   0  -5  41 2.18014 33.1353   3
   0   5  41-27.0520 40.7099   2
   0  -5  42 2272.31 77.6854   3
   0   5  42 2518.55 84.2293   2
   0   5  42 2482.79 77.1728   3
   0   5  42 3706.35 141.187  51
   0   5  42 3912.32 160.559  58
   0   5  42 3260.47 115.089  34
   0   5  42 3281.67 120.858  37
   0  -5 -42 2951.15 199.580  27
   0   5 -42 2623.90 208.613  26
   0   5  42 3377.56 187.931  29
   0   5 -42 2770.30 227.715  24
   0  -5  42 2622.92 113.689  22
   0   5  43 246.243 34.1173   3
   0  -5  43 217.460 35.3008   3
   0   5  43 602.318 121.605  58
   0   5  43 623.700 103.850  51
   0   5  43 592.570 83.6633  37
   0   5 -43 204.229 148.604  26
   0   5  43 521.132 76.4498  34
   0   5  43 580.683 124.117  29
   0  -5  43 326.667 81.7869  22
   0   5 -43 456.387 168.917  24
   0  -5  44 1095.28 67.4465  12
   0   5  44 1046.66 44.5208   3
   0  -5  44 930.519 45.6382   3
   0   5  44 1122.95 111.814  51
   0   5  44 1110.93 128.225  58
   0   5  44 1087.89 91.5394  37
   0   5  44 1127.96 86.8771  34
   0   5  44 1068.01 141.579  29
   0  -5  44 894.159 88.6531  22
   0  -5  45 444.793 59.7730  12
   0  -5  45 384.703 36.0168   3
   0   5  45 434.354 34.5933   3
   0   5  45 416.705 105.842  51
   0   5  45 533.121 122.112  58
   0   5  45 449.023 83.6600  37
   0   5  45 410.960 77.9612  34
   0  -5  45 389.251 84.0074  22
   0  -5  46 544.852 60.3889  12
   0   5  46 598.917 36.2232   3
   0  -5  46 533.715 37.9049   3
   0   5  46 353.601 121.323  58
   0   5  46 565.084 110.157  51
   0   5  46 327.570 84.3298  37
   0   5  46 499.265 79.7939  34
   0  -5  46 462.887 84.4803  22
   0  -5  47-8.74025 55.1980  12
   0   5  47-0.24173 29.1168   3
   0  -5  47 2.01496 31.1680   3
   0   5  47-69.6958 118.930  58
   0   5  47 19.1694 76.1720  34
   0  -5  47-55.7038 81.9992  22
   0  -5  48 17.2315 54.3952  12
   0  -5  48 12.2470 30.8885   3
   0   5  48 12.8410 28.7251   3
   0   5  48 131.876 120.678  58
   0   5  48-12.0290 77.4251  34
   0  -5  48-2.10071 83.0037  22
   0  -5  49 130.057 54.7370  12
   0  -5  49 111.664 31.4724   3
   0   5  49 113.073 29.2646   3
   0   5  49 54.9321 122.788  58
   0   5  49 25.5301 76.2585  34
   0  -5  49 58.9033 85.0890  22
   0  -5  50 207.043 54.7594  12
   0   5  50 159.941 125.346  58
   0   5  50 234.445 30.1968   3
   0  -5  50 204.811 31.2359   3
   0   5  50 327.139 79.3740  34
   0  -5  50 203.849 84.0286  22
   0  -5  51 157.833 54.1146  12
   0  -5  51 117.785 66.1383  17
   0   5  51 190.628 128.030  58
   0  -5  51 188.983 30.9042   3
   0   5  51 220.410 28.6921   3
   0   5  51 133.072 78.6205  34
   0  -5  51 48.3287 83.0505  22
   0   5  52 666.175 134.400  58
   0  -5  52 249.617 67.9746  17
   0  -5  52 259.523 31.1277   3
   0   5  52 302.119 30.2025   3
   0   5  52 550.119 83.3992  34
   0  -5  52 321.688 54.3690  12
   0  -5  53 1147.40 76.4113  17
   0  -5  53 986.939 42.8395   3
   0   5  53 1224.79 42.5602   3
   0   5  53 1442.48 94.4087  34
   0   5  53 1473.36 143.824  58
   0  -5  53 1258.40 64.4956  12
   0  -5  54 842.250 71.6981  17
   0   5  54 993.752 37.8562   3
   0   5  54 1061.71 88.6918  34
   0  -5  54 993.158 59.8183  12
   0  -5  55 9.53082 60.3263  17
   0   5  55 42.6544 125.957  58
   0   5  55 82.8128 23.6996   3
   0   5  55 39.8392 75.8474  34
   0  -5  55 78.2122 47.5899  12
   0  -5  56 170.593 58.7528  17
   0   5  56 151.113 76.3078  34
   0  -5  56 138.922 46.6122  12
   0  -5  56 47.1019 129.511  56
   0   5  57 98.3853 74.1879  34
   0  -5  57 15.0715 56.8061  17
   0  -5  57 65.4255 43.8483  12
   0   5  58-58.3379 117.376  58
   0  -5  58 20.3574 52.7356  17
   0   5  58 1.25135 71.9956  34
   0  -5  59 110.400 48.9783  17
   0   5  59 150.391 70.8376  34
   0   5  60 293.941 109.695  58
   0   5  60 449.775 71.5700  34
   0  -5  60 363.501 47.4983  17
   0   5  61-10.0548 64.0727  34
   0  -5  61-5.99347 40.4739  17
   0   6   0 15.7994 60.9083   1
   0   6   0 55.3891 58.9422  26
   0   6  -1 1664.95 89.2743  26
   0   6   1 1609.91 84.2338  26
   0  -6  -1 1740.41 89.5204  10
   0  -6   1 2062.66 106.615   8
   0  -6  -1 1977.24 111.660   8
   0   6  -2 285.496 64.0958   1
   0   6  -2 205.680 65.0297  26
   0   6   2 215.090 57.7663  26
   0   6   3 12037.0 311.643  26
   0   6  -3 11835.2 318.059  26
   0   6  -3 13229.9 315.371   1
   0  -6  -3 11091.2 308.825  10
   0  -6   3 12506.3 321.165   8
   0   6   4 11638.9 307.493  26
   0   6  -4 11773.2 317.791  26
   0   6  -4 12596.8 312.097   1
   0   6   5 1390.26 75.4674  26
   0   6  -5 1444.34 88.5906  26
   0   6  -5 1947.59 87.0650   1
   0   6   5 1772.41 85.8803   1
   0   6  -6 675.944 71.2167  26
   0   6   6 716.500 55.8552  26
   0   6  -6 282.894 63.3677   1
   0   6   6 312.944 64.7269   1
   0  -6  -6 494.347 67.0597  10
   0  -6   6 421.261 94.5988   8
   0   6  -7 1219.95 82.1721  26
   0   6  -7 1368.80 93.7391  31
   0   6   7 1241.74 64.8488  26
   0   6  -7 857.885 73.4604   1
   0   6   7 798.187 72.3256   1
   0   6   8 3131.34 101.825  26
   0   6  -8 3021.22 122.832  26
   0   6  -8 3096.53 112.794   1
   0   6   8 3313.99 114.156   1
   0  -6  -8 2840.89 106.064  10
   0  -6   8 3124.67 133.952   8
   0   6   9-15.9755 59.4111   1
   0   6  -9 48.4752 59.7967   1
   0  -6   9-20.6664 92.3447   8
   0   6  -9 4.61679 64.6130  26
   0   6   9 52.5499 40.8789  26
   0   6 -10 2352.44 100.607   1
   0   6  10 2326.06 100.042   1
   0   6 -10 2726.74 117.817  26
   0   6  10 2622.11 85.4202  26
   0  -6  10 2698.50 126.214   8
   0  -6  10 2582.07 157.396  25
   0   6  11 4593.40 138.735   1
   0   6 -11 4338.29 138.022   1
   0   6 -11 3913.72 152.193  26
   0  -6  11 4103.44 157.380   8
   0  -6  11 3732.88 182.957  25
   0   6 -12 1508.79 84.3992   1
   0   6  12 1667.13 85.1851   1
   0   6 -12 1706.11 101.421  26
   0  -6 -12 1574.10 78.8054  10
   0  -6  12 1677.35 114.082   8
   0  -6  12 1879.60 142.831  25
   0   6 -13 10905.1 276.187   1
   0   6  13 10868.7 276.658   1
   0   6 -13 9879.09 295.399  26
   0  -6  13 10196.1 292.592   8
   0  -6  13 9649.76 315.222  25
   0   6  14 150.390 60.0701   1
   0   6 -14 86.0216 58.5150   1
   0  -6  14 296.090 102.938   8
   0  -6  14 292.834 124.834  25
   0   6 -14 186.023 76.1423  26
   0   6  15 2498.77 98.8158   1
   0   6 -15 2465.61 98.1536   1
   0   6 -15 2340.58 122.093  26
   0  -6  15 2360.46 128.600   8
   0  -6  15 2138.67 155.950  25
   0   6  16 4202.63 134.508   1
   0   6 -16 4079.27 133.981   1
   0   6 -16 4001.46 164.122  26
   0  -6  16 4206.92 164.606   8
   0  -6  16 4035.73 192.123  25
   0  -6  17 6507.19 213.770   8
   0   6 -17 6276.97 186.204   1
   0   6  17 6728.83 187.990   1
   0   6  18 843.925 69.2888   1
   0   6 -18 969.913 71.2451   1
   0  -6  18 1014.81 111.477   8
   0  -6  19 3440.22 177.762  25
   0  -6  19 3233.74 151.520   8
   0   6 -19 3007.30 114.561   1
   0   6  19 3117.35 114.474   1
   0  -6  20-15.7092 100.594   8
   0   6  20 45.4248 55.2521   1
   0   6 -20 4.29714 56.0225   1
   0   6  21 137.932 52.4269   1
   0   6 -21 141.581 58.1484   1
   0   6  22 3216.92 103.845  46
   0  -6  22 3335.44 136.562   9
   0   6  22 3402.17 112.185  37
   0   6 -22 3290.19 160.077  26
   0   6  22 3694.34 116.491   1
   0   6 -22 3679.85 118.256   1
   0  -6  23 1906.54 153.344  25
   0   6  23 1866.34 79.4529  39
   0   6  23 1988.07 83.9776  37
   0   6  23 1805.06 75.7635  46
   0   6 -23 2068.19 132.247  26
   0   6  23 2310.30 86.1924   1
   0   6 -23 2225.40 88.2593   1
   0   6  24 265.566 56.4660  37
   0   6  24 307.640 52.3422  39
   0   6  24 249.980 50.5892  46
   0   6 -24 238.326 96.2801  26
   0   6  24 353.701 54.2411   1
   0   6  25 1035.35 68.1635  37
   0   6  25 1006.96 63.9621  39
   0   6  25 969.893 60.9981  46
   0   6 -25 1088.82 117.040  26
   0   6  25 909.707 62.6397   1
   0   6  26 1499.58 72.7206  46
   0   6 -26 1545.76 129.691  26
   0  -6  26 1715.60 157.761  25
   0   6  26 1595.13 75.2347  39
   0   6  26 1693.61 79.2089  37
   0   6  27 4343.38 133.600  46
   0   6  27 4517.10 135.972  39
   0   6  27 4687.69 139.754  37
   0   6 -27 4652.45 203.001  26
   0  -6  27 4687.43 208.791  25
   0   6  28 753.340 62.5917  46
   0  -6  28 408.757 60.0891  16
   0   6  28 774.764 66.9089  37
   0   6  28 669.048 63.3867  39
   0   6 -28 407.133 112.729  26
   0  -6  28 589.513 132.418  25
   0   6  29 3973.20 127.021  37
   0   6  29 3761.72 123.558  39
   0  -6  29 3958.95 198.480  25
   0   6 -29 3858.95 193.794  26
   0   6  29 3804.79 122.421  46
   0   6  30 1312.46 74.5827  46
   0   6  30 1296.20 83.8862  51
   0   6  30 1639.79 101.965  58
   0   6  30 1209.15 77.0268  37
   0   6  30 1328.85 75.7863  39
   0   6 -30 965.245 131.915  26
   0  -6  30 779.850 140.547  25
   0   6  31 41.1367 62.4221  37
   0   6  31 66.1611 59.9683  39
   0   6  31 113.964 85.4048  58
   0   6  31 122.846 68.8580  51
   0   6 -31 58.7295 107.075  26
   0  -6 -31 118.510 96.3141  27
   0   6  31 104.795 59.5965  46
   0   6  32 2052.38 93.8214  37
   0   6  32 2116.92 92.6092  39
   0   6  32 1960.54 101.224  51
   0   6  32 2219.36 119.322  58
   0  -6 -32 2016.04 150.715  27
   0   6 -32 2230.47 163.094  26
   0   6  32 2056.21 91.2756  46
   0   6  33 784.296 72.5853  46
   0   6  33 864.493 84.1375  51
   0   6  33 1076.51 103.064  58
   0   6  33 858.273 73.0210  39
   0   6  33 926.330 75.8678  37
   0   6 -33 814.654 134.410  26
   0  -6 -33 780.985 122.283  27
   0   6 -33 639.958 131.438  24
   0   6  34-16.4881 64.4879  46
   0   6  34 86.6490 93.8093  58
   0   6  34 7.52427 75.3372  51
   0   6  34 36.4541 66.5161  37
   0   6  34 32.7748 65.2075  39
   0  -6 -34 100.183 105.955  27
   0   6 -34 81.9288 124.395  26
   0   6 -34 16.2128 118.037  24
   0   6  35 767.910 76.1976  46
   0   6  35 779.185 88.3667  51
   0   6  35 1006.95 108.616  58
   0   6  35 860.021 72.9661  34
   0   6  35 990.821 78.2930  39
   0   6  35 835.176 77.4044  37
   0   6 -35 996.127 149.227  26
   0   6 -35 739.155 144.882  24
   0   6  36 673.708 76.4978  46
   0   6  36 695.179 107.446  58
   0   6  36 673.099 87.9769  51
   0   6  36 755.031 73.3509  34
   0   6  36 764.932 76.6225  39
   0   6  36 725.678 77.7106  37
   0   6 -36 800.024 148.109  26
   0   6 -36 564.261 144.991  24
   0  -6  36 579.579 79.4265  22
   0   6  37 473.109 76.4461  46
   0   6  37 440.815 89.0683  51
   0   6  37 467.668 108.695  58
   0   6  37 487.976 76.1986  37
   0   6 -37 304.401 144.276  26
   0   6 -37 451.565 148.012  24
   0  -6  37 374.301 79.1272  22
   0  -6  38 1155.32 71.1441  12
   0   6  38 1820.14 109.871  51
   0   6  38 1645.25 94.9960  46
   0   6  38 1582.69 93.6112  37
   0   6 -38 1458.37 178.010  26
   0  -6  38 1222.49 91.7635  22
   0  -6  39 3880.64 122.894  12
   0   6  39 4721.85 163.475  51
   0   6  39 4896.02 184.395  58
   0   6  39 4494.03 147.128  46
   0   6  39 3724.93 114.889   2
   0   6  39 4523.16 146.721  37
   0   6 -39 3934.53 244.947  26
   0  -6  39 3972.24 137.518  22
   0  -6  40 5616.32 156.553  12
   0   6  40 6739.93 197.923  51
   0   6  40 6189.07 180.802  46
   0   6  40 5034.73 148.429   2
   0   6  40 6368.59 180.439  37
   0   6 -40 5269.87 284.667  26
   0  -6  40 5303.86 168.668  22
   0  -6  41 359.961 59.2710  12
   0   6  41 615.789 102.389  51
   0   6  41 676.856 86.1485  46
   0   6  41 662.340 84.6333  37
   0  -6  41 391.303 82.2477  22
   0   6 -41 435.742 163.741  26
   0   6  41 252.198 44.2263   2
   0   6  42 13.7319 40.0414   2
   0   6  42 32.4560 95.5901  51
   0   6  42-11.9055 77.5475  37
   0  -6  42-16.0705 55.3233  12
   0  -6  42-3.61401 78.2066  22
   0   6  43 0.36452 39.3522   2
   0   6  43 35.9947 77.5864  37
   0   6  43 121.627 99.3955  51
   0  -6  43 3.47015 55.4929  12
   0  -6  43 5.14076 78.4325  22
   0   6  44 465.282 83.3468  37
   0   6  44 510.965 106.091  51
   0  -6  44 444.464 58.7936  12
   0  -6  44 382.368 80.9391  22
   0   6  45 2.58613 78.9009  37
   0   6  45 141.910 102.966  51
   0  -6  45 42.6376 55.5783  12
   0  -6  45-19.2105 80.9156  22
   0   6  46 203.101 82.3723  37
   0   6  46 164.266 106.682  51
   0  -6  46 208.548 55.0194  12
   0  -6  46 59.1844 81.2002  22
   0   6  47 57.2191 83.3071  37
   0  -6  47 87.4851 53.4649  12
   0  -6  47 95.5417 81.4480  22
   0   6  47 73.2943 107.670  51
   0  -6  48-16.4940 52.7862  12
   0   6  48 17.2023 76.2287  34
   0  -6  48-33.7610 80.3775  22
   0   6  48-38.5571 107.216  51
   0  -6  49 203.765 53.2560  12
   0   6  49 242.178 78.8740  34
   0  -6  49 80.3076 80.1927  22
   0   6  49 148.997 127.694  58
   0   6  49 346.408 113.108  51
   0  -6  50 153.979 52.4053  12
   0   6  50 115.176 109.890  51
   0   6  50 173.145 127.637  58
   0   6  50 147.237 75.6221  34
   0  -6  50 109.084 78.1502  22
   0   6  51 710.158 135.399  58
   0   6  51 752.514 119.726  51
   0   6  51 709.504 83.0358  34
   0  -6  51 553.525 55.5155  12
   0  -6  51 492.994 83.8333  22
   0   6  52 1188.55 90.2733  34
   0  -6  52 960.055 73.4970  17
   0   6  52 1232.13 141.862  58
   0  -6  52 1095.20 61.8362  12
   0   6  53 708.857 82.7562  34
   0  -6  53 537.537 65.6462  17
   0  -6  53 701.741 54.1719  12
   0   6  53 648.549 122.632  51
   0   6  53 526.788 132.480  58
   0  -6  54 180.635 59.3331  17
   0   6  54 278.010 76.1033  34
   0  -6  54 212.355 47.1769  12
   0   6  54 248.968 114.972  51
   0  -6  55 42.2274 56.6427  17
   0   6  55 96.1987 73.4344  34
   0  -6  55 17.0375 44.4518  12
   0   6  55 147.494 125.805  58
   0   6  55 159.272 113.665  51
   0  -6  56-30.1378 53.3406  17
   0   6  56-3.12964 71.0256  34
   0  -6  56 14.5208 42.1459  12
   0   6  56-51.4017 123.140  58
   0   6  56-127.505 113.005  51
   0  -6  57 49.5720 50.5902  17
   0   6  57 184.145 69.8761  34
   0  -6  57 95.7856 39.8399  12
   0   6  57 167.433 109.385  51
   0  -6  58 242.204 48.0146  17
   0   6  58 139.006 67.2299  34
   0  -6  58 209.139 38.6762  12
   0   6  58 177.199 107.674  51
   0  -6  59-46.2792 42.4195  17
   0   6  59-23.8199 99.8237  51
   0   6  59 128.685 106.825  58
   0   6  59 64.9008 62.8862  34
   0  -6  59 8.78769 34.4848  12
   0   7   0 230.634 74.4944  26
   0   7   0 274.813 70.7610   1
   0   7  -1 13697.3 352.135  26
   0   7   1 13763.4 349.421  26
   0   7  -2 444.744 77.4584  26
   0   7   2 458.097 72.2203  26
   0  -7   2 1322.61 108.114   8
   0  -7  -2 1675.41 108.244   8
   0   7  -2 801.351 77.5877   1
   0   7   3 3372.51 125.708  26
   0   7  -3 3405.10 135.712  26
   0   7  -3 3756.30 128.466   1
   0   7  -4 2236.74 111.205  26
   0   7   4 2191.51 95.9536  26
   0   7   5 7615.72 233.227  26
   0   7  -5 7832.38 249.075  26
   0  -7   5 8463.01 245.037   8
   0   7   5 9438.34 240.993   1
   0   7  -5 9543.09 241.245   1
   0   7   6 176.082 55.5580  26
   0   7  -6 162.278 73.4036  26
   0   7  -6 205.934 67.0417   1
   0   7   6 200.999 67.7537   1
   0   7   7 6387.14 194.581  26
   0   7  -7 6591.01 217.746  26
   0   7  -7 7303.50 203.799   1
   0   7   7 7622.43 204.727   1
   0   7  -8 9089.29 264.867  26
   0   7   8 8527.80 234.940  26
   0   7   8 8476.05 241.347   1
   0   7  -8 8489.85 242.136   1
   0   7  -9 7225.53 221.054  26
   0  -7   9 7351.56 260.540  25
   0   7  -9 6358.97 195.147   1
   0   7   9 6492.76 195.035   1
   0   7 -10 623.296 101.389  31
   0  -7  10 682.455 150.507  25
   0   7 -10 635.630 94.3854  26
   0   7 -10 1379.85 82.8923   1
   0   7  10 1441.13 84.4179   1
   0  -7  11 17283.7 514.208  25
   0   7 -11 17261.8 490.472  26
   0  -7  11 17819.4 475.649   8
   0   7  11 19577.9 468.390   1
   0   7 -11 19566.8 468.840   1
   0   7 -12 16.4683 86.9342  26
   0  -7  12 373.477 152.677  25
   0   7 -12 95.4961 99.9982  31
   0  -7  12 428.782 103.289   8
   0   7 -12-11.3275 65.2588   1
   0   7  12 6.96725 65.3535   1
   0  -7  13 2944.14 184.596  25
   0   7 -13 3161.12 147.145  31
   0   7 -13 2851.04 141.520  26
   0  -7  13 2779.89 143.358   8
   0   7 -13 2844.32 114.750   1
   0   7  13 3011.24 114.527   1
   0  -7  14 57.4276 135.054  25
   0   7 -14-47.3772 82.8189  26
   0   7 -14-23.5847 61.2183   1
   0   7  14-7.80952 60.6033   1
   0   7 -14 15.1853 101.763  31
   0  -7  14 69.8997 100.632   8
   0   7  15 79.6700 56.2996  37
   0   7  15-6.11114 61.3239   1
   0   7 -15-0.87072 60.5836   1
   0   7 -15 32.7637 81.8739  26
   0  -7  15 11.6344 136.201  25
   0  -7  15 21.2281 99.4722   8
   0  -7  16 2056.35 167.069  25
   0   7  16 1858.46 86.4243  37
   0   7 -16 1760.54 127.394  26
   0  -7  16 2188.89 131.667   8
   0   7  16 2156.57 95.6730   1
   0   7 -16 2073.71 95.5436   1
   0  -7  17 6210.61 269.199  25
   0   7 -17 6110.62 241.411  26
   0   7  17 8039.63 210.436   1
   0   7 -17 7695.17 209.390   1
   0  -7  17 6858.85 231.304   8
   0   7 -18-31.0755 62.4845   1
   0   7  18-21.6086 60.4733   1
   0  -7  18-2.02946 135.899  25
   0   7 -18-2.02067 89.8967  26
   0  -7  18-3.81864 105.353   8
   0   7  19 836.325 67.3233  37
   0   7  19 760.889 70.2296   1
   0   7 -19 784.172 71.2012   1
   0  -7  19 893.111 148.534  25
   0   7 -19 688.849 104.844  26
   0  -7  19 763.503 112.772   8
   0  -7  20 3252.03 195.274  25
   0   7  20 3295.62 108.062  37
   0   7 -20 2736.26 155.736  26
   0   7 -20 2618.70 109.964   1
   0   7  20 2773.82 109.567   1
   0  -7  20 2775.53 150.437   8
   0   7  21 272.101 61.3598   1
   0   7 -21 272.297 61.5512   1
   0  -7  21 246.145 83.4073   9
   0   7  22 115.801 74.3779  58
   0   7  22 156.457 51.3966  46
   0   7 -22 484.493 62.5780   1
   0   7  22 602.888 62.2892   1
   0   7  22 175.564 61.1241  37
   0  -7  22 299.417 85.6144   9
   0  -7  22 496.986 150.846  25
   0   7  23 930.068 86.0674  58
   0   7  23 859.700 60.7685  46
   0   7 -23 973.220 74.2077   1
   0   7  23 857.708 70.2189   1
   0   7  23 956.996 71.3498  37
   0   7  23 878.842 65.4814  39
   0  -7  23 983.558 54.3200  12
   0  -7  23 860.953 95.8054   9
   0  -7  23 883.501 159.821  25
   0   7 -24-34.7588 75.5096  55
   0   7  24 31.2286 79.0558  58
   0   7  24-31.3552 51.4062  46
   0   7  24-5.89891 54.1616   1
   0   7  24-18.5952 54.7235  39
   0   7  24-13.7656 61.2637  37
   0  -7  24 26.0686 45.3353  12
   0  -7  24-8.96270 144.892  25
   0   7  25 1387.92 100.097  58
   0   7 -25 1202.34 95.4112  55
   0   7  25 1350.40 74.2747  46
   0   7  25 2049.30 86.4841   1
   0   7  25 1462.47 79.6897  39
   0   7  25 1528.91 84.5886  37
   0  -7  25 1525.64 167.346  25
   0  -7  25 2109.47 68.8573  12
   0  -7  26 30.9835 47.4711  12
   0   7  26 30.0863 55.9315  46
   0   7 -26-9.60102 80.2477  55
   0   7  26-23.3111 82.9495  58
   0   7  26 35.0279 57.2021  39
   0   7  26 18.9818 61.4061  37
   0   7 -26 5.46668 106.844  26
   0  -7  26 123.753 146.840  25
   0  -7  27 375.409 50.3710  12
   0   7  27 319.768 58.4429  46
   0   7  27 415.210 89.3694  58
   0   7 -27 300.880 84.2352  55
   0   7  27 310.456 66.8559  37
   0   7  27 382.895 63.0107  39
   0   7 -27 264.367 113.472  26
   0  -7  27 367.886 148.959  25
   0   7  28 135.536 87.8738  58
   0   7  28 79.8547 68.5170  51
   0   7 -28 60.5029 83.1743  55
   0   7  28 5.01961 58.0446  46
   0   7  28 83.3793 60.9245  39
   0   7  28 62.1021 65.0486  37
   0   7 -28 105.513 115.965  26
   0  -7  28 119.680 49.3601  12
   0   7 -29 1688.13 106.953  55
   0   7  29 1573.46 93.4635  51
   0   7  29 1793.63 115.005  58
   0   7  29 1597.84 83.3972  46
   0  -7  29 1540.48 79.0868  16
   0   7  29 1772.71 87.1273  39
   0   7  29 1868.09 91.5870  37
   0   7 -29 1724.30 161.089  26
   0  -7  29 1987.59 72.7693  12
   0   7  30 3551.98 124.458  46
   0   7  30 3719.38 137.003  51
   0   7  30 4312.37 158.886  58
   0   7  30 3812.47 132.000  37
   0   7  30 3938.61 129.405  39
   0   7 -30 3308.08 207.398  26
   0  -7  30 3762.05 112.438  12
   0   7  31 399.370 69.3007  46
   0   7  31 554.384 81.7772  51
   0   7  31 701.819 104.312  58
   0   7  31 506.182 71.8719  39
   0   7  31 313.376 71.4474  37
   0   7 -31 258.892 134.039  26
   0  -7  31 127.203 52.9627  12
   0  -7  32 4174.05 125.524  12
   0   7  32 4346.85 140.644  46
   0   7  32 4263.15 152.592  51
   0   7  32 5108.64 175.289  58
   0   7  32 4588.96 147.060  37
   0   7  32 4480.66 144.009  39
   0   7 -32 4162.94 229.714  26
   0   7 -32 3603.64 222.614  24
   0  -7  33-52.8013 52.8440  12
   0   7  33 93.4402 69.4504  46
   0   7  33 43.9930 80.0723  51
   0   7  33 69.4700 102.579  58
   0   7  33 13.4845 69.1705  39
   0   7  33 49.7364 71.6196  37
   0   7 -33 7.02139 134.855  26
   0   7 -33-128.320 133.219  24
   0  -7  34 340.552 55.1124  12
   0   7  34 228.984 70.9919  46
   0   7  34 147.841 84.5877  51
   0   7  34 123.762 106.719  58
   0   7  34 234.346 72.9780  39
   0   7  34 285.049 74.9488  37
   0   7 -34 526.652 151.149  26
   0   7 -34 184.797 142.779  24
   0  -7  35 4637.72 140.485  12
   0   7  35 5256.79 160.145  46
   0   7  35 4914.21 172.743  51
   0   7  35 5853.88 197.295  58
   0   7  35 5147.20 157.145  34
   0   7  35 5205.46 162.200  39
   0   7  35 5072.33 162.690  37
   0   7 -35 4558.31 259.019  26
   0   7 -35 3683.12 254.845  24
   0  -7  36 2926.46 101.282  12
   0   7  36 3061.25 137.920  51
   0   7  36 3384.86 163.217  58
   0   7  36 3165.45 122.604  46
   0   7  36 3271.78 125.648  37
   0   7  36 3110.60 119.384  34
   0   7  36 3360.03 124.422  39
   0   7 -36 2627.35 217.945  26
   0   7 -36 2328.08 218.878  24
   0  -7  36 2692.06 115.831  22
   0  -7  37 7382.50 193.430  12
   0   7  37 7694.44 227.205  51
   0   7  37 8243.91 250.623  58
   0   7  37 7559.81 213.190  46
   0   7  37 7035.01 188.271   2
   0   7  37 8015.44 212.092  34
   0   7  37 7768.19 216.352  37
   0   7 -37 7185.21 328.016  26
   0  -7  37 6482.25 202.276  22
   0   7 -37 5836.78 323.868  24
   0  -7  38 167.640 57.4708  12
   0   7  38 842.732 127.389  58
   0   7  38 693.090 99.6075  51
   0   7  38 690.603 84.1811  46
   0   7  38 116.969 43.4320   2
   0   7  38 660.858 84.6877  37
   0   7 -38 633.394 172.254  26
   0   7  38 425.223 75.3639  34
   0  -7  38 309.209 79.9598  22
   0   7 -38 422.619 169.872  24
   0   7  39 4023.18 175.401  58
   0   7  39 3710.53 150.673  51
   0   7  39 3532.14 133.770  46
   0   7  39 3668.85 129.470  34
   0   7  39 3836.76 135.688  37
   0  -7  39 2927.35 123.606  22
   0  -7  39 3486.19 110.119  12
   0   7  39 3345.95 101.994   2
   0  -7  40 333.173 56.6674  12
   0   7  40 314.483 43.5107   2
   0   7  40 591.074 124.542  58
   0   7  40 393.794 98.6833  51
   0   7  40 580.668 83.2595  37
   0   7  40 370.598 75.6252  34
   0  -7  40 326.196 80.0369  22
   0  -7  41 59.0584 54.1542  12
   0   7  41 27.9368 39.2522   2
   0   7  41 14.9048 127.390  61
   0   7  41 42.4275 97.1376  51
   0   7  41 81.3254 119.918  58
   0   7  41 38.2210 78.1519  37
   0   7  41-83.2349 73.1702  34
   0  -7  41-12.2170 77.7079  22
   0  -7  42 434.773 56.8943  12
   0   7  42 421.219 43.1459   2
   0   7  42 611.820 125.977  58
   0   7  42 643.289 124.223  61
   0   7  42 588.577 103.447  51
   0   7  42 714.419 84.9651  37
   0   7  42 574.875 79.0521  34
   0  -7  42 392.255 80.3094  22
   0  -7  43 164.961 53.7317  12
   0   7  43 20.0151 37.9635   2
   0   7  43 182.640 123.071  58
   0   7  43 116.515 101.406  51
   0   7  43 157.338 79.4951  37
   0   7  43 56.8152 73.4234  34
   0  -7  43 99.8478 76.1470  22
   0   7  44 35.2798 122.353  58
   0   7  44 69.1318 100.170  51
   0   7  44 146.588 37.6253   2
   0   7  44 174.110 80.8251  37
   0  -7  44 102.294 53.3439  12
   0   7  45 271.129 82.4468  37
   0  -7  45 318.561 54.6463  12
   0   7  45 129.831 102.393  51
   0   7  46 45.0826 80.9714  37
   0  -7  46 73.5089 51.7039  12
   0   7  46 16.9323 128.119  58
   0   7  46 153.180 104.315  51
   0   7  47 124.425 81.8389  37
   0  -7  47 121.782 51.5726  12
   0   7  48 458.310 111.340  51
   0  -7  48 430.327 54.3666  12
   0   7  49 971.428 118.415  51
   0  -7  49 702.041 56.7871  12
   0   7  50 125.961 108.380  51
   0  -7  50 136.956 49.3906  12
   0   7  51 189.299 108.368  51
   0  -7  51 138.411 48.5339  12
   0   7  52 468.089 113.069  51
   0  -7  52 387.160 48.2389  12
   0  -7  52 323.149 59.4062  17
   0   7  53 439.254 110.768  51
   0  -7  53 389.272 46.5124  12
   0  -7  53 277.187 57.2631  17
   0   7  54 174.213 107.048  51
   0  -7  54 181.726 42.5411  12
   0  -7  54 137.747 54.5894  17
   0   7  55-22.9317 102.694  51
   0  -7  55-28.3704 40.5280  12
   0  -7  55 51.5754 50.3565  17
   0   7  56 411.242 117.340  58
   0   7  56 515.104 104.871  51
   0   7  56 354.765 67.5678  34
   0  -7  56 358.874 40.5549  12
   0  -7  56 252.751 50.2260  17
   0   7  57 111.669 96.8538  51
   0  -7  57 133.416 43.8954  17
   0   7  57 113.142 61.5732  34
   0  -7  57 180.941 35.5529  12
   0   8   0 4463.61 130.287  36
   0   8   0 4336.83 130.803  38
   0   8   0 4238.99 157.459  26
   0   8   0 3897.35 132.410  50
   0   8   0 4211.59 133.211  42
   0   8  -1 937.175 78.5907  50
   0   8   1 1156.42 75.5079  44
   0   8  -1 1027.47 80.9541  42
   0   8   1 1182.47 80.3575  42
   0   8  -1 1430.09 89.6770   1
   0   8  -1 1102.96 74.5993  38
   0   8   1 1127.11 73.2174  36
   0   8  -1 1041.42 73.0513  36
   0   8   1 1252.30 75.7122  38
   0   8   1 987.525 87.6808  26
   0   8  -1 979.442 92.7108  26
   0   8   2 5696.42 158.248  36
   0   8   2 5572.10 157.922  38
   0   8  -2 5718.50 159.056  38
   0   8  -2 5639.91 158.217  36
   0   8  -2 5886.28 180.317   1
   0   8   2 5020.98 180.412  26
   0   8  -2 5159.42 189.377  26
   0   8  -2 5721.46 158.284  44
   0   8  -2 5815.48 163.065  50
   0   8  -2 5777.34 162.851  42
   0   8   2 5714.68 162.380  50
   0   8   2 5714.94 162.089  42
   0   8  -3 143.725 68.3893  42
   0   8  -3 194.632 64.2313  38
   0   8   3 83.6434 61.4309  36
   0   8   3 206.241 69.8088  42
   0   8   3 178.102 65.1761  38
   0   8  -3 181.757 69.9993   1
   0   8  -3 126.942 71.5800  50
   0   8  -3 168.669 65.9714  44
   0   8   3 43.3214 65.6550  26
   0   8  -3-23.0586 78.4630  26
   0   8  -4 681.991 69.0369  38
   0   8  -4 702.604 66.2349  36
   0   8  -4 606.810 72.9885  42
   0   8   4 789.024 69.4885  38
   0   8  -4 739.080 89.9683  26
   0   8   4 797.470 59.3918  33
   0   8  -4 707.390 60.3631  33
   0   8   4 671.103 71.4868  26
   0   8   4 790.845 65.9337  44
   0   8   4 682.513 72.6084  42
   0   8   5 1040.50 75.8230  50
   0   8  -5 996.335 79.0410  42
   0   8  -5 1049.55 76.1525  44
   0   8  -5 1866.13 93.4840   1
   0   8   5 1822.19 91.6807   1
   0   8  -5 1120.71 73.5190  36
   0   8  -5 1106.09 74.9302  38
   0   8   5 886.212 77.8539  26
   0   8   5 1237.30 65.3887  33
   0   8  -5 1141.83 101.474  26
   0   8  -5 1058.63 64.0801  33
   0  -8   5 2041.15 116.290   8
   0   8   6 2349.81 97.5361  50
   0   8  -6 2426.40 100.303  42
   0   8   6 2498.36 93.9537  44
   0   8  -6 2409.18 111.222   1
   0   8   6 2238.58 107.778   1
   0   8  -6 2559.99 96.2150  38
   0   8  -6 2632.62 95.6936  36
   0   8  -6 2462.48 133.568  26
   0  -8   7 1359.54 173.924  25
   0   8  -7 1329.83 89.4497  42
   0   8  -7 2523.94 102.905   1
   0   8   7 2609.08 103.942   1
   0   8  -7 1451.96 84.2755  38
   0   8  -7 1518.51 82.7296  36
   0   8  -7 1503.53 115.511  26
   0  -8   7 2391.64 123.448   8
   0  -8  -7 2523.64 114.995   8
   0  -8   8 1052.71 166.831  25
   0   8  -8 978.308 80.2553  42
   0   8   8 955.828 74.4088  50
   0   8  -8 1284.99 84.3513   1
   0   8   8 1247.96 83.2984   1
   0   8  -8 1036.87 73.7551  36
   0   8  -8 937.328 74.9571  38
   0   8  -8 976.528 102.380  26
   0  -8  -8 1236.83 104.102   8
   0  -8   8 1414.38 114.092   8
   0   8  -9 96.6054 75.1749  42
   0   8  -9 29.7005 68.9865   1
   0   8   9 157.043 70.1972   1
   0   8  -9 231.845 69.9071  38
   0   8  -9 161.139 67.0127  36
   0   8  -9 24.1350 91.3228  26
   0  -8   9 113.319 154.734  25
   0  -8  10 12641.3 406.190  25
   0   8  10 13143.6 319.304  50
   0   8 -10 12719.8 317.613  36
   0  -8  10 12369.1 346.324   8
   0   8 -10 11541.8 365.396  26
   0   8  10 12783.0 337.069   1
   0   8 -10 12432.3 336.641   1
   0  -8  11 2361.07 129.970   8
   0   8 -11 2091.89 100.615   1
   0   8  11 2250.34 101.426   1
   0   8 -11 1680.50 98.3654  55
   0   8 -11 1443.66 86.0080  36
   0   8 -11 1582.11 123.429  26
   0  -8  11 1603.88 181.829  25
   0  -8  12 431.238 104.877   8
   0   8 -12 155.208 75.6368  55
   0   8 -12 176.285 105.698  31
   0  -8  12 254.675 159.734  25
   0   8 -12 243.327 93.7801  26
   0   8 -12 349.934 71.7438   1
   0   8  12 376.986 70.9813   1
   0  -8  13 4828.17 181.687   8
   0   8 -13 3565.82 146.756  55
   0   8 -13 4050.37 188.912  26
   0   8 -13 3980.82 180.512  31
   0  -8  13 3895.63 228.339  25
   0   8 -13 5752.75 161.561   1
   0   8  13 5750.30 160.331   1
   0  -8  14 907.988 117.621   8
   0   8 -14 869.548 80.1434   1
   0   8  14 874.293 79.6101   1
   0   8 -14 1146.00 91.5180  55
   0   8 -14 849.499 118.984  31
   0  -8  14 1124.25 171.723  25
   0   8 -14 708.228 112.337  26
   0  -8  15 4079.74 170.619   8
   0   8 -15 3945.47 141.735   1
   0   8  15 4165.92 142.858   1
   0   8 -15 4365.72 144.627  55
   0   8  15 3878.43 135.344  37
   0   8 -15 3991.80 186.451  26
   0   8 -15 3975.30 181.691  31
   0  -8  15 3917.46 227.307  25
   0  -8  16 1370.28 123.195   8
   0   8 -16 1623.47 97.6109  55
   0   8 -16 1339.88 134.507  31
   0   8 -16 1493.95 130.608  26
   0  -8  16 1499.82 176.220  25
   0   8 -16 1150.04 85.3055   1
   0   8  16 1184.81 84.9925   1
   0  -8  17 136.823 107.629   8
   0   8  17 215.124 78.0733  58
   0   8 -17 334.293 80.9463  55
   0   8 -17 265.587 118.420  31
   0   8 -17 212.716 104.928  26
   0  -8  17 295.668 157.228  25
   0   8 -17 39.9977 63.4957   1
   0   8  17 49.9331 63.0682   1
   0  -8  18 678.868 113.498   8
   0   8 -18 721.742 72.8054   1
   0   8  18 743.327 72.7584   1
   0   8 -18 462.467 84.4476  55
   0   8  18 505.283 83.1819  58
   0   8 -18 536.864 124.672  31
   0  -8  18 627.150 168.543  25
   0   8 -18 499.975 110.042  26
   0  -8  19 452.328 111.067   8
   0   8 -19 216.781 67.5426   1
   0   8  19 146.588 64.5206   1
   0   8  19 97.7972 80.5748  58
   0   8 -19 64.3481 84.8339  55
   0   8  19 144.880 68.6156  37
   0   8 -19 79.4623 108.300  26
   0   8 -19 1.94251 125.408  31
   0  -8  19 245.837 163.792  25
   0  -8  20 4039.85 171.574   9
   0   8 -20 4528.33 152.399   1
   0   8  20 4605.53 152.192   1
   0   8 -20 4611.36 159.837  55
   0   8  20 4710.35 159.072  58
   0   8  20 4738.70 149.783  37
   0   8 -20 4276.44 209.058  26
   0   8 -20 4624.76 209.720  31
   0  -8  20 4831.26 243.635  25
   0   8  21 82.0191 62.0570   1
   0   8 -21 186.319 65.8852   1
   0   8 -21-58.8059 89.9139  55
   0   8  21 205.308 85.9984  58
   0   8 -21-84.2847 127.475  31
   0   8 -21-98.2023 109.493  26
   0  -8  21 30.9656 162.118  25
   0   8  22 209.510 63.5766   1
   0   8 -22 243.407 65.5189   1
   0   8  22 127.804 85.9446  58
   0   8 -22 153.352 88.4904  55
   0   8  22 99.5423 66.1205  37
   0   8 -22 216.369 132.548  31
   0   8 -22 223.231 116.535  26
   0  -8  22 242.737 167.667  25
   0   8  23 28.8132 60.6528   1
   0   8  23 231.682 89.1332  58
   0   8 -23 208.731 90.9307  55
   0   8  23 140.507 61.8252  39
   0   8  23 177.107 69.7084  37
   0   8 -23 108.303 114.459  26
   0   8 -23 147.368 135.686  31
   0  -8  23 122.059 166.294  25
   0   8  24 778.347 77.3705   1
   0   8  24 1151.47 85.5061  37
   0   8  24 1018.72 77.2288  39
   0   8  24 1443.48 110.162  58
   0   8 -24 1097.16 107.454  55
   0   8 -24 781.949 145.190  26
   0  -8  24 751.217 182.126  25
   0   8  25 10784.6 288.674  58
   0   8 -25 9797.03 283.084  55
   0   8  25 10082.2 264.758  39
   0   8  25 10461.1 270.629  37
   0   8  26 8379.86 245.935  58
   0   8  26 6960.07 221.820  51
   0   8 -26 7831.35 240.479  55
   0  -8  26 7263.58 319.560  25
   0   8  26 8457.75 226.870  37
   0   8  26 8233.80 221.087  39
   0   8  27 104.457 68.4910  39
   0   8  27 157.466 74.8270  37
   0  -8  27 115.264 50.9279  12
   0   8  27 85.9585 100.154  58
   0   8  27 108.902 75.6444  51
   0   8 -27-41.5790 100.739  55
   0   8  28 36.9970 73.6192  37
   0   8  28 70.6280 68.8837  39
   0   8  28 35.7431 101.764  58
   0   8 -28-41.1184 99.4461  55
   0   8  28 109.234 77.1069  51
   0  -8  28-63.9914 49.4441  12
   0   8  29 3725.86 126.925  39
   0   8  29 3735.30 131.661  37
   0   8 -29 3735.58 151.697  55
   0   8  29 3315.76 132.590  51
   0  -8  29 3514.58 105.152  12
   0  -8  30 1226.27 65.7650  12
   0   8  30 1465.07 93.4781  37
   0   8  30 1486.37 89.6539  39
   0   8 -30 1588.68 117.480  55
   0   8  30 1316.77 97.2098  51
   0   8  30 1737.05 126.512  58
   0   8 -30 1440.30 177.105  26
   0   8 -30 933.280 157.875  24
   0  -8  31 240.503 52.7453  12
   0   8  31 230.424 74.0309  39
   0   8  31 373.625 78.3607  37
   0   8  31 223.379 83.6719  51
   0   8 -31 208.185 101.808  55
   0   8  31 132.371 110.189  58
   0   8 -31 437.733 154.164  26
   0   8 -31 369.985 142.999  24
   0  -8  32 3008.39 96.8630  12
   0   8  32 3339.91 156.784  58
   0   8 -32 2967.61 141.923  55
   0   8  32 2739.44 127.731  51
   0   8  32 3114.65 123.299  37
   0   8  32 3012.19 120.087  39
   0   8 -32 2751.06 217.652  26
   0  -8  33-57.6305 52.6985  12
   0   8  33-46.5365 115.915  58
   0   8 -33-187.827 105.454  55
   0   8  33 33.8097 84.8944  51
   0   8  33-20.3154 42.1873   2
   0   8  33-36.4873 74.1091  39
   0   8  33 47.1975 76.9343  37
   0   8  33-42.7743 68.4898  34
   0   8 -33-188.339 153.488  26
   0   8 -33-62.0237 144.581  24
   0  -8  34 4139.17 117.885  12
   0   8  34 3604.85 174.228  58
   0   8  34 3411.52 147.840  51
   0   8  34 3347.07 132.319  46
   0   8  34 4392.14 114.548   2
   0   8  34 3917.40 140.602  39
   0   8  34 3845.74 134.643  34
   0   8  34 3922.64 142.334  37
   0   8 -34 4008.64 252.949  26
   0   8 -34 2898.65 241.047  24
   0   8  35 48.8045 71.3570  46
   0   8  35 106.097 88.6452  51
   0   8  35 61.3923 115.138  58
   0   8  35 120.914 76.5180  39
   0   8  35 73.6118 77.6384  37
   0   8  35 162.787 70.9628  34
   0  -8  35 297.325 54.2587  12
   0   8  36 1503.05 91.0569  46
   0   8  36 2113.28 143.001  58
   0   8  36 1676.49 111.245  51
   0   8  36 1594.04 90.3814  34
   0   8  36 1641.97 98.7579  37
   0   8  36 1746.93 99.2900  39
   0   8  36 1239.37 60.5691   2
   0  -8  36 1245.99 68.7452  12
   0   8  37 898.190 83.0544  46
   0   8  37 848.730 101.072  51
   0   8  37 1159.84 132.767  58
   0   8  37 1061.78 89.7395  37
   0   8  37 949.610 81.6173  34
   0  -8  37 840.285 60.6749  12
   0   8  37 706.503 50.0547   2
   0   8  38 282.873 41.4893   2
   0   8  38 201.737 73.6915  46
   0   8  38 238.353 79.8100  37
   0   8  38 161.196 120.547  58
   0   8  38 236.216 93.5371  51
   0   8  38 144.429 72.7939  34
   0  -8  38 221.573 53.1919  12
   0   8  39 14.0748 38.3884   2
   0   8  39 18.3960 77.2067  37
   0   8  39 37.2558 120.911  58
   0   8  39-75.7683 93.8401  51
   0   8  39-5.15406 70.7706  34
   0  -8  39-43.8996 52.4092  12
   0   8  40 16.1504 38.2299   2
   0   8  40-69.9339 79.3091  37
   0   8  40-33.3745 122.710  58
   0   8  40-78.0738 142.743  61
   0   8  40 20.1640 94.7452  51
   0   8  40-30.8873 71.6367  34
   0  -8  40-14.7543 51.7110  12
   0   8  41 270.641 38.9112   2
   0   8  41 73.4709 78.9121  37
   0   8  41 223.129 98.1844  51
   0   8  41 36.4055 124.302  58
   0   8  41 233.185 141.402  61
   0   8  41 219.815 73.6608  34
   0  -8  41 152.150 52.4453  12
   0   8  42 158.390 37.7821   2
   0   8  42 269.574 80.8071  37
   0   8  42 203.353 128.725  58
   0   8  42 238.200 100.365  51
   0   8  42 220.375 72.2379  34
   0  -8  42 239.374 52.2753  12
   0   8  43 26.6353 35.4282   2
   0   8  43 48.0442 78.4092  37
   0   8  43 79.3077 98.3886  51
   0   8  43-16.7944 124.831  58
   0   8  43 2.16119 71.3953  34
   0  -8  43-20.4387 51.0849  12
   0   8  44 113.329 34.5376   2
   0   8  44 135.943 101.389  51
   0   8  44 139.178 128.764  58
   0   8  44 95.1754 71.0100  34
   0  -8  44 62.8276 50.3570  12
   0   8  44-42.3694 80.0661  37
   0   8  45 253.766 104.385  51
   0   8  45 231.706 74.1277  34
   0  -8  45 303.542 50.4967  12
   0   8  45 347.452 82.2369  37
   0   8  46 244.148 104.140  51
   0   8  46 232.033 73.1465  34
   0  -8  46 220.619 49.3716  12
   0   8  46 279.041 79.5270  37
   0   8  47 472.287 107.448  51
   0   8  47 385.969 74.9769  34
   0  -8  47 494.821 50.8878  12
   0   8  47 467.484 81.7105  37
   0   8  48 66.8393 70.8781  34
   0  -8  48 60.2985 46.6282  12
   0   8  48-53.6326 130.060  58
   0   8  48 148.465 105.225  51
   0   8  49 373.583 73.6559  34
   0  -8  49 308.037 46.9468  12
   0   8  49 416.349 106.025  51
   0   8  49 435.909 132.470  58
   0   8  50 312.911 70.7521  34
   0  -8  50 152.546 45.0494  12
   0   8  50 303.018 106.491  51
   0   8  51 6.45955 66.7044  34
   0  -8  51 6.29767 41.1220  12
   0   8  51 47.9977 102.240  51
   0  -8  52 57.5086 50.9184  17
   0   8  52 41.8351 65.1176  34
   0  -8  52 54.4992 39.8284  12
   0   8  52 153.746 121.807  58
   0   8  52 23.7801 98.8575  51
   0  -8  53 53.2926 38.5913  12
   0  -8  53 55.6956 48.3333  17
   0   8  54 363.376 95.4518  51
   0  -8  54 305.918 36.9007  12
   0   9   0 13.7892 78.9393  55
   0   9   0 20.8127 66.6354   1
   0   9   0 102.403 72.7301  38
   0   9   0 92.9182 67.2360  36
   0   9   0 42.3203 77.0947  42
   0   9   0 73.6489 78.5831  26
   0  -9   0 131.459 93.3043   8
   0   9   1 277.619 85.1038  55
   0   9  -1 452.972 86.5778  55
   0   9   1 372.316 81.0081  42
   0   9  -1 123.019 71.5411  44
   0   9   1 305.811 74.3272  44
   0   9  -1 291.382 75.1085   1
   0   9  -1 339.472 73.1702  36
   0   9  -1 272.125 76.2283  38
   0   9   1 357.417 78.5985  38
   0   9  -1 237.507 79.9141  42
   0   9  -1 174.110 86.4139  26
   0   9   2 5387.39 165.968  55
   0   9  -2 5118.81 165.236  55
   0   9  -2 4807.77 150.534  44
   0   9   2 5074.87 150.632  44
   0   9   2 5242.86 157.450  42
   0   9  -2 5071.46 157.302  42
   0   9  -2 4892.70 157.134  50
   0   9  -2 5414.55 171.896   1
   0   9   2 5252.85 154.008  38
   0   9  -2 5219.44 152.150  36
   0   9  -2 4577.68 189.645  26
   0  -9   2 4622.91 177.440   8
   0  -9  -2 4784.49 173.896   8
   0   9   3 313.127 87.7476  55
   0   9  -3 177.610 85.3963  50
   0   9  -3 298.500 75.3011   1
   0   9  -3 341.842 81.3184  42
   0   9  -3 332.729 75.2151  36
   0   9  -3 368.805 77.5261  38
   0   9  -3 142.717 91.4155  26
   0   9   4 3479.29 130.299  55
   0   9  -4 3832.90 133.456  55
   0   9  -4 3242.74 122.166  42
   0   9  -4 3146.90 124.540  50
   0   9  -4 2402.31 123.534   1
   0   9  -4 3163.82 117.680  38
   0   9  -4 3308.85 116.172  36
   0   9  -4 2918.50 154.112  26
   0  -9   4 3946.05 151.421   8
   0  -9   5 5145.22 172.947   8
   0   9  -5 4315.91 152.942  55
   0   9  -5 3966.65 143.413  42
   0   9  -5 3945.33 137.697  44
   0   9  -5 5041.02 159.881   1
   0   9   5 5145.38 159.113   1
   0   9  -5 4259.82 138.962  36
   0   9  -5 4195.08 140.620  38
   0   9  -5 4018.61 183.413  26
   0  -9   5 4451.73 253.640  25
   0  -9   6 1161.01 198.601  25
   0   9  -6 960.454 94.6438  50
   0   9  -6 1214.43 93.8694  42
   0   9   6 1177.72 89.6500  50
   0   9  -6 1210.40 88.2204  44
   0   9  -6 1559.50 95.7880   1
   0   9   6 1670.11 96.5830   1
   0   9  -6 1196.08 85.8005  36
   0   9  -6 1199.26 89.2796  38
   0   9  -6 1227.43 124.151  26
   0  -9   7 4057.96 161.884   8
   0   9   7 3774.95 140.432  55
   0   9   7 3472.63 129.322  50
   0   9  -7 3638.92 135.132  50
   0   9  -7 3661.34 132.793  42
   0   9  -7 3957.18 143.183   1
   0   9   7 4099.74 143.109   1
   0   9  -7 3655.12 127.760  38
   0   9  -7 3604.57 126.190  36
   0   9  -7 3356.30 172.954  26
   0  -9   7 3715.93 240.686  25
   0  -9   8 2842.35 139.533   8
   0   9   8 2367.28 115.374  55
   0   9   8 2411.08 103.364  50
   0   9  -8 2154.31 108.624  42
   0   9  -8 1963.90 101.265  44
   0   9   8 2094.39 108.337   1
   0   9  -8 1971.72 107.923   1
   0   9  -8 2268.52 103.098  38
   0   9  -8 2261.28 101.661  36
   0   9  -8 2127.41 146.514  26
   0  -9   8 2435.78 213.140  25
   0   9   9 918.816 99.1094  55
   0   9  -9 1263.33 96.6093  42
   0   9  -9 941.931 88.5409   1
   0   9   9 1052.08 88.2927   1
   0   9  -9 1445.04 87.6815  36
   0   9  -9 1187.12 76.0241  33
   0   9  -9 1113.50 127.693  26
   0  -9   9 1155.61 197.369  25
   0  -9  10 7738.27 242.942   8
   0   9 -10 7576.31 225.234  55
   0   9  10 7680.06 221.082  55
   0   9 -10 7305.33 214.559  42
   0   9 -10 7164.84 209.034  44
   0   9  10 8539.66 230.242   1
   0   9 -10 8502.52 231.156   1
   0   9 -10 7297.52 210.266  38
   0   9 -10 7631.05 209.839  36
   0   9 -10 7214.55 271.456  26
   0  -9  10 7841.11 322.975  25
   0  -9  11 1424.14 123.261   8
   0   9  11 378.033 91.0720  55
   0   9 -11 778.170 97.8323  55
   0   9 -11 333.530 90.0026  42
   0   9  11 898.318 83.6889   1
   0   9 -11 871.781 85.2652   1
   0   9 -11 399.854 80.4295  36
   0   9 -11 486.553 83.6701  38
   0   9 -11 576.988 120.576  26
   0  -9  11 846.578 189.307  25
   0  -9  12 2805.19 145.769   8
   0   9 -12 2952.68 128.516  55
   0   9  12 2703.24 120.264  55
   0   9 -12 2550.91 116.768  42
   0   9  12 2910.43 119.895   1
   0   9 -12 2928.09 120.266   1
   0   9 -12 2605.05 111.800  38
   0   9 -12 2641.29 109.122  36
   0   9 -12 2322.81 159.134  26
   0  -9  12 2342.39 215.589  25
   0  -9  13 2198.34 134.550   8
   0   9 -13 2248.44 118.249  55
   0   9 -13 1758.43 106.662  42
   0   9  13 2232.79 106.335   1
   0   9 -13 1875.21 104.035   1
   0   9 -13 2079.47 102.031  38
   0   9 -13 2131.03 99.0070  36
   0   9 -13 1956.62 152.132  26
   0  -9  13 2474.71 215.383  25
   0  -9  14 168.514 107.893   8
   0   9 -14 125.099 90.6271  55
   0   9 -14-74.7422 85.2824  42
   0   9  14 31.3506 66.0995   1
   0   9 -14-18.0215 66.1056   1
   0   9  14 31.5030 70.5972  37
   0   9 -14-91.8217 80.1998  38
   0   9 -14-98.9021 75.0590  36
   0   9 -14 29.0668 107.159  26
   0  -9  14-35.0975 170.898  25
   0  -9  15 1102.49 121.095   8
   0   9 -15 848.370 100.483  55
   0   9 -15 981.494 91.7222  42
   0   9 -15 921.772 87.2715  38
   0   9 -15 905.039 82.4496  36
   0  -9  15 1096.96 188.973  25
   0   9 -15 1015.91 131.247  26
   0   9 -15 1143.37 83.9986   1
   0   9  15 1077.60 82.6944   1
   0  -9  16 27.3924 106.742   8
   0   9 -16 90.6389 65.6009   1
   0   9  16-17.7947 64.9597   1
   0   9 -16 18.3652 91.4689  55
   0   9 -16-4.02552 74.6761  36
   0   9 -16 204.906 113.070  26
   0  -9  16 97.6490 175.156  25
   0  -9  17 111.502 108.186   8
   0   9 -17 110.036 65.1060   1
   0   9  17 54.1941 64.7218   1
   0   9 -17 122.033 92.5975  55
   0   9 -17 56.5977 73.7545  36
   0   9 -17 199.591 114.825  26
   0  -9  17-35.8420 175.268  25
   0   9  18 151.747 66.4182   1
   0   9 -18 241.342 70.8574   1
   0   9 -18 281.517 95.7657  55
   0   9  18 411.786 90.9268  58
   0   9 -18 257.017 78.3714  36
   0   9  18 295.201 76.5561  37
   0   9 -18 345.800 123.867  26
   0  -9  18 341.675 181.490  25
   0   9 -19 1289.89 89.3242   1
   0   9  19 1266.09 89.0540   1
   0   9 -19 1658.37 114.702  55
   0   9  19 1466.16 94.5399  37
   0   9 -19 1540.54 152.037  26
   0  -9  19 1219.08 201.695  25
   0   9  20 506.422 73.2377   1
   0   9 -20 407.946 74.8272   1
   0   9 -20 376.747 102.157  55
   0   9 -20 448.394 131.743  26
   0  -9  20 507.642 186.906  25
   0   9 -21 126.008 67.2469   1
   0   9  21 200.731 67.8905   1
   0   9 -21 107.212 100.299  55
   0   9  21 59.1450 75.2270  37
   0   9 -21 226.111 129.338  26
   0  -9  21 131.489 181.468  25
   0  -9  22 1637.94 58.0047   4
   0  -9 -22 1676.92 58.0469   4
   0   9  22 1605.96 93.5885   1
   0   9 -22 1402.57 119.347  55
   0   9  22 1280.47 86.0330  39
   0   9  22 1292.36 95.7286  37
   0   9 -22 1358.78 161.304  26
   0  -9  22 1003.55 201.403  25
   0  -9  23 600.000 41.9353   4
   0  -9 -23 699.839 42.5990   4
   0   9  23 645.262 74.8571   1
   0   9 -23 898.595 111.644  55
   0   9  23 896.036 86.6989  37
   0   9  23 802.191 76.9731  39
   0   9 -23 837.322 151.692  26
   0  -9  23 850.185 195.503  25
   0   9  24 845.063 86.3825  37
   0   9  24 811.583 78.1837  39
   0   9 -24 770.366 112.875  55
   0   9 -24 814.483 155.795  26
   0  -9  24 899.454 44.3034   4
   0   9 -25 1107.43 165.611  26
   0   9 -25 1442.21 122.587  55
   0   9  25 1327.88 120.605  58
   0   9  25 931.128 85.2771  51
   0   9  25 1089.96 83.5412  39
   0   9  25 1154.24 91.7826  37
   0   9 -26 840.590 162.734  26
   0   9  26 1398.26 120.365  58
   0   9  26 983.306 86.7424  51
   0   9 -26 1149.40 121.249  55
   0   9  26 1206.57 91.5933  37
   0   9  26 952.919 83.4054  39
   0   9  27 393.247 80.0294  51
   0   9 -27 577.035 112.538  55
   0   9  27 559.482 112.202  58
   0   9 -27 624.450 158.680  26
   0   9 -27 367.763 143.359  24
   0   9  27 480.915 81.2768  37
   0   9  27 493.516 75.2320  39
   0   9  28 235.510 109.263  58
   0   9 -28 206.488 108.374  55
   0   9  28 132.283 76.9490  51
   0   9  28 210.787 71.9572  39
   0   9  28 174.389 76.9546  37
   0   9 -28-70.8251 147.875  26
   0   9 -28 315.455 137.287  24
   0   9  29 114.826 71.8254  39
   0   9  29 150.062 78.4086  37
   0   9  29 204.106 112.332  58
   0   9  29 220.790 78.4343  51
   0   9 -29 255.654 110.353  55
   0   9  29 125.804 43.3970   2
   0   9 -29 170.293 143.385  24
   0   9  30 68.9236 72.1387  39
   0   9  30 112.766 77.1439  37
   0   9  30-5.01295 41.7150   2
   0   9  30 50.5474 79.2541  51
   0   9  30 240.419 111.236  58
   0   9  31 175.450 74.1735  39
   0   9  31 145.135 77.7358  37
   0   9  31 198.570 42.2749   2
   0   9  31 186.715 66.6208  34
   0   9  31 168.205 81.4357  51
   0   9  31 235.329 114.121  58
   0   9  32 689.126 84.7627  37
   0   9  32 652.245 72.8459  34
   0   9  32 582.708 80.6176  39
   0   9  32 468.824 46.4943   2
   0   9  32 648.413 89.6488  51
   0   9  33 120.889 74.8229  39
   0   9  33 95.9982 78.7675  37
   0   9  33 39.6562 40.1806   2
   0   9  33 104.580 66.7598  34
   0   9 -33 150.941 110.187  55
   0   9  33 69.9139 84.8862  51
   0   9  34 397.787 79.3280  39
   0   9  34 485.651 82.8069  37
   0   9  34 341.181 43.0257   2
   0   9  34 405.106 71.7362  34
   0   9  34 438.388 91.0357  51
   0   9 -34 494.963 114.067  55
   0   9  35 375.894 79.9542  39
   0   9  35 319.100 81.5911  37
   0   9  35 293.801 41.6900   2
   0   9  35 357.234 71.6664  34
   0   9  35 304.346 90.0386  51
   0   9  36-4.50135 88.2325  51
   0   9  36 43.6413 77.0690  37
   0   9  36-6.92209 38.0398   2
   0   9  36 66.3193 68.2514  34
   0  -9  36-58.1597 48.4012  12
   0   9  37 297.193 92.2064  51
   0   9  37 320.732 81.3131  37
   0   9  37 476.783 42.4034   2
   0   9  37 275.721 72.9858  34
   0  -9  37 377.084 52.1535  12
   0   9  38 668.741 77.3632  34
   0   9  38 818.700 87.1397  37
   0   9  38 841.455 46.1894   2
   0   9  38 690.054 98.6676  51
   0   9  38 774.660 157.847  61
   0  -9  38 679.488 55.0608  12
   0   9  39 166.630 149.111  61
   0   9  39 3.64160 93.5430  51
   0   9  39 124.960 78.3227  37
   0   9  39 33.4734 35.3391   2
   0   9  39-13.5633 68.9424  34
   0  -9  39 3.50490 48.6987  12
   0   9  40 137.969 127.226  58
   0   9  40 61.6903 93.1980  51
   0   9  40-18.5071 151.942  61
   0   9  40 64.2872 77.0368  37
   0   9  40 155.600 34.9854   2
   0   9  40 133.209 69.4093  34
   0  -9  40 73.2783 47.2946  12
   0   9  41 5.42700 127.232  58
   0   9  41 178.213 96.2182  51
   0   9  41 34.9483 67.6724  34
   0  -9  41 1.82418 46.1492  12
   0   9  41-12.8595 77.4371  37
   0   9  42 69.9152 97.0423  51
   0   9  42 179.932 128.907  58
   0   9  42 47.2582 68.0802  34
   0  -9  42 98.9120 46.1866  12
   0   9  42 152.399 76.9396  37
   0   9  43-135.825 97.3657  51
   0   9  43 9.26940 126.976  58
   0   9  43 22.2728 67.2530  34
   0  -9  43 10.5592 44.3608  12
   0   9  43 110.664 75.9654  37
   0   9  44 69.1619 96.8278  51
   0   9  44 58.0249 67.7486  34
   0  -9  44 29.9144 45.5587  12
   0   9  44 143.788 75.7908  37
   0   9  45 1141.99 110.784  51
   0  -9  45 1023.55 56.6767  12
   0   9  45 1145.84 81.7969  34
   0   9  45 1332.06 88.6684  37
   0   9  46 816.168 104.202  51
   0  -9  46 648.254 48.8616  12
   0   9  46 720.287 74.7533  34
   0   9  46 843.592 80.4729  37
   0   9  47 504.378 129.517  58
   0   9  47 544.951 99.3965  51
   0  -9  47 351.048 44.1715  12
   0   9  47 537.956 69.0380  34
   0   9  48 126.700 124.862  58
   0   9  48-3.85732 92.9248  51
   0   9  48 81.3662 63.5294  34
   0   9  49 0.51748 61.3036  34
   0   9 -49-53.0309 79.0970  36
   0   9  50 41.4604 58.8309  34
   0   9 -50 5.20949 71.5606  36
   0   9  51 259.443 58.2457  34
   0   9  51 170.397 115.018  58
   0  -9  51 164.968 46.0167  17
   0  10   0 36.3058 69.3066   1
   0  10  -1 272.339 85.0193  38
   0  10  -1 370.754 77.1142   1
   0  10  -2 3096.88 127.508  42
   0  10  -2 3219.03 133.136   1
   0  10  -2 3245.08 124.573  38
   0  10  -2 3386.18 143.599  55
   0 -10   2 3307.34 252.785  25
   0  10  -3 461.202 92.3844  42
   0  10  -3 662.905 82.1671   1
   0  10  -3 668.212 90.9043  38
   0  10  -3 757.785 105.731  55
   0  10   3 632.568 102.358  55
   0 -10   3 727.186 209.504  25
   0  10  -4 1067.72 96.6718  42
   0  10  -4 1032.79 91.0810  38
   0  10  -4 1119.38 86.8595  36
   0  10  -4 1085.74 88.5763   1
   0  10   4 1226.77 107.137  55
   0  10  -4 1277.35 110.854  55
   0 -10   4 1211.15 210.780  25
   0  10  -5 338.883 100.991  55
   0  10   5 299.474 97.1404  55
   0  10  -5 104.812 82.9898  38
   0  10  -5 166.505 78.3488  36
   0  10  -5 163.215 88.4721  42
   0  10  -5 117.513 71.9730   1
   0  10   5 120.158 71.9879   1
   0  10  -5-26.6628 101.347  26
   0 -10   5 420.745 201.943  25
   0  10   6 410.130 97.4752  55
   0  10  -6 384.624 90.4078  42
   0  10  -6 465.385 86.8094  38
   0  10  -6 529.421 81.6849  36
   0  10  -6 732.146 80.5588   1
   0  10   6 780.121 80.9172   1
   0  10  -6 448.234 112.429  26
   0 -10   6 547.456 199.347  25
   0  10   7 255.738 99.2708  55
   0  10  -7 258.676 75.9619   1
   0  10   7 268.018 74.0709   1
   0  10  -7 190.559 82.7780  36
   0  10  -7 199.707 90.4004  42
   0  10  -7 176.213 88.0512  38
   0  10  -7-36.2717 116.151  26
   0  10   8 4379.21 162.880  55
   0  10  -8 4029.82 151.280  42
   0  10  -8 4147.58 144.737  36
   0  10  -8 4049.39 146.209  38
   0  10   8 5016.22 160.177   1
   0  10  -8 4898.71 160.515   1
   0  10  -8 3511.31 204.467  26
   0 -10   8 4259.39 278.700  25
   0  10   9 184.104 98.6324  55
   0  10   9 385.425 76.8555   1
   0  10  -9 289.097 76.0553   1
   0  10  -9 181.278 93.8390  42
   0  10  -9 124.865 83.4266  36
   0  10  -9 96.6906 88.3066  38
   0  10  -9 30.2975 120.521  26
   0 -10   9 268.511 200.055  25
   0  10 -10 911.019 98.5471  42
   0  10 -10 817.917 82.6740   1
   0  10  10 845.667 83.3372   1
   0  10 -10 1102.97 88.2874  36
   0  10 -10 1054.35 92.6429  38
   0  10 -10 963.229 134.593  26
   0 -10  10 1107.06 213.382  25
   0  10 -11 492.560 108.336  55
   0  10 -11 171.357 98.6264  50
   0  10 -11 368.765 75.9336   1
   0  10  11 341.223 74.0893   1
   0  10 -11 535.300 89.0095  38
   0  10 -11 411.924 82.9509  36
   0  10 -11 302.197 91.9254  42
   0  10 -11 427.951 124.053  26
   0 -10  11 358.192 203.118  25
   0  10 -12 1115.51 115.055  55
   0  10 -12 816.175 104.185  50
   0  10 -12 775.187 96.8662  42
   0  10  12 906.566 82.9958   1
   0  10 -12 803.386 83.5916   1
   0  10  12 805.335 91.4187  37
   0  10 -12 858.906 92.6266  38
   0  10 -12 687.323 87.6252  36
   0  10 -12 903.147 138.275  26
   0 -10  12 840.838 206.996  25
   0 -10  13 749.431 116.458   8
   0  10 -13 1276.49 121.384  55
   0  10 -13 967.311 107.752  50
   0  10 -13 951.480 100.176  42
   0  10 -13 471.343 80.9245   1
   0  10  13 387.257 78.9328   1
   0  10 -13 975.401 96.3907  38
   0  10  13 919.746 94.4945  37
   0  10 -13 765.377 89.3653  36
   0  10 -13 802.799 145.656  26
   0 -10  13 795.084 209.349  25
   0 -10  14 2689.28 153.464   8
   0  10 -14 3469.63 154.338  55
   0  10 -14 3021.99 132.736  42
   0  10 -14 3141.79 126.142  36
   0  10 -14 3263.99 129.334  38
   0  10 -14 2958.89 130.288   1
   0  10  14 3133.28 129.834   1
   0  10 -14 3281.43 203.703  26
   0 -10  14 3538.37 261.824  25
   0  10 -15 212.763 110.797  55
   0  10 -15 136.139 73.0370   1
   0  10  15 128.649 71.6529   1
   0  10 -15 85.5510 83.8044  36
   0  10 -15 19.2619 95.0497  42
   0  10 -15 133.249 89.5811  38
   0  10 -15 219.594 131.794  26
   0 -10  15 62.1519 202.423  25
   0  10 -16 28.1788 108.955  55
   0  10 -16 70.9754 95.7769  42
   0  10  16-8.42426 68.7957   1
   0  10 -16-18.6052 72.5532   1
   0  10 -16 95.8241 82.9768  36
   0  10 -16 196.609 89.0437  38
   0  10 -16-23.1830 129.746  26
   0 -10  16-3.46497 201.307  25
   0  10 -17 1710.44 128.857  55
   0  10 -17 1386.53 109.870  42
   0  10  17 1657.98 99.3444   1
   0  10 -17 1530.65 98.5705   1
   0  10 -17 1504.28 104.588  38
   0  10 -17 1456.28 99.6985  36
   0  10  17 1562.45 103.961  37
   0  10 -17 1650.37 172.078  26
   0 -10  17 1821.79 227.223  25
   0  10 -18 253.792 111.379  55
   0  10 -18 19.8726 95.3272  42
   0  10  18 325.709 74.0539   1
   0 -10  18 272.295 39.4717   4
   0  10 -18 344.379 75.3223   1
   0 -10 -18 352.743 40.3729   4
   0  10 -18-10.9224 90.3462  38
   0  10 -18 82.1220 83.7775  36
   0  10 -18 219.311 138.445  26
   0 -10  18 318.646 202.769  25
   0  10 -19 157.989 110.234  55
   0  10 -19 55.8861 94.6636  42
   0 -10  19-30.5191 36.9374   4
   0  10 -19-15.6256 67.9883   1
   0 -10 -19 25.7375 36.4588   4
   0  10  19 5.92170 66.6364   1
   0  10 -19-29.2295 90.1192  38
   0  10 -19-71.7361 83.6181  36
   0  10 -19 114.194 134.221  26
   0 -10  19-120.639 198.993  25
   0  10  20 1036.32 114.245  58
   0  10 -20 1178.08 124.236  55
   0  10 -20 892.344 105.002  42
   0 -10 -20 1040.34 48.2123   4
   0  10  20 909.518 84.8069   1
   0 -10  20 906.840 47.7328   4
   0  10  20 798.707 80.9914  39
   0  10  20 827.919 92.4657  37
   0  10 -20 865.837 98.7695  38
   0  10 -20 831.073 92.9254  36
   0  10 -20 1016.49 165.824  26
   0 -10  20 901.962 212.321  25
   0  10 -21 1005.82 106.830  42
   0 -10 -21 1242.19 51.6841   4
   0  10  21 1276.38 88.5016   1
   0 -10  21 1145.05 50.9336   4
   0  10 -21 1166.09 102.744  38
   0  10  21 1018.29 84.6342  39
   0  10 -21 969.192 96.4473  36
   0  10  21 1040.11 96.0972  37
   0  10 -21 1083.26 167.481  26
   0  10 -21 1107.89 127.599  55
   0  10  21 922.321 116.082  58
   0  10 -22 867.353 105.902  42
   0 -10  22 942.387 46.9629   4
   0 -10 -22 996.276 47.2226   4
   0  10 -22 918.026 95.0874  36
   0  10  22 878.962 82.6182  39
   0  10  22 1004.94 94.4195  37
   0  10 -22 1029.48 101.219  38
   0  10 -22 925.294 171.997  26
   0  10 -22 1114.84 127.059  55
   0  10  22 1019.55 117.344  58
   0  10 -23 148.511 93.4032  38
   0  10 -23 166.646 86.5533  36
   0  10  23 56.4224 70.3739  39
   0  10  23 68.9236 80.5549  37
   0 -10 -23 230.632 35.5882   4
   0 -10  23 233.663 36.0495   4
   0  10 -23 148.196 98.6969  42
   0  10 -23-58.0577 115.822  55
   0  10  24 272.116 73.5310  39
   0  10 -24 239.376 93.9710  38
   0  10  24 266.197 82.3529  37
   0  10 -24 197.267 87.2171  36
   0 -10 -24 82.2988 33.3377   4
   0 -10  24 97.2507 33.2201   4
   0  10 -24 118.615 98.3064  42
   0  10  25-70.8478 79.3628  37
   0  10 -25 94.3123 87.0025  36
   0  10  25-16.6972 71.5277  39
   0  10 -25 62.5448 93.1090  38
   0 -10  25 4.67696 32.0358   4
   0  10 -25 12.7467 98.9219  42
   0  10 -26 257.401 100.311  42
   0  10 -26 264.798 95.6488  38
   0  10 -26 174.404 87.6727  36
   0  10  26 243.638 80.3527  37
   0  10  26 166.971 73.3170  39
   0  10 -27 9.80665 100.252  42
   0  10  27 89.7222 77.8780  37
   0  10 -27 11.5997 86.9841  36
   0  10  27 79.5126 72.1060  39
   0  10  28 18.0144 62.6739  34
   0  10 -28 46.3906 115.651  55
   0  10  28 101.790 78.5822  37
   0  10 -28-38.8893 87.2988  36
   0  10  28 32.9401 72.3293  39
   0  10  29 13.1029 40.2130   2
   0  10  29 54.9471 62.7252  34
   0  10 -29 41.5111 116.688  55
   0  10  29 57.4181 72.2295  39
   0  10  29 143.131 78.2950  37
   0  10 -29-120.560 88.6517  36
   0  10  30 216.131 65.3456  34
   0  10 -30 67.6177 118.011  55
   0  10  30 180.440 79.1966  37
   0  10  30 131.498 74.1550  39
   0  10 -30 206.987 89.7362  36
   0  10  31 74.8176 64.7523  34
   0  10 -31 264.086 119.960  55
   0  10 -31 120.093 91.9210  36
   0  10  31 149.824 79.2016  37
   0  10  31 203.572 75.9719  39
   0  10 -32 739.582 124.776  55
   0  10 -32 540.667 96.3687  36
   0  10  32 629.119 81.0332  39
   0  10  32 679.706 72.9845  34
   0  10  32 607.090 86.4415  37
   0  10  33 127.089 65.4940  34
   0  10 -33 192.584 117.074  55
   0  10 -33 17.2092 89.1946  36
   0  10  33 98.7095 74.7287  39
   0  10  33 112.419 78.7436  37
   0  10  34-8.09584 65.3176  34
   0  10  34 71.5416 156.626  61
   0  10 -34 113.812 116.373  55
   0  10  34 31.5019 77.0287  37
   0  10 -34 115.557 90.5460  36
   0  10  35 302.768 68.1664  34
   0  10  35 154.729 159.015  61
   0  10 -35 249.710 91.4898  36
   0  10  35 386.923 81.1930  37
   0  10  36 129.767 65.2294  34
   0  10  36 75.3619 126.702  58
   0  10  36 102.718 155.617  61
   0  10 -36 66.6990 88.7910  36
   0  10  36 90.3515 76.0967  37
   0  10  37 35.4453 64.7069  34
   0  10  37 167.841 127.328  58
   0  10  37 95.1706 155.669  61
   0  10 -37 160.670 90.5285  36
   0  10  37 75.7010 76.3889  37
   0  10 -38 374.169 106.894  42
   0  10  38 525.895 131.118  58
   0  10  38 499.104 69.7887  34
   0  10 -38 360.511 91.2966  36
   0  10  38 430.786 79.8740  37
   0  10 -39 565.723 107.180  42
   0  10  39 540.718 70.0137  34
   0  10  39 551.145 135.409  58
   0  10 -39 435.293 92.0913  36
   0  10  39 673.714 80.6232  37
   0  10 -40 174.578 100.864  42
   0  10  40 87.4588 64.6746  34
   0  10  40 94.5398 125.099  58
   0  10 -40 73.5742 93.4628  38
   0  10  40 139.446 73.8294  37
   0  10 -40 133.122 85.4364  36
   0  10 -41-86.5051 99.0529  42
   0  10 -41 50.6279 83.5338  36
   0  10  41 15.9748 70.9440  37
   0  10 -41-88.8799 93.7804  38
   0  10  41-148.713 126.084  58
   0  10  41 33.0884 152.836  61
   0  10  41 39.2547 63.4328  34
   0  10 -42 82.5409 91.6272  38
   0  10  42 242.726 71.2732  37
   0  10 -42 105.239 81.9841  36
   0  10  42 186.091 63.7283  34
   0  10  43 231.821 70.1113  37
   0  10 -43 167.059 82.5501  36
   0  10  43 226.546 63.6590  34
   0  10  44 41.8532 65.6128  37
   0  10 -44 42.3109 79.8757  36
   0  10  44 8.95388 60.5558  34
   0  10  45 443.645 125.428  58
   0  10  45 362.466 62.7908  34
   0  10  46-193.894 120.861  58
   0  10  46 37.7106 56.8689  34
   0  10  47 447.574 122.003  58
   0  10  47 636.230 61.4149  34
   0  10  48 56.6332 110.159  58
   0  10 -48 137.742 98.1972  60
   0  11   0-11.8058 71.7881   1
   0 -11   0 80.7064 213.617  25
   0  11   0-5.51012 109.890  55
   0  11  -1 160.238 74.1123   1
   0 -11  -1 341.142 224.037  25
   0 -11   1 269.252 217.276  25
   0  11  -1 98.8531 111.148  55
   0  11   1 153.271 110.386  55
   0  11  -2 1450.83 96.9273   1
   0 -11  -2 1467.03 247.622  25
   0 -11   2 1280.45 235.745  25
   0  11  -2 938.506 138.049  61
   0  11  -2 1062.19 124.319  55
   0  11   2 1047.07 120.684  55
   0  11  -3 231.262 76.5077   1
   0 -11  -3 250.638 230.744  25
   0 -11   3 654.614 224.765  25
   0  11  -3 391.503 116.567  55
   0  11   3 382.428 113.413  55
   0  11   4 111.780 76.4001   1
   0  11  -4 99.7707 76.4791   1
   0 -11  -4 611.430 239.944  25
   0 -11   4 377.504 226.537  25
   0  11   4 404.226 114.619  55
   0  11  -4 362.695 119.133  55
   0  11   5 3003.62 129.834   1
   0  11  -5 2952.14 130.173   1
   0  11  -5 2756.22 156.147  55
   0 -11   5 3323.24 275.675  25
   0  11  -6 403.588 80.8169   1
   0  11   6 466.813 80.3669   1
   0  11  -6 401.859 122.146  55
   0  11  -6 320.027 96.2674  38
   0 -11   6 346.936 225.422  25
   0  11  -7 112.296 90.6764  38
   0  11   7 143.832 88.6239  37
   0  11  -7 0.68055 93.5325  42
   0 -11   7 266.670 217.335  25
   0  11   7 48.7479 71.2014   1
   0  11  -7 126.177 73.3171   1
   0  11  -8 749.388 97.6115  38
   0  11  -8 823.076 87.8366   1
   0  11   8 813.374 85.0186   1
   0 -11   8 817.348 232.612  25
   0  11  -8 786.269 101.332  42
   0  11  -9 1199.20 102.485  38
   0  11   9 1142.76 105.787  37
   0  11  -9 1034.22 96.6206  36
   0  11   9 1435.54 95.4078   1
   0  11  -9 1371.01 97.2850   1
   0 -11   9 1271.23 240.371  25
   0  11  -9 1164.43 106.397  42
   0  11 -10 306.923 95.0812  38
   0  11 -10 209.952 97.9314  42
   0  11 -10 253.334 89.7880  36
   0  11  10 289.814 94.9419  37
   0  11  10 167.100 73.5064   1
   0  11 -10 76.8829 77.3124   1
   0  11 -11 2942.98 125.652  38
   0  11 -11 2727.68 121.864  36
   0  11 -11 2519.23 128.950  42
   0 -11  11 2992.04 271.208  25
   0  11 -12-34.6547 97.5045  42
   0  11 -12-152.849 93.0310  38
   0  11 -12 2.58663 87.1887  36
   0  11 -13 1177.25 107.517  42
   0 -11  13 1469.12 57.9997   4
   0 -11 -13 1409.77 57.5818   4
   0  11 -13 1096.37 97.5258  36
   0  11 -13 1070.32 102.776  38
   0  11 -14 727.844 103.011  42
   0  11 -14 827.647 99.8361  38
   0  11 -14 588.837 92.7136  36
   0 -11 -14 1123.32 51.7788   4
   0 -11  14 1063.87 51.1935   4
   0  11  15 151.318 88.3674  37
   0  11 -15 22.7982 85.3834  36
   0  11 -15 41.3413 91.4290  38
   0  11 -15 6.30539 94.8959  42
   0 -11 -15-11.3275 37.9753   4
   0 -11  15 69.8866 38.0228   4
   0  11 -16 200.261 85.7975  36
   0  11 -16 211.074 92.4580  38
   0  11 -16-4.22108 94.5514  42
   0 -11  16 214.938 39.0196   4
   0 -11 -16 221.674 38.5318   4
   0  11 -17 218.612 92.2878  38
   0  11 -17 157.233 97.1265  42
   0  11 -17 308.282 87.1492  36
   0 -11  17 331.498 39.4367   4
   0 -11 -17 384.967 39.8460   4
   0  11  18-13.7921 84.2303  37
   0  11 -18-44.4445 85.4472  36
   0  11  18-75.2597 71.6814  39
   0  11 -18-33.1283 92.0892  38
   0  11 -18-77.6844 97.3232  42
   0 -11  18 7.51907 36.2734   4
   0 -11 -18-24.2538 35.9288   4
   0  11 -18 139.377 124.173  55
   0  11 -19 943.076 96.3397  36
   0  11  19 826.900 97.0506  37
   0  11 -19 1017.34 103.211  38
   0  11  19 866.835 83.3479  39
   0 -11  19 1090.48 49.2195   4
   0 -11 -19 1037.39 48.9478   4
   0  11 -19 942.004 106.959  42
   0  11 -19 1095.65 133.933  55
   0 -11 -20 826.006 44.9761   4
   0 -11  20 816.179 44.5971   4
   0  11 -20 780.287 131.689  55
   0  11 -20 602.694 100.135  38
   0  11  20 762.235 94.3195  37
   0  11 -20 771.147 104.802  42
   0  11  20 619.435 80.4467  39
   0  11 -20 599.978 92.6613  36
   0 -11  21 20.9963 34.0369   4
   0 -11 -21-10.8987 33.8776   4
   0  11 -21 48.9512 121.282  55
   0  11 -21-62.9957 98.3166  42
   0  11 -21-47.5890 85.5454  36
   0  11 -21 112.041 93.7201  38
   0  11  21 64.0951 83.0950  37
   0  11  21 54.7246 70.4280  39
   0 -11 -22 16.1713 32.9979   4
   0 -11  22-12.8264 32.9504   4
   0  11  22 72.4480 56.5513  34
   0  11 -22 93.9864 122.590  55
   0  11 -22-55.1388 97.5688  42
   0  11  22 51.7334 70.8567  39
   0  11 -22-46.1884 94.3494  38
   0  11  22-10.5746 81.6310  37
   0  11 -22 28.6133 85.8277  36
   0 -11  23 21.0741 32.5862   4
   0 -11 -23 52.6711 32.6654   4
   0  11  23 23.4629 56.4884  34
   0  11 -23 43.7418 121.595  55
   0  11 -23-73.9661 95.8865  38
   0  11 -23 97.8347 86.3457  36
   0  11 -23 112.080 99.4558  42
   0  11  23 123.172 82.5801  37
   0  11  23-38.4622 71.5275  39
   0 -11  24 52.5719 31.7891   4
   0 -11 -24-27.7947 31.7327   4
   0  11  24 47.2295 57.2846  34
   0  11 -24 8.44930 123.642  55
   0  11  24-32.5392 71.4466  39
   0  11 -24-29.7962 94.9018  38
   0  11 -24 70.2546 86.0117  36
   0  11  24 10.2743 79.5784  37
   0  11 -24 148.100 99.7908  42
   0 -11  25 5.16930 30.0124   4
   0  11  25 29.6660 58.1222  34
   0  11  25 14.9056 112.600  58
   0  11 -25-58.6345 121.523  55
   0  11 -25-63.3839 86.0636  36
   0  11  25-36.6628 71.5559  39
   0  11  25-27.7654 78.8861  37
   0  11 -25 9.76623 99.3348  42
   0  11 -25-65.0569 96.9698  38
   0  11  26 85.5180 59.8269  34
   0  11  26-23.1452 116.070  58
   0  11 -26 205.759 123.762  55
   0  11 -26 20.9533 86.8781  36
   0  11 -26 19.1819 94.8242  38
   0  11  26 90.1546 78.4713  37
   0  11  26 74.9002 71.1802  39
   0  11 -26-34.6630 99.0441  42
   0  11  27 77.0622 60.3112  34
   0  11 -27 170.072 125.281  55
   0  11  27 41.9806 117.818  58
   0  11  27 9.89795 70.9967  39
   0  11 -27-166.489 88.2868  36
   0  11 -27 50.0444 98.1994  38
   0  11  27 91.0926 79.4516  37
   0  11 -27 172.270 100.406  42
   0  11  28 141.280 63.8659  34
   0  11 -28 312.632 128.108  55
   0  11  28 331.981 122.884  58
   0  11  28 414.120 75.2592  39
   0  11 -28 185.472 89.3582  36
   0  11 -28 315.290 103.767  42
   0  11 -28 163.443 99.1352  38
   0  11  28 364.824 82.8055  37
   0  11 -29 1484.76 114.062  42
   0  11 -29 1533.86 142.073  55
   0  11  29 1588.83 181.409  61
   0  11  29 1168.95 136.934  58
   0  11 -29 1478.45 111.370  38
   0  11  29 1166.08 79.5052  34
   0  11 -29 1440.10 105.246  36
   0  11  29 1569.68 98.9128  37
   0  11  29 1410.16 91.8258  39
   0  11  30 189.306 63.3496  34
   0  11  30 462.579 164.519  61
   0  11  30 120.229 125.527  58
   0  11 -30 257.137 101.523  38
   0  11  30 241.216 75.7042  39
   0  11  30 455.299 82.1294  37
   0  11 -30 369.543 103.066  42
   0  11 -30 166.981 90.1640  36
   0  11  31 368.625 65.0365  34
   0  11  31 358.081 163.352  61
   0  11  31 388.391 124.580  58
   0  11 -31 428.266 91.1590  36
   0  11 -31 443.645 104.623  42
   0  11 -31 366.218 99.5769  38
   0  11  31 341.970 74.6333  39
   0  11  31 376.376 78.7455  37
   0  11  32 1.04552 59.9335  34
   0  11  32 6.45584 160.235  61
   0  11  32 44.5293 123.053  58
   0  11  32 91.4306 75.1706  37
   0  11 -32-11.6668 96.0686  38
   0  11 -32 25.3398 88.1600  36
   0  11 -32 25.1000 97.1564  42
   0  11  33 59.6969 59.5301  34
   0  11  33 159.018 160.245  61
   0  11  33 18.6062 124.694  58
   0  11 -33 62.8280 85.2873  36
   0  11 -33-12.7940 95.2596  42
   0  11 -33 157.431 92.1808  38
   0  11  33 18.8575 73.6996  37
   0  11  34-14.6512 59.0359  34
   0  11  34-165.680 124.414  58
   0  11 -34-48.5204 94.5131  38
   0  11  34 0.67543 72.1194  37
   0  11 -34-2.17691 87.2099  36
   0  11  35 142.794 61.9268  34
   0  11  35 38.6613 125.406  58
   0  11  35 222.880 74.4235  37
   0  11 -35 104.598 84.0718  36
   0  11  36 62.8193 58.1451  34
   0  11  36-89.4128 125.667  58
   0  11  36 151.406 71.4228  37
   0  11 -36-20.6965 84.5792  36
   0  11  37 105.557 57.8779  34
   0  11  37-18.5933 123.024  58
   0  11  37 112.487 69.0057  37
   0  11 -37 204.378 79.5319  36
   0  11  38-24.1110 56.5436  34
   0  11  38-98.0388 121.292  58
   0  11  38-120.082 153.431  61
   0  11  38 50.0259 65.9428  37
   0  11  39 24.5324 55.2190  34
   0  11  39-19.8901 146.901  61
   0  11  39-29.9545 63.8678  37
   0  11  40 249.721 57.5450  34
   0  11  40 228.293 64.3915  37
   0  11  41 92.5314 53.2608  34
   0 -12  -1 861.864 50.1389   4
   0  12   2 909.743 150.779  61
   0 -12  -2 749.073 48.6708   4
   0  12   3 799.169 153.552  61
   0  12  -3 892.485 133.267  55
   0 -12  -3 1061.77 52.1892   4
   0  12   4 142.152 146.025  61
   0  12  -4 81.1974 125.755  55
   0 -12  -4 142.340 40.2717   4
   0  12  -5 75.5703 125.771  55
   0  12   5-12.1265 147.327  61
   0 -12   5 25.5115 38.8838   4
   0 -12  -5-23.4552 38.7937   4
   0  12   6 63.5055 94.1151  37
   0  12   6 222.320 151.249  61
   0  12  -6 280.552 127.263  55
   0 -12  -6 84.4085 39.7773   4
   0 -12   6 109.199 39.6899   4
   0  12   7 808.739 102.188  37
   0  12   7 1055.17 159.593  61
   0  12  -7 992.129 135.978  55
   0 -12  -7 993.054 50.5499   4
   0 -12   7 1024.27 50.7950   4
   0 -12  -8 309.735 42.1202   4
   0 -12   8 257.372 41.4440   4
   0  12   9 2076.65 175.477  61
   0 -12   9 2049.81 70.1021   4
   0 -12  -9 2072.30 69.8437   4
   0 -12  10 100.903 39.1681   4
   0 -12 -10 211.791 39.5000   4
   0  12  11 450.944 156.421  61
   0 -12 -11 349.251 40.1925   4
   0 -12  11 340.893 40.2206   4
   0  12  12 97.0595 89.7409  37
   0 -12 -12 79.4105 36.9794   4
   0 -12  12 64.7740 37.1556   4
   0  12  13-13.9921 88.2121  37
   0  12 -13 34.4280 126.336  55
   0 -12 -13 13.3227 35.7476   4
   0 -12  13 13.3444 35.8495   4
   0  12  14 25.7719 70.3384  39
   0  12 -14 174.769 95.4001  38
   0 -12  14 12.7650 36.0569   4
   0 -12 -14 32.5807 35.7964   4
   0  12 -14 194.968 132.122  55
   0  12  15 899.721 98.6969  37
   0  12  15 722.915 81.6690  39
   0  12 -15 1031.26 101.939  38
   0 -12 -15 1052.17 48.0292   4
   0 -12  15 1030.90 47.8976   4
   0  12 -15 862.028 102.196  42
   0  12 -15 1071.25 141.254  55
   0  12 -16 541.504 100.014  42
   0  12  16 463.469 93.5331  37
   0  12 -16 635.271 98.9159  38
   0  12  16 403.740 77.0429  39
   0 -12 -16 452.572 39.9830   4
   0 -12  16 462.419 40.4228   4
   0  12 -16 638.182 139.919  55
   0  12  17 1124.41 90.8315  39
   0  12 -17 1743.59 110.556  38
   0  12  17 1600.76 108.933  37
   0 -12  17 1642.21 58.7100   4
   0 -12 -17 1667.10 59.0374   4
   0  12 -17 1757.65 111.714  42
   0  12 -17 2124.10 153.030  55
   0  12  17 2254.51 182.333  61
   0  12  18 376.173 89.1791  37
   0  12 -18 400.790 97.0908  38
   0  12  18 126.205 73.0398  39
   0  12 -18 423.411 101.426  42
   0  12  18 484.318 164.753  61
   0  12 -18 167.256 131.025  55
   0 -12  18 239.730 36.0256   4
   0 -12 -18 252.396 36.6855   4
   0  12 -19 340.565 93.9137  38
   0  12  19 193.774 70.8284  39
   0  12  19 194.283 84.8019  37
   0  12 -19 412.338 95.7751  42
   0  12 -19 108.855 85.2757  36
   0  12  19 197.841 163.456  61
   0  12 -19 409.628 132.336  55
   0 -12 -19 189.060 35.3247   4
   0 -12  19 243.241 34.9833   4
   0  12  20 52.5778 80.7915  37
   0  12 -20-9.27606 93.5741  38
   0  12 -20 114.099 85.1551  36
   0  12  20 21.3518 68.4468  39
   0  12 -20 98.2192 93.5479  42
   0  12 -20-3.71465 128.983  55
   0  12  20 42.0138 160.947  61
   0 -12  20-14.3675 32.4918   4
   0 -12 -20 14.3739 31.8946   4
   0  12 -21 145.626 92.7711  42
   0  12  21-33.8096 80.9366  37
   0  12 -21 18.9169 91.4050  38
   0  12  21 20.4514 68.2388  39
   0  12 -21 142.625 82.4069  36
   0  12 -21 64.9680 128.720  55
   0  12  21-59.5466 157.151  61
   0 -12 -21-14.7858 31.3941   4
   0 -12  21-1.37595 30.9983   4
   0  12 -22 182.433 90.7134  42
   0  12  22-18.8281 77.5812  37
   0  12 -22-19.7708 91.0463  38
   0  12 -22-17.0144 83.3321  36
   0  12  22 81.3519 66.9799  39
   0  12  22 137.609 158.525  61
   0  12 -22 190.081 128.713  55
   0 -12 -22 24.0001 30.1288   4
   0 -12  22-20.2163 30.3869   4
   0  12  23-0.76825 76.9975  37
   0  12 -23 192.761 92.6507  38
   0  12 -23 30.7092 81.3399  36
   0  12  23-4.96118 66.7828  39
   0  12  23-87.3240 160.657  61
   0 -12  23-12.1694 29.6073   4
   0 -12 -23 44.0039 29.9187   4
   0  12  24 9.13617 66.7423  39
   0  12 -24 135.447 83.1857  36
   0  12  24 65.1128 75.9703  37
   0  12  24 93.3566 157.854  61
   0  12  25 87.3412 76.3459  37
   0  12 -25-4.29763 83.6576  36
   0  12  25 20.8869 66.7225  39
   0  12  26 415.607 80.3770  37
   0  12 -26 565.707 86.9459  36
   0  12  27 39.7142 74.6437  37
   0  12 -27-37.3012 82.4806  36
   0  12  28 403.558 77.2367  37
   0  12 -28 414.443 82.0542  36
   0  12  29 84.7243 70.6944  37
   0  12  30 375.454 73.0404  37
   0  12  31 451.771 72.3954  37
   0  12  32 366.648 70.7031  37
   0  12  33 315.318 66.0249  37
   0  12  34 22.6728 61.2083  37
   0  12  34-55.7999 152.135  61
   0  12  35-45.0666 145.641  61
   0  13   1 162.083 95.8697  37
   0  13   1 258.642 148.124  61
   0 -13  -1 117.418 36.6239   4
   0  13  -2 635.118 102.293  37
   0  13   2 508.922 100.566  37
   0  13   2 689.968 155.120  61
   0 -13  -2 988.549 46.3008   4
   0  13   3 60.6894 150.540  61
   0 -13  -3 112.566 35.9423   4
   0 -13  -4 0.27468 34.6924   4
   0 -13  -5 29.6782 34.6287   4
   0 -13   5 32.4793 34.8698   4
   0 -13   6 258.860 36.5985   4
   0 -13  -6 267.242 36.2809   4
   0 -13  -7 58.7922 34.4419   4
   0 -13   7 75.3947 34.6720   4
   0 -13  -8 161.179 34.8734   4
   0 -13   8 134.086 34.8644   4
   0 -13   9 4.64189 33.3789   4
   0 -13  -9 53.2609 33.4835   4
   0 -13 -10 57.5488 33.4256   4
   0 -13  10-9.93001 32.7266   4
   0 -13 -11 157.327 34.0203   4
   0 -13  11 195.288 33.8106   4
   0 -13  12 191.528 33.9525   4
   0 -13 -12 232.100 34.4549   4
   0  13  13 38.0915 82.9292  37
   0 -13  13 78.5264 32.6046   4
   0 -13 -13 18.4632 32.2992   4
   0  13  14 63.0815 80.5200  37
   0 -13 -14-2.56851 31.4996   4
   0 -13  14 73.6034 31.5512   4
   0  13  15-30.3009 79.2287  37
   0 -13  15 19.6253 30.8580   4
   0 -13 -15 6.16262 31.0588   4
   0  13  16 104.343 79.0912  37
   0 -13  16 68.5205 30.7221   4
   0 -13 -16 77.2633 30.9217   4
   0  13  17 44.5166 77.9745  37
   0 -13 -17 29.1258 30.1443   4
   0 -13  17 37.2350 30.0073   4
   0 -13  18 387.080 32.5631   4
   0 -13 -18 389.353 32.9497   4
   0  13  19 79.8424 75.8509  37
   0 -13  19 15.4851 28.4521   4
   0 -13 -19-4.29143 29.4217   4
   0  13  20-1.96440 73.0685  37
   0 -13  20 112.862 27.5830   4
   0 -13 -20 51.0383 27.6727   4
   0  13  21 72.1201 70.9238  37
   0 -13 -21 6.51449 26.1147   4
   0  13  22 59.5580 70.4341  37
   0  13  23 13.3681 67.6029  37
   0  13  24 132.124 67.8266  37
   0  13  25 42.1079 65.0615  37
   0  13  26 40.0677 63.2976  37
   0  13  26-66.2898 152.424  61
   0  13 -32-30.5736 83.4657  54
   0  14   1 45.5827 82.0493  37
   0 -14  -1 73.0952 29.7013   4
   0  14   2-22.5422 81.8934  37
   0 -14  -2 14.6904 29.1560   4
   0  14   3-60.3006 81.9634  37
   0 -14  -3 3.38545 29.1770   4
   0  14   4 44.5046 108.416  54
   0 -14   4 124.787 30.0020   4
   0 -14  -4 84.9516 29.6587   4
   0  14  -5-1.53783 85.0952  37
   0 -14   5 77.0737 29.1101   4
   0 -14  -5 29.6625 29.0379   4
   0  14   6-4.05435 76.7722  37
   0  14  -6 103.632 86.0749  37
   0 -14   6 91.8715 29.2281   4
   0 -14  -6 26.3936 28.5265   4
   0  14  -7 169.055 86.0040  37
   0  14   7 145.936 76.7969  37
   0 -14   7 241.176 30.3922   4
   0 -14  -7 231.685 30.6115   4
   0  14   8 20.0565 74.7034  37
   0 -14   8 0.79134 28.0368   4
   0 -14  -8 72.5767 28.5641   4
   0  14   9-20.2214 73.7935  37
   0 -14  -9 35.5572 27.8692   4
   0 -14   9 11.3825 27.3105   4
   0  14  10 43.4261 70.9328  37
   0 -14  10 88.3007 27.4462   4
   0 -14 -10 78.5642 27.9103   4
   0  14  11-55.2479 70.7887  37
   0 -14 -11 0.55657 26.7106   4
   0 -14  11 11.6230 26.4089   4
   0  14  12-73.2645 68.3726  37
   0 -14  12-6.50323 26.0716   4
   0 -14 -12 62.7502 26.6047   4
   0  14  13-28.1567 66.4271  37
   0 -14  13 34.8888 25.3787   4
   0 -14 -13-6.26164 26.0462   4
   0 -14 -14 261.078 28.1325   4
   0 -14  14 263.479 27.1123   4
   0 -14  15 27.3884 24.1820   4
   0 -14 -15 24.8333 24.9747   4
   0  14  16 42.2630 62.0994  37
   0 -14  16 79.3664 23.5789   4
   0 -14 -16 55.9884 24.7819   4
   0 -14  17 107.922 23.4541   4
   0 -14 -17 136.777 23.9827   4
   0 -14 -18 19.1734 21.5809   4
   0  14 -22-45.7066 103.578  60
   1   0   0 39.5483 32.2513  31
  -1   0   0 47.9866 13.0448  27
   1   0   1 36294.7 890.700  25
   1   0  -1 38191.6 888.653  25
   1   0  -1 36999.0 889.796  31
  -1   0  -2 15846.4 390.783  11
   1   0  -2 17106.6 387.839  25
   1   0   2 16166.7 393.100  25
   1   0   3 31498.6 762.983  25
   1   0  -3 33307.4 756.673  25
  -1   0   3 30850.0 760.118  11
  -1   0  -3 32570.9 761.557  11
  -1   0   3 33377.3 761.839  29
  -1   0   4 37628.0 880.927  29
  -1   0   5 42448.2 1038.43  10
  -1   0   5 47834.8 1042.31  29
  -1   0   6 27068.1 638.195  29
  -1   0   7 4921.59 136.511   8
   1   0   7 4990.79 126.220  30
   1   0  -7 4990.06 123.172  28
  -1   0  -8 9769.39 234.365  24
   1   0  -8 9499.38 224.975  28
   1   0   8 9955.54 229.127  30
  -1   0  -8 10114.2 233.161  26
  -1   0  -9 13519.8 319.414  24
  -1   0   9 11723.3 315.087   7
  -1   0   9 12050.4 319.840   9
  -1   0  -9 13523.2 316.991  26
   1   0   9 13768.5 313.061  30
   1   0  -9 13193.6 308.304  28
  -1   0 -10 97213.3 2297.65  24
  -1   0  10 102434. 2297.23   9
  -1   0  10 103477. 2295.52   7
   1   0  10 97656.6 2291.33  30
  -1   0 -10 94382.8 2294.42  26
   1   0 -10 97716.5 2286.66  28
  -1   0 -11 33.3969 44.6054  24
   1   0 -11 31.4852 37.6275  26
  -1   0  11 26.4669 64.0976   9
  -1   0  11 13.1940 42.6774   7
   1   0  11 40.5929 28.4381  30
   1   0 -11 28.9223 18.9804  28
  -1   0 -11 29.6550 40.6027  26
  -1   0 -12 32153.3 780.818  24
  -1   0  12 33121.8 777.951   7
  -1   0  12 34232.0 781.352   9
   1   0 -12 32656.8 765.688  28
  -1   0 -12 32234.0 776.736  26
   1   0 -12 33172.4 773.201  26
  -1   0 -13 9742.76 239.444  24
  -1   0  13 7714.49 232.041   7
  -1   0  13 7998.66 238.275   9
   1   0 -13 9608.38 219.150  28
  -1   0 -13 9673.70 234.504  26
   1   0 -13 9520.03 229.715  26
  -1   0 -14 36905.7 855.533  24
   1   0  14 35511.1 858.591  25
  -1   0  14 36575.8 853.690   9
  -1   0  14 35527.9 851.065   7
   1   0 -14 35363.2 835.569  28
   1   0 -14 36819.3 845.876  26
  -1   0 -14 36658.3 850.290  26
  -1   0 -15 5097.51 143.050  24
   1   0  15 4873.26 159.901  25
  -1   0  15 4437.69 147.287   9
  -1   0  15 4231.79 136.325   7
  -1   0 -15 5011.40 137.344  26
   1   0 -15 5136.19 131.618  26
  -1   0 -16 3613.68 117.672  24
   1   0  16 3298.28 133.839  25
  -1   0  16 3664.64 112.334   7
  -1   0 -16 3438.35 109.384  26
   1   0 -16 3488.07 104.183  26
   1   0 -17 20.2353 41.7778  26
   1   0  17-60.2074 90.4903  25
  -1   0 -17 55.5467 54.4394  24
  -1   0  17 33.4203 50.0200   7
  -1   0  17 2.36102 76.7029   9
  -1   0 -17 75.9992 46.7242  26
  -1   0 -18 9715.64 269.159  24
   1   0  18 9161.96 278.378  25
  -1   0  18 11860.0 268.742   7
  -1   0  18 11845.3 273.999   9
   1   0 -18 9994.17 257.260  26
  -1   0 -18 9364.35 261.763  26
  -1   0 -19 58707.0 1351.90  24
   1   0  19 55343.4 1351.89  25
  -1   0  19 53405.6 1344.44   7
  -1   0  19 56695.1 1345.49   9
   1   0 -19 59981.5 1338.99  26
  -1   0 -19 56624.0 1343.18  26
   1   0  20 2873.37 133.639  25
  -1   0 -20 3073.38 111.689  24
   1   0  20 3029.08 111.347   7
  -1   0  20 2677.90 104.571   7
  -1   0  20 2971.86 117.185   9
  -1   0 -20 2899.12 102.253  26
   1   0 -20 3026.05 96.1013  26
  -1   0 -21 60.4460 60.7591  24
   1   0 -21-11.8324 46.1383  26
   1   0  21-85.1078 94.3204  25
   1   0  21 9.80446 57.4032   7
  -1   0  21-0.70321 72.1421   9
  -1   0  21 9.00401 53.7139   7
  -1   0 -21 20.9808 52.4994  26
   1   0  22 13136.6 356.380  25
  -1   0 -22 13377.7 351.788  24
   1   0  22 13849.4 350.843   7
  -1   0  22 13298.6 345.438   9
  -1   0  22 12762.0 343.048   7
   1   0 -22 14125.2 336.699  26
  -1   0 -22 13101.0 341.185  26
   1   0  23 6798.83 208.626  25
  -1   0 -23 6581.44 192.098  24
   1   0  23 5992.75 187.698   7
  -1   0  23 5744.87 185.583   9
  -1   0  23 5275.22 179.450   7
   1   0 -23 6952.36 176.122  26
  -1   0 -23 6637.67 182.709  26
  -1   0 -24 395.143 70.9638  24
   1   0 -24 421.186 53.8444  26
   1   0  24 571.209 67.1658   7
  -1   0  24 487.260 80.2658   9
  -1   0  24 514.158 65.2870   7
  -1   0 -24 325.841 61.2818  26
  -1   0 -25 9278.52 255.792  24
  -1   0  25 8058.30 242.119   9
   1   0  25 8439.30 248.036   7
  -1   0  25 7960.51 242.160   7
   1   0 -25 9666.50 236.303  26
  -1   0 -25 9183.68 242.222  26
  -1   0 -26 8668.57 248.381  24
   1   0 -26 8315.12 240.669  24
   1   0  26 8085.09 239.865   7
  -1   0  26 7404.40 233.209   7
  -1   0  26 7889.39 234.988   9
   1   0 -26 9184.37 227.500  26
  -1   0 -26 8604.07 232.726  26
   1   0 -27 854.922 81.4968  24
  -1   0 -27 893.713 88.0583  24
  -1   0  27 1095.51 79.1494   7
  -1   0  27 1200.54 90.6446   9
   1   0  27 1318.35 85.3228   7
   1   0 -27 845.929 68.2010  26
  -1   0 -27 952.453 74.9531  26
   1   0 -28 1499.97 98.2314  24
  -1   0 -28 1626.91 103.496  24
   1   0  28 1453.10 93.7236   7
  -1   0  28 1421.80 86.9740   7
  -1   0  28 1511.58 96.7073   9
  -1   0 -28 1522.46 89.1791  26
   1   0 -28 1607.88 80.0861  26
   1   0 -29-9.29606 73.0706  24
  -1   0 -29 6.00923 74.4022  24
   1   0 -29 68.2339 57.7992  26
   1   0  29 18.5034 63.1384   7
  -1   0  29 69.5154 58.8405   7
  -1   0  29 29.7198 76.9173   9
   1   0  30 158.729 70.6104   7
  -1   0  30 53.9791 75.4399   9
  -1   0  30 136.866 62.3191   7
  -1   0  30 139.575 50.7523  51
   1   0 -30 143.453 57.4534  26
   1   0 -30 125.029 74.9453  24
  -1   0 -30 46.3264 77.4235  24
   1   0  30 112.556 47.9504  46
  -1   0  31 112.947 62.8774   7
   1   0  31 115.494 67.7344   7
  -1   0  31 117.734 77.3579   9
   1   0  31 335.835 50.5753  46
  -1   0  31 454.253 54.1932  51
  -1   0  31 334.868 45.6637  34
   1   0 -31 285.121 80.3773  24
  -1   0 -31 144.330 80.3017  24
  -1   0  32 128.055 77.1198   9
  -1   0  32 87.8786 62.6391   7
   1   0  32 87.1011 67.7934   7
   1   0  32 48.3062 50.6752  46
   1   0  32 80.0904 51.9906  51
  -1   0  32 40.5399 53.5816  51
  -1   0  32 26.9136 48.3459  37
  -1   0  32 103.826 45.0626  34
   1   0 -32 92.7851 79.7082  24
  -1   0 -32 84.1826 82.2127  24
  -1   0  33 4246.19 127.089  51
   1   0  33 4379.59 125.850  51
   1   0  33 4097.94 115.934  34
  -1   0  33 4034.77 118.513  34
  -1   0  33 3678.11 121.708  37
   1   0  33 3867.75 123.146  46
   1   0  33 4182.97 157.434   7
  -1   0  33 3652.38 147.620   7
  -1   0  33 3784.12 149.444   9
  -1   0 -33 4377.38 176.025  24
   1   0 -33 4242.47 170.388  24
   1   0  34 6385.98 173.853  51
  -1   0  34 6219.42 174.703  51
  -1   0  34 6386.16 167.770  34
   1   0  34 6219.02 165.137  34
   1   0  34 5706.35 170.934  46
   1   0  34 6382.88 208.757   7
  -1   0  34 6185.15 198.221   9
  -1   0  34 5691.31 198.840   7
   1   0 -34 6640.59 223.894  24
  -1   0 -34 6620.25 228.546  24
  -1   0  35 1398.19 79.9433  51
   1   0  35 1557.63 79.1463  51
  -1   0  35 1499.43 70.0587  34
   1   0  35 1560.40 66.9576  34
   1   0  35 1466.49 76.5334  46
   1   0  35 1220.73 97.6654   7
  -1   0  35 1374.75 99.0930   9
  -1   0  35 1178.58 91.0085   7
   1   0 -35 1782.19 121.171  24
  -1   0 -35 1591.12 124.088  24
   1   0  36 1076.03 73.3941  51
  -1   0  36 1253.31 91.9064  57
  -1   0  36 1022.51 75.8761  51
   1   0  36 864.999 70.9553  46
   1   0  36 853.848 58.6842  34
  -1   0  36 847.462 62.2007  34
  -1   0  36 702.048 89.3283   9
   1   0  36 754.752 87.4336   7
  -1   0  36 670.236 80.0260   7
  -1   0  36 877.359 72.1937  22
  -1   0 -36 929.765 113.181  24
   1   0 -36 950.890 110.882  24
  -1   0  36 839.148 80.7654  23
   1   0  36 887.249 82.9236  23
  -1   0  37 17038.6 411.891  14
   1   0  37 17226.9 415.861  17
  -1   0  37 17070.0 431.159  57
  -1   0  37 17915.3 429.652  51
   1   0  37 18124.0 427.353  51
   1   0  37 17440.1 417.324  34
  -1   0  37 17179.9 419.982  34
   1   0  37 16257.6 463.269   7
  -1   0  37 16331.0 445.173   9
  -1   0  37 15118.2 451.776   7
  -1   0  37 16573.8 419.599  23
   1   0 -37 18703.0 488.104  24
  -1   0  37 17476.5 419.005  22
   1   0  37 16661.6 417.412  22
   1   0  37 16640.8 420.858  23
  -1   0 -37 18321.3 495.084  24
   1   0  38 1529.93 74.4602  17
  -1   0  38 1676.10 74.0817  14
   1   0  38 1265.25 84.9275  51
  -1   0  38 1277.50 87.7899  51
   1   0  38 1381.76 71.4532  34
  -1   0  38 1340.28 74.6250  34
  -1   0  38 1595.63 106.014   9
   1   0  38 1557.57 108.842   7
   1   0 -38 1703.52 132.479  24
  -1   0 -38 1566.25 135.582  24
  -1   0  38 1551.05 85.2552  22
  -1   0  38 1432.73 93.6751  23
   1   0  38 1476.42 95.7730  23
   1   0  39 2156.31 85.4722  17
  -1   0  39 2302.36 83.6627  14
  -1   0  39 1707.82 99.3320  51
   1   0  39 1750.23 95.5674  51
   1   0  39 1958.86 82.5556  34
  -1   0  39 1819.66 86.0148  34
   1   0  39 2335.13 125.525   7
   1   0  39 2186.80 107.573  23
  -1   0  39 1979.80 103.775  23
   1   0 -39 2342.61 149.166  24
  -1   0 -39 2209.66 152.223  24
  -1   0  39 1975.14 94.5970  22
   1   0  40 747.610 66.0876  17
  -1   0  40 725.111 64.8052  14
   1   0  40 1026.90 82.6988  51
  -1   0  40 1097.61 87.9922  51
   1   0  40 861.505 64.7001  34
  -1   0  40 831.593 69.5209  34
   1   0  40 756.518 93.1580   7
   1   0 -40 949.199 122.165  24
  -1   0  40 906.941 93.0539  23
  -1   0 -40 967.752 129.396  24
   1   0  40 854.909 95.1982  23
  -1   0  40 833.300 80.7239  22
   1   0  41 2803.92 100.411  17
  -1   0  41 2662.32 96.4157  14
   1   0  41 2749.24 117.244  51
  -1   0  41 2665.63 119.852  51
  -1   0  41 2820.92 105.900  34
   1   0  41 2688.33 100.064  34
  -1   0  41 2818.83 111.278  22
  -1   0 -41 3038.59 181.386  24
   1   0  41 2814.52 125.708  23
   1   0 -41 2954.33 171.449  24
  -1   0  41 2859.07 122.595  23
   1   0  41 2576.12 138.457   7
   1   0  42 90.9793 80.6357   7
  -1   0  42 143.836 61.6032  14
   1   0  42 166.518 62.0076  17
  -1   0  42-18.2748 84.2844  51
   1   0  42 39.3445 79.0119  51
   1   0  42 188.478 60.2096  34
  -1   0  42 36.1993 64.5095  34
  -1   0 -42-97.7380 121.831  24
   1   0 -42-39.1066 115.949  24
   1   0  42 210.279 98.8780  23
  -1   0  42 117.014 95.9859  23
  -1   0  42 160.393 79.3944  22
   1   0  43 650.852 89.0624  51
   1   0  43 442.027 107.162  56
  -1   0  43 757.593 95.3453  51
  -1   0  43 923.106 67.1958  14
   1   0  43 829.443 69.7093  17
  -1   0  43 714.556 75.5029  34
   1   0  43 704.684 68.5684  34
   1   0  43 896.032 100.047   7
   1   0  43 797.737 107.544  23
  -1   0  43 857.792 105.147  23
   1   0 -43 770.925 133.834  24
  -1   0 -43 617.779 137.411  24
  -1   0  43 807.288 86.7120  22
  -1   0  44 2072.29 115.635  51
   1   0  44 1958.88 130.045  56
   1   0  44 2023.53 109.480  51
   1   0  44 1614.19 82.5765  17
  -1   0  44 1441.70 79.0655  14
  -1   0  44 1312.87 59.3403   3
  -1   0  44 1813.95 92.1508  34
   1   0  44 1776.99 84.8575  34
   1   0  44 1224.95 112.063   7
  -1   0  44 1445.67 69.0019  12
   1   0 -44 1634.81 159.319  24
  -1   0  44 1881.74 101.678  22
   1   0  44 1963.88 121.918  23
  -1   0  44 2020.16 119.648  23
  -1   0 -44 1979.61 169.494  24
   1   0  45 1848.83 112.363  51
   1   0  45 1775.30 133.206  56
  -1   0  45 1995.09 121.001  51
   1   0  45 1798.07 85.7704  17
  -1   0  45 1707.27 81.4966  14
   1   0  45 1595.96 63.5819   3
  -1   0  45 1650.69 63.4700   3
   1   0  45 1834.34 89.5594  34
  -1   0  45 1953.85 95.9476  34
  -1   0 -45 1831.58 174.272  24
  -1   0  45 2001.29 105.251  22
  -1   0  45 1760.64 72.8071  12
  -1   0  46 421.791 53.5433  12
   1   0  46 330.806 90.7319   7
   1   0  46 402.298 68.3468  17
  -1   0  46 433.591 65.6280  14
   1   0  46 83.0040 111.357  56
   1   0  46 255.965 92.9522  51
  -1   0  46 174.756 99.2283  51
  -1   0  46 536.973 42.3321   3
   1   0  46 510.727 43.0116   3
  -1   0  46 330.598 76.6235  34
  -1   0  46 289.793 134.466  29
   1   0  46 307.021 68.2471  34
  -1   0 -46 478.612 143.684  24
  -1   0  46 387.439 89.4015  22
   1   0  47 224.643 87.8434   7
  -1   0  47 403.953 53.4036  12
   1   0  47 276.531 115.819  56
  -1   0  47 282.315 103.682  51
   1   0  47 412.998 97.1744  51
  -1   0  47 453.539 71.0686  17
   1   0  47 391.082 68.0924  17
  -1   0  47 455.563 64.3640  14
  -1   0  47 436.454 42.0012   3
   1   0  47 471.882 42.3542   3
   1   0  47 332.405 70.7019  34
  -1   0  47 354.329 77.4517  34
  -1   0  47 574.918 143.818  29
  -1   0 -47 371.407 147.480  24
  -1   0  47 458.215 92.0982  22
   1   0  48 937.735 110.108   7
  -1   0  48 1477.45 68.4331  12
   1   0  48 1443.75 115.399  51
  -1   0  48 1277.52 121.891  51
   1   0  48 1056.66 129.874  56
  -1   0  48 1491.35 84.6476  17
  -1   0  48 1455.65 76.3819  14
   1   0  48 1523.63 82.3878  17
   1   0  48 1390.58 57.9699   3
  -1   0  48 1399.60 57.1608   3
  -1   0  48 1348.60 95.1562  34
   1   0  48 1413.47 86.7446  34
  -1   0  48 1791.57 183.173  29
  -1   0 -48 1400.37 178.560  24
   1   0  49 129.594 38.4777   3
  -1   0  49 95.6345 37.7293   3
  -1   0  49 98.8746 61.8803  14
  -1   0  49 120.108 68.5329  17
   1   0  49 105.277 66.1903  17
   1   0  49 86.0077 118.976  56
  -1   0  49 97.2767 109.664  51
  -1   0  49 146.683 136.202  56
   1   0  49 89.1313 100.238  51
  -1   0  49 224.222 142.917  29
   1   0  49 92.4079 70.5336  34
  -1   0  49 75.7851 79.4063  34
  -1   0  49 82.2166 50.6565  12
   1   0  50 875.077 73.3076  17
  -1   0  50 783.166 67.9324  14
  -1   0  50 1003.20 75.9088  17
   1   0  50 735.893 127.208  56
   1   0  50 944.496 112.992  51
  -1   0  50 881.409 122.889  51
  -1   0  50 785.646 145.704  56
   1   0  50 840.423 79.5926  34
  -1   0  50 850.725 89.7455  34
  -1   0  50 807.451 57.8589  12
   1   0  50 829.424 47.3460   3
  -1   0  50 837.041 46.2683   3
  -1   0  51 388.479 39.5559   3
   1   0  51 396.938 40.6275   3
  -1   0  51 370.212 62.9008  14
   1   0  51 471.272 67.5006  17
  -1   0  51 389.867 70.2229  17
  -1   0  51 333.595 118.731  51
   1   0  51 449.934 108.787  51
  -1   0  51 152.299 141.328  56
   1   0  51 280.425 74.7721  34
  -1   0  51 463.248 86.3784  34
  -1   0  51 341.052 52.1494  12
  -1   0  52 1039.74 77.5420  17
   1   0  52 1010.68 74.2936  17
  -1   0  52 1055.65 129.095  51
  -1   0  52 737.049 152.016  56
   1   0  52 914.720 118.552  51
   1   0  52 1017.19 85.3096  34
  -1   0  52 896.235 94.0881  34
  -1   0  52 1045.40 60.5973  12
  -1   0  52 1007.73 48.6750   3
   1   0  52 1125.39 50.2509   3
  -1   0  53 6.83938 34.0819   3
   1   0  53 8.88617 35.1558   3
   1   0  53-60.0591 111.470  51
  -1   0  53-9.05183 119.207  51
  -1   0  53-66.3369 143.297  56
  -1   0  53-59.5003 83.8833  34
   1   0  53-70.6533 73.5718  34
  -1   0  53-1.04561 47.8319  12
  -1   0  53-32.4229 66.3841  17
   1   0  53 51.4574 63.3980  17
   1   0  54 25.6253 34.0079   3
  -1   0  54 44.5559 33.4505   3
  -1   0  54 67.1139 142.315  56
   1   0  54-27.1623 110.462  51
  -1   0  54-56.0648 122.493  51
  -1   0  54 4.92652 84.8304  34
  -1   0  54-13.7678 47.0837  12
   1   0  54 42.3767 62.5039  17
  -1   0  54 51.9409 65.5799  17
   1   0  55 23.9625 33.3233   3
  -1   0  55 21.6322 32.4165   3
  -1   0  55-29.6287 64.1966  17
   1   0  55-42.2594 62.3219  17
  -1   0  55-102.471 142.760  56
  -1   0  55 135.136 125.838  51
   1   0  55 11.2923 111.863  51
  -1   0  55 48.4213 85.3657  34
  -1   0  55 24.1006 47.7326  12
  -1   0  56 1350.68 78.6139  17
   1   0  56 1448.65 76.2258  17
  -1   0  56 1603.84 145.181  51
  -1   0  56 1355.64 160.097  56
   1   0  56 1678.03 134.034  51
  -1   0  56 1423.63 104.033  34
  -1   0  56 1279.35 61.8280  12
   1   0  56 1340.94 63.0844  12
   1   0  56 1288.80 51.4851   3
  -1   0  56 1252.27 50.6119   3
  -1   0  57-26.1946 30.6701   3
   1   0  57-14.3765 31.5936   3
  -1   0  57 29.2635 129.465  51
  -1   0  57 61.9613 142.719  56
   1   0  57-93.1531 117.144  51
  -1   0  57 49.9507 86.4123  34
   1   0  57-35.2039 45.7877  12
  -1   0  57 6.28262 45.3436  12
   1   0  57 97.8221 61.0033  17
  -1   0  57-47.6675 62.3161  17
  -1   0  58 285.978 31.8058   3
   1   0  58 281.173 32.0372   3
  -1   0  58 232.838 130.145  51
   1   0  58 95.1397 118.159  51
  -1   0  58 305.485 85.9010  34
   1   0  58 294.625 44.8042  12
  -1   0  58 263.567 44.5916  12
  -1   0  58 260.841 61.7286  17
   1   0  58 221.433 58.7409  17
   1   0  59-7.19874 27.8729   3
  -1   0  59 27.1929 27.6158   3
  -1   0  59 23.5185 139.517  56
  -1   0  59 8.51002 128.974  51
   1   0  59-4.11491 115.739  51
  -1   0  59-98.9513 83.8682  34
   1   0  59 27.8840 41.9669  12
  -1   0  59-4.05197 56.8050  17
  -1   0  60 66.3820 26.7266   3
   1   0  60 82.6916 26.9351   3
  -1   0  60 112.076 55.4738  17
  -1   0  60 137.538 128.309  51
   1   0  60 79.5771 113.159  51
  -1   0  60 148.810 81.1526  34
   1   0  60 95.4612 39.6878  12
  -1   0  61-90.0016 69.8044  35
   1   0  61 53.8402 111.835  51
  -1   0  61-70.7369 127.298  51
   1   0  61-4.92278 24.3111   3
  -1   0  61 4.62984 24.3782   3
  -1   0  62 47.0902 65.7797  35
  -1   0  62 13.7029 23.1291   3
   1   0  62 29.6750 22.6935   3
  -1   0  63 57.6228 62.3170  35
   1   0  63-23.7299 20.8846   3
  -1   0  63 38.0298 116.049  51
  -1   0  64-48.3601 97.9276  53
  -1   0  64-12.4092 57.8012  35
   1   0  64 27.4223 19.0202   3
  -1   1  64 1.94831 57.8358  35
   1  -1  64 67.0323 19.2755   3
  -1   1  63 156.465 63.6420  35
   1  -1  63 241.555 59.3693  35
   1  -1  63 236.322 22.7713   3
  -1   1  63 252.165 121.409  51
   1  -1  63 295.282 34.7167  12
  -1   1  62 79.9221 125.267  51
  -1   1  62 19.4494 65.2184  35
  -1   1  62 9.41460 76.3090  34
   1  -1  62 66.0622 36.9892  12
   1  -1  62 40.1562 22.5319   3
  -1   1  61 208.077 128.732  51
   1  -1  61 93.0398 25.0273   3
  -1   1  61 62.4096 80.7854  34
   1  -1  61 116.448 38.9315  12
  -1   1  60 205.466 129.023  51
   1  -1  60 60.9295 25.9691   3
   1  -1  60 15.0111 52.6036  17
  -1   1  60 108.284 83.1549  34
   1  -1  60 103.569 42.2151  12
  -1   1  59-39.6234 125.975  51
   1  -1  59-10.2615 27.1903   3
   1  -1  59-8.29959 54.6291  17
  -1   1  59-61.1371 83.1380  34
   1  -1  59 58.8051 42.9688  12
  -1   1  58 198.461 131.167  51
   1  -1  58 354.123 32.9463   3
   1  -1  58 339.727 59.4447  17
  -1   1  58 413.550 87.2215  34
   1  -1  58 361.456 47.1226  12
  -1   1  57 418.868 131.019  51
  -1   1  57 281.300 143.532  56
   1  -1  57 329.719 33.9572   3
  -1   1  57 363.949 63.2583  17
   1  -1  57 289.868 61.8308  17
  -1   1  57 278.459 86.6613  34
   1  -1  57 425.929 49.2690  12
  -1   1  56 204.776 127.229  51
   1  -1  56 140.430 113.695  51
  -1   1  56 153.091 64.5137  17
   1  -1  56 217.737 61.9040  17
   1  -1  56 212.047 33.7926   3
  -1   1  56 258.591 87.3473  34
   1  -1  56 196.459 49.0680  12
  -1   1  55 2026.88 89.4779  17
   1  -1  55 1915.14 87.6841  17
   1  -1  55 1966.48 65.1347   3
  -1   1  55 2013.24 112.689  34
  -1   1  55 2166.72 152.647  51
   1  -1  55 1843.36 136.165  51
  -1   1  55 1962.21 70.7050  12
  -1   1  54 149.769 145.457  56
   1  -1  54 293.171 112.504  51
  -1   1  54 104.981 123.769  51
   1  -1  54 249.868 64.8898  17
  -1   1  54 213.455 67.1738  17
   1  -1  54 200.088 36.6231   3
  -1   1  54 201.830 87.0400  34
  -1   1  54 217.483 47.0946  12
   1  -1  53 1205.12 76.5262  17
  -1   1  53 1126.23 78.3453  17
   1  -1  53 1238.46 51.9411   3
  -1   1  53 1090.37 97.3598  34
  -1   1  53 1066.17 157.590  56
  -1   1  53 1219.32 136.038  51
   1  -1  53 1072.99 121.198  51
  -1   1  53 1213.26 59.1640  12
   1  -1  52 324.874 107.758  51
  -1   1  52 214.077 119.289  51
  -1   1  52 410.671 144.370  56
  -1   1  52 221.486 92.5751  58
  -1   1  52 408.040 69.4492  17
   1  -1  52 435.304 67.6839  17
   1  -1  52 467.668 40.5523   3
  -1   1  52 411.255 85.9008  34
  -1   1  52 389.024 49.3333  12
  -1   1  51 480.981 71.5668  17
   1  -1  51 527.031 68.9371  17
   1  -1  51 488.380 42.3539   3
  -1   1  51 680.891 88.1628  34
   1  -1  51 655.047 109.010  51
  -1   1  51 675.549 101.051  58
  -1   1  51 515.593 146.284  56
  -1   1  51 801.288 122.560  51
  -1   1  51 520.160 51.0845  12
   1  -1  50 104.737 101.162  51
  -1   1  50-4.19712 95.3685  58
  -1   1  50 16.1268 110.588  51
  -1   1  50 118.790 137.087  56
   1  -1  50 103.597 37.8722   3
   1  -1  50 131.199 65.9724  17
  -1   1  50 71.0951 66.6966  17
  -1   1  50 94.2476 79.8127  34
  -1   1  50 109.381 46.9384  12
  -1   1  49 309.380 138.221  56
  -1   1  49 414.599 99.4696  58
   1  -1  49 215.570 99.4612  51
  -1   1  49 332.181 112.270  51
   1  -1  49 479.283 69.5504  17
  -1   1  49 455.518 65.7014  14
  -1   1  49 493.530 71.4514  17
   1  -1  49 545.678 43.1558   3
  -1   1  49 374.329 82.1903  34
  -1   1  49 497.281 51.3702  12
  -1   1  48 844.460 56.8607  12
   1  -1  48 665.684 101.235   7
  -1   1  48 1241.43 147.158  56
  -1   1  48 1034.42 109.588  58
  -1   1  48 1238.31 119.880  51
   1  -1  48 1176.58 108.645  51
   1  -1  48 978.919 128.097  56
   1  -1  48 858.431 74.9189  17
  -1   1  48 848.287 70.6244  14
   1  -1  48 881.514 49.4011   3
  -1   1  48 1089.96 88.9700  34
  -1   1  48 1141.01 162.545  29
  -1  -1 -48 1142.68 164.680  24
   1  -1  48 1095.87 128.352  23
   1  -1  47 153.871 86.4170   7
  -1   1  47 261.554 49.1700  12
  -1   1  47 252.621 131.169  56
  -1   1  47 239.020 103.381  51
  -1   1  47 86.5390 95.3256  58
   1  -1  47 215.635 93.1348  51
   1  -1  47 199.527 115.942  56
  -1   1  47 277.017 64.0495  14
   1  -1  47 347.602 67.7904  17
   1  -1  47 264.327 40.2889   3
  -1   1  47 293.596 77.7305  34
  -1   1  47 219.304 134.247  29
   1  -1  47 185.646 117.813  23
   1   1 -47 110.188 142.089  24
  -1  -1 -47 277.237 133.841  24
  -1   1  46 906.063 57.4896  12
   1  -1  46 567.301 101.337   7
  -1   1  46 1162.74 141.042  56
  -1   1  46 1090.70 110.959  51
  -1   1  46 1066.51 107.066  58
   1  -1  46 1111.09 103.575  51
   1  -1  46 949.997 75.3527  17
  -1   1  46 936.558 71.3077  14
   1  -1  46 885.057 49.4349   3
  -1   1  46 1005.20 84.6163  34
  -1   1  46 1329.51 155.766  29
   1   1 -46 824.954 157.377  24
  -1  -1 -46 873.022 153.554  24
   1  -1  46 1177.53 120.694  23
  -1   1  45 3433.53 103.076  12
   1  -1  45 2561.55 155.351   7
  -1   1  45 2782.52 141.078  58
  -1   1  45 3176.95 145.732  51
  -1   1  45 3005.13 172.212  56
   1  -1  45 3286.34 139.845  52
   1  -1  45 3149.81 137.442  51
  -1   1  45 3483.22 111.744  14
   1  -1  45 3476.94 117.732  17
   1  -1  45 3567.60 98.8363   3
  -1   1  45 3365.92 126.078  34
  -1   1  45 4057.12 220.955  29
   1  -1  45 3927.35 149.630  23
   1   1 -45 3202.27 215.915  24
  -1  -1 -45 3428.26 208.540  24
  -1   1  44 127.284 48.1776  12
   1  -1  44 92.7713 84.3254   7
  -1   1  44 141.671 63.1011  14
   1  -1  44 99.3669 65.0390  17
  -1   1  44 24.7452 118.996  56
  -1   1  44 88.0424 91.0995  51
   1  -1  44 112.802 80.6911  52
   1  -1  44 181.163 85.3196  51
  -1   1  44 37.6153 91.0962  58
  -1   1  44 79.5657 68.8800  34
   1  -1  44 114.265 104.224  23
   1   1 -44 29.9192 131.965  24
  -1  -1 -44 163.128 125.605  24
   1  -1  43 1776.80 85.5562  17
  -1   1  43 1843.52 82.2590  14
  -1   1  43 1989.45 113.199  51
  -1   1  43 1806.77 110.757  58
   1  -1  43 1895.09 104.464  52
   1  -1  43 1935.16 104.511  51
  -1   1  43 1922.83 92.8947  34
   1  -1  43 1716.26 84.0560  34
  -1   1  43 1731.09 70.8677  12
   1   1 -43 1922.21 167.606  24
  -1  -1 -43 1976.88 166.079  24
   1  -1  43 1913.58 116.810  23
  -1   1  42 2756.93 93.7799  14
   1  -1  42 2609.35 97.6042  17
  -1   1  42 2312.34 119.402  51
   1  -1  42 2379.49 112.464  52
   1  -1  42 2309.58 112.843  51
  -1   1  42 2067.10 117.828  58
   1  -1  42 2440.51 95.2076  34
  -1   1  42 2497.71 102.950  34
   1  -1  42 2599.37 123.909  23
  -1   1  42 2673.67 111.237  22
  -1  -1 -42 2559.31 172.456  24
   1   1 -42 2775.58 181.441  24
   1  -1  42 2358.17 138.926   7
   1  -1  41 140.253 83.6273   7
   1  -1  41 194.880 62.3008  17
  -1   1  41 150.102 61.1984  14
   1  -1  41 364.289 75.9645  51
  -1   1  41 433.865 86.9622  58
  -1   1  41 397.455 83.1215  51
   1  -1  41 412.601 74.9448  52
  -1   1  41 289.042 64.5828  34
   1  -1  41 225.571 57.2467  34
   1  -1  41 245.269 76.9479  22
  -1  -1 -41 328.914 116.418  24
   1   1 -41 271.039 121.346  24
  -1   1  41 265.661 78.0278  22
   1  -1  41 339.004 93.9168  23
   1  -1  40 709.011 66.4375  17
  -1   1  40 722.676 65.6705  14
  -1   1  40 846.296 86.2810  51
  -1   1  40 1042.95 89.8497  58
   1  -1  40 902.455 78.4165  52
   1  -1  40 979.552 81.5705  51
   1  -1  40 743.286 61.9558  34
  -1   1  40 770.833 68.8124  34
   1  -1  40 688.510 95.9385   7
   1   1 -40 655.941 126.374  24
   1  -1  40 868.936 93.6687  23
   1  -1  40 718.440 78.4796  22
  -1   1  40 706.783 80.3192  22
  -1  -1 -40 1074.34 127.522  24
   1  -1  39 3048.65 108.030  17
  -1   1  39 3348.94 105.630  14
   1  -1  39 3400.35 120.649  51
  -1   1  39 3317.76 125.610  51
   1  -1  39 3485.09 121.007  52
  -1   1  39 3287.53 112.410  34
   1  -1  39 3174.33 106.830  34
   1  -1  39 2898.93 149.106   7
   1   1 -39 3468.16 184.336  24
  -1   1  39 3296.61 117.534  22
   1  -1  39 3091.96 114.058  22
  -1  -1 -39 3596.80 177.749  24
   1  -1  39 3232.81 125.439  23
  -1   1  38 561.372 61.6903  14
  -1   1  38 508.685 74.4242  51
   1  -1  38 609.510 72.6125  51
   1  -1  38 493.291 65.8310  52
   1  -1  38 546.502 56.7547  34
  -1   1  38 600.716 61.1999  34
  -1   1  38 494.025 66.5373  37
  -1   1  38 378.979 70.5097   7
   1  -1  38 539.709 88.2153   7
   1  -1  38 679.229 85.7594  23
  -1  -1 -38 659.668 111.116  24
   1   1 -38 617.814 116.598  24
   1  -1  38 567.158 72.2508  22
  -1   1  37 1285.94 66.7995  14
   1  -1  37 1019.61 74.8040  51
   1  -1  37 1034.08 72.8131  52
  -1   1  37 1077.49 79.7374  51
  -1   1  37 1132.66 67.7550  34
  -1   1  37 1055.82 73.0009  37
   1  -1  37 1136.01 61.8640  34
   1  -1  37 1229.01 99.8891   7
  -1   1  37 1085.77 84.5326   7
   1   1 -37 1198.42 125.044  24
  -1   1  37 1095.74 86.9933  23
  -1  -1 -37 1222.30 120.014  24
   1  -1  37 1159.08 87.9512  23
  -1   1  36 1380.62 67.3955  14
  -1   1  36 1145.34 72.5842  37
   1  -1  36 1198.26 62.2908  34
  -1   1  36 1193.86 67.4324  34
   1  -1  36 1199.09 72.2255  52
  -1   1  36 1174.78 77.5455  51
   1  -1  36 1220.74 75.5976  51
  -1   1  36 1195.82 86.0651   7
   1  -1  36 1155.41 99.2881   7
   1   1 -36 1320.00 121.772  24
  -1  -1 -36 1329.68 120.250  24
   1  -1  36 1231.08 84.4541  23
  -1   1  36 1152.57 84.9974  23
   1  -1  35 2049.65 76.7424  34
  -1   1  35 2097.13 81.5945  34
  -1   1  35 1989.65 85.6381  37
   1  -1  35 2415.38 89.7586  51
   1  -1  35 2294.98 88.0734  52
  -1   1  35 2481.10 93.5576  51
  -1  -1 -35 2132.38 133.204  24
   1   1 -35 2026.98 136.632  24
  -1   1  35 1580.97 99.0236   7
   1  -1  35 1602.68 111.473   7
  -1   1  34 3534.69 134.106   7
   1  -1  34 3624.44 149.275   7
  -1   1  34 3307.06 111.138  37
  -1   1  34 3488.27 107.567  34
  -1   1  34 3415.59 115.156  51
   1  -1  34 3258.46 112.008  51
   1  -1  34 3397.14 111.416  52
   1   1 -34 3617.29 141.115  26
   1   1 -34 3433.79 163.372  24
  -1  -1 -34 3603.95 160.746  24
   1  -1  33 367.581 77.7606   7
  -1   1  33 356.019 87.4058   9
  -1   1  33 299.494 65.2435   7
  -1   1  33 433.901 54.8976  37
  -1   1  33 491.934 50.4546  34
   1  -1  33 547.489 58.0754  51
  -1   1  33 592.930 61.6999  51
   1  -1  33 540.409 55.0237  52
   1   1 -33 612.468 79.3194  26
   1   1 -33 538.160 94.4959  24
  -1  -1 -33 470.688 91.1406  24
   1  -1  32 4291.54 169.634   7
  -1  -1 -32 4043.10 137.846  11
  -1   1  32 4373.50 160.309   9
  -1   1  32 4285.34 155.875   7
  -1   1  32 5263.16 140.433  51
   1  -1  32 5021.58 136.673  52
  -1   1  32 4749.01 131.806  34
  -1   1  32 4664.81 135.485  37
   1   1 -32 5229.70 166.697  26
   1   1 -32 4715.71 182.728  24
  -1  -1 -32 4783.41 181.351  24
  -1   1  31 1946.58 104.813   9
   1  -1  31 1927.15 107.320   7
  -1   1  31 1855.80 93.8486   7
  -1   1  31 1726.35 76.6336  51
   1  -1  31 1651.87 71.2644  52
   1  -1  31 1523.06 73.6300  46
  -1   1  31 1960.61 58.2499   3
  -1   1  31 1630.49 73.0741  37
  -1   1  31 1709.61 69.3269  34
   1   1 -31 1842.87 99.4390  26
   1   1 -31 1718.37 114.201  24
  -1  -1 -31 1864.12 114.492  24
  -1   1  30 6593.52 192.066   9
   1  -1  30 6395.97 201.455   7
  -1   1  30 6333.96 188.190   7
  -1   1  30 5795.86 164.435  51
   1  -1  30 5663.06 161.237  52
   1  -1  30 5225.58 161.389  46
  -1   1  30 5704.59 162.326  37
  -1   1  30 6206.71 159.816  34
   1   1 -30 6762.66 192.871  26
  -1  -1 -30 6246.32 206.516  24
  -1   1  30 6448.13 151.693   3
  -1  -1 -29 4958.36 172.147  24
   1  -1  29 4636.88 188.771  25
  -1   1  29 4223.48 150.584   7
   1  -1  29 4453.94 164.844   7
  -1   1  29 4503.64 159.631   9
   1   1 -29 5219.26 160.229  26
   1  -1  28 6291.98 214.538  25
  -1  -1 -28 6508.22 200.185  24
   1  -1  28 5629.32 193.036   7
  -1   1  28 5388.38 177.598   7
  -1   1  28 5606.50 184.264   9
   1   1 -28 6653.60 187.330  26
   1  -1  27 2370.53 140.201  25
  -1  -1 -27 2359.70 115.817  24
  -1   1  27 2605.41 114.047   9
  -1   1  27 2396.13 100.949   7
   1   1 -27 2396.17 105.597  26
  -1  -1 -26 5861.49 182.884  24
  -1   1  26 5657.21 174.993   9
  -1   1  26 5377.91 166.388   7
   1  -1  26 4945.89 153.220   9
   1   1 -26 6250.46 174.318  26
  -1  -1 -25 10302.5 286.714  24
   1  -1  25 9983.31 297.146  25
  -1   1  25 9953.55 273.148   7
  -1   1  25 10351.1 278.978   9
   1   1 -25 10750.3 278.364  26
  -1  -1 -24 5055.65 162.858  24
   1  -1  24 4779.93 180.279  25
  -1   1  24 4830.68 160.228   9
  -1   1  24 4628.04 149.154   7
   1   1 -24 5152.16 155.147  26
  -1  -1 -23 10051.1 250.516  24
  -1   1  23 8939.59 243.434   9
  -1   1  23 8150.90 234.025   7
   1  -1  23 7779.17 224.117   9
   1   1 -23 9947.24 240.333  26
   1  -1  22 8406.33 255.728  25
  -1  -1 -22 9008.44 246.881  24
   1  -1  22 8347.81 227.430   9
  -1   1  22 9045.98 237.495   7
  -1   1  22 9288.93 244.314   9
   1   1 -22 9153.83 238.597  26
   1  -1  21 1891.31 116.515  25
  -1  -1 -21 2101.37 94.6289  24
  -1   1  21 2117.42 104.217   9
  -1   1  21 1954.87 83.5779   7
   1   1 -21 2038.39 86.7092  26
  -1  -1 -20 2662.24 98.9921  24
   1  -1  20 2299.20 124.436  25
  -1   1  20 2419.20 106.765   9
  -1   1  20 2217.87 87.7579   7
   1  -1  20 2055.28 82.9941   9
   1   1 -20 2473.52 91.6447  26
  -1  -1 -19 30748.4 719.253  24
   1  -1  19 27759.4 719.827  25
   1  -1  19 28449.8 699.778   9
  -1   1  19 30374.5 710.455   7
  -1   1  19 31424.7 716.480   9
   1   1 -19 30226.5 712.535  26
  -1  -1 -18 6846.10 191.376  24
   1  -1  18 6264.00 201.695  25
   1  -1  18 6690.88 175.941   9
  -1   1  18 7016.77 183.093   7
  -1   1  18 7240.82 195.328   9
   1   1 -18 6628.30 184.733  26
  -1   1  17 3692.95 129.774   9
  -1   1  17 3664.90 114.520   7
   1  -1  17 3560.12 125.064   7
  -1  -1 -16 4457.74 130.753  24
  -1   1  16 4245.50 137.469   9
   1  -1  16 4025.48 132.279   7
  -1   1  16 3986.93 122.425   7
   1   1 -16 4314.53 111.860  28
   1   1 -16 4297.48 124.829  26
  -1  -1 -15 15690.0 371.353  24
   1  -1  15 13821.9 375.966  25
  -1   1  15 14892.6 363.386   7
   1  -1  15 15146.2 373.128   7
  -1   1  15 15693.3 372.628   9
   1  -1  15 14295.1 355.378   9
   1   1 -15 15114.1 365.667  26
   1   1 -15 14939.6 356.183  28
  -1  -1 -14 2778.83 99.3792  24
   1  -1  14 2494.14 118.995  25
   1   1 -14 2701.38 95.0381  26
   1   1 -14 2685.78 82.0703  28
   1  -1  14 3248.18 105.862   7
  -1   1  14 3481.10 111.646   9
  -1   1  14 3374.64 92.9019   7
   1  -1  14 3042.47 87.6564   9
  -1  -1 -13 23924.5 565.241  24
   1  -1  13 21821.2 570.188  25
   1   1 -13 23606.4 561.453  26
   1   1 -13 22757.5 553.591  28
  -1   1  13 23878.4 558.099   7
   1  -1  13 23936.7 567.621   7
  -1   1  13 24861.2 566.681   9
  -1   1  13 23318.4 553.052   1
  -1  -1 -12 129899. 2985.72  24
   1   1 -12 125145. 2976.25  28
   1   1 -12 127308. 2982.33  26
   1  -1  12 126724. 2972.29   9
  -1   1  12 134399. 2985.51   9
   1  -1  12 130236. 2988.00   7
  -1   1  12 129706. 2978.81   7
  -1   1  12 127101. 2975.09   1
  -1  -1 -11 138729. 3092.03  24
   1   1 -11 134401. 3088.59  26
   1   1 -11 133581. 3083.33  28
   1  -1  11 130305. 3078.47   9
  -1  -1 -11 134657. 3085.67  11
  -1   1  11 136135. 3091.16   9
  -1   1  11 132764. 3084.35   7
   1  -1  11 134048. 3093.29   7
  -1   1  11 128257. 3082.08   1
  -1  -1 -10 14668.8 298.962  24
   1   1 -10 14230.3 288.824  28
   1  -1  10 11313.0 282.133   9
  -1  -1 -10 12016.3 290.380  11
   1  -1  10 11876.5 297.356   7
  -1   1  10 11535.6 287.617   7
  -1   1  10 11841.2 297.491   9
  -1   1  10 10273.8 286.820   1
  -1  -1  -9 97204.8 2237.68  24
   1   1  -9 94454.6 2231.52  28
   1  -1   9 94220.4 2235.35  30
  -1  -1  -9 98005.4 2233.21  11
  -1   1   9 99065.8 2237.81   9
   1  -1   9 93735.4 2225.23   9
  -1   1   9 100909. 2230.60   7
   1  -1   9 95823.3 2238.85   7
  -1   1   9 94913.9 2230.63   1
  -1  -1  -8 64112.4 1495.36  24
   1  -1   8 62176.3 1493.10  30
   1   1  -8 62023.8 1490.02  28
   1  -1   8 62735.2 1495.98   7
  -1  -1  -8 65125.0 1491.66  11
  -1   1   8 68631.2 1488.24   7
   1  -1   8 62794.6 1483.36   9
  -1   1   8 64553.2 1489.54   1
  -1  -1  -7 77528.2 1789.17  24
   1   1  -7 74733.4 1784.75  28
  -1   1   7 79095.4 1787.69  29
  -1  -1  -7 77335.9 1785.75  11
  -1   1   7 75467.7 1784.02   1
  -1  -1  -6 26940.0 600.162  24
  -1   1   6 27386.3 598.024  29
   1   1  -6 24751.5 595.592  28
  -1  -1  -6 25069.6 596.264  11
  -1   1   6 23369.3 594.953   1
  -1  -1  -5 52297.0 1280.35  24
   1   1  -5 51158.0 1277.46  28
  -1   1   5 55121.4 1278.58  29
  -1   1   5 57528.5 1273.99  11
  -1  -1  -5 53861.9 1278.04  11
  -1   1   5 56104.1 1277.65   1
  -1  -1  -4 55692.0 1293.94  24
   1  -1   4 53677.6 1296.14  25
   1   1  -4 52838.6 1291.41  28
  -1   1   4 57165.1 1291.57  29
  -1  -1  -4 55093.8 1291.68  11
  -1   1   4 56401.4 1287.72  11
  -1   1   4 55287.0 1291.06   1
  -1  -1  -3 8253.52 198.336  24
   1  -1   3 7901.27 203.018  25
  -1   1   3 8413.99 192.218  11
  -1   1   3 8302.90 194.738  29
   1   1  -3 7697.67 195.242  28
   1  -1   2 60690.9 1465.59  25
  -1  -1  -2 62589.7 1464.96  24
  -1  -1  -2 62598.3 1463.50  11
   1   1  -2 59516.0 1463.17  28
   1  -1   1 9675.50 229.173  25
  -1  -1  -1 10026.2 226.687  24
   1   1  -1 9050.02 224.021  28
   1   1  -1 9345.10 227.381  31
  -1   1   0 170450. 3996.40  24
  -1   1   0 167445. 3999.84  26
   1   1   0 173782. 4001.81  28
  -1   1   0 169249. 3998.16   9
  -1   1  -1 9080.43 204.363  24
  -1   1  -1 7701.12 207.474   1
   1  -1  -2 60530.5 1423.25  31
  -1   1  -2 59830.5 1426.86  24
  -1  -1   3 7874.25 192.657  29
  -1   1  -3 7821.51 192.441  24
  -1   1  -3 8017.04 194.481   1
  -1  -1   4 53995.3 1282.62  29
   1  -1  -4 54731.9 1277.09  27
  -1   1  -4 55101.2 1283.25  24
  -1   1  -4 56392.2 1282.59   1
   1   1   5 52887.6 1249.23  28
  -1  -1   5 52144.0 1248.41  29
  -1   1  -5 52818.6 1249.40  24
  -1   1  -5 55735.5 1247.90   1
  -1   1  -6 26888.9 609.033  24
  -1  -1   6 25713.2 607.071  29
   1   1   6 27018.2 607.574  28
  -1   1  -6 26449.0 608.986  26
  -1  -1   6 24710.2 609.772   9
  -1   1  -6 24001.6 604.916   1
  -1   1  -7 75515.0 1776.69  26
   1   1   7 77431.1 1774.91  28
  -1  -1   7 75670.0 1775.37  29
  -1  -1   7 74946.5 1777.56   9
  -1   1  -7 76539.2 1772.56   1
  -1   1  -8 62485.4 1485.41  26
   1   1   8 63536.1 1482.99  28
  -1  -1   8 63839.9 1486.69   9
  -1   1  -8 63961.1 1480.76   1
   1   1   9 96161.3 2220.95  28
  -1   1  -9 95176.8 2224.27  26
  -1  -1   9 95321.9 2224.84   9
  -1   1  -9 94841.7 2218.23   1
  -1   1 -10 14587.7 327.451  26
   1   1  10 15269.6 317.001  30
   1   1  10 14358.2 321.827  28
  -1  -1  10 11443.2 327.289   9
  -1   1 -10 10558.0 318.195   1
   1   1  11 134985. 3231.65  28
   1  -1 -11 145123. 3226.37  26
  -1   1 -11 138474. 3236.81  26
   1   1  11 145878. 3227.48  30
  -1  -1  11 130916. 3236.15   9
  -1   1 -11 130237. 3228.44   1
   1  -1 -12 138074. 3054.23  26
  -1   1 -12 127625. 3064.45  26
   1   1  12 137674. 3054.87  30
   1   1  12 125811. 3059.23  28
  -1  -1  12 126003. 3064.51   9
  -1  -1  12 128332. 3066.92   7
  -1  -1  12 127993. 3064.66   8
  -1   1 -12 128285. 3055.88   1
  -1   1 -13 23057.4 571.955  26
   1   1  13 22758.5 565.229  28
  -1  -1  13 22956.5 575.031   8
  -1  -1  13 23763.5 574.684   9
  -1  -1  13 23207.1 574.818   7
  -1   1 -13 23650.7 562.309   1
  -1  -1  14 3280.88 111.319   9
  -1  -1  14 3069.13 120.832   8
  -1  -1  14 3014.30 102.150   7
   1  -1 -14 2984.54 81.1991  26
  -1   1 -14 2773.31 98.4261  26
   1   1  14 2732.31 85.3960  28
  -1  -1  15 14450.6 377.473   7
  -1  -1  15 14431.3 376.818   9
  -1  -1  15 14114.3 379.084   8
   1   1  15 14979.7 365.555  28
  -1   1 -15 14907.0 374.392  26
  -1   1 -16 4336.17 134.703  24
  -1  -1  16 3923.82 131.425   7
  -1  -1  16 4125.34 137.666   9
  -1   1 -16 4255.53 129.998  26
   1   1  16 4221.16 116.107  28
   1  -1 -16 4508.83 113.520  26
  -1   1 -17 4249.59 134.038  24
  -1  -1  17 3798.39 121.191  25
  -1  -1  17 3499.70 127.406   7
  -1  -1  17 3676.51 134.379   9
  -1   1 -17 4176.67 127.911  26
   1  -1 -17 4547.38 111.678  26
   1   1  17 4270.41 113.676  28
  -1   1 -18 7008.32 199.364  24
  -1  -1  18 6779.23 196.702   7
   1  -1 -18 7492.91 177.805  26
  -1   1 -18 6747.29 192.131  26
   1   1  18 6748.42 178.121  28
   1  -1 -19 32134.6 747.190  24
  -1   1 -19 30990.3 756.690  24
  -1  -1  19 29673.4 752.335   7
  -1  -1  19 30260.1 749.046   9
  -1   1 -19 29839.7 749.407  26
   1   1  19 30133.3 736.148  28
   1  -1 -20 2722.09 94.0605  24
  -1   1 -20 2446.42 105.327  24
  -1  -1  20 2099.17 104.879   9
  -1  -1  20 2178.38 98.8298   7
   1   1  20 2474.09 76.4983  28
  -1   1 -20 2413.56 96.9188  26
   1  -1 -20 2701.22 79.3462  26
   1  -1 -21 2275.69 88.9328  24
  -1   1 -21 2045.19 99.6101  24
  -1  -1  21 1956.32 93.1064   7
   1   1  21 2232.45 94.7099   7
  -1  -1  21 2029.71 101.266   9
   1  -1 -21 2129.43 71.6440  26
   1   1  21 2025.85 67.1172  28
  -1   1 -21 2022.69 91.1807  26
  -1   1 -22 9007.36 257.093  24
   1  -1 -22 9529.85 247.259  24
  -1  -1  22 9017.71 251.381   7
  -1  -1  22 9345.02 252.076   9
   1   1  22 9608.41 252.341   7
   1  -1 -22 9427.48 230.334  26
  -1   1 -22 8744.21 247.210  26
   1   1  22 8792.93 226.604  28
  -1   1 -23 10262.9 274.087  24
   1  -1 -23 10809.2 262.694  24
   1   1  23 9115.28 262.007   7
  -1  -1  23 8493.94 259.490   9
  -1  -1  23 8235.11 259.493   7
   1   1  23 9626.09 237.344  28
  -1   1 -23 9785.12 262.015  26
   1  -1 -23 10353.9 243.675  26
   1  -1 -24 5317.58 159.294  24
  -1   1 -24 5068.34 170.214  24
   1   1  24 5108.70 161.284   7
  -1  -1  24 4457.01 159.311   7
  -1  -1  24 4746.94 162.360   9
  -1   1 -24 4900.03 158.998  26
   1  -1 -24 5154.31 137.728  26
  -1   1 -25 10444.8 293.086  24
   1  -1 -25 10995.4 282.857  24
  -1  -1  25 9680.16 282.303   7
   1   1  25 10944.8 285.406   7
  -1  -1  25 10395.8 280.282   9
   1  -1 -25 10225.0 259.845  26
  -1   1 -25 10008.7 280.566  26
   1  -1 -26 6026.60 181.230  24
  -1   1 -26 5827.04 192.878  24
  -1  -1  26 5336.30 179.752   7
   1   1  26 5823.67 181.282   7
  -1  -1  26 5831.21 181.690   9
  -1   1 -26 5754.81 180.588  26
  -1   1 -27 2211.77 119.657  24
   1  -1 -27 2435.47 110.454  24
  -1  -1  27 2381.18 110.124   7
  -1  -1  27 2482.75 115.564   9
  -1   1 -27 2238.56 108.236  26
   1  -1 -28 6769.42 194.716  24
  -1   1 -28 6600.63 207.606  24
   1   1  28 5800.58 188.923   7
  -1   1 -28 6169.96 191.200  26
   1  -1 -29 5081.12 169.236  24
  -1   1 -29 4944.47 180.039  24
  -1   1 -29 4968.75 165.921  26
   1   1  29 4913.55 164.185   7
  -1  -1  30 6316.28 193.131   9
  -1  -1  30 5853.06 196.778   7
   1   1  30 6738.13 201.166   7
   1   1  30 6058.65 164.851  52
   1   1  30 5705.57 165.292  46
  -1  -1  30 6345.48 155.397   3
  -1   1 -30 6421.53 200.334  26
  -1   1 -30 6266.53 214.818  24
   1  -1 -30 6788.23 204.715  24
   1   1  31 2081.24 103.740   7
  -1  -1  31 1759.26 100.283   7
  -1  -1  31 1836.26 105.754   9
   1   1  31 1703.17 70.4012  52
  -1  -1  31 1596.93 75.7329  51
   1   1  31 1579.86 73.6149  46
  -1  -1  31 1902.86 58.1900   3
   1   1  31 1808.62 68.3831  34
  -1  -1  31 1731.53 70.3419  34
   1   1  31 1680.28 70.5052  37
  -1   1 -31 1769.73 106.055  26
   1  -1 -31 1912.27 108.049  24
  -1   1 -31 1766.54 119.754  24
  -1  -1  32 3976.47 161.269   7
  -1  -1  32 4331.54 159.693   9
   1   1  32 4475.19 164.919   7
   1   1  32 5238.46 135.416  52
  -1  -1  32 5090.92 139.361  51
   1   1  32 4675.85 135.257  46
  -1  -1  32 4053.97 119.790   3
   1   1  32 4713.49 132.683  37
  -1  -1  32 4635.77 131.219  34
   1   1  32 5005.91 130.470  34
  -1   1 -32 5088.62 171.593  26
  -1   1 -32 4957.06 188.953  24
   1  -1 -32 5058.39 175.145  24
   1   1  33 509.108 75.2907   7
  -1  -1  33 319.999 71.8663   7
  -1  -1  33 423.881 87.0824   9
  -1  -1  33 577.290 62.4292  51
   1   1  33 577.480 61.3852  51
   1   1  33 636.069 54.4688  52
   1   1  33 549.972 58.7545  46
  -1  -1  33 386.921 36.3000   3
   1   1  33 543.851 50.0998  34
  -1  -1  33 480.653 52.2479  34
  -1   1 -33 528.196 83.4226  26
  -1   1 -33 563.317 98.7511  24
   1  -1 -33 599.572 86.9389  24
   1   1  34 3775.03 146.961   7
  -1  -1  34 3231.92 142.939   7
  -1  -1  34 3584.23 140.656   9
  -1  -1  34 3390.98 116.654  51
   1   1  34 3461.07 111.617  52
   1   1  34 3539.96 117.622  51
   1   1  34 3230.70 112.916  46
  -1  -1  34 3616.01 96.5260   3
   1   1  34 3565.84 107.124  34
  -1  -1  34 3308.49 108.341  34
  -1   1 -34 3573.52 148.608  26
  -1   1 -34 3541.08 169.976  24
   1  -1 -34 3882.53 157.657  24
   1   1  35 1758.38 109.012   7
  -1  -1  35 1409.86 104.435   7
  -1  -1  35 2208.46 91.0705  51
   1   1  35 2457.91 84.7814  52
   1   1  35 2457.19 92.2068  51
   1   1  35 2150.71 86.7723  46
  -1  -1  35 1466.69 61.3732   3
   1   1  35 2120.77 77.4988  34
  -1  -1  35 1977.13 79.2006  34
  -1   1 -35 2121.55 119.170  26
  -1   1 -35 1956.20 136.650  24
   1  -1 -35 2116.81 123.639  24
  -1  -1  36 1257.22 50.1723   3
  -1  -1  36 1072.42 78.9593  51
   1   1  36 1199.71 71.0588  52
   1   1  36 1157.53 78.0535  51
   1   1  36 1112.61 73.3262  46
   1   1  36 1194.91 64.9994  34
  -1  -1  36 1179.69 67.6900  34
  -1  -1  36 1255.19 100.081   9
   1   1  36 1393.11 98.9165   7
  -1  -1  36 1138.47 76.3053  22
   1   1  36 1285.33 87.9578  23
   1  -1 -36 1516.11 112.457  24
  -1  -1  36 1234.16 82.4762  23
  -1   1 -36 1132.69 124.411  24
  -1  -1  37 1252.44 49.4944   3
   1   1  37 993.515 71.2958  52
  -1  -1  37 892.487 78.7843  51
   1   1  37 996.590 78.0707  51
  -1  -1  37 853.595 93.0552  57
   1   1  37 933.709 74.7704  46
  -1  -1  37 1171.80 65.4377  14
   1   1  37 1207.56 66.6883  17
  -1  -1  37 1073.37 68.2578  34
   1   1  37 1195.07 65.3210  34
  -1  -1  37 1158.64 98.2419   9
   1   1  37 1172.53 96.0758   7
  -1   1 -37 1215.39 128.047  24
   1   1  37 1148.16 90.1986  23
  -1  -1  37 1096.81 85.2420  23
   1  -1 -37 1206.00 113.337  24
  -1  -1  37 1062.06 77.2376  22
  -1  -1  38 560.922 39.9826   3
   1   1  38 668.058 90.7662  56
  -1  -1  38 493.508 74.2827  51
   1   1  38 519.322 73.5788  51
   1   1  38 584.703 66.4787  52
  -1  -1  38 414.947 91.9803  57
   1   1  38 446.786 68.7511  46
   1   1  38 534.280 60.5023  17
  -1  -1  38 561.058 62.2541  34
   1   1  38 576.785 58.4114  34
  -1  -1  38 577.738 90.7123   9
   1   1  38 512.193 83.6030   7
  -1  -1  38 571.434 82.5456  23
  -1   1 -38 471.597 113.883  24
   1  -1 -38 597.959 103.794  24
  -1  -1  38 458.243 72.9133  22
  -1  -1  39 3047.18 92.1982   3
   1   1  39 3571.05 119.225  52
  -1  -1  39 3262.80 125.038  51
   1   1  39 3452.31 124.026  51
   1   1  39 3365.58 138.849  56
   1   1  39 3225.20 120.510  46
   1   1  39 3311.98 107.419  17
  -1  -1  39 3083.65 103.450  14
   1   1  39 3320.20 108.329  34
  -1  -1  39 3122.82 111.364  34
  -1  -1  39 2951.22 135.292   9
   1   1  39 3150.30 145.056   7
  -1  -1  39 3258.71 123.628  23
  -1  -1  39 3189.84 116.569  22
   1  -1 -39 3536.82 170.081  24
  -1   1 -39 3856.69 191.918  24
  -1  -1  40 704.792 44.2702   3
   1   1  40 890.715 83.3052  51
  -1  -1  40 921.095 86.0395  51
   1   1  40 958.508 101.677  56
   1   1  40 915.217 75.8885  52
   1   1  40 801.886 79.9158  46
   1   1  40 695.931 65.2584  17
  -1  -1  40 720.411 64.4125  14
   1   1  40 771.938 64.9779  34
  -1  -1  40 715.391 68.9395  34
  -1  -1  40 703.695 90.9133  23
  -1   1 -40 771.386 129.146  24
   1  -1 -40 807.206 115.224  24
  -1  -1  40 725.204 80.1535  22
   1   1  40 722.893 88.4246   7
   1   1  41 175.997 79.6617   7
   1   1  41 463.568 99.5847  56
   1   1  41 420.986 81.0040  51
   1   1  41 410.098 71.2770  52
  -1  -1  41 413.621 82.3879  51
   1   1  41 213.082 61.1447  17
  -1  -1  41 105.280 37.6045   3
  -1  -1  41 304.973 64.8465  34
   1   1  41 292.405 60.1702  34
  -1  -1  41 413.824 90.8446  23
  -1   1 -41 280.010 122.994  24
  -1  -1  41 292.490 77.2460  22
  -1  -1  42 2384.57 122.118  51
   1   1  42 2383.18 135.172  56
   1   1  42 2409.88 112.216  52
   1   1  42 2401.37 117.814  51
  -1  -1  42 2561.77 93.7845  14
   1   1  42 2645.04 97.6741  17
  -1  -1  42 2783.49 80.9923   3
  -1  -1  42 2350.88 104.271  34
   1   1  42 2522.74 99.7125  34
   1   1  42 2573.96 135.422   7
  -1   1 -42 3055.56 189.026  24
  -1  -1  42 2740.22 111.003  22
  -1  -1  42 2672.28 123.053  23
   1   1  43 2049.55 110.855  51
  -1  -1  43 1944.80 114.357  51
   1   1  43 1894.21 127.696  56
   1   1  43 2044.64 103.391  52
   1   1  43 1923.23 85.4441  17
  -1  -1  43 1687.22 81.2926  14
  -1  -1  43 1600.00 63.9291   3
  -1  -1  43 1890.48 94.1583  34
   1   1  43 1949.10 88.7377  34
  -1  -1  43 2085.86 117.217  23
  -1   1 -43 1980.71 173.273  24
  -1  -1  43 1917.01 100.737  22
   1   1  43 1622.78 116.717   7
  -1  -1  44 129.693 52.3023  12
   1   1  44 114.779 80.0678   7
  -1  -1  44 66.9194 91.7794  51
   1   1  44 99.9212 86.2768  51
   1   1  44-6.64103 77.8527  52
   1   1  44 28.7763 105.187  56
   1   1  44 169.202 63.2965  17
  -1  -1  44 85.7418 62.2320  14
  -1  -1  44 83.0533 38.1388   3
  -1  -1  44 157.039 71.5172  34
   1   1  44 145.785 65.1309  34
  -1   1 -44 52.9018 132.198  24
  -1  -1  44 146.228 83.5239  22
  -1  -1  44 252.611 104.106  23
   1   1  45 3157.01 159.102   7
  -1  -1  45 3690.93 109.184  12
   1   1  45 2756.92 158.451  56
   1   1  45 3281.58 144.475  51
   1   1  45 3330.63 137.754  52
  -1  -1  45 3104.12 147.606  51
   1   1  45 3632.44 117.784  17
  -1  -1  45 3459.54 112.405  14
  -1  -1  45 3628.32 100.753   3
   1   1  45 3448.08 123.105  34
  -1  -1  45 3242.83 128.022  34
  -1  -1  45 4342.68 228.227  29
  -1   1 -45 3489.53 222.658  24
  -1  -1  45 3648.65 133.072  22
  -1  -1  45 3809.47 150.501  23
  -1  -1  46 941.873 62.8835  12
   1   1  46 657.965 98.9215   7
   1   1  46 917.053 123.788  56
  -1  -1  46 1071.55 111.884  51
   1   1  46 1011.73 105.537  51
   1   1  46 1141.87 99.7095  52
  -1  -1  46 937.414 77.3443  17
   1   1  46 956.953 74.3294  17
  -1  -1  46 929.115 69.5374  14
  -1  -1  46 882.088 49.4113   3
  -1  -1  46 1049.18 86.3159  34
   1   1  46 1108.29 79.8170  34
  -1  -1  46 1364.99 160.804  29
  -1   1 -46 986.369 163.873  24
  -1  -1  46 1114.10 95.9286  22
  -1  -1  46 1282.45 121.024  23
  -1  -1  47 213.772 53.9878  12
   1   1  47 199.522 83.8319   7
   1   1  47 261.959 116.705  56
  -1  -1  47 286.020 104.158  51
   1   1  47 280.570 98.2245  51
   1   1  47 169.674 85.3295  52
   1   1  47 296.290 66.4732  17
  -1  -1  47 181.972 61.6376  14
  -1  -1  47 238.996 69.5712  17
  -1  -1  47 262.072 39.3444   3
   1   1  47 185.077 70.0460  34
  -1  -1  47 168.385 76.3942  34
  -1  -1  47 320.980 139.097  29
  -1  -1  47 316.602 89.9245  22
  -1  -1  47 265.842 115.884  23
  -1   1 -47 196.137 146.494  24
   1   1  48 667.644 96.9654   7
  -1  -1  48 916.180 62.4584  12
   1   1  48 1261.95 114.520  51
  -1  -1  48 1314.67 119.973  51
   1   1  48 1273.19 129.568  56
  -1  -1  48 890.721 78.2368  17
   1   1  48 918.668 74.2950  17
  -1  -1  48 822.520 68.6143  14
  -1  -1  48 872.862 48.8836   3
  -1  -1  48 915.523 89.0955  34
   1   1  48 1024.32 82.1441  34
  -1  -1  48 1142.65 167.760  29
  -1  -1  48 1074.72 98.7216  22
  -1  -1  48 1255.70 127.221  23
  -1   1 -48 1026.00 172.028  24
  -1  -1  49 494.428 56.3385  12
  -1  -1  49 386.485 63.1497  14
  -1  -1  49 479.087 72.6296  17
   1   1  49 485.314 68.3771  17
  -1  -1  49 238.298 111.611  51
   1   1  49 311.008 104.074  51
  -1  -1  49 482.869 41.9607   3
   1   1  49 409.265 74.5901  34
  -1  -1  49 468.382 83.5721  34
  -1  -1  49 409.839 94.9730  22
  -1  -1  50 117.925 52.7090  12
  -1  -1  50 92.4325 111.645  51
   1   1  50 81.7828 103.968  51
   1   1  50 124.384 65.3220  17
  -1  -1  50 36.9635 59.6962  14
  -1  -1  50 77.1885 68.8346  17
  -1  -1  50 74.7350 36.8899   3
  -1  -1  50 51.6895 80.5068  34
   1   1  50 104.345 72.6989  34
  -1  -1  50 181.292 92.4855  22
  -1  -1  51 563.353 72.7826  17
  -1  -1  51 517.941 62.3543  14
   1   1  51 582.561 69.3652  17
   1   1  51 615.813 112.583  51
  -1  -1  51 870.711 123.636  51
   1   1  51 740.274 126.315  56
  -1  -1  51 651.233 88.6290  34
   1   1  51 631.707 79.6702  34
  -1  -1  51 531.802 56.5751  12
  -1  -1  51 524.758 41.7832   3
  -1  -1  52 483.233 39.5828   3
   1   1  52 369.546 66.5855  17
  -1  -1  52 360.573 69.7750  17
  -1  -1  52 419.226 60.7990  14
  -1  -1  52 167.030 145.030  56
  -1  -1  52 200.953 119.354  51
   1   1  52 225.139 111.012  51
  -1  -1  52 376.456 86.5620  34
   1   1  52 340.883 77.6197  34
  -1  -1  52 414.418 54.5193  12
  -1  -1  53 1081.01 68.9042  14
  -1  -1  53 1304.14 80.7459  17
   1   1  53 1243.89 76.6531  17
  -1  -1  53 1334.46 136.736  51
  -1  -1  53 1225.80 160.680  56
   1   1  53 1311.83 126.752  51
   1   1  53 1255.01 89.7700  34
  -1  -1  53 1033.53 98.1677  34
  -1  -1  53 1271.96 64.7800  12
  -1  -1  53 1235.35 51.2429   3
  -1  -1  54 167.538 34.8523   3
   1   1  54 142.792 63.8246  17
  -1  -1  54 176.136 68.5640  17
  -1  -1  54 218.117 124.914  51
  -1  -1  54 78.5866 147.274  56
   1   1  54 98.7405 114.388  51
   1   1  54 94.3922 116.109  58
   1   1  54 99.4388 76.3046  34
  -1  -1  54 168.406 85.9383  34
  -1  -1  54 256.141 51.1374  12
   1   1  55 1938.27 86.1486  17
  -1  -1  55 1788.84 88.1017  17
  -1  -1  55 1869.20 149.629  51
   1   1  55 1553.71 132.144  58
   1   1  55 1842.55 140.137  51
  -1  -1  55 1528.33 167.182  56
  -1  -1  55 1706.10 108.874  34
   1   1  55 2055.85 102.557  34
   1   1  55 2018.71 71.7018  12
  -1  -1  55 1878.29 74.8056  12
  -1  -1  55 1917.04 63.2418   3
  -1  -1  56 217.303 33.1486   3
   1   1  56 167.752 116.753  51
  -1  -1  56 178.183 146.132  56
  -1  -1  56 119.827 126.305  51
   1   1  56 183.359 102.224  58
   1   1  56 255.399 75.8376  34
  -1  -1  56 193.394 87.6242  34
   1   1  56 177.912 44.9956  12
  -1  -1  56 235.197 50.5061  12
  -1  -1  56 263.090 65.6148  17
  -1  -1  57 296.163 33.1140   3
  -1  -1  57 272.046 129.003  51
   1   1  57 244.919 118.933  51
  -1  -1  57 85.2025 144.781  56
   1   1  57 368.280 79.9584  34
  -1  -1  57 274.656 86.9580  34
  -1  -1  57 357.484 48.8266  12
   1   1  57 400.480 44.8462  12
  -1  -1  57 278.977 63.2613  17
  -1  -1  58 295.497 142.821  56
   1   1  58 410.194 120.631  51
  -1  -1  58 387.960 131.032  51
  -1  -1  58 342.844 61.7660  17
  -1  -1  58 382.158 32.5308   3
  -1  -1  58 348.515 48.6569  12
   1   1  59 73.8795 116.920  51
  -1  -1  59 63.6771 128.143  51
  -1  -1  59 73.0705 137.123  56
  -1  -1  59 93.0576 73.8484  35
  -1  -1  59-5.23488 56.6176  17
  -1  -1  59-4.49355 27.5919   3
  -1  -1  59 3.49289 43.9675  12
  -1  -1  60-23.1273 127.864  51
   1   1  60-2.08830 119.562  51
  -1  -1  60 108.020 54.8828  17
  -1  -1  60 100.579 71.5351  35
  -1  -1  60 61.6654 26.4465   3
  -1  -1  60 95.8698 42.3849  12
   1   1  61 168.078 115.621  51
  -1  -1  61-52.5202 127.928  56
  -1  -1  61 162.779 121.949  51
  -1  -1  61 98.8841 52.4286  17
  -1  -1  61 141.853 68.3320  35
  -1  -1  61 125.843 25.5380   3
  -1  -1  61 91.3573 40.2566  12
  -1  -1  62 130.831 118.076  51
  -1  -1  62 97.0204 64.9798  35
  -1  -1  62 26.9044 23.3329   3
  -1  -1  62-17.4647 49.5880  17
   1   1  62 12.7730 114.781  51
  -1  -1  63 214.143 62.3843  35
  -1  -1  63 218.775 23.3638   3
  -1  -1  64 53.2479 19.9771   3
  -1  -1  64 100.897 99.4268  53
  -1   2  63 463.010 121.103  51
  -1   2  63 212.669 98.9385  53
  -1   2  63 329.823 63.0690  35
   1  -2  63 317.325 23.5362   3
  -1   2  63 284.659 22.5180   3
  -1   2  63 365.815 75.9865  34
   1  -2  63 418.053 37.7228  12
  -1   2  62-32.5567 122.460  51
  -1   2  62 71.8780 21.7875   3
   1  -2  62 50.3519 22.0041   3
  -1   2  62 39.9734 63.7862  35
  -1   2  62 57.7345 76.7570  34
   1  -2  62 39.4216 36.6713  12
   1  -2  61-29.2913 49.5518  17
   1  -2  61 28.8529 23.6825   3
  -1   2  61 24.9047 22.8481   3
  -1   2  61 47.6577 80.2871  34
   1  -2  61 19.1044 40.0293  12
   1  -2  60 65.8577 52.1093  17
  -1   2  60 20.2530 127.197  51
   1  -2  60 44.7021 25.3788   3
  -1   2  60 31.9480 24.4576   3
  -1   2  60 104.735 81.6811  34
   1  -2  60 15.3569 41.5229  12
   1  -2  59 104.348 53.6380  17
  -1   2  59 27.0574 125.647  51
  -1   2  59 6.06490 25.9804   3
   1  -2  59 22.9002 26.7411   3
  -1   2  59 34.2362 82.5550  34
   1  -2  59 37.5890 42.8974  12
   1  -2  58 281.042 57.6882  17
  -1   2  58 308.811 129.549  51
   1  -2  58 336.524 31.3782   3
  -1   2  58 297.358 30.2735   3
  -1   2  58 289.413 86.6741  34
   1  -2  58 311.522 47.9123  12
   1  -2  57 84.0362 58.5613  17
  -1   2  57 95.0924 126.578  51
  -1   2  57 99.0154 29.2274   3
   1  -2  57 88.6847 30.4133   3
  -1   2  57 18.8255 83.8338  34
   1  -2  57 105.214 46.9000  12
   1  -2  56 647.038 65.2800  17
  -1   2  56 698.054 133.072  51
   1  -2  56 581.417 38.1376   3
  -1   2  56 571.537 36.0854   3
  -1   2  56 617.628 90.3982  34
   1  -2  56 659.263 54.7085  12
   1  -2  55 142.213 62.4668  17
  -1   2  55 110.167 123.867  51
   1  -2  55 106.346 32.6754   3
  -1   2  55 120.098 30.8034   3
  -1   2  55 27.7756 83.0696  34
   1  -2  55 160.879 50.4061  12
  -1   2  54 15.0670 31.2336   3
   1  -2  54 54.1491 33.3502   3
   1  -2  54 62.6643 62.9028  17
  -1   2  54 81.4812 83.7749  34
  -1   2  54-11.7943 122.054  51
   1  -2  53 33.6491 34.2563   3
  -1   2  53 54.2102 32.4633   3
  -1   2  53 66.6182 64.6659  17
   1  -2  53 41.4541 63.4584  17
  -1   2  53 58.5317 82.6899  34
  -1   2  53-10.0900 107.369  58
  -1   2  53 179.068 141.046  56
  -1   2  53 111.256 119.279  51
  -1   2  52 205.276 34.4302   3
   1  -2  52 192.869 36.7864   3
  -1   2  52 146.491 65.7192  17
   1  -2  52 131.310 66.0571  17
  -1   2  52 291.871 82.8499  34
  -1   2  52 171.934 117.847  51
  -1   2  52 133.317 111.407  58
  -1   2  51 247.356 111.948  58
  -1   2  51 293.989 115.463  51
   1  -2  51 189.744 37.9503   3
  -1   2  51 112.233 34.5912   3
   1  -2  51 184.879 66.3712  17
  -1   2  51 148.370 66.7153  17
  -1   2  51 89.5884 81.4138  34
   1  -2  51 179.261 130.162  23
  -1   2  50 314.704 140.445  56
  -1   2  50 199.113 110.083  58
  -1   2  50 395.951 114.760  51
   1  -2  50 223.458 38.7339   3
  -1   2  50 295.856 36.9576   3
   1  -2  50 357.256 67.6340  17
  -1   2  50 251.256 67.7902  17
  -1   2  50 327.827 82.3800  34
   1  -2  50 308.429 127.814  23
  -1   2  49 116.469 110.246  51
  -1   2  49 18.5374 135.838  56
  -1   2  49 135.342 107.831  58
   1  -2  49 127.926 66.8642  17
  -1   2  49 59.2969 35.3589   3
   1  -2  49 68.5776 37.5502   3
  -1   2  49 66.6337 77.7411  34
   1  -2  49 198.788 122.502  23
  -1   2  48 2746.60 147.531  51
  -1   2  48 2409.04 171.895  56
  -1   2  48 2395.94 142.697  58
   1  -2  48 2386.46 131.483  51
   1  -2  48 2643.72 106.181  17
  -1   2  48 3056.51 84.8246   3
   1  -2  48 3013.91 86.0603   3
  -1   2  48 2821.25 119.765  34
  -1   2  48 2984.91 214.390  29
   1  -2  48 2970.36 150.152  23
   1  -2  47 458.937 99.8131   7
   1  -2  47 541.743 98.1574  51
  -1   2  47 592.558 138.100  56
  -1   2  47 820.653 111.590  51
  -1   2  47 640.533 110.022  58
   1  -2  47 769.706 73.7392  17
   1  -2  47 850.664 46.7500   3
  -1   2  47 824.124 45.6263   3
  -1   2  47 767.686 84.7637  34
  -1  -2 -47 725.386 161.755  27
  -1   2  47 899.129 151.398  29
   1  -2  47 801.905 121.280  23
   1   2 -47 736.783 168.726  24
   1  -2  46 199.484 90.5056   7
   1  -2  46 227.024 67.2045  17
   1  -2  46 74.9665 87.1048  51
  -1   2  46 74.9272 100.264  51
  -1   2  46 68.9789 127.273  56
  -1   2  46 37.4261 101.367  58
  -1   2  46 262.754 38.1985   3
   1  -2  46 327.815 40.8324   3
  -1   2  46 79.0744 74.4095  34
  -1   2  46 297.405 128.524  29
   1   2 -46 212.719 151.018  24
   1  -2  46 219.712 112.425  23
  -1   2  45 507.708 48.9394  12
   1  -2  45 305.238 93.5851   7
  -1   2  45 558.617 67.1993  14
   1  -2  45 469.195 68.9086  17
  -1   2  45 424.160 99.0436  51
  -1   2  45 416.583 126.243  56
  -1   2  45 404.802 102.289  58
   1  -2  45 446.853 88.9454  51
   1  -2  45 542.504 42.6490   3
  -1   2  45 584.826 41.7629   3
  -1   2  45 446.760 75.8379  34
  -1   2  45 425.652 129.826  29
   1  -2  45 503.883 110.896  23
  -1  -2 -45 606.223 135.923  24
   1   2 -45 479.500 149.940  24
  -1   2  44 457.993 48.4017  12
   1  -2  44 347.407 95.8645   7
  -1   2  44 437.251 102.007  58
  -1   2  44 498.913 125.457  56
  -1   2  44 533.934 98.6268  51
   1  -2  44 510.451 86.1517  51
   1  -2  44 361.553 67.2246  17
  -1   2  44 466.904 66.3042  14
   1  -2  44 373.892 41.5708   3
  -1   2  44 352.449 39.6288   3
  -1   2  44 440.264 74.6202  34
  -1   2  44 428.407 129.346  29
   1  -2  44 524.459 107.148  23
  -1  -2 -44 514.563 128.603  24
   1  -2  44 424.527 81.2311  22
   1   2 -44 575.455 149.134  24
   1  -2  43 2479.95 122.520  51
   1  -2  43 2408.50 124.255  52
  -1   2  43 2260.51 132.411  58
  -1   2  43 2559.20 158.640  56
  -1   2  43 2509.19 131.567  51
   1  -2  43 3026.17 108.535  17
  -1   2  43 3150.87 103.651  14
  -1   2  43 3478.26 89.1417   3
  -1   2  43 2872.99 113.943  34
   1  -2  43 2579.80 152.929   7
   1  -2  43 2933.84 115.412  22
  -1  -2 -43 3083.68 185.649  24
   1  -2  43 3185.07 135.933  23
   1   2 -43 3140.15 206.908  24
  -1   2  42 3618.27 147.452  58
   1  -2  42 3516.15 137.238  52
  -1   2  42 3774.83 170.664  56
   1  -2  42 3590.53 133.691  51
  -1   2  42 3712.93 143.325  51
  -1   2  42 3464.69 113.820  14
  -1   2  42 3501.29 100.087   3
  -1   2  42 3722.68 125.700  34
  -1   2  42 3575.72 131.696  37
   1  -2  42 3419.86 125.421  22
   1   2 -42 3843.80 217.486  24
   1  -2  42 3784.07 142.952  23
  -1  -2 -42 3856.08 198.464  24
   1  -2  41 2040.77 104.460  52
  -1   2  41 2030.83 110.690  51
  -1   2  41 1987.51 136.301  56
  -1   2  41 1966.64 114.379  58
   1  -2  41 2093.47 101.968  51
  -1   2  41 2076.96 85.9076  14
  -1   2  41 2066.61 67.5986   3
  -1   2  41 2091.40 94.2823  34
  -1   2  41 2153.53 101.646  37
   1  -2  41 1643.75 126.718   7
  -1  -2 -41 2222.89 158.248  24
   1  -2  41 2131.03 114.878  23
   1   2 -41 2214.78 177.370  24
   1  -2  40 1433.52 93.0073  52
  -1   2  40 1329.88 102.487  58
   1  -2  40 1385.04 92.0487  51
  -1   2  40 1497.99 124.720  56
  -1   2  40 1481.67 99.3786  51
  -1   2  40 1811.29 79.4668  14
  -1   2  40 1885.36 60.4101   3
  -1   2  40 1564.08 89.3714  37
  -1   2  40 1591.75 83.4898  34
   1  -2  40 1580.26 121.062   7
  -1   2  40 1856.84 65.9527  12
   1   2 -40 1966.03 160.794  24
   1  -2  40 1746.83 105.145  23
   1  -2  40 1685.77 90.7667  22
  -1  -2 -40 1742.54 142.374  24
   1  -2  39 721.392 74.5396  51
  -1   2  39 602.322 80.2724  51
  -1   2  39 564.321 86.4664  58
  -1   2  39 666.938 107.045  56
   1  -2  39 603.362 72.7267  52
  -1   2  39 702.289 65.1391  14
  -1   2  39 722.142 41.2593   3
  -1   2  39 661.061 66.7301  34
  -1   2  39 678.783 72.2558  37
   1  -2  39 596.308 94.5227   7
  -1  -2 -39 827.916 116.369  24
   1   2 -39 556.846 123.511  24
   1  -2  39 713.660 90.1375  23
   1  -2  39 616.293 74.5315  22
   1  -2  38 1981.13 96.4881  52
  -1   2  38 2285.86 127.688  56
   1  -2  38 1968.78 94.9258  51
  -1   2  38 2250.45 103.696  51
  -1   2  38 2375.71 85.3085  14
  -1   2  38 2269.22 69.3537   3
  -1   2  38 2203.88 90.3907  34
  -1   2  38 2282.56 95.2874  37
   1  -2  38 2256.42 105.556  23
  -1  -2 -38 2377.74 146.216  24
   1  -2  38 2113.82 92.9937  22
   1   2 -38 2234.91 158.912  24
   1  -2  38 1973.60 126.487   7
  -1   2  38 1965.57 103.544   7
  -1   2  37 846.859 76.5344   7
   1  -2  37 967.107 100.306   7
   1  -2  37 1066.59 75.1367  52
  -1   2  37 1163.64 81.6524  51
   1  -2  37 1094.43 74.9345  51
  -1   2  37 1181.75 105.758  56
  -1   2  37 1055.76 66.3404  14
  -1   2  37 1013.11 46.3799   3
  -1   2  37 1059.92 73.8830  37
  -1   2  37 1004.11 66.2638  34
   1   2 -37 1146.18 111.309  26
  -1  -2 -37 1217.47 118.550  24
   1  -2  37 1068.83 86.5329  23
   1   2 -37 964.788 126.549  24
  -1   2  36 731.105 71.8940   7
   1  -2  36 681.020 92.4773   7
   1  -2  36 696.075 66.4502  51
   1  -2  36 684.677 66.1585  52
  -1   2  36 698.206 72.5540  51
  -1   2  36 716.176 95.7556  56
  -1   2  36 731.453 60.3652  14
  -1   2  36 768.802 40.7937   3
  -1   2  36 638.190 59.8273  34
  -1   2  36 671.109 65.7762  37
   1   2 -36 717.156 98.7321  26
  -1  -2 -36 807.820 105.705  24
   1  -2  36 646.803 79.3970  23
   1   2 -36 610.671 109.318  24
  -1   2  35 109.679 60.0928   7
   1  -2  35 168.969 77.7895   7
   1  -2  35 153.784 57.2299  51
   1  -2  35 170.602 56.8254  52
  -1   2  35 140.269 54.2118  14
  -1   2  35 129.410 56.8129  37
   1  -2  35 162.019 73.6117  23
   1   2 -35 157.668 94.6906  24
  -1  -2 -35 265.206 90.5613  24
  -1   2  35 158.502 51.0191  34
   1   2 -35 177.820 82.1821  26
  -1   2  35 183.231 32.6471   3
  -1   2  34 399.002 63.2907   7
  -1   2  34 394.526 35.2111   3
   1  -2  34 388.720 57.6608  52
  -1   2  34 490.564 53.7326  34
  -1   2  34 445.709 58.3922  37
   1   2 -34 443.671 91.7893  26
  -1  -2 -34 524.985 96.3111  24
   1  -2  34 511.267 135.163  25
   1   2 -34 396.524 99.8818  24
  -1   2  33 12187.5 329.262   7
  -1   2  33 11928.9 297.317   2
  -1   2  33 12566.6 295.756   3
   1  -2  33 11880.3 309.647  52
  -1   2  33 11969.8 308.847  37
  -1   2  33 12447.7 305.897  34
   1   2 -33 13439.0 354.799  26
  -1  -2 -33 12935.8 360.098  24
  -1   2  32 3053.19 118.522   7
  -1   2  32 3287.86 86.8357   3
  -1   2  32 3056.85 88.9334   2
   1  -2  32 2866.36 102.298  52
  -1   2  32 3173.33 99.1019  34
  -1   2  32 2949.06 103.071  37
   1   2 -32 3183.81 141.682  26
  -1  -2 -32 3405.39 147.559  24
  -1   2  31 4002.63 138.636   7
   1  -2  31 3797.53 121.069  52
  -1   2  31 3915.84 109.680   2
  -1   2  31 4208.28 107.643   3
  -1   2  31 4344.48 119.134  34
  -1   2  31 4085.94 122.521  37
   1   2 -31 4177.79 158.848  26
  -1  -2 -31 4471.64 166.782  24
  -1   2  30 4026.72 140.358   7
   1  -2  30 4758.05 127.266  52
  -1   2  30 4520.23 125.118  46
  -1   2  30 4489.28 126.874  37
  -1   2  30 4591.87 122.542  34
  -1  -2 -30 4645.92 167.201  24
   1   2 -30 4773.61 164.022  26
  -1   2  30 4132.44 111.652   3
  -1   2  30 3892.42 113.576   2
  -1   2  29 2915.54 106.877   7
  -1   2  29 2832.61 79.6676   2
  -1   2  29 2636.21 90.6351  37
  -1   2  29 2740.87 86.8638  34
   1   2 -29 2786.17 125.042  26
  -1  -2 -29 2880.35 128.267  24
   1   2 -28 4064.54 152.980  26
  -1   2  28 4441.99 137.723   7
  -1  -2 -28 4106.15 155.084  24
   1   2 -27 4896.81 160.840  26
  -1   2  27 4347.40 140.817   7
  -1  -2 -27 4235.97 128.783  11
  -1  -2 -27 4692.11 160.868  24
   1  -2  27 4357.30 180.093  25
   1   2 -26 10822.0 294.279  26
  -1   2  26 10713.6 280.343   7
  -1  -2 -26 10676.3 268.573  11
  -1  -2 -26 10753.7 297.222  24
   1  -2  26 9851.55 306.918  25
   1   2 -25 3328.89 125.323  26
  -1   2  25 3190.08 127.151   9
  -1  -2 -25 2866.60 97.5226  11
   1  -2  25 3025.15 127.035   7
  -1   2  25 3041.62 107.279   7
   1  -2  25 3172.69 151.079  25
  -1  -2 -25 3307.53 127.207  24
   1   2 -24 2502.45 102.219  26
   1  -2  24 1825.78 99.6878   7
  -1   2  24 1745.29 79.6942   7
  -1  -2 -24 1743.85 72.4504  11
   1  -2  24 1651.13 80.6642   9
  -1   2  24 1884.46 103.334   9
   1  -2  24 2384.95 129.432  25
  -1  -2 -24 2450.78 102.054  24
   1   2 -23 3079.24 113.014  26
  -1   2  23 2899.51 119.614   9
   1  -2  23 2730.26 116.834   7
  -1   2  23 2667.14 96.2106   7
  -1  -2 -23 2622.01 89.3833  11
   1  -2  23 2262.08 94.6883   9
  -1  -2 -23 3352.48 117.506  24
   1  -2  23 2939.42 136.407  25
   1   2 -22 17440.0 433.759  26
   1  -2  22 18010.2 441.203   7
  -1   2  22 18188.0 433.246   9
  -1  -2 -22 16854.0 414.534  11
  -1   2  22 17545.7 421.691   7
  -1  -2 -22 17302.9 435.329  24
   1   2 -21 21828.4 522.069  26
  -1   2  21 21357.5 510.046   7
   1  -2  21 22399.8 529.709   7
  -1   2  21 21599.0 520.686   9
  -1  -2 -21 20593.4 503.737  11
   1  -2  21 19926.4 502.779   9
  -1  -2 -21 21734.6 524.108  24
   1  -2  21 19825.6 527.583  25
  -1   2  20 11604.9 268.520   1
   1   2 -20 10035.2 286.834  26
   1  -2  20 11305.3 296.334   7
  -1  -2 -20 10787.5 272.361  11
  -1   2  20 11391.6 277.831   7
  -1   2  20 11505.4 292.065   9
   1  -2  20 10425.5 273.243   9
  -1  -2 -20 10116.6 288.129  24
  -1   2  19 16844.8 400.891   1
   1   2 -19 16574.2 418.637  26
   1  -2  19 16090.7 403.105   9
  -1   2  19 16981.9 408.276   7
  -1  -2 -19 16707.5 404.379  11
  -1   2  19 17581.1 421.259   9
   1  -2  19 17722.3 427.058   7
  -1  -2 -19 16544.0 420.326  24
   1  -2  19 15590.9 429.180  25
   1  -2  18 71.9372 60.9426   7
  -1   2  18 59.1522 71.6680   9
  -1   2  18 97.4250 43.7779   7
  -1  -2 -18 56.0797 43.0663  11
   1  -2  18 121.804 93.6955  25
   1   2 -18 59.1441 54.5496  26
  -1  -2 -18 63.2863 56.2664  24
  -1   2  17 5662.27 142.622   1
   1   2 -17 5041.14 144.210  28
   1   2 -17 5098.26 156.028  26
  -1   2  17 5680.79 162.961   9
   1  -2  17 5710.21 163.275   7
  -1  -2 -17 5318.84 143.348  11
  -1   2  17 5518.50 144.496   7
  -1  -2 -17 4879.59 156.149  24
   1  -2  17 4788.81 175.191  25
  -1   2  16 844.423 55.6566   1
   1   2 -16 1289.92 68.4168  26
   1   2 -16 1232.24 55.7401  28
  -1   2  16 1020.76 52.3310   7
  -1  -2 -16 1061.68 53.6089  11
  -1   2  16 1160.78 82.1788   9
   1  -2  16 963.008 60.6658   9
   1  -2  16 1103.92 73.0918   7
   1  -2  16 1278.47 105.187  25
  -1  -2 -16 1285.32 70.9537  24
  -1   2  15 2589.41 78.4125   1
   1   2 -15 1874.59 82.7025  26
   1   2 -15 1673.10 69.8777  28
  -1   2  15 2251.62 71.6455   7
   1  -2  15 2333.31 92.0021   7
  -1   2  15 2423.53 98.9633   9
  -1  -2 -15 2230.49 72.6315  11
   1  -2  15 1590.16 114.179  25
  -1  -2 -15 1818.48 84.2439  24
  -1   2  14 6620.61 176.317   1
   1   2 -14 6637.11 178.425  28
   1   2 -14 6851.58 186.480  26
  -1  -2 -14 6861.54 176.024  11
   1  -2  14 6994.98 191.787   7
  -1   2  14 7383.75 192.329   9
  -1   2  14 6969.93 174.514   7
   1  -2  14 6629.73 207.450  25
  -1  -2 -14 7017.46 188.133  24
  -1   2  13 416.138 50.2974   1
   1   2 -13 632.983 55.5699  26
   1   2 -13 646.491 44.3494  28
   1  -2  13 549.420 62.0131   7
  -1  -2 -13 543.613 45.8707  11
   1  -2  13 533.551 55.2182   9
  -1   2  13 606.298 73.3621   9
  -1   2  13 591.954 40.4611   7
   1  -2  13 625.221 97.2610  25
  -1  -2 -13 677.352 57.7037  24
  -1   2  12 84167.1 1944.66   1
   1   2 -12 82405.9 1953.30  26
   1   2 -12 80784.3 1947.90  28
  -1  -2 -12 82556.1 1944.80  11
   1  -2  12 85388.0 1956.41   7
  -1   2  12 85423.1 1954.00   9
   1  -2  12 83351.9 1941.92   9
  -1   2  12 84335.4 1941.77   7
   1  -2  12 80606.2 1960.04  25
  -1  -2 -12 84402.0 1953.74  24
  -1   2  11 34536.1 804.060   1
   1   2 -11 32984.4 806.501  28
   1   2 -11 33738.3 811.389  26
  -1   2  11 34853.9 812.993   9
   1  -2  11 33955.9 813.753   7
  -1  -2 -11 33612.5 803.491  11
  -1   2  11 34645.8 799.112   7
  -1  -2 -11 34444.9 812.027  24
  -1   2  10 51090.2 1266.01   1
   1   2 -10 56129.1 1270.44  28
   1   2 -10 56110.2 1274.25  26
   1  -2  10 52819.2 1274.62   7
  -1   2  10 53411.7 1260.67   7
  -1  -2 -10 58761.4 1275.33  24
   1   2  -9 467.387 41.5066  28
  -1  -2  -9 495.871 53.4767  27
   1   2  -9 441.090 49.5462  26
   1  -2   9 537.260 57.3936   7
  -1   2   9 540.718 28.4247   7
  -1  -2  -9 527.153 45.2573  11
  -1  -2  -9 431.298 53.6908  24
  -1   2   8 192511. 4660.31   1
  -1   2   8 217776. 4663.47  29
  -1  -2  -8 215187. 4671.15  27
   1   2  -8 193582. 4663.15  28
  -1  -2  -8 195660. 4660.73  11
  -1   2   8 199390. 4652.43   7
   1  -2   8 195759. 4666.03   7
  -1  -2  -8 210025. 4667.43  24
  -1   2   7 198319. 4594.56   1
  -1  -2  -7 201742. 4603.13  27
  -1   2   7 206614. 4595.73  29
   1   2  -7 189117. 4596.72  28
  -1  -2  -7 194931. 4594.60  11
   1  -2   7 196212. 4598.69   7
  -1  -2  -7 198510. 4599.78  24
  -1   2   6 15514.9 372.682   1
  -1   2   6 15984.1 370.856  29
   1   2  -6 14686.2 373.111  28
  -1  -2  -6 15776.0 379.734  27
   1  -2   6 14895.9 374.144   7
  -1  -2  -6 16106.6 377.479  24
  -1   2   5 9104.45 254.424   1
   1   2  -5 10559.1 256.647  28
  -1   2   5 11181.9 252.880  29
   1  -2   5 10433.5 257.622  30
   1  -2   5 9839.43 256.194   7
  -1  -2  -5 11504.8 261.427  24
   1   2  -4 95.4250 32.9682  28
   1  -2   4 102.882 34.8612  30
  -1   2   4 70.1337 28.5867  29
  -1   2   4 112.377 27.9019  26
   1  -2   4 141.744 38.5333   7
  -1  -2  -4 125.288 42.0962  24
   1   2  -3 10701.0 265.384  28
   1  -2   3 10328.5 265.049  30
  -1   2   3 10858.4 259.745  26
   1  -2   3 10660.8 265.820   8
   1  -2   3 11126.2 262.764   7
   1  -2   3 10646.7 275.337  25
  -1  -2  -3 11218.0 268.823  24
   1  -2   2 27960.7 690.940  30
  -1   2   2 29731.6 687.283  26
   1   2  -2 29279.8 692.085  28
   1  -2   2 30263.7 687.720   7
   1  -2   2 28684.1 688.046   8
   1  -2   1 56807.9 1362.54  30
   1   2  -1 58702.8 1363.80  28
  -1   2   1 57575.7 1359.63  26
   1  -2   1 59212.6 1357.73   7
   1  -2   1 58512.0 1357.97   8
   1  -2   0 202414. 4982.19  30
   1   2   0 207960. 4983.66  28
  -1   2   0 206216. 4980.44  26
  -1   2   0 219798. 4982.06   1
   1  -2   0 214665. 4976.31   8
  -1  -2   0 215778. 4983.08  10
   1  -2   0 225553. 4976.82   7
   1  -2  -1 56956.8 1391.30  30
  -1   2  -1 56538.6 1390.58  26
  -1   2  -1 59182.3 1391.51   1
  -1  -2   1 57056.6 1392.69  10
   1  -2  -1 59030.0 1385.23   8
  -1   2  -2 28210.3 692.960  26
   1  -2  -2 28871.0 692.417  30
  -1   2  -2 29702.8 693.380   1
  -1  -2   2 29086.5 695.052  10
   1  -2  -2 30115.1 686.306   8
  -1   2  -3 10611.0 263.039  26
   1  -2  -3 10326.0 260.284  30
  -1   2  -3 11287.6 263.471   1
  -1  -2   3 10766.8 266.346  10
   1   2   4 88.9191 33.0308  28
  -1  -2   4 93.3679 28.7460  29
  -1   2  -4 121.101 45.6153   1
  -1  -2   4 189.317 56.4907  10
  -1   2  -5 9108.09 250.356   1
  -1  -2   5 9633.82 255.018  10
  -1  -2   6 14540.5 368.312  29
   1  -2  -6 16184.8 368.274  27
   1   2   6 16032.7 372.308  28
  -1   2  -6 14896.1 370.833   1
   1   2   7 204891. 4614.42  28
   1  -2  -7 204719. 4611.32  27
  -1  -2   7 191493. 4612.11  29
  -1   2  -7 193805. 4611.60   1
  -1  -2   8 198626. 4826.05  29
   1  -2  -8 214152. 4825.40  27
   1   2   8 216537. 4827.94  28
  -1   2  -8 189681. 4824.24   1
   1  -2  -8 211549. 4816.45  24
   1  -2  -9 373.502 43.7313  27
   1   2   9 586.975 41.6629  28
  -1   2  -9 451.837 55.2904  26
  -1   2  -9 604.586 55.2527   1
  -1  -2   9 436.223 64.2851  25
   1  -2  -9 332.608 27.7197  24
  -1   2 -10 50672.0 1333.09   1
   1   2  10 60501.3 1337.43  28
  -1   2 -10 56424.1 1341.78  26
  -1  -2  10 51348.2 1340.72   9
   1  -2 -10 61788.8 1329.04  24
  -1   2 -11 34372.6 817.317   1
  -1   2 -11 33238.0 825.252  26
   1   2  11 34926.1 819.799  28
  -1  -2  11 33270.7 826.182   9
   1  -2 -11 35986.9 813.072  24
  -1   2 -12 85743.2 2008.43   1
  -1   2 -12 83527.6 2017.87  26
   1   2  12 85871.4 2000.81  30
   1   2  12 85369.9 2011.30  28
  -1  -2  12 84352.1 2017.47   9
   1  -2 -12 89722.9 2006.37  24
  -1   2 -13 377.588 52.1955   1
  -1   2 -13 515.778 58.9089  26
   1   2  13 656.202 43.7679  28
  -1  -2  13 418.717 77.8070   9
  -1  -2  13 607.891 69.7197  25
   1  -2 -13 674.772 41.7228  24
  -1   2 -14 6886.24 181.964   1
  -1   2 -14 6703.32 193.147  26
   1   2  14 7177.87 182.267  28
  -1  -2  14 6852.88 197.633   9
  -1   2 -15 1871.00 85.3075  26
   1   2  15 1908.89 69.7238  28
   1  -2 -15 2018.22 71.6460  24
  -1   2 -16 920.558 57.4404   1
  -1   2 -16 1183.12 69.1122  26
   1   2  16 1273.44 51.4521  28
  -1  -2  16 940.914 83.4796   9
   1  -2 -16 1400.36 58.8563  24
  -1   2 -17 5804.97 141.708   1
  -1   2 -17 5089.64 156.380  26
   1   2  17 5237.26 139.979  28
  -1  -2  17 5130.50 161.517   9
   1  -2 -17 5450.63 145.110  24
  -1  -2  17 4529.08 152.559  25
  -1   2 -18 108.807 49.5826   1
  -1   2 -18 34.3302 57.3090  26
   1   2  18 44.5718 32.3366  28
  -1  -2  18 118.984 74.8614   9
  -1  -2  18 46.4122 60.2114   7
   1  -2 -18 66.1975 47.4670  24
   1   2  19 17692.6 415.660  28
  -1   2 -19 16365.8 432.358  26
  -1  -2  19 16896.6 432.130   9
  -1  -2  19 16538.8 436.163   7
   1  -2 -19 17884.1 423.278  24
   1  -2 -20 10722.5 277.389  24
  -1  -2  20 10846.0 288.299   9
  -1  -2  20 10853.9 292.262   7
  -1   2 -20 9976.58 286.989  26
   1   2  20 10509.6 267.871  28
  -1  -2  21 19062.0 517.047  25
   1  -2 -21 22982.3 522.380  24
  -1  -2  21 20478.0 533.685   7
  -1  -2  21 21181.9 528.082   9
   1   2  21 22365.1 510.004  28
  -1   2 -21 21265.4 531.668  26
   1  -2 -22 18005.4 425.324  24
  -1  -2  22 16882.4 438.144   7
  -1  -2  22 17364.1 431.641   9
  -1   2 -22 16861.7 434.909  26
   1   2  22 17770.4 410.569  28
   1  -2 -23 3359.66 112.471  24
  -1   2 -23 3134.87 121.883  26
   1   2  23 3250.48 89.1257  28
  -1   2 -24 2432.73 115.338  24
  -1  -2  24 2374.09 106.454  25
   1  -2 -24 2491.94 94.5564  24
  -1  -2  24 1768.28 104.040   9
  -1  -2  24 1802.00 101.570   7
   1   2  24 1859.92 96.5328   7
  -1   2 -24 2499.02 107.718  26
  -1   2 -25 3385.49 139.217  24
  -1  -2  25 3007.60 123.679  25
   1  -2 -25 3443.23 118.752  24
  -1  -2  25 2808.72 124.268   7
  -1  -2  25 3114.44 125.988   9
   1   2  25 3159.82 122.288   7
  -1   2 -25 3397.91 129.297  26
   1  -2 -26 11188.5 291.190  24
  -1   2 -26 10568.4 311.881  24
   1   2  26 11468.7 298.299   7
  -1  -2  26 10226.7 301.589   7
  -1   2 -26 10611.2 301.171  26
  -1   2 -27 4368.23 169.866  24
   1  -2 -27 4584.61 149.122  24
  -1  -2  27 3995.26 155.039   7
  -1  -2  27 4403.49 156.019   9
   1   2  27 4564.26 152.868   7
  -1   2 -27 4534.98 160.702  26
   1  -2 -28 4223.37 145.798  24
  -1   2 -28 3951.54 166.543  24
  -1   2 -28 3891.75 153.823  26
  -1  -2  28 4078.82 153.813   7
  -1  -2  28 4186.16 150.935   9
   1   2  29 2901.14 81.0460   2
   1  -2 -29 2891.60 118.868  24
  -1   2 -29 2611.69 137.812  24
   1   2  29 2611.15 90.2930  39
  -1   2 -29 2662.36 127.081  26
   1   2  29 2963.80 119.898   7
  -1  -2  30 4113.39 155.067   9
   1   2  30 4416.65 152.664   7
   1   2  30 3863.87 112.270   2
  -1  -2  30 3960.19 110.722   3
   1   2  30 5096.05 125.000  52
   1   2  30 4534.24 124.433  39
  -1   2 -30 4419.80 164.125  26
  -1   2 -30 4578.39 180.089  24
   1  -2 -30 4552.12 153.443  24
   1   2  31 4284.59 150.987   7
  -1  -2  31 4054.46 148.797   9
  -1  -2  31 3827.47 106.302   3
   1   2  31 3943.63 108.123   2
  -1  -2  31 3938.07 123.850  51
   1   2  31 4296.41 119.595  52
  -1  -2  31 3872.89 117.594  34
   1   2  31 4223.31 118.481  37
  -1   2 -31 4087.29 161.840  26
   1  -2 -31 4431.90 152.421  24
  -1   2 -31 4071.34 174.625  24
   1   2  32 3400.72 132.298   7
  -1  -2  32 3030.48 85.9539   3
   1   2  32 3113.91 87.7897   2
   1   2  32 3126.84 99.9629  52
  -1  -2  32 2883.79 105.877  51
  -1  -2  32 2877.98 98.4482  34
   1   2  32 2969.23 98.8061  37
  -1   2 -32 3086.15 143.064  26
   1  -2 -32 3476.42 135.019  24
  -1   2 -32 3078.77 158.389  24
   1   2  33 12782.2 342.219   7
  -1  -2  33 12427.7 334.051   9
  -1  -2  33 12259.0 294.709   3
   1   2  33 11999.1 295.824   2
  -1  -2  33 11979.7 310.916  51
   1   2  33 12298.5 307.294  52
  -1  -2  33 11741.6 304.553  34
   1   2  33 12244.7 305.800  37
  -1   2 -33 12611.1 354.696  26
  -1   2 -33 13286.0 376.456  24
   1  -2 -33 13151.3 344.442  24
   1   2  34 412.288 73.8298   7
   1   2  34 383.235 38.8402   2
  -1  -2  34 292.747 35.9474   3
  -1  -2  34 422.855 64.8127  51
   1   2  34 457.236 54.6985  52
  -1  -2  34 401.225 54.7677  34
   1   2  34 389.959 54.5621  37
   1   2  34 508.135 53.5211  34
  -1   2 -34 435.839 94.3165  26
  -1   2 -34 443.685 105.812  24
   1  -2 -34 486.544 83.6172  24
   1   2  35 226.165 73.0160   7
   1   2  35 114.398 63.9349  51
   1   2  35 120.752 51.9899  52
  -1  -2  35 112.920 63.8536  51
  -1  -2  35 224.532 34.8287   3
   1   2  35 116.225 52.4540  37
  -1  -2  35 173.097 54.0840  34
   1   2  35 106.654 50.8936  34
  -1   2 -35 224.747 89.6749  26
  -1   2 -35 117.528 98.8765  24
  -1  -2  35 205.930 71.2721  23
   1  -2 -35 115.620 78.8989  24
  -1  -2  35 193.787 66.7411  22
  -1  -2  36 764.422 92.6671   9
   1   2  36 772.090 84.3747   7
   1   2  36 727.630 62.8325  52
   1   2  36 729.432 73.3755  51
  -1  -2  36 612.444 73.2627  51
   1   2  36 748.521 61.1397  17
  -1  -2  36 770.824 41.5944   3
   1   2  36 705.835 62.3102  37
   1   2  36 778.225 60.0723  34
  -1  -2  36 637.565 61.6064  34
  -1   2 -36 697.921 101.879  26
  -1  -2  36 705.844 78.3206  23
  -1  -2  36 732.691 72.2900  22
  -1   2 -36 687.537 113.899  24
   1   2  37 1134.08 92.1042   7
  -1  -2  37 970.638 97.5333   9
   1   2  37 1197.79 96.4696  56
   1   2  37 1208.32 72.6277  52
   1   2  37 1119.64 82.2542  51
  -1  -2  37 1071.21 82.7672  51
  -1  -2  37 886.156 92.8141  57
   1   2  37 1069.00 66.2513  17
  -1  -2  37 995.468 47.5928   3
   1   2  37 1030.51 69.4281  37
  -1  -2  37 967.820 68.4722  34
   1   2  37 1122.01 67.3835  34
  -1   2 -37 1056.90 115.962  26
  -1   2 -37 1029.78 129.856  24
  -1  -2  37 1144.55 84.4046  23
  -1  -2  37 1006.20 77.7953  22
   1   2  38 2467.83 120.835   7
  -1  -2  38 1956.31 116.913   9
   1   2  38 2231.69 94.9574  52
  -1  -2  38 1827.92 111.255  57
   1   2  38 2256.47 104.253  51
  -1  -2  38 1919.77 102.650  51
   1   2  38 2395.79 118.824  56
   1   2  38 2385.51 87.7338  17
  -1  -2  38 2209.39 70.4975   3
  -1  -2  38 2093.41 90.4123  34
   1   2  38 2292.84 88.5145  34
  -1   2 -38 2123.33 141.894  26
  -1   2 -38 2323.71 163.281  24
  -1  -2  38 2194.48 102.975  23
  -1  -2  38 2279.92 97.4905  22
   1   2  39 659.061 83.5957   7
  -1  -2  39 665.475 81.9029  51
  -1  -2  39 554.635 97.1664  57
   1   2  39 729.109 98.4497  56
   1   2  39 590.609 70.6134  52
   1   2  39 680.604 82.4673  51
   1   2  39 752.685 64.6959  17
  -1  -2  39 723.917 43.0554   3
   1   2  39 724.466 64.9760  34
  -1  -2  39 584.412 67.1468  34
  -1   2 -39 718.125 109.373  26
  -1   2 -39 696.111 131.030  24
  -1  -2  39 750.137 78.6937  22
  -1  -2  39 648.525 87.2871  23
   1   2  40 1437.24 88.0760  52
  -1  -2  40 1428.53 99.9137  51
   1   2  40 1282.08 113.904  56
   1   2  40 1506.77 99.8292  51
  -1  -2  40 1836.94 77.7310  14
   1   2  40 1791.74 81.0161  17
  -1  -2  40 1874.33 61.8705   3
   1   2  40 1693.36 82.2245  34
  -1  -2  40 1543.57 84.5282  34
   1   2  40 1673.67 109.261   7
  -1  -2  40 1758.45 93.7664  22
  -1  -2  40 1597.59 101.794  23
  -1   2 -40 1756.51 160.754  24
   1   2  41 2232.47 110.874  51
  -1  -2  41 1964.94 111.993  51
   1   2  41 2221.19 102.279  52
   1   2  41 2198.73 129.614  56
  -1  -2  41 1909.64 83.6894  14
   1   2  41 2188.53 88.0593  17
  -1  -2  41 1934.69 68.4852   3
  -1  -2  41 1909.54 93.9675  34
   1   2  41 2202.18 91.7195  34
   1   2  41 1980.83 118.834   7
  -1  -2  41 2045.98 102.649  22
  -1   2 -41 2363.68 178.580  24
  -1  -2  41 2148.15 112.047  23
   1   2  42 3645.56 158.038  56
   1   2  42 3886.29 143.746  51
  -1  -2  42 3417.24 142.753  51
   1   2  42 3877.26 134.677  52
   1   2  42 3635.07 117.657  17
  -1  -2  42 3352.16 100.377   3
  -1  -2  42 3472.17 125.260  34
   1   2  42 3651.69 122.399  34
   1   2  42 3197.34 152.386   7
  -1   2 -42 3641.41 215.593  24
  -1  -2  42 3567.89 129.891  22
  -1  -2  42 3683.73 140.697  23
  -1  -2  43 2467.12 134.122  51
   1   2  43 2737.35 123.471  52
   1   2  43 2864.88 133.004  51
  -1  -2  43 3183.47 103.757  14
   1   2  43 3214.89 109.007  17
  -1  -2  43 3625.39 92.6529   3
  -1  -2  43 2733.67 116.821  34
   1   2  43 2861.59 112.736  34
  -1   2 -43 3243.65 210.489  24
  -1  -2  43 3081.02 136.132  23
  -1  -2  43 3013.80 122.184  22
   1   2  43 2858.52 145.105   7
   1   2  44 397.777 84.2757   7
  -1  -2  44 359.739 56.2280  12
   1   2  44 427.409 66.1781  17
  -1  -2  44 372.283 62.0636  14
   1   2  44 496.177 83.0922  52
   1   2  44 438.244 94.4875  51
  -1  -2  44 543.790 99.0983  51
  -1  -2  44 344.022 41.0562   3
   1   2  44 329.072 39.3287   3
  -1  -2  44 352.923 74.8683  34
   1   2  44 517.581 70.3904  34
  -1  -2  44 469.407 133.089  29
  -1   2 -44 484.601 148.943  24
  -1  -2  44 429.521 86.2139  22
  -1  -2  44 587.518 106.503  23
   1   2  45 474.153 86.3135   7
  -1  -2  45 501.857 57.9135  12
  -1  -2  45 403.850 62.2884  14
  -1  -2  45 452.230 70.7389  17
   1   2  45 463.459 67.1263  17
  -1  -2  45 341.487 100.711  51
   1   2  45 433.994 97.6136  51
   1   2  45 447.302 85.3528  52
   1   2  45 591.447 41.8938   3
  -1  -2  45 523.017 42.3233   3
  -1  -2  45 632.427 147.301  29
  -1  -2  45 412.440 77.5904  34
   1   2  45 379.761 71.0439  34
  -1   2 -45 462.195 152.981  24
  -1  -2  45 468.402 109.444  23
  -1  -2  45 375.023 88.1005  22
   1   2  46 139.966 79.3514   7
  -1  -2  46 200.066 55.3101  12
   1   2  46 137.959 97.9952  51
  -1  -2  46 98.8315 100.450  51
   1   2  46 178.219 114.926  56
   1   2  46 109.487 83.8590  52
  -1  -2  46 274.036 69.4423  17
  -1  -2  46 268.688 61.1394  14
   1   2  46 152.768 65.8365  17
   1   2  46 281.724 38.8553   3
  -1  -2  46 350.780 40.6374   3
   1   2  46 171.315 70.5056  34
  -1  -2  46 133.637 75.8200  34
  -1  -2  46 216.212 136.291  29
  -1   2 -46 272.975 149.912  24
  -1  -2  46 305.611 87.6845  22
  -1  -2  46 283.415 111.741  23
  -1  -2  47 821.618 62.6005  12
   1   2  47 648.068 91.3692   7
   1   2  47 569.584 121.812  56
  -1  -2  47 600.476 110.924  51
   1   2  47 658.907 107.054  51
   1   2  47 881.162 72.0470  17
  -1  -2  47 751.813 76.7931  17
  -1  -2  47 742.298 65.7558  14
   1   2  47 870.292 46.6220   3
  -1  -2  47 904.881 47.2392   3
   1   2  47 783.581 79.4583  34
  -1  -2  47 743.652 85.7656  34
  -1  -2  47 859.889 158.200  29
  -1  -2  47 904.881 95.3275  22
  -1  -2  47 904.906 120.873  23
  -1   2 -47 626.590 167.597  24
  -1  -2  48 2852.42 98.0700  12
   1   2  48 2676.00 141.938  51
  -1  -2  48 2339.61 144.787  51
  -1  -2  48 2634.51 109.916  17
   1   2  48 2916.37 105.995  17
  -1  -2  48 2661.80 97.0220  14
  -1  -2  48 3014.08 86.5731   3
   1   2  48 3097.55 86.7525   3
  -1  -2  48 2501.50 119.522  34
   1   2  48 2921.62 116.380  34
  -1  -2  48 3002.93 224.191  29
  -1  -2  48 2733.57 124.030  22
  -1  -2  48 3202.57 151.005  23
  -1  -2  49 69.8812 54.4169  12
  -1  -2  49 72.1673 57.9558  14
  -1  -2  49 116.097 69.2324  17
   1   2  49 42.8433 64.7331  17
   1   2  49 43.8108 104.555  51
  -1  -2  49 45.8139 109.745  51
   1   2  49 60.4098 36.3306   3
  -1  -2  49 21.8555 36.3209   3
  -1  -2  49 110.083 79.9014  34
   1   2  49 97.2602 72.5120  34
  -1  -2  49 130.246 91.2497  22
  -1  -2  49-13.1768 122.930  23
  -1  -2  50 276.254 55.9369  12
   1   2  50 276.828 66.5299  17
  -1  -2  50 291.905 70.5858  17
  -1  -2  50 296.033 59.7911  14
   1   2  50 354.612 109.326  51
  -1  -2  50 289.914 114.571  51
  -1  -2  50 286.190 37.9770   3
   1   2  50 259.050 37.9233   3
   1   2  50 327.429 76.1126  34
  -1  -2  50 410.213 83.2092  34
  -1  -2  50 355.803 126.509  23
  -1  -2  50 353.400 92.6905  22
  -1  -2  51 139.777 53.6832  12
  -1  -2  51 200.420 57.8956  14
   1   2  51 218.818 65.2040  17
  -1  -2  51 165.660 70.4958  17
  -1  -2  51 300.599 117.201  51
   1   2  51 176.954 109.881  51
   1   2  51 122.142 35.7155   3
  -1  -2  51 91.4196 35.7795   3
  -1  -2  51 120.038 82.3339  34
   1   2  51 170.054 75.1574  34
  -1  -2  51 217.786 91.8675  22
  -1  -2  51 261.099 131.821  23
  -1  -2  52 184.797 53.5332  12
  -1  -2  52 189.345 68.2910  17
  -1  -2  52 74.0362 57.6811  14
  -1  -2  52 112.114 117.359  51
   1   2  52 142.894 111.709  51
   1   2  52 216.425 36.0433   3
  -1  -2  52 166.480 35.5667   3
  -1  -2  52 121.909 82.4660  34
   1   2  52 168.442 76.3377  34
  -1  -2  52 204.876 94.2247  22
   1   2  53 50.8128 32.9960   3
  -1  -2  53 57.8826 33.4302   3
  -1  -2  53 26.9193 119.833  51
   1   2  53 50.5368 113.536  51
   1   2  53 91.3939 117.790  58
  -1  -2  53 4.55992 83.1044  34
   1   2  53 107.895 75.6658  34
  -1  -2  53 55.6833 51.5027  12
  -1  -2  53 71.5299 66.8894  17
  -1  -2  53 37.1568 54.6729  14
  -1  -2  54-1.08610 32.1221   3
   1   2  54 2.44472 32.2225   3
  -1  -2  54 74.0444 121.921  51
   1   2  54 85.9767 117.526  58
   1   2  54 21.6700 114.137  51
   1   2  54 83.6302 76.8234  34
  -1  -2  54 39.8136 50.2250  12
   1   2  54-12.5361 40.9941  12
  -1  -2  54 15.7803 66.3973  17
   1   2  55 174.486 32.7695   3
  -1  -2  55 124.007 32.1413   3
  -1  -2  55 65.8208 65.5436  17
   1   2  55 155.826 117.112  51
  -1  -2  55-98.5519 147.850  56
  -1  -2  55 33.6239 124.257  51
   1   2  55 108.447 117.632  58
   1   2  55 78.3742 76.1996  34
  -1  -2  55 147.078 50.4534  12
  -1  -2  56 605.968 68.5934  17
  -1  -2  56 701.303 131.701  51
   1   2  56 491.120 121.203  51
  -1  -2  56 460.458 150.585  56
   1   2  56 498.368 122.131  58
  -1  -2  56 608.320 80.0985  35
   1   2  56 660.016 82.5596  34
  -1  -2  56 604.428 53.2561  12
   1   2  56 571.781 36.7011   3
  -1  -2  56 515.930 36.7867   3
   1   2  57 88.2626 29.5458   3
  -1  -2  57 102.638 30.1996   3
   1   2  57 167.568 116.989  58
  -1  -2  57 75.8946 143.268  56
   1   2  57-12.7982 119.227  51
  -1  -2  57-70.6180 126.024  51
  -1  -2  57 72.5287 61.4970  17
  -1  -2  57 189.820 74.2181  35
   1   2  57 104.550 76.4870  34
  -1  -2  57 92.9408 48.0551  12
  -1  -2  58 317.755 31.0486   3
   1   2  58 329.327 30.2620   3
  -1  -2  58 202.590 142.103  56
   1   2  58 247.977 119.607  51
  -1  -2  58 304.372 127.018  51
  -1  -2  58 274.204 60.9225  17
  -1  -2  58 293.278 74.0424  35
   1   2  58 294.440 76.4726  34
  -1  -2  58 310.563 47.6862  12
  -1  -2  59 71.8356 28.0590   3
   1   2  59 33.0246 25.8304   3
  -1  -2  59-7.66349 136.883  56
   1   2  59 156.190 116.744  51
  -1  -2  59-23.3795 122.157  51
  -1  -2  59 65.1151 56.3234  17
  -1  -2  59 33.5138 70.1733  35
   1   2  59 4.78319 72.6309  34
  -1  -2  59 26.0027 43.3952  12
   1   2  60 9.63233 117.734  51
  -1  -2  60 43.7773 132.701  56
  -1  -2  60 117.763 54.5408  17
   1   2  60 32.0103 24.3834   3
  -1  -2  60 57.9482 26.1694   3
  -1  -2  60 89.6806 68.3745  35
   1   2  60 10.4959 72.1969  34
  -1  -2  60 62.7514 41.6299  12
  -1  -2  61 23.0925 51.2658  17
   1   2  61 18.4917 22.6509   3
  -1  -2  61 70.2723 24.3510   3
  -1  -2  61 61.5447 63.4677  35
   1   2  61-25.5247 117.255  51
  -1  -2  61 47.8731 38.6281  12
  -1  -2  62 19.4766 48.2556  17
  -1  -2  62 29.3354 22.8639   3
   1   2  62 30.4920 21.0732   3
  -1  -2  62 27.9714 60.7520  35
  -1  -2  62-136.048 119.504  56
   1   2  62-24.9119 114.940  51
  -1  -2  62-15.4434 36.6042  12
   1   2  63 313.694 22.1635   3
  -1  -2  63 297.553 24.5128   3
  -1  -2  63 300.923 105.525  53
   1   2  63 396.559 109.022  51
  -1  -2  63 306.988 46.3066  17
  -1   3  63 83.8620 110.193  51
  -1   3  63 82.5240 68.2492  34
   1  -3  63 71.6541 32.2162  12
  -1   3  62 174.623 96.2277  53
  -1   3  62 191.751 119.280  51
  -1   3  62 186.532 21.1349   3
   1  -3  62 176.370 21.4668   3
   1  -3  62 142.799 43.4663  17
  -1   3  62 246.428 74.4968  34
   1  -3  62 228.077 36.4393  12
  -1   3  61 107.982 120.228  51
   1  -3  61 29.5311 22.2655   3
  -1   3  61 28.4373 21.0676   3
   1  -3  61-26.5543 46.2369  17
  -1   3  61-36.0473 77.4519  34
   1  -3  61 12.8630 37.9058  12
  -1   3  60 374.443 126.417  51
   1  -3  60 306.596 51.1885  17
   1  -3  60 175.956 25.2336   3
  -1   3  60 162.313 23.8096   3
  -1   3  60 281.161 81.6968  34
   1  -3  60 157.586 41.8967  12
   1  -3  59 833.079 60.7578  17
   1  -3  59 870.243 37.4601   3
  -1   3  59 921.649 36.6176   3
  -1   3  59 1022.83 91.9778  34
  -1   3  59 885.639 135.634  51
   1  -3  59 972.713 52.9663  12
  -1   3  58 91.2386 126.089  51
   1  -3  58 37.6437 54.6830  17
   1  -3  58 67.2861 27.3755   3
  -1   3  58 33.1817 25.9950   3
  -1   3  58 138.456 82.3353  34
   1  -3  58 85.5775 46.0783  12
   1  -3  57 595.501 62.1783  17
  -1   3  57 632.069 34.2191   3
   1  -3  57 562.312 34.8146   3
  -1   3  57 792.647 90.2248  34
  -1   3  57 677.273 132.756  51
   1  -3  57 674.370 52.9659  12
  -1   3  56 149.744 124.512  51
  -1   3  56 75.4847 115.314  58
   1  -3  56 105.421 29.9536   3
  -1   3  56 89.3419 28.3578   3
   1  -3  56 168.604 59.4810  17
  -1   3  56 196.222 82.9062  34
   1  -3  56 184.361 49.6174  12
  -1   3  55 444.727 126.895  51
  -1   3  55 386.261 32.7058   3
   1  -3  55 405.484 35.0028   3
   1  -3  55 452.409 64.8318  17
  -1   3  55 487.818 87.9704  34
   1  -3  55 436.267 53.5975  12
   1  -3  54 320.779 64.7191  17
   1  -3  54 302.626 34.2723   3
  -1   3  54 271.053 32.2287   3
  -1   3  54 315.616 86.1900  34
  -1   3  54 270.206 122.148  51
   1  -3  53 744.718 71.1972  17
   1  -3  53 780.755 42.1802   3
  -1   3  53 747.797 39.8425   3
  -1   3  53 709.814 90.3998  34
  -1   3  53 809.403 126.723  51
   1  -3  53 1011.75 139.454  23
   1  -3  52 1186.53 78.8193  17
   1  -3  52 1204.10 50.6473   3
  -1   3  52 1167.95 48.6396   3
  -1   3  52 1291.80 98.2851  34
  -1   3  52 1489.25 136.445  51
  -1   3  52 1108.14 132.462  58
   1  -3  52 1560.26 141.727  23
   1  -3  51 1317.93 81.0056  17
   1  -3  51 1261.46 52.9500   3
  -1   3  51 1314.80 51.4841   3
  -1   3  51 1318.73 97.8786  34
  -1   3  51 1323.71 132.432  58
  -1   3  51 1476.13 136.435  51
   1  -3  51 1629.08 140.649  23
   1  -3  50 1141.43 79.1443  17
  -1   3  50 1197.34 49.5174   3
   1  -3  50 1131.99 50.9154   3
  -1   3  50 1216.40 94.9230  34
  -1   3  50 921.007 126.652  58
  -1   3  50 1103.93 128.961  51
   1  -3  49 726.300 73.4122  17
  -1   3  49 797.351 42.5638   3
   1  -3  49 766.541 44.8823   3
  -1   3  49 614.454 87.4732  34
  -1   3  49 493.412 142.032  56
  -1   3  49 468.895 119.208  58
  -1   3  49 727.738 119.317  51
   1  -3  49 900.091 127.928  23
  -1   3  48 431.775 111.860  51
  -1   3  48 409.426 138.019  56
  -1   3  48 307.169 114.774  58
   1  -3  48 313.538 68.4465  17
   1  -3  48 266.014 38.5057   3
  -1   3  48 305.763 36.7960   3
  -1   3  48 372.467 80.7561  34
   1  -3  48 480.217 121.838  23
  -1   3  47 1221.45 119.061  51
  -1   3  47 1091.86 122.855  58
   1  -3  47 1025.10 76.9070  17
  -1   3  47 944.023 46.8680   3
   1  -3  47 930.828 49.0913   3
  -1   3  47 1256.38 90.1470  34
  -1   3  47 1179.61 160.536  29
   1  -3  47 1209.68 124.144  23
  -1   3  46 1396.67 122.870  58
   1  -3  46 998.438 76.0584  17
  -1   3  46 1276.96 88.7983  34
   1  -3  46 933.307 88.2215  22
   1   3 -46 1007.32 175.745  24
   1  -3  46 1247.17 121.159  23
  -1  -3 -46 1241.32 166.730  27
  -1   3  46 1360.79 159.792  29
  -1   3  46 1012.73 47.7355   3
   1  -3  46 930.687 49.3818   3
   1  -3  45 1750.81 63.2677   3
  -1   3  45 1909.55 62.2404   3
  -1   3  45 1638.29 127.276  58
  -1   3  45 1678.04 96.1706  34
  -1   3  45 1734.82 104.721  37
  -1   3  45 1875.14 167.867  29
  -1  -3 -45 1756.21 179.193  27
   1  -3  45 1728.43 97.2192  22
   1  -3  45 1923.06 125.555  23
   1   3 -45 1696.10 196.233  24
   1  -3  44 349.782 95.7899   7
   1  -3  44 600.859 43.3847   3
  -1   3  44 608.041 41.1566   3
  -1   3  44 391.357 128.176  56
  -1   3  44 514.508 106.257  58
  -1   3  44 614.607 84.8077  37
  -1   3  44 524.942 129.793  29
  -1  -3 -44 607.892 146.419  27
  -1   3  44 549.585 76.6443  34
   1  -3  44 635.945 109.035  23
   1  -3  44 501.612 81.2250  22
   1   3 -44 484.527 153.945  24
   1  -3  43 424.044 95.0521   7
  -1   3  43 544.133 40.6618   3
   1  -3  43 534.192 42.1663   3
  -1   3  43 554.013 103.901  58
  -1   3  43 570.937 125.608  56
  -1   3  43 554.538 81.6053  37
  -1  -3 -43 485.470 137.184  27
  -1   3  43 622.271 125.820  29
  -1   3  43 463.779 73.7165  34
   1   3 -43 631.538 159.151  24
   1  -3  43 408.233 104.682  23
   1  -3  43 487.480 79.2689  22
   1  -3  42 540.422 99.4588   7
   1  -3  42 772.413 45.5219   3
  -1   3  42 825.074 43.4322   3
  -1   3  42 695.023 83.0201  37
  -1   3  42 757.848 75.8862  34
  -1   3  42 605.609 101.835  58
  -1   3  42 616.445 122.509  56
  -1   3  42 688.704 126.434  29
  -1  -3 -42 681.740 135.466  27
   1  -3  42 709.365 103.907  23
   1  -3  42 612.470 80.4748  22
   1   3 -42 618.178 152.681  24
   1  -3  41 611.212 43.0446   3
  -1   3  41 708.850 41.2993   3
  -1   3  41 345.099 96.2574  58
  -1   3  41 440.654 117.153  56
  -1   3  41 524.693 78.7870  37
  -1   3  41 513.653 71.4195  34
  -1  -3 -41 664.415 134.498  27
  -1   3  41 608.445 119.061  29
   1   3 -41 791.727 150.886  24
   1  -3  41 468.244 78.0128  22
   1  -3  41 543.777 99.0593  23
  -1   3  40 1479.56 59.5184   3
  -1   3  40 1531.09 79.8790  14
  -1   3  40 2551.20 139.367  56
  -1   3  40 2437.36 119.468  58
  -1   3  40 1987.10 88.4704  34
  -1   3  40 1936.37 96.0651  37
  -1  -3 -40 1944.61 160.878  27
  -1  -3 -40 1953.50 145.405  24
   1  -3  40 1811.79 108.855  23
   1   3 -40 1543.07 166.606  24
   1  -3  40 1709.79 90.9081  22
  -1   3  39 275.504 35.6243   3
  -1   3  39 296.266 62.1801  14
  -1   3  39 243.227 86.8402  58
  -1   3  39 163.529 105.375  56
   1  -3  39 250.930 72.2631  52
  -1   3  39 283.322 70.3338  37
   1   3 -39 259.694 109.648  26
  -1  -3 -39 365.136 119.776  27
  -1   3  39 245.099 63.5319  34
   1  -3  39 336.370 89.4709  23
   1   3 -39 324.789 126.419  24
  -1  -3 -39 388.355 106.525  24
  -1   3  38 873.702 42.9503   3
  -1   3  38 904.938 66.0909  14
  -1   3  38 812.067 108.924  56
   1  -3  38 692.983 74.0770  52
  -1   3  38 883.340 91.8191  58
  -1   3  38 761.318 72.7892  37
  -1   3  38 840.168 68.0932  34
  -1  -3 -38 806.153 125.099  27
   1   3 -38 767.356 116.803  26
  -1  -3 -38 875.628 114.657  24
   1   3 -38 782.984 132.887  24
   1  -3  38 678.821 73.8205  22
   1  -3  38 836.513 91.1261  23
  -1   3  37 703.492 40.4629   3
  -1   3  37 647.486 44.4316   2
  -1   3  37 675.262 63.2131  14
  -1   3  37 768.103 86.9327  58
   1  -3  37 583.136 70.5227  52
  -1   3  37 603.040 102.898  56
  -1   3  37 740.713 71.1466  37
  -1   3  37 667.687 62.6323  34
  -1  -3 -37 849.387 122.676  27
   1   3 -37 656.025 111.546  26
  -1  -3 -37 740.698 105.354  24
   1  -3  37 712.175 151.854  25
   1   3 -37 595.557 120.147  24
   1  -3  37 650.854 86.0277  23
  -1   3  36 2443.84 73.5126   3
  -1   3  36 2336.50 77.0711   2
  -1   3  36 2370.98 88.9150  14
  -1   3  36 2882.89 131.505  56
   1  -3  36 2460.63 100.408  52
  -1   3  36 2487.13 99.1692  37
  -1   3  36 2538.30 92.9313  34
   1   3 -36 2552.72 147.564  26
   1   3 -36 2256.92 159.359  24
   1  -3  36 2421.57 182.502  25
  -1  -3 -36 2609.33 143.999  24
   1  -3  36 2441.92 106.538  23
  -1   3  35 743.767 45.8262   2
  -1   3  35 716.278 40.7362   3
  -1   3  35 822.801 62.3684  14
   1  -3  35 767.830 67.8764  52
  -1   3  35 958.875 99.2502  56
  -1   3  35 879.819 68.7369  37
  -1   3  35 813.989 61.5109  34
   1   3 -35 1066.75 113.626  26
  -1  -3 -35 1013.22 107.294  24
   1  -3  35 757.926 148.401  25
   1  -3  35 929.197 82.8314  23
  -1   3  34 4246.82 118.008   2
  -1   3  34 4375.98 115.013   3
   1  -3  34 4027.96 134.321  52
  -1   3  34 5059.61 162.916  56
  -1   3  34 4451.47 125.385  14
  -1   3  34 4410.97 135.024  37
   1   3 -34 4539.90 185.305  26
  -1  -3 -34 4693.25 181.150  24
   1  -3  34 4251.67 137.862  23
   1  -3  34 4255.98 206.197  25
   1  -3  33 166.258 80.1642   7
   1  -3  33 330.881 56.1507  52
  -1   3  33 321.936 62.4757  51
  -1   3  33 320.757 55.8633  46
  -1   3  33 179.631 37.0827   2
  -1   3  33 168.355 32.4036   3
  -1   3  33 291.589 57.3265  37
   1   3 -33 251.919 94.5019  26
  -1  -3 -33 308.229 86.5921  24
   1  -3  33 415.923 139.628  25
   1  -3  32 1126.21 102.098   7
  -1   3  32 1230.31 71.2292   7
  -1   3  32 1324.58 73.4314  51
   1  -3  32 1180.96 68.3433  52
  -1   3  32 1231.23 67.1040  46
  -1   3  32 1214.49 51.8940   2
  -1   3  32 1275.85 47.7938   3
  -1   3  32 1315.50 68.9913  37
   1   3 -32 1258.19 107.935  26
  -1  -3 -32 1451.65 107.081  24
   1  -3  32 1393.11 147.540  25
   1  -3  31 143.736 50.4620  52
  -1   3  31 169.299 56.0382  51
  -1   3  31 173.207 50.4032  46
  -1   3  31 169.307 35.4199   2
  -1   3  31 186.120 30.9698   3
  -1   3  31 204.682 51.9546  37
  -1  -3 -31 207.823 79.8456  24
   1   3 -31 211.585 84.3413  26
   1  -3  31 230.260 79.6275   7
  -1   3  31 166.675 49.1727   7
  -1   3  30 1499.31 74.2630   7
   1  -3  30 1468.32 103.338   7
   1  -3  30 1400.91 69.3680  52
  -1   3  30 1639.66 74.4545  51
  -1   3  30 1541.58 68.3229  46
  -1   3  30 1520.28 51.7792   3
  -1   3  30 1455.93 55.5599   2
  -1   3  30 1516.41 71.1424  37
   1   3 -30 1592.84 112.705  26
  -1  -3 -30 1648.56 105.911  24
  -1   3  29 1947.54 82.8446   7
  -1   3  29 2084.57 80.0944  51
   1  -3  29 1937.26 76.1207  52
  -1   3  29 2064.80 75.4176  46
  -1   3  29 2042.98 78.2136  37
  -1  -3 -29 2098.98 112.576  24
   1   3 -29 1978.63 115.941  26
  -1   3  29 1767.37 63.1662   2
   1  -3  28 3397.43 147.687   7
  -1   3  28 3300.63 118.633   7
  -1   3  28 3298.28 101.113   2
  -1   3  28 4233.98 115.643  37
  -1   3  28 4732.05 118.825  51
   1   3 -28 4075.78 156.504  26
  -1  -3 -28 4011.67 150.266  24
   1  -3  27 10134.4 303.717   7
  -1   3  27 10022.5 276.108   7
  -1   3  27 11122.9 268.500  37
   1   3 -27 10969.9 307.382  26
   1  -3  27 9433.52 310.985  25
  -1  -3 -27 10640.0 302.153  24
  -1   3  27 11181.1 269.498  51
  -1  -3 -26 3616.75 135.933  24
   1  -3  26 2777.15 130.701   7
  -1   3  26 3044.52 105.228   7
   1   3 -26 3449.78 139.153  26
  -1  -3 -25 5554.80 187.848  24
   1  -3  25 5442.88 208.276  25
   1   3 -25 5939.22 193.130  26
  -1   3  25 6188.14 167.507   7
   1  -3  25 6088.39 195.228   7
   1  -3  24 23058.5 623.721  25
  -1  -3 -24 24577.5 616.120  24
   1   3 -24 25573.9 621.188  26
  -1   3  24 25115.3 595.664   7
   1  -3  24 24489.9 620.579   7
  -1   3  24 24510.5 585.719   1
   1  -3  23 12111.6 339.044  25
  -1  -3 -23 12635.9 326.177  24
   1   3 -23 12727.7 329.065  26
   1  -3  23 12150.6 328.835   7
  -1   3  23 12384.1 303.125   7
  -1   3  23 12070.8 295.874   1
   1  -3  22 5296.53 190.563  25
  -1  -3 -22 5364.82 162.687  24
   1   3 -22 5276.37 166.853  26
   1  -3  22 4599.70 144.075   9
   1  -3  22 5075.81 166.424   7
  -1  -3 -22 4929.24 133.986  11
  -1   3  22 5103.34 139.548   7
  -1   3  22 4780.19 135.743   1
   1   3 -22 4760.79 132.952   1
  -1  -3 -21 1874.48 95.8909  24
   1  -3  21 1921.44 126.904  25
   1   3 -21 1919.13 97.9235  26
   1  -3  21 1799.66 85.5482   9
  -1  -3 -21 1907.95 68.3411  11
   1  -3  21 2054.26 99.7756   7
  -1   3  21 1959.01 72.5449   7
   1   3 -20 179.359 63.0877  26
  -1  -3 -20 194.184 64.6591  24
   1  -3  20 205.008 105.266  25
   1  -3  20 58.9090 67.1791   9
  -1  -3 -20 111.895 39.2519  11
  -1   3  20 89.3786 39.4514   7
   1  -3  20 60.9259 65.3106   7
  -1   3  20 151.315 51.2191   1
   1  -3  19 20849.8 551.258  25
  -1  -3 -19 21369.5 539.085  24
  -1  -3 -19 22461.4 550.117  27
   1   3 -19 21824.8 542.643  26
  -1   3  19 21992.0 521.228   7
   1  -3  19 21069.2 522.901   9
   1  -3  19 22302.5 544.641   7
  -1  -3 -19 21512.9 519.297  11
  -1   3  19 22316.5 521.536   1
   1  -3  18 6546.38 227.841  25
  -1  -3 -18 6909.36 206.663  24
  -1  -3 -18 7250.16 215.934  27
   1   3 -18 6971.42 209.647  26
   1  -3  18 7682.82 213.843   7
  -1   3  18 7591.13 188.621   7
  -1   3  18 7701.68 192.571   1
   1  -3  17 15477.6 421.753  25
  -1  -3 -17 15783.4 406.869  24
   1   3 -17 15738.3 409.819  26
   1   3 -17 15777.0 402.091  28
  -1  -3 -17 16269.0 416.475  27
  -1   3  17 16585.9 389.470   7
   1  -3  17 15496.0 393.366   9
   1  -3  17 16406.8 412.456   7
  -1   3  17 17038.7 393.621   1
   1  -3  16 29990.1 731.258  25
  -1  -3 -16 29669.5 718.643  24
  -1  -3 -16 30609.4 727.663  27
   1   3 -16 29644.3 720.900  26
   1   3 -16 28886.6 713.719  28
  -1   3  16 29716.6 700.829   7
   1  -3  16 30001.8 722.609   7
  -1   3  16 29586.2 705.358   1
   1  -3  15 1189.58 112.568  25
  -1  -3 -15 1358.36 72.2358  24
   1   3 -15 1279.63 74.5826  26
   1   3 -15 1195.49 62.2256  28
  -1  -3 -15 1360.36 78.0674  27
  -1   3  15 940.995 45.4364   7
   1  -3  15 830.557 72.6938   7
  -1   3  15 732.728 61.6811   1
  -1  -3 -14 5821.06 171.376  24
   1  -3  14 5625.99 194.026  25
  -1  -3 -14 5936.07 177.225  27
   1   3 -14 5710.79 171.919  26
   1   3 -14 5407.45 163.469  28
  -1   3  14 6119.31 150.594   7
   1  -3  14 6206.14 175.375   7
  -1   3  14 6514.43 163.539   1
   1  -3  13 256.398 96.0251  25
   1   3 -13 299.932 55.5206  26
  -1  -3 -13 297.963 56.3078  24
  -1  -3 -13 279.637 58.1094  27
   1   3 -13 295.678 46.6027  28
  -1   3  13 200.752 29.3904   7
   1  -3  13 239.893 56.5564   7
  -1   3  13 226.061 53.6361   1
  -1  -3 -12 3431.32 118.229  24
   1  -3  12 3368.85 148.267  25
   1   3 -12 3406.97 112.287  28
   1   3 -12 3595.34 119.712  26
  -1  -3 -12 3545.97 123.098  27
  -1   3  12 3725.92 95.6062   7
   1  -3  12 4128.86 123.265   7
  -1   3  12 4078.02 112.732   1
   1  -3  11 3079.64 144.818  25
  -1  -3 -11 3532.10 115.191  24
   1   3 -11 3260.89 107.903  28
  -1  -3 -11 3714.82 122.170  27
   1   3 -11 3264.33 115.857  26
  -1   3  11 3873.36 106.563  29
  -1   3  11 3523.48 90.0940   7
   1  -3  11 3617.42 116.444   7
  -1   3  11 3863.97 111.726   1
  -1  -3 -10 1502.56 78.0472  24
   1   3 -10 1551.75 69.4940  28
  -1  -3 -10 1616.73 82.1623  27
   1   3 -10 1455.05 77.4521  26
  -1   3  10 1717.84 65.9657  29
  -1   3  10 1801.98 48.5820   7
  -1  -3  -9 15645.0 414.499  24
   1   3  -9 15105.2 411.724  28
   1   3  -9 15908.7 415.002  26
  -1  -3  -9 15366.6 419.793  27
  -1   3   9 16151.5 406.880  29
   1  -3   9 17773.0 418.260   8
   1  -3   9 18801.0 417.826   7
  -1   3   9 20447.6 411.562   1
  -1  -3  -8 23600.7 565.227  24
  -1   3   8 23158.1 554.904  29
  -1  -3  -8 22341.1 568.671  27
   1   3  -8 21700.6 561.078  28
   1  -3   8 23928.5 562.997   7
  -1   3   8 24884.2 558.132   1
  -1  -3  -7 11254.3 273.929  24
   1   3  -7 9951.35 269.335  28
  -1  -3  -7 10901.8 278.977  27
  -1   3   7 10720.3 261.695  29
   1  -3   7 10662.0 270.004   7
   1  -3   7 10259.9 274.803   8
  -1   3   7 11126.5 267.123   1
  -1  -3  -6 44599.0 1022.96  24
   1   3  -6 42037.0 1020.85  28
  -1   3   6 43499.1 1012.79  29
  -1  -3  -6 42946.1 1027.89  27
  -1   3   6 44265.1 1009.79  26
   1  -3   6 43612.3 1019.32   7
   1  -3   6 42112.3 1019.06   8
  -1   3   6 41544.3 1016.19   1
  -1   3   5 4858.53 124.830  26
   1   3  -5 4607.02 134.349  28
   1  -3   5 4783.75 133.632   7
  -1   3   5 4905.86 135.282   1
   1   3  -4 13819.4 352.007  28
  -1   3   4 14238.9 343.534  26
   1  -3   4 14108.6 352.749   8
   1  -3   4 15008.0 349.175   7
   1   3  -3 8526.98 217.601  28
   1   3  -3 9230.47 226.738  31
  -1   3   3 8899.33 210.416  26
   1  -3   3 8115.48 212.287   7
   1  -3   3 7637.89 219.203   8
   1   3  -2 14218.9 359.000  28
  -1   3   2 14805.1 353.634  26
   1   3  -2 15150.7 365.440  31
   1  -3   2 15067.3 353.799   7
   1  -3   2 14196.0 358.002   8
  -1  -3  -2 14350.3 359.961  10
  -1   3   1 11635.8 287.172  26
   1   3  -1 12234.9 298.160  31
   1   3  -1 11351.4 291.987  28
  -1  -3  -1 11844.2 293.790  10
   1  -3   0 12978.9 336.150   8
  -1  -3   0 13399.3 342.204  10
  -1   3   0 12271.2 337.969   1
  -1   3  -1 11325.6 281.868  26
   1  -3  -1 11615.6 282.792  30
  -1  -3   1 11352.9 286.405  10
  -1   3  -1 10703.3 282.632   1
  -1   3  -2 14067.4 338.336  26
   1  -3  -2 14200.9 336.735  30
   1  -3  -2 13567.0 333.205   8
  -1  -3   2 14066.4 341.321  10
  -1   3  -2 13178.8 337.175   1
  -1   3  -3 8724.15 214.464  26
   1  -3  -3 8928.12 211.532  30
   1   3   3 8931.82 215.568  28
  -1  -3   3 7673.13 218.454  10
  -1   3  -3 7454.81 211.923   1
   1  -3  -4 13943.0 339.778  30
  -1   3  -4 13808.4 344.573  26
   1   3   4 13951.0 343.970  28
  -1  -3   4 14114.1 346.892  10
  -1   3  -4 14142.9 342.098   1
   1  -3  -5 4866.29 128.173  30
   1   3   5 4980.91 134.806  28
  -1   3  -5 4493.32 135.792  26
  -1  -3   5 4746.26 143.345  10
  -1   3  -5 4840.77 135.734   1
  -1   3  -6 42546.8 1014.81  26
   1  -3  -6 44746.2 1008.37  30
  -1  -3   6 41631.9 1006.22  29
   1   3   6 45173.3 1014.58  28
  -1  -3   6 42895.7 1014.47  10
  -1  -3   6 42231.5 1016.36   8
  -1   3  -6 41666.1 1009.89   1
  -1   3  -7 10112.1 265.975  26
   1  -3  -7 11196.7 257.532  30
   1   3   7 11257.3 264.545  28
  -1  -3   7 9877.55 256.263  29
   1  -3  -7 10330.5 246.269  10
  -1  -3   7 10608.3 269.650  10
  -1   3  -7 10694.3 262.001   1
   1   3   8 23645.4 558.669  28
   1  -3  -8 23884.8 551.988  30
  -1  -3   8 23190.8 561.794  10
   1  -3  -8 23276.4 542.434  10
  -1   3  -8 24242.4 556.442   1
   1  -3  -9 16502.5 400.778  30
  -1  -3   9 15132.6 403.751  29
   1  -3  -9 15474.5 407.802  27
   1   3   9 16487.0 408.316  28
  -1  -3  10 1522.87 65.0636  29
   1  -3 -10 1753.02 58.1923  30
   1   3  10 1752.44 67.4471  28
   1  -3 -10 1549.61 71.0441  27
  -1  -3  10 2166.69 91.9459  10
  -1   3 -10 2459.88 80.4474   1
  -1  -3  11 3141.73 105.466  29
   1  -3 -11 3873.11 97.5755  30
   1   3  11 3737.26 107.484  28
   1  -3 -11 3637.00 111.836  27
  -1  -3  11 3332.83 132.455  25
  -1   3 -11 3661.69 110.483   1
   1   3  12 3703.66 108.646  28
   1  -3 -12 3693.38 97.2524  30
   1  -3 -12 3465.64 112.487  27
  -1  -3  12 3392.25 131.805  25
   1  -3 -12 3505.01 95.6956  24
   1  -3 -13 328.360 24.2316  30
  -1   3 -13 286.031 57.6965  26
   1   3  13 256.572 40.5129  28
   1  -3 -13 323.087 49.8262  27
   1  -3 -13 277.914 32.6015  24
  -1   3 -13 198.231 53.6095   1
   1  -3 -14 5737.19 152.438  24
   1  -3 -14 6021.05 149.820  30
   1  -3 -14 5840.24 167.824  27
  -1   3 -14 6076.89 176.077  26
   1   3  14 6142.05 162.583  28
  -1  -3  14 6108.64 180.356   9
  -1  -3  15 1218.62 92.5938  25
   1  -3 -15 1280.00 52.9648  24
   1  -3 -15 1407.30 41.2265  30
   1  -3 -15 1368.88 69.7101  27
  -1   3 -15 1157.55 76.9833  26
   1   3  15 1375.44 58.6972  28
  -1  -3  15 745.205 84.5468   9
  -1   3 -15 686.047 63.9876   1
  -1  -3  16 29156.3 725.990  25
   1  -3 -16 30242.4 714.002  24
   1  -3 -16 30049.3 728.073  27
   1  -3 -16 30461.5 707.580  30
   1   3  16 32070.6 721.106  28
  -1   3 -16 30285.2 734.556  26
  -1  -3  16 28987.6 729.995   9
  -1   3 -16 29568.9 717.268   1
   1  -3 -17 15784.7 383.815  24
   1  -3 -17 15253.4 373.741  30
  -1   3 -17 15740.4 404.576  26
   1   3  17 16859.1 389.476  28
   1  -3 -17 16021.3 398.694  27
  -1  -3  17 16251.3 402.701   9
  -1   3 -17 16934.9 387.195   1
   1  -3 -18 6985.01 188.258  24
   1   3  18 7316.97 190.537  28
  -1   3 -18 6980.58 209.874  26
   1  -3 -18 6912.95 202.502  27
  -1  -3  18 7279.07 209.880   9
   1  -3 -19 21885.7 530.571  24
  -1   3 -19 21454.6 551.011  26
   1  -3 -19 21795.8 544.838  27
   1   3  19 22504.4 531.642  28
  -1  -3  19 21687.8 545.840   9
  -1   3 -19 22464.8 529.113   1
  -1  -3  20 252.430 98.3978  25
   1  -3 -20 265.931 45.9221  24
   1   3  20 181.214 36.9999  28
  -1   3 -20 140.642 67.7017  26
  -1  -3  20 116.859 76.8049   9
  -1   3 -20 112.372 50.1043   1
   1  -3 -21 1900.71 76.5019  24
   1   3  21 1932.18 70.0871  28
  -1   3 -21 1808.22 97.7169  26
  -1  -3  21 1842.53 106.165   9
  -1  -3  22 4755.34 160.796  25
   1  -3 -22 5394.42 148.214  24
  -1   3 -22 5316.23 172.171  26
   1   3  22 5617.41 141.387  28
  -1  -3  22 4939.74 167.615   9
  -1   3 -22 4655.31 139.675   1
   1   3  22 5046.54 136.818   1
   1  -3 -23 12814.1 318.842  24
   1   3  23 13152.7 310.403  28
  -1   3 -23 12294.2 340.894  26
  -1  -3  23 11809.3 330.232   9
  -1   3 -23 11726.1 307.780   1
   1   3  23 12978.3 305.829   1
   1  -3 -24 24759.9 597.670  24
   1   3  24 25152.8 586.473  28
  -1   3 -24 24571.8 620.360  26
  -1  -3  24 23596.7 607.970   9
   1   3  24 25808.7 582.326   1
  -1   3 -25 5914.12 194.523  26
   1   3  25 6464.92 183.191   7
  -1  -3  25 6018.54 186.686   9
   1  -3 -25 5813.68 170.943  24
  -1   3 -26 3418.23 141.056  26
  -1  -3  26 2791.04 130.831   9
   1   3  26 3064.86 122.242   7
   1  -3 -26 3626.50 118.635  24
   1   3  27 11109.9 263.449  46
   1  -3 -27 10599.8 280.271  24
  -1  -3  27 9619.86 283.199  25
  -1   3 -27 10705.7 303.976  26
  -1  -3  27 9694.62 287.064   9
   1   3  27 10430.3 288.225   7
   1  -3 -28 3924.76 132.766  24
   1   3  28 3362.75 101.588   2
  -1   3 -28 4032.71 157.740  26
   1   3  28 3446.04 134.769   7
   1   3  29 2062.91 76.9121  46
  -1  -3  29 1757.21 59.1307   3
   1   3  29 1738.83 61.5668   2
  -1   3 -29 1757.88 115.093  26
  -1  -3  29 1791.14 107.323   9
   1   3  29 1879.53 96.9715   7
   1   3  30 1596.45 66.3157  52
  -1  -3  30 1497.72 75.1330  51
   1   3  30 1612.53 71.6483  46
  -1  -3  30 1405.46 52.2334   3
   1   3  30 1429.35 55.5446   2
   1   3  30 1595.89 67.5847  37
  -1  -3  30 1486.25 67.4224  34
  -1   3 -30 1551.07 110.642  26
   1   3  30 1578.51 91.5449   7
  -1  -3  30 1438.82 103.329   9
   1   3  31 174.498 61.7993   7
   1   3  31 155.122 46.7306  52
  -1  -3  31 146.057 58.0254  51
   1   3  31 183.400 53.6573  46
   1   3  31 191.885 35.3973   2
  -1  -3  31 186.456 32.9152   3
   1   3  31 188.768 48.5083  37
  -1   3 -31 288.625 88.2066  26
  -1  -3  31 197.387 50.3306  34
  -1   3 -31 183.980 96.6325  24
   1   3  32 1363.43 87.9252   7
  -1  -3  32 1410.55 103.143   9
  -1  -3  32 1272.57 76.4978  51
   1   3  32 1379.90 66.0377  52
   1   3  32 1411.32 72.0324  46
   1   3  32 1315.96 52.9990   2
  -1  -3  32 1184.15 49.4003   3
   1   3  32 1369.59 66.9461  37
  -1  -3  32 1216.90 67.3777  34
  -1   3 -32 1290.25 112.238  26
  -1   3 -32 1217.87 122.395  24
  -1  -3  33 184.299 87.6478   9
   1   3  33 198.980 63.4911   7
   1   3  33 172.607 37.0603   2
  -1  -3  33 147.050 34.0348   3
  -1  -3  33 296.614 64.4387  51
   1   3  33 320.337 52.2608  52
   1   3  33 330.338 59.1554  46
   1   3  33 277.717 53.7127  37
  -1   3 -33 276.080 92.4005  26
  -1  -3  33 206.713 54.3003  34
  -1   3 -33 247.121 104.838  24
   1   3  34 4494.33 160.097   7
  -1  -3  34 4126.23 162.687   9
   1   3  34 4322.77 116.691   2
  -1  -3  34 4191.01 114.008   3
  -1  -3  34 4065.55 138.805  51
   1   3  34 4611.79 132.096  52
   1   3  34 4526.77 134.653  46
   1   3  34 4611.18 126.607  17
  -1  -3  34 3816.08 129.290  34
   1   3  34 4444.65 130.822  37
  -1   3 -34 4550.48 187.432  26
  -1  -3  34 4378.06 133.331  22
  -1   3 -34 4470.93 202.923  24
  -1  -3  34 4026.22 134.277  23
  -1  -3  35 660.894 92.9495   9
   1   3  35 880.272 81.8475   7
  -1  -3  35 732.276 42.4288   3
   1   3  35 718.949 45.0684   2
   1   3  35 880.065 64.5359  52
  -1  -3  35 780.194 76.2834  51
   1   3  35 829.039 68.7682  46
   1   3  35 884.278 62.2146  17
  -1  -3  35 716.200 64.9821  34
   1   3  35 851.571 64.2623  37
  -1   3 -35 952.199 112.518  26
  -1  -3  35 806.153 80.5806  23
  -1  -3  35 814.698 73.7344  22
  -1   3 -35 911.630 126.684  24
   1   3  36 2444.20 118.447   7
  -1  -3  36 2204.95 120.994   9
   1   3  36 2306.72 76.4677   2
  -1  -3  36 2302.09 73.5620   3
  -1  -3  36 2219.82 104.856  51
   1   3  36 2720.44 109.073  51
   1   3  36 2573.70 96.4302  52
   1   3  36 2622.32 101.383  46
   1   3  36 2482.39 89.0267  17
   1   3  36 2631.33 95.6981  37
  -1  -3  36 2215.28 93.6455  34
  -1   3 -36 2705.14 151.664  26
  -1  -3  36 2407.82 99.4005  22
  -1   3 -36 2552.09 167.645  24
  -1  -3  36 2389.21 104.770  23
   1   3  37 779.215 81.5300   7
  -1  -3  37 627.972 41.5859   3
   1   3  37 680.740 44.3524   2
   1   3  37 780.467 81.0728  51
  -1  -3  37 525.593 88.9701  57
   1   3  37 728.938 66.2365  52
  -1  -3  37 506.851 78.2655  51
   1   3  37 671.088 73.5050  46
   1   3  37 721.058 62.5467  17
   1   3  37 658.503 65.3715  37
   1   3  37 737.142 62.9852  34
  -1  -3  37 575.041 65.7601  34
  -1   3 -37 751.407 113.002  26
   1  -3 -37 708.413 105.063  27
  -1  -3  37 582.563 75.8263  22
  -1  -3  37 572.056 83.2582  23
  -1   3 -37 640.156 127.387  24
   1   3  38 893.654 85.3091   7
  -1  -3  38 849.696 44.4350   3
   1   3  38 766.102 70.7421  52
   1   3  38 816.408 85.2300  51
  -1  -3  38 621.106 95.9889  57
   1   3  38 881.276 102.688  56
  -1  -3  38 768.640 84.2519  51
   1   3  38 801.244 77.2164  46
   1   3  38 850.147 65.9128  17
  -1  -3  38 801.749 62.8426  14
   1   3  38 852.681 70.1738  37
   1   3  38 811.553 67.7592  34
  -1  -3  38 715.110 70.3055  34
   1  -3 -38 865.283 113.987  27
  -1   3 -38 838.060 121.289  26
  -1  -3  38 801.757 81.5068  22
  -1  -3  38 776.073 88.4711  23
  -1   3 -38 805.260 131.358  24
   1   3  39 179.148 73.2175   7
  -1  -3  39 283.584 37.5862   3
   1   3  39 229.205 66.0214  52
   1   3  39 246.603 80.6929  51
  -1  -3  39 223.926 81.2498  51
  -1  -3  39 265.047 94.4204  57
   1   3  39 217.434 97.3987  56
   1   3  39 160.052 72.3038  46
   1   3  39 297.897 60.7849  17
   1   3  39 296.852 64.3186  37
  -1  -3  39 181.697 64.5044  34
   1   3  39 252.871 63.1717  34
   1  -3 -39 339.682 103.100  27
  -1   3 -39 277.316 113.020  26
  -1  -3  39 311.698 76.9921  22
  -1  -3  39 333.490 88.9382  23
  -1   3 -39 251.639 124.720  24
   1   3  40 1454.44 104.375   7
  -1  -3  40 1377.83 60.9220   3
   1   3  40 2341.65 97.6058  52
  -1  -3  40 2160.02 109.075  51
   1   3  40 2373.24 110.984  51
   1   3  40 2147.66 101.902  46
   1   3  40 1642.72 81.2507  17
   1   3  40 1936.73 88.1506  34
   1   3  40 2042.98 91.3545  37
  -1  -3  40 1665.91 89.0035  34
   1  -3 -40 1876.34 146.183  27
  -1   3 -40 1636.51 151.605  26
  -1  -3  40 1767.42 107.125  23
  -1   3 -40 1858.86 170.651  24
  -1  -3  40 1730.21 97.1673  22
   1   3  41 603.412 83.1755   7
  -1  -3  41 628.026 42.3489   3
  -1  -3  41 336.617 88.9966  51
   1   3  41 466.881 75.1347  52
   1   3  41 311.125 89.8501  51
   1   3  41 428.361 82.4767  46
   1   3  41 634.986 67.0013  17
   1   3  41 534.816 69.4092  34
  -1  -3  41 559.104 124.729  29
   1  -3 -41 578.607 117.681  27
  -1   3 -41 449.554 125.992  26
  -1  -3  41 439.896 73.0789  34
  -1  -3  41 510.629 82.5938  22
  -1   3 -41 520.231 141.535  24
  -1  -3  41 583.492 97.4764  23
   1   3  42 816.742 89.4827   7
   1   3  42 819.865 44.0421   3
  -1  -3  42 780.697 45.4899   3
  -1  -3  42 566.468 95.5520  51
   1   3  42 682.457 95.6206  51
   1   3  42 646.680 79.3987  52
   1   3  42 693.045 88.5587  46
   1   3  42 792.773 68.5605  17
  -1  -3  42 661.775 64.0229  14
   1   3  42 698.769 73.3922  34
  -1   3 -42 443.038 132.142  26
  -1  -3  42 733.365 134.575  29
  -1  -3  42 598.421 75.3918  34
   1  -3 -42 692.603 124.165  27
  -1   3 -42 991.153 156.436  24
  -1  -3  42 595.076 101.835  23
  -1  -3  42 696.606 86.3131  22
   1   3  43 420.881 80.3625   7
   1   3  43 530.081 40.2317   3
  -1  -3  43 519.076 41.7022   3
   1   3  43 585.083 88.4518  46
  -1  -3  43 418.265 97.8793  51
   1   3  43 484.302 94.7931  51
   1   3  43 591.973 81.0067  52
  -1  -3  43 413.974 61.1824  14
   1   3  43 543.558 67.5317  17
   1   3  43 548.930 72.1411  34
  -1  -3  43 659.206 137.984  29
  -1  -3  43 444.528 74.0250  34
  -1  -3  43 389.222 103.246  23
  -1  -3  43 484.140 86.4982  22
  -1   3 -43 479.584 153.535  24
   1   3  44 620.427 41.8763   3
  -1  -3  44 610.879 42.8332   3
   1   3  44 586.962 83.5109  52
  -1  -3  44 527.579 100.950  51
   1   3  44 519.797 99.8916  51
   1   3  44 580.896 91.1557  46
   1   3  44 641.438 69.2154  17
  -1  -3  44 562.338 62.5163  14
   1   3  44 528.541 73.9873  34
  -1  -3  44 620.365 144.745  29
  -1  -3  44 505.263 76.8460  34
  -1  -3  44 632.268 108.808  23
  -1  -3  44 620.271 89.0830  22
  -1   3 -44 437.350 157.883  24
  -1  -3  45 1442.19 119.965  51
   1   3  45 1736.22 104.162  52
   1   3  45 1634.47 119.177  51
  -1  -3  45 1583.89 76.9436  14
   1   3  45 1887.28 62.5419   3
  -1  -3  45 1749.94 62.7245   3
   1   3  45 1787.97 93.9983  34
  -1  -3  45 1454.27 94.9576  34
  -1  -3  45 1971.75 180.684  29
  -1  -3  45 1767.92 103.979  22
  -1   3 -45 1679.14 191.431  24
  -1  -3  45 1822.04 124.804  23
  -1  -3  46 1096.76 67.1946  12
   1   3  46 1448.38 115.572  51
  -1  -3  46 1104.50 115.437  51
   1   3  46 1337.96 98.5721  52
  -1  -3  46 905.554 66.1619  14
   1   3  46 1005.67 48.5359   3
  -1  -3  46 927.150 48.9092   3
   1   3  46 1205.19 84.4655  34
  -1  -3  46 926.021 86.7352  34
  -1  -3  46 1010.12 164.590  29
  -1  -3  46 1018.89 95.6943  22
  -1  -3  46 1217.52 121.022  23
  -1   3 -46 1001.38 180.851  24
  -1  -3  47 1072.93 67.1824  12
   1   3  47 1363.13 117.214  51
  -1  -3  47 1042.18 116.735  51
  -1  -3  47 918.511 65.8818  14
  -1  -3  47 960.752 48.6632   3
   1   3  47 1002.16 48.2995   3
   1   3  47 1188.57 85.3744  34
  -1  -3  47 1006.88 88.8126  34
  -1  -3  47 1159.34 168.758  29
  -1  -3  47 1044.84 96.3249  22
  -1  -3  47 1355.64 124.901  23
  -1  -3  48 321.364 57.6761  12
   1   3  48 379.372 107.348  51
  -1  -3  48 200.781 108.786  51
  -1  -3  48 313.155 70.9597  17
  -1  -3  48 299.221 57.9017  14
  -1  -3  48 329.314 38.2914   3
   1   3  48 301.814 37.5117   3
  -1  -3  48 329.373 80.4959  34
   1   3  48 365.533 76.0708  34
  -1  -3  48 363.601 90.9409  22
  -1  -3  48 459.752 122.261  23
   1   3  49 792.466 43.5554   3
  -1  -3  49 819.686 44.3411   3
  -1  -3  49 678.538 62.0489  14
  -1  -3  49 656.756 75.7644  17
   1   3  49 667.289 114.833  51
  -1  -3  49 460.771 115.753  51
   1   3  49 676.130 81.6901  34
  -1  -3  49 776.100 63.1714  12
  -1  -3  49 919.230 127.553  23
  -1  -3  49 685.323 94.8857  22
   1   3  50 1161.26 49.9678   3
  -1  -3  50 1156.39 50.3916   3
  -1  -3  50 1060.11 81.3102  17
  -1  -3  50 1077.61 66.3547  14
  -1  -3  50 1056.34 125.368  51
   1   3  50 1317.81 125.221  51
   1   3  50 1289.09 90.1553  34
  -1  -3  50 1199.24 68.7476  12
  -1  -3  50 1246.40 102.044  22
  -1  -3  50 1423.82 135.431  23
   1   3  51 1392.12 53.0587   3
  -1  -3  51 1270.71 52.8045   3
  -1  -3  51 1262.99 85.0709  17
  -1  -3  51 1319.60 132.407  51
   1   3  51 1541.15 130.613  51
   1   3  51 1367.60 93.8365  34
  -1  -3  51 1394.54 71.0176  12
  -1  -3  51 1324.33 103.836  22
  -1  -3  51 1511.50 139.768  23
   1   3  52 1191.96 49.2366   3
  -1  -3  52 1146.07 49.2795   3
  -1  -3  52 1131.50 81.4152  17
   1   3  52 1193.17 137.502  58
   1   3  52 1537.76 130.802  51
  -1  -3  52 1204.53 133.409  51
   1   3  52 1214.79 91.3411  34
  -1  -3  52 1132.98 67.1169  12
  -1  -3  52 1706.65 143.956  23
  -1  -3  52 1377.26 103.435  22
   1   3  53 788.906 40.7041   3
  -1  -3  53 655.850 40.1370   3
   1   3  53 378.828 126.571  58
  -1  -3  53 579.492 126.134  51
   1   3  53 667.758 122.311  51
  -1  -3  53 739.288 73.9430  17
  -1  -3  53 763.465 80.2749  35
   1   3  53 862.451 85.8026  34
  -1  -3  53 687.200 96.4745  22
  -1  -3  53 988.477 139.169  23
  -1  -3  53 742.707 59.5644  12
   1   3  54 257.098 32.9535   3
  -1  -3  54 243.945 33.4496   3
   1   3  54 341.657 117.247  51
   1   3  54 243.652 123.562  58
  -1  -3  54 332.809 121.967  51
  -1  -3  54 296.189 68.0272  17
  -1  -3  54 211.641 73.2442  35
   1   3  54 351.704 79.9260  34
  -1  -3  54 345.949 53.8122  12
   1   3  55 568.976 121.937  51
   1   3  55 305.605 125.096  58
  -1  -3  55 390.543 67.3671  17
   1   3  55 428.708 33.8551   3
  -1  -3  55 403.691 34.6859   3
  -1  -3  55 490.281 74.5280  35
   1   3  55 405.481 81.8979  34
  -1  -3  55 435.383 54.0042  12
  -1  -3  56 55.6630 144.959  56
   1   3  56 149.214 124.966  58
   1   3  56 156.874 117.429  51
  -1  -3  56 138.218 62.9421  17
   1   3  56 86.6186 28.8814   3
  -1  -3  56 136.361 30.7083   3
  -1  -3  56 122.444 70.7154  35
   1   3  56 152.559 77.8865  34
  -1  -3  56 162.667 49.7239  12
  -1  -3  57 641.599 65.6942  17
   1   3  57 634.285 34.1019   3
  -1  -3  57 562.179 35.1550   3
  -1  -3  57 700.362 75.8842  35
   1   3  57 743.602 82.3689  34
  -1  -3  57 535.865 149.641  56
   1   3  57 728.995 126.409  51
   1   3  57 556.884 126.831  58
  -1  -3  57 614.806 52.6117  12
  -1  -3  58 174.590 141.395  56
   1   3  58-65.6018 118.676  51
   1   3  58-6.42420 116.749  58
  -1  -3  58 28.5354 57.5639  17
  -1  -3  58 39.3510 27.3466   3
   1   3  58 62.7994 25.8488   3
  -1  -3  58 73.0629 66.1018  35
   1   3  58 30.6199 76.6792  34
  -1  -3  58 27.4340 45.4616  12
  -1  -3  59 819.279 64.0511  17
  -1  -3  59 862.826 38.3891   3
   1   3  59 954.672 36.5854   3
  -1  -3  59 983.880 72.8988  35
   1   3  59 960.214 84.4722  34
  -1  -3  59 735.492 143.747  56
   1   3  59 981.348 128.300  51
   1   3  59 635.729 122.236  58
  -1  -3  59 953.950 53.3126  12
   1   3  60 333.190 118.562  51
  -1  -3  60 330.481 131.664  56
   1   3  60 216.534 24.0070   3
  -1  -3  60 175.504 25.7852   3
  -1  -3  60 193.987 53.5787  17
   1   3  60 210.921 73.8798  34
  -1  -3  60 139.991 42.5049  12
   1   3  61-47.2594 116.059  51
  -1  -3  61-1.98446 122.147  56
  -1  -3  61-26.9148 106.445  53
  -1  -3  61 39.4309 22.5524   3
   1   3  61 26.0690 20.4411   3
  -1  -3  61 17.2355 49.3195  17
   1   3  61-11.2140 70.6764  34
  -1  -3  61 10.3759 38.4011  12
  -1  -3  62 152.962 46.3252  17
  -1  -3  62 158.933 102.423  53
   1   3  62 219.690 111.274  51
  -1  -3  62 229.198 38.0243  12
   1   3  62 191.172 20.4742   3
  -1  -3  62 193.270 22.8433   3
  -1  -3  63 124.863 41.8632  17
   1   3  63 10.2851 104.580  51
  -1  -3  63 117.820 34.0924  12
   1  -4  62 44.2811 37.8283  17
  -1   4  62 62.9642 66.7268  34
  -1   4  62 190.977 108.640  51
  -1   4  62 63.2366 53.4110  35
   1  -4  61 355.673 45.2949  17
  -1   4  61 349.546 61.7835  35
  -1   4  61 306.231 75.4225  34
  -1   4  61 250.596 116.190  51
  -1   4  60 253.034 22.5258   3
   1  -4  60 288.667 23.1842   3
   1  -4  60 200.248 48.1081  17
  -1   4  60 344.331 77.7391  34
  -1   4  60 352.518 120.541  51
  -1   4  60 156.254 96.1045  53
  -1   4  59 351.070 25.1550   3
   1  -4  59 356.232 25.7817   3
   1  -4  59 348.542 52.1538  17
  -1   4  58 123.699 79.0648  34
   1  -4  58 47.7532 24.1860   3
  -1   4  58 85.4189 23.4339   3
   1  -4  58 1.94882 53.0263  17
  -1   4  57 48.0044 79.6673  34
   1  -4  57 8.39996 26.0387   3
  -1   4  57 33.1374 24.1554   3
   1  -4  57 9.53867 54.6543  17
   1  -4  56 387.766 30.7940   3
  -1   4  56 433.937 29.7346   3
   1  -4  56 357.324 60.2820  17
  -1   4  56 376.843 83.8398  34
  -1   4  55 430.203 126.983  58
   1  -4  55 336.129 61.4204  17
  -1   4  55 514.844 86.3730  34
  -1   4  55 318.849 29.8768   3
   1  -4  55 276.148 31.3186   3
   1  -4  54 162.447 61.8453  17
  -1   4  54 198.896 29.0902   3
   1  -4  54 186.823 31.1779   3
  -1   4  54 282.090 82.9383  34
   1  -4  54 201.735 136.228  23
  -1   4  53 752.644 89.1566  34
  -1   4  53 702.890 36.8822   3
   1  -4  53 703.251 38.8403   3
   1  -4  53 705.774 69.6252  17
   1  -4  52 858.044 72.5604  17
  -1   4  52 799.525 39.9300   3
   1  -4  52 828.691 41.6819   3
  -1   4  52 878.028 90.0226  34
  -1   4  52 975.083 133.627  58
  -1   4  51 735.113 127.930  58
   1  -4  51 505.367 69.5737  17
   1  -4  51 519.535 38.2115   3
  -1   4  51 562.623 36.3580   3
  -1   4  51 545.747 85.2015  34
   1  -4  51 653.653 133.448  23
   1  -4  50 926.248 75.3301  17
   1  -4  50 928.256 45.3542   3
  -1   4  50 1045.51 43.8917   3
  -1   4  50 997.430 92.9459  34
  -1   4  50 793.248 130.361  58
   1  -4  50 1131.32 132.872  23
  -1   4  49 461.499 122.533  58
   1  -4  49 342.631 68.8511  17
   1  -4  49 528.680 126.967  23
  -1   4  49 380.518 82.7123  34
  -1   4  49 354.008 34.7924   3
   1  -4  49 337.732 37.2031   3
  -1   4  48 1399.09 96.2918  34
  -1   4  48 1393.76 133.297  58
   1  -4  48 1451.90 132.015  23
  -1   4  48 1230.15 48.8274   3
   1  -4  48 1123.51 50.4020   3
  -1   4  47 305.199 34.5349   3
   1  -4  47 242.381 37.0338   3
  -1   4  47 500.494 120.095  58
  -1   4  47 373.158 88.8398  37
  -1   4  47 449.803 80.2762  34
   1  -4  47 475.433 119.500  23
   1  -4  46 71.1947 35.2299   3
  -1   4  46 44.0156 32.3350   3
  -1   4  46 6.34767 112.603  58
  -1   4  46 85.5537 83.2882  37
  -1   4  46 60.8447 75.5898  34
   1  -4  46-32.6736 113.541  23
  -1   4  45 738.504 41.6407   3
   1  -4  45 646.365 43.7538   3
  -1   4  45 918.203 120.594  58
  -1   4  45 876.167 83.2901  34
  -1   4  45 853.369 91.6777  37
  -1   4  45 1044.19 146.478  29
  -1  -4 -45 765.464 157.516  27
   1  -4  45 768.395 116.465  23
   1   4 -45 729.950 178.512  24
  -1   4  44 127.246 33.3421   3
   1  -4  44 119.710 36.2506   3
  -1   4  44 159.043 96.9117  51
  -1   4  44 202.180 108.579  58
  -1   4  44 158.162 80.9586  37
  -1   4  44 324.329 123.780  29
  -1  -4 -44 179.186 136.359  27
  -1   4  44 143.191 73.4687  34
   1   4 -44 60.2485 155.984  24
   1  -4  44 1.38258 107.707  23
  -1   4  43 388.434 35.9874   3
   1  -4  43 338.356 38.3964   3
  -1   4  43 359.294 107.456  58
  -1   4  43 253.603 95.2205  51
  -1   4  43 302.397 79.6394  37
  -1   4  43 311.232 72.9010  34
  -1  -4 -43 237.035 136.890  27
  -1   4  43 265.312 121.902  29
   1  -4  43 318.637 106.245  23
   1   4 -43 298.299 155.565  24
  -1   4  42 1294.80 50.7884   3
   1  -4  42 1127.08 52.0708   3
  -1   4  42 1481.84 121.455  58
  -1   4  42 1324.56 107.307  51
  -1   4  42 1226.27 84.8427  34
  -1   4  42 1442.14 93.9518  37
  -1  -4 -42 1356.11 161.579  27
  -1   4  42 1396.79 142.310  29
   1  -4  42 1205.69 112.384  23
   1   4 -42 1416.75 182.190  24
   1  -4  41 716.164 44.8754   3
  -1   4  41 823.205 42.7757   3
  -1   4  41 851.917 127.469  56
  -1   4  41 684.171 107.340  58
  -1   4  41 837.463 95.4809  51
  -1   4  41 856.535 84.8471  37
  -1  -4 -41 1026.94 150.376  27
   1   4 -41 865.116 142.279  26
  -1   4  41 1025.09 130.762  29
   1   4 -41 1075.51 163.585  24
   1  -4  41 1011.33 106.917  23
  -1   4  40 3308.88 94.4038   2
   1  -4  40 2998.14 89.8276   3
  -1   4  40 3198.23 89.0430   3
  -1   4  40 2927.64 143.110  58
  -1   4  40 3309.12 161.440  56
  -1   4  40 2952.09 131.722  51
  -1   4  40 3138.30 122.314  37
  -1   4  40 3350.71 184.411  29
  -1  -4 -40 3304.49 201.759  27
   1   4 -40 3112.12 194.109  26
   1   4 -40 2753.39 207.784  24
   1  -4  40 3251.41 133.198  23
   1  -4  39 947.435 109.763   7
   1  -4  39 1006.42 49.9207   3
  -1   4  39 1167.78 48.8612   3
  -1   4  39 1220.61 55.4172   2
  -1   4  39 1350.89 109.528  58
  -1   4  39 1362.16 96.2295  51
  -1   4  39 1373.70 87.6506  37
  -1   4  39 1649.33 136.554  29
  -1  -4 -39 1579.23 153.450  27
   1   4 -39 1403.08 147.210  26
   1   4 -39 1297.59 156.229  24
   1  -4  39 1249.56 102.798  23
   1  -4  38 267.436 88.5174   7
  -1   4  38 183.823 33.9260   3
   1  -4  38 122.984 35.9902   3
  -1   4  38 172.766 40.3886   2
  -1   4  38 140.983 91.0741  58
  -1   4  38 86.1560 77.9848  51
  -1   4  38 236.601 69.8825  37
  -1   4  38 285.666 101.267  29
   1   4 -38 199.000 115.779  26
  -1  -4 -38 272.805 118.665  27
   1  -4  38 199.040 90.1992  23
   1   4 -38 125.456 122.779  24
   1  -4  37 125.434 84.3493   7
  -1   4  37 135.200 39.8213   2
  -1   4  37 107.106 33.0217   3
  -1   4  37 138.083 75.2073  51
  -1   4  37 205.507 89.6964  58
  -1   4  37 157.897 68.0183  37
  -1  -4 -37 233.040 114.800  27
  -1   4  37 283.292 97.5642  29
   1   4 -37 141.497 110.275  26
   1  -4  37 64.6660 146.909  25
   1  -4  37 205.870 88.1311  23
   1   4 -37 58.0257 114.637  24
  -1   4  36 3459.32 94.4008   3
  -1   4  36 3454.40 99.0575   2
  -1   4  36 3281.13 126.369  51
  -1   4  36 3693.45 140.576  58
  -1   4  36 3447.07 121.660  37
  -1   4  36 3550.81 171.967  29
   1   4 -36 3487.75 183.753  26
  -1  -4 -36 3496.12 190.001  27
   1  -4  36 3389.88 204.165  25
   1  -4  36 3269.67 127.184  23
   1  -4  35 1014.76 105.949   7
  -1   4  35 1262.89 85.8001  51
  -1   4  35 1379.10 97.4749  58
  -1   4  35 1252.41 55.2212   2
  -1   4  35 1333.09 49.4964   3
  -1   4  35 1189.11 78.0331  37
   1   4 -35 1303.70 128.947  26
  -1  -4 -35 1364.65 133.992  27
  -1  -4 -35 1313.62 115.732  24
   1  -4  35 1238.73 162.744  25
   1  -4  35 1168.76 93.0249  23
   1  -4  34 220.940 82.9977   7
   1  -4  34 110.354 60.5748  52
  -1   4  34 163.578 80.0032  58
  -1   4  34 245.863 67.4172  51
  -1   4  34 244.268 59.0367  46
  -1   4  34 308.934 33.4629   3
  -1   4  34 285.167 39.1357   2
  -1   4  34 242.737 62.6384  37
  -1  -4 -34 238.229 101.809  27
   1   4 -34 216.956 103.330  26
   1  -4  34 210.892 141.147  25
  -1  -4 -34 240.369 89.5812  24
   1  -4  34 273.973 79.8433  23
   1  -4  33 2925.39 149.524   7
   1  -4  33 2673.72 107.589  52
  -1   4  33 2905.34 112.585  51
  -1   4  33 3174.30 125.401  58
  -1   4  33 2833.13 105.253  46
  -1   4  33 3430.57 87.8195   3
  -1   4  33 3435.15 92.8120   2
  -1   4  33 3085.97 110.194  37
  -1  -4 -33 3284.13 172.007  27
   1   4 -33 3121.96 164.769  26
   1  -4  33 3130.90 191.308  25
  -1  -4 -33 3010.08 148.954  24
   1  -4  33 2915.28 115.650  23
   1  -4  32 374.571 84.0800   7
  -1   4  32 365.642 88.7647  56
  -1   4  32 351.100 63.6277  51
   1  -4  32 303.738 58.8331  52
  -1   4  32 423.718 77.7614  58
  -1   4  32 410.048 57.7099  46
  -1   4  32 594.844 41.4788   2
  -1   4  32 533.288 34.9581   3
  -1   4  32 403.940 60.9861  37
  -1  -4 -32 486.454 101.421  27
   1  -4  32 472.491 74.8245  23
  -1  -4 -32 488.680 89.3735  24
   1   4 -32 395.886 99.7739  26
   1  -4  31 2062.96 124.857   7
   1  -4  31 2088.22 85.5874  52
  -1   4  31 2182.18 90.5169  51
  -1   4  31 2158.29 84.1374  46
  -1   4  31 2157.97 70.4728   2
  -1   4  31 2177.07 65.4739   3
  -1   4  31 2143.40 81.2869  34
  -1   4  31 2235.13 88.4874  37
  -1  -4 -31 1971.77 135.628  27
   1   4 -31 2274.51 138.565  26
  -1  -4 -31 2196.21 122.848  24
   1  -4  31 1963.32 153.234  25
  -1   4  30 2979.32 103.687  51
   1  -4  30 2861.32 99.3471  52
  -1   4  30 3044.30 97.6602  46
  -1   4  30 2675.79 85.0165   2
  -1   4  30 3255.52 103.018  37
  -1   4  30 3045.91 96.0682  34
   1   4 -30 2950.21 150.274  26
  -1  -4 -30 2883.15 153.007  27
  -1  -4 -30 3172.17 138.309  24
   1  -4  29 75.2297 75.8903   7
  -1   4  29 117.990 54.5058  51
   1  -4  29 72.4495 49.4323  52
  -1   4  29 75.5720 47.9154  46
  -1   4  29 50.1523 35.0688   2
  -1   4  29 92.6112 29.6097   3
  -1   4  29 87.0329 52.2977  37
  -1   4  29 26.7327 46.8916  39
  -1   4  29 99.4877 46.1002  34
  -1  -4 -29 61.1815 83.4820  27
   1   4 -29 152.620 86.5550  26
  -1  -4 -29 48.2491 74.3292  24
   1  -4  28 823.723 90.1042   7
  -1   4  28 904.606 63.0846  51
   1  -4  28 850.227 58.5212  52
  -1   4  28 952.091 57.7125  46
  -1   4  28 972.610 63.0856  37
  -1   4  28 853.749 56.1513  39
  -1   4  28 886.411 55.2182  34
  -1  -4 -28 933.229 90.8093  24
  -1  -4 -28 912.325 102.193  27
   1   4 -28 908.388 101.383  26
  -1   4  28 1027.76 46.4412   2
   1  -4  27 9468.56 280.331   7
  -1   4  27 9478.82 228.368   2
  -1   4  27 8971.35 238.704  51
  -1   4  27 9013.60 234.697  39
  -1   4  27 9213.55 234.125  34
  -1   4  27 9505.21 239.541  37
   1   4 -27 9641.44 287.698  26
  -1  -4 -27 9615.53 293.374  27
   1  -4  27 8707.26 294.214  25
  -1  -4 -27 9449.67 273.525  24
   1  -4  26 2829.71 132.755   7
  -1   4  26 3115.47 85.7290   2
  -1   4  26 2803.09 97.3377  51
  -1   4  26 3036.63 98.4071  37
  -1  -4 -26 2752.12 141.394  27
   1   4 -26 2928.50 140.067  26
   1  -4  26 2818.10 163.245  25
  -1  -4 -26 2865.47 128.845  24
  -1  -4 -25 6591.63 201.354  24
   1  -4  25 6307.33 231.364  25
  -1   4  25 7279.06 171.575  37
  -1  -4 -25 6863.12 220.521  27
   1   4 -25 6722.92 213.791  26
   1  -4  25 5814.83 202.743   7
  -1   4  25 5730.08 167.991   1
  -1   4  25 5959.81 158.254   2
   1  -4  24 2122.60 154.716  25
  -1  -4 -24 2531.81 118.766  24
  -1  -4 -24 2542.43 131.526  27
   1   4 -24 2323.17 125.813  26
   1  -4  24 2703.44 125.103   7
  -1  -4 -23 2790.49 120.648  24
   1   4 -23 2673.80 128.790  26
  -1  -4 -23 2899.12 134.795  27
   1  -4  23 2892.10 126.446   7
  -1   4  23 3048.50 98.1683   1
   1   4 -23 2982.10 96.8687   1
   1  -4  22 2980.94 156.339  25
  -1  -4 -22 2960.20 119.220  24
  -1  -4 -22 3096.38 132.008  27
   1   4 -22 2735.16 125.533  26
   1  -4  22 2665.74 120.647   7
   1   4 -22 2604.01 93.5817   1
  -1   4  22 2518.87 91.8967   1
  -1  -4 -21 3455.43 133.849  24
   1  -4  21 3683.91 170.901  25
   1   4 -21 3856.15 145.061  26
  -1  -4 -21 3672.03 147.920  27
  -1   4  21 3612.02 104.618   7
   1  -4  21 3804.80 141.250   7
   1   4 -21 3912.35 114.330   1
  -1   4  21 3754.65 116.265   1
   1  -4  20 7701.23 264.512  25
  -1  -4 -20 7834.14 238.212  24
  -1  -4 -20 7778.91 249.600  27
   1   4 -20 7589.13 243.556  26
  -1   4  20 8447.56 211.570   7
   1  -4  20 8329.11 244.511   7
   1   4 -20 9216.84 221.638   1
  -1   4  20 9153.63 222.904   1
  -1  -4 -19 7046.99 199.473  24
   1  -4  19 6908.27 228.503  25
   1   4 -19 6718.49 205.623  26
  -1  -4 -19 7210.10 213.423  27
   1  -4  19 6362.43 200.343   7
  -1   4  19 6530.46 167.071   7
   1  -4  19 6145.95 184.354   9
  -1   4  19 6444.03 179.731   1
  -1  -4 -18 6953.59 203.483  24
   1  -4  18 6811.14 232.436  25
   1   4 -18 6828.74 208.361  26
  -1  -4 -18 6919.97 215.206  27
  -1   4  18 6787.93 172.867   7
   1  -4  18 6833.19 207.011   7
  -1   4  18 7242.63 188.410   1
   1  -4  17 690.383 120.894  25
  -1  -4 -17 543.368 68.3370  24
  -1  -4 -17 634.208 76.2178  27
   1   4 -17 598.470 75.3194  26
   1   4 -17 682.149 63.1492  28
  -1   4  17 739.023 37.0262   7
   1  -4  17 831.306 74.5911   7
   1  -4  16 17599.7 466.987  25
  -1  -4 -16 17545.0 445.998  24
  -1   4  16 18445.7 439.527  29
   1   4 -16 17322.3 451.640  26
  -1  -4 -16 17508.4 458.435  27
   1   4 -16 17019.1 445.815  28
   1  -4  16 17930.2 451.282   7
  -1   4  16 17509.2 419.446   7
  -1   4  16 18442.1 434.170   1
   1  -4  15 464.564 112.393  25
   1   4 -15 435.104 69.5406  26
  -1  -4 -15 565.780 70.4669  24
  -1  -4 -15 472.262 72.4337  27
   1   4 -15 484.238 57.2700  28
  -1   4  15 572.321 51.5062  29
  -1   4  15 682.187 32.4025   7
   1  -4  15 606.979 69.2466   7
   1  -4  14 1140.49 119.916  25
  -1  -4 -14 1130.78 76.6259  24
  -1   4  14 1148.49 59.8800  29
   1   4 -14 1201.91 78.9796  26
   1   4 -14 1046.00 69.0822  28
  -1  -4 -14 1194.07 84.3512  27
  -1   4  14 978.624 37.3673   7
   1  -4  14 1126.63 77.1389   7
  -1   4  14 1106.74 66.6585   1
   1  -4  13 24399.6 553.180  25
  -1  -4 -13 24056.0 534.836  24
   1   4 -13 23987.1 538.283  26
   1   4 -13 23075.8 533.526  28
  -1  -4 -13 24531.4 546.454  27
  -1   4  13 25324.2 523.891  29
   1  -4  13 24127.0 535.835   7
  -1   4  13 22702.3 520.550   1
  -1  -4 -12 6089.97 155.950  24
   1  -4  12 6090.35 187.482  25
   1   4 -12 5874.00 153.180  28
  -1   4  12 6381.58 141.691  29
  -1  -4 -12 6253.56 166.975  27
   1  -4  12 6047.13 156.587   7
  -1   4  12 6233.69 146.222   1
   1  -4  11 23955.2 611.380  25
  -1  -4 -11 24046.1 596.524  24
  -1   4  11 24883.5 584.138  29
   1   4 -11 23188.2 595.045  28
  -1  -4 -11 24612.4 605.830  27
   1  -4  11 23434.8 594.174   8
   1  -4  11 24845.1 597.143   7
  -1   4  11 25456.0 587.398   1
   1  -4  10 8645.14 256.887  25
  -1  -4 -10 8470.38 242.405  27
  -1   4  10 8708.96 220.375  29
   1   4 -10 8214.71 232.857  28
   1  -4  10 9277.37 235.248   7
   1  -4  10 8654.92 238.589   8
  -1   4  10 8882.24 226.495   1
   1   4  -9 8735.82 237.695  28
  -1   4   9 9448.82 224.468  29
   1  -4   9 8981.63 237.291   7
   1  -4   9 8669.83 242.781   8
  -1   4   9 8438.89 230.706   1
   1   4  -8 20014.9 513.764  28
  -1   4   8 21055.0 499.862  29
   1  -4   8 20597.5 512.448   8
   1  -4   8 21507.7 512.707   7
  -1   4   8 21339.4 507.587   1
  -1   4   7 34335.4 785.701  26
   1   4  -7 32905.5 801.282  26
   1   4  -7 32216.3 800.983  28
   1  -4   7 34534.0 798.846   7
   1  -4   7 32791.1 796.625   8
  -1   4   7 32547.1 793.457   1
  -1   4   6 3598.58 103.138  26
   1   4  -6 3424.60 117.442  28
   1   4  -6 3558.41 118.985  26
   1   4  -5 5174.48 150.768  26
   1   4  -5 5343.84 165.409  31
   1   4  -5 5023.35 149.728  28
  -1   4   5 5393.82 138.901  26
  -1  -4  -5 5147.79 152.387  10
  -1   4   5 4754.09 145.758   1
   1   4  -4 1781.32 94.7595  31
  -1   4   4 1641.44 65.1499  26
   1   4  -4 1596.97 76.7172  26
   1   4  -4 1645.01 73.5522  28
   1   4  -3 18354.6 461.823  28
  -1   4   3 18472.8 451.530  26
   1   4  -3 19255.0 466.101  31
   1   4  -3 18634.9 459.727  26
   1  -4   3 19201.5 457.838   8
  -1   4   2 14930.9 380.119  26
   1   4  -2 14920.2 388.164  28
   1   4  -2 16057.5 392.991  31
   1   4  -2 15072.5 385.538  26
   1  -4   2 16433.4 385.171   8
  -1  -4  -2 16481.9 386.437  10
   1   4  -1 6132.68 174.642  26
   1   4  -1 6442.61 185.146  31
  -1   4   1 6020.05 169.245  26
  -1   4   0 18447.9 440.273  26
   1  -4   0 17644.8 439.453   8
  -1   4   0 16846.9 439.855   1
  -1  -4   1 7296.05 190.604  10
   1  -4  -1 7063.75 190.184   8
  -1   4  -1 7489.84 186.313   1
  -1  -4   2 16591.3 398.308  10
   1  -4  -2 16031.3 391.865   8
  -1   4  -2 16788.9 395.827   1
  -1   4  -3 18130.3 463.990  26
   1   4   3 18202.2 466.569  28
  -1  -4   3 19778.4 466.636  10
  -1   4  -3 20015.4 463.712   1
  -1   4  -4 1524.02 71.3972  26
   1   4   4 1534.57 69.3951  28
  -1  -4   4 1477.75 84.7950  10
   1   4   5 5311.68 145.669  28
  -1   4  -5 5194.06 148.552  26
  -1  -4   5 4902.87 154.670  10
  -1  -4   5 4964.35 161.389   8
  -1   4  -5 4635.63 142.664   1
   1   4   6 3629.53 118.059  28
  -1   4  -6 3553.82 122.094  26
  -1  -4   6 3994.47 139.487   8
  -1  -4   6 4037.05 131.660  10
  -1   4  -6 3943.30 119.564   1
  -1   4  -7 32979.8 800.196  26
   1   4   7 33950.7 798.860  28
  -1  -4   7 33618.4 798.477  10
  -1  -4   7 33819.2 802.094   8
  -1   4  -7 32674.3 793.094   1
  -1   4  -8 20051.6 496.948  26
  -1  -4   8 19650.5 482.024  29
   1   4   8 21218.4 494.534  28
  -1  -4   8 20827.5 500.121   8
   1  -4  -8 19735.1 473.135  10
  -1  -4   8 20681.2 496.171  10
  -1   4  -8 21024.8 489.850   1
  -1   4  -9 9033.85 234.917  26
  -1  -4   9 8858.08 219.000  29
   1   4   9 9410.75 230.044  28
  -1  -4   9 8681.34 235.418  10
  -1  -4   9 8855.09 241.833   8
   1  -4  -9 8358.99 207.861  10
  -1   4  -9 8478.70 225.672   1
  -1   4 -10 8378.92 230.844  26
  -1  -4  10 8072.36 213.191  29
   1   4  10 8515.78 222.212  28
   1  -4 -10 8299.09 203.180  10
  -1  -4  10 8849.46 237.939   8
  -1   4 -10 8927.81 220.699   1
  -1  -4  11 23107.4 573.707  29
   1   4  11 25461.7 582.619  28
   1  -4 -11 23519.0 561.527  10
  -1  -4  11 24589.2 589.437   8
  -1   4 -11 25043.4 577.536   1
  -1  -4  12 5866.68 165.953  29
   1  -4 -12 6119.29 152.549  10
  -1  -4  12 6295.95 192.177   8
  -1   4 -12 6097.08 170.683   1
   1   4  13 24959.9 580.786  28
  -1  -4  13 24000.3 576.783  29
  -1  -4  13 23765.6 589.299   8
  -1   4 -13 23059.5 574.207   1
  -1  -4  14 1156.94 64.3776  29
   1   4  14 1150.66 62.6574  28
   1  -4 -14 1092.01 70.5849  27
  -1  -4  14 1167.60 102.969   8
  -1   4 -14 1209.18 69.2862   1
   1   4  15 559.199 51.4969  28
  -1  -4  15 515.542 55.1148  29
   1  -4 -15 509.615 63.1829  27
  -1  -4  15 736.128 98.3623   8
  -1   4 -15 790.742 65.6195   1
  -1  -4  16 17082.1 451.377  25
  -1  -4  16 17343.9 440.606  29
   1  -4 -16 17086.2 447.684  27
   1   4  16 18516.3 440.581  28
  -1  -4  16 17879.2 451.377   9
  -1   4 -16 18509.8 436.587   1
  -1   4 -17 705.286 77.5282  26
   1  -4 -17 572.630 66.5664  27
   1   4  17 664.305 53.3841  28
  -1  -4  17 580.793 60.0903  29
  -1  -4  17 797.214 88.6578   9
  -1  -4  18 6794.61 210.527  25
   1  -4 -18 6721.69 201.075  27
   1   4  18 7152.11 190.405  28
  -1   4 -18 6759.06 209.164  26
  -1  -4  18 6667.69 206.247   9
  -1   4 -18 7142.53 188.620   1
  -1  -4  19 6902.27 213.123  25
  -1   4 -19 6658.69 210.654  26
   1  -4 -19 7224.35 203.809  27
   1   4  19 7292.95 189.160  28
  -1  -4  19 6477.67 207.218   9
  -1   4 -19 6553.13 186.020   1
  -1  -4  20 7449.81 234.391  25
  -1   4 -20 7709.42 238.442  26
   1   4  20 7958.81 214.468  28
   1  -4 -20 7661.14 229.554  27
  -1  -4  20 8216.84 235.428   9
  -1   4 -21 3639.34 145.671  26
   1   4  21 3646.65 116.157  28
   1  -4 -21 3651.04 135.837  27
  -1  -4  21 3567.77 141.700   9
  -1   4 -21 3816.76 117.877   1
   1   4  21 4119.81 116.104   1
  -1  -4  22 2860.23 131.061  25
   1   4  22 3043.36 95.3120  28
  -1   4 -22 2743.97 127.361  26
   1  -4 -22 3119.38 119.215  27
  -1  -4  22 2530.40 119.627   9
   1   4  22 2706.00 91.4263   1
  -1   4 -22 2465.70 96.4094   1
  -1   4 -23 2736.66 130.551  26
   1  -4 -23 2818.58 120.928  27
   1   4  23 2922.60 96.4495  28
  -1  -4  23 2585.36 122.456   9
  -1   4 -23 2820.36 98.1049   1
  -1   4 -24 2375.39 130.226  26
   1  -4 -24 2617.18 122.723  27
  -1   4 -24 2226.46 131.242  24
   1   4  25 6198.74 166.982   1
   1   4  25 5863.20 159.433   2
   1   4  25 7329.00 170.815  46
  -1   4 -25 6716.10 215.710  26
   1  -4 -25 6861.23 205.587  27
  -1   4 -25 6255.82 216.354  24
  -1  -4  25 5789.27 195.111  25
  -1   4 -26 2569.62 140.301  24
   1   4  26 3111.23 85.9890   2
   1   4  26 3004.58 96.8093  46
  -1   4 -26 2780.84 139.746  26
   1  -4 -26 2990.85 130.538  27
  -1  -4  26 2660.71 126.487   9
  -1   4 -27 8976.09 291.083  24
   1   4  27 9289.85 238.598  46
   1   4  27 9419.31 229.459   2
   1  -4 -27 9225.24 276.564  27
  -1   4 -27 9410.28 288.035  26
  -1  -4  27 9290.15 268.109   9
   1   4  27 9432.40 263.258   7
  -1   4 -28 804.269 104.652  24
   1   4  28 874.812 60.9563  46
   1   4  28 1004.89 46.7443   2
   1   4  28 985.099 58.0011  37
  -1   4 -28 1028.39 103.707  26
   1  -4 -28 831.685 88.6669  27
   1   4  28 963.211 75.0201   7
  -1  -4  29 143.760 80.7084   9
   1   4  29 23.5080 58.6292   7
   1   4  29 114.427 44.3436  52
   1   4  29 37.0348 50.6138  46
  -1  -4  29 87.1926 30.8381   3
   1   4  29 72.7435 35.5419   2
   1   4  29 63.2471 47.8716  37
  -1  -4  29 40.9134 48.5043  34
  -1   4 -29 7.58370 85.5053  26
   1  -4 -29-1.67153 73.0022  27
  -1   4 -29 62.0445 92.0609  24
   1   4  30 2704.70 84.0717   2
  -1  -4  30 2616.90 80.1943   3
   1   4  30 3188.55 100.973  46
   1   4  30 3313.91 96.7313  52
   1   4  30 3131.88 97.3506  37
  -1   4 -30 2986.37 150.921  26
   1  -4 -30 3076.62 139.591  27
  -1  -4  30 2698.67 95.2505  34
  -1  -4  30 2555.69 128.352   9
   1   4  30 2928.60 118.439   7
   1   4  31 2123.24 69.5723   2
  -1  -4  31 2019.00 65.2037   3
   1   4  31 2306.36 81.1781  52
   1   4  31 2208.59 87.4843  46
   1   4  31 2185.02 82.7214  37
   1  -4 -31 2213.50 123.400  27
  -1   4 -31 2200.49 138.998  26
  -1  -4  31 1844.42 81.6357  34
  -1  -4  31 1929.84 115.858   9
   1   4  31 2143.92 102.227   7
   1   4  32 514.261 67.9548   7
  -1  -4  32 492.169 91.7594   9
  -1  -4  32 530.868 38.3505   3
   1   4  32 582.147 41.8610   2
   1   4  32 375.129 53.7580  52
   1   4  32 452.376 61.6638  46
  -1  -4  32 388.712 59.5924  16
   1   4  32 483.381 56.6855  37
  -1   4 -32 511.999 103.361  26
   1  -4 -32 477.431 90.6175  27
  -1  -4  32 368.858 57.0981  34
  -1  -4  32 421.528 73.6111  23
   1   4  33 3336.33 129.671   7
  -1  -4  33 2984.18 136.486   9
   1   4  33 3075.72 103.840  52
   1   4  33 3073.17 109.127  46
   1   4  33 3457.68 91.3677   2
   1   4  33 3045.05 104.505  37
  -1   4 -33 2861.17 162.154  26
   1  -4 -33 2925.20 152.103  27
  -1  -4  33 2626.60 102.947  34
  -1  -4  33 2894.62 112.367  23
  -1  -4  34 260.332 89.4228   9
   1   4  34 275.287 66.3193   7
  -1  -4  34 165.073 69.7183  51
   1   4  34 163.685 54.3910  52
   1   4  34 227.298 63.4673  46
   1   4  34 315.534 39.9148   2
  -1  -4  34 276.790 35.4828   3
   1   4  34 243.622 57.4824  37
  -1   4 -34 396.499 110.162  26
  -1  -4  34 220.071 57.9940  34
   1  -4 -34 166.616 89.9861  27
  -1  -4  34 185.727 76.4342  23
   1   4  35 1438.43 91.4562   7
   1   4  35 1245.84 71.9317  52
  -1  -4  35 1076.07 85.8866  51
   1   4  35 1227.29 79.5809  46
  -1  -4  35 1239.54 50.0811   3
   1   4  35 1366.71 55.1117   2
   1   4  35 1280.56 73.6672  37
  -1  -4  35 952.590 71.4878  34
  -1   4 -35 1257.53 131.705  26
  -1  -4  35 1145.55 114.484  29
   1  -4 -35 1256.23 115.216  27
  -1  -4  35 1219.49 90.1624  23
   1   4  36 3477.32 139.290   7
  -1  -4  36 2936.37 124.824  51
   1   4  36 3387.84 115.300  52
   1   4  36 3187.63 119.222  46
   1   4  36 3512.08 97.3652   2
  -1  -4  36 3296.71 92.7192   3
   1   4  36 3453.97 114.538  37
  -1   4 -36 3338.90 183.183  26
  -1  -4  36 3492.03 172.908  29
  -1  -4  36 2937.39 111.963  34
   1  -4 -36 3431.95 169.582  27
  -1  -4  36 3332.72 119.206  22
  -1  -4  36 3146.13 123.906  23
   1   4  37 121.730 67.9417   7
   1   4  37 174.330 60.8091  52
  -1  -4  37 78.0153 80.0348  51
   1   4  37 130.018 70.3136  46
   1   4  37 112.812 39.5529   2
  -1  -4  37 113.354 34.7802   3
   1   4  37 181.013 61.5120  37
   1  -4 -37 224.851 99.4207  27
  -1  -4  37 175.819 99.9469  29
  -1   4 -37 163.947 112.941  26
  -1  -4  37 143.703 85.0947  23
  -1  -4  37 201.879 75.0799  22
  -1  -4  38 199.940 53.9072  12
   1   4  38 178.241 68.3729   7
   1   4  38 248.683 64.1598  52
  -1  -4  38 137.749 79.5091  51
   1   4  38 260.125 73.5289  46
   1   4  38 223.933 40.6992   2
  -1  -4  38 161.849 35.7152   3
   1   4  38 177.702 63.7136  37
   1  -4 -38 190.533 99.5611  27
  -1  -4  38 221.851 108.404  29
   1   4  38 279.197 63.7199  34
  -1   4 -38 90.9918 117.170  26
  -1  -4  38 185.768 77.3308  22
  -1  -4  38 282.878 88.9424  23
  -1  -4  39 1260.69 67.9525  12
   1   4  39 1341.97 100.747  51
   1   4  39 1351.75 83.3280  52
  -1  -4  39 1110.87 96.5189  51
   1   4  39 1376.67 90.4794  46
  -1  -4  39 1118.94 50.9835   3
   1   4  39 1174.94 50.0320   3
   1   4  39 1162.29 55.4878   2
   1   4  39 1432.10 81.7802  37
   1   4  39 1410.19 81.0795  34
  -1  -4  39 1426.31 140.490  29
  -1   4 -39 1448.29 150.537  26
  -1  -4  39 1244.50 100.754  23
  -1  -4  39 1315.92 91.6872  22
  -1   4 -39 1378.87 162.266  24
  -1  -4  40 3390.22 104.358  12
   1   4  40 3090.26 135.522  51
   1   4  40 3074.00 120.265  52
  -1  -4  40 2594.66 130.676  51
   1   4  40 3195.36 125.944  46
   1   4  40 3202.90 89.9991   3
  -1  -4  40 3118.75 90.6947   3
   1   4  40 3233.51 94.4846   2
   1   4  40 3338.87 117.491  34
   1   4  40 3076.18 118.126  37
  -1  -4  40 3302.23 191.371  29
  -1   4 -40 2992.28 196.687  26
  -1  -4  40 2916.23 122.228  22
  -1  -4  40 3243.58 133.324  23
  -1   4 -40 3161.56 210.781  24
  -1  -4  41 899.936 64.1315  12
   1   4  41 789.669 43.5658   3
  -1  -4  41 743.943 44.5081   3
   1   4  41 938.893 90.2869  46
   1   4  41 825.223 79.7441  52
   1   4  41 867.333 100.894  51
  -1  -4  41 649.648 97.5077  51
   1   4  41 983.143 79.4412  37
   1   4  41 895.476 76.5465  34
  -1  -4  41 924.459 135.387  29
  -1   4 -41 815.262 146.434  26
  -1   4 -41 664.472 155.441  24
  -1  -4  41 1033.36 105.403  23
  -1  -4  41 819.660 88.2826  22
   1   4  42 1220.21 50.9178   3
  -1  -4  42 1180.50 51.8343   3
   1   4  42 1356.15 98.5125  46
   1   4  42 1382.36 110.075  51
   1   4  42 1294.20 90.1469  52
   1   4  42 1339.06 85.0444  34
   1   4  42 1426.78 87.3248  37
  -1   4 -42 1217.89 159.696  26
  -1  -4  42 1444.71 156.372  29
  -1   4 -42 1159.45 176.197  24
  -1  -4  42 1216.54 94.4800  22
  -1  -4  42 1463.35 113.529  23
   1   4  43 379.462 36.8244   3
  -1  -4  43 381.527 38.6880   3
   1   4  43 240.725 76.4094  52
   1   4  43 289.342 97.3021  51
   1   4  43 351.220 71.3873  34
  -1  -4  43 414.719 132.293  29
  -1   4 -43 465.839 140.816  26
  -1  -4  43 253.655 104.705  23
  -1  -4  43 277.736 85.5934  22
  -1   4 -43 366.249 154.825  24
   1   4  43 343.008 86.2763  46
   1   4  44 130.806 34.4101   3
  -1  -4  44 120.095 35.3799   3
   1   4  44 101.042 86.5793  46
   1   4  44 174.146 98.5206  51
   1   4  44 136.834 76.6275  52
  -1  -4  44 170.620 132.004  29
   1   4  44 114.921 71.1089  34
  -1  -4  44 131.366 84.9362  22
  -1  -4  44 61.2582 107.885  23
  -1   4 -44 245.410 155.907  24
   1   4  45 754.622 42.6259   3
  -1  -4  45 652.132 42.8780   3
   1   4  45 878.093 98.6208  46
   1   4  45 990.178 111.615  51
   1   4  45 868.511 81.4760  34
  -1  -4  45 1029.54 155.396  29
  -1  -4  45 904.643 116.199  23
  -1   4 -45 688.076 174.728  24
  -1  -4  45 660.852 91.1821  22
   1   4  46 37.0619 101.772  51
   1   4  46 61.9636 33.3733   3
  -1  -4  46 32.1009 34.3688   3
   1   4  46 75.1221 72.6678  34
  -1  -4  46-63.6765 114.464  23
  -1  -4  46 16.1229 86.1748  22
   1   4  47 471.047 110.776  51
  -1  -4  47 318.400 68.4817  35
   1   4  47 256.038 35.5201   3
  -1  -4  47 275.414 36.2841   3
   1   4  47 413.640 77.0576  34
  -1  -4  47 389.620 118.959  23
  -1  -4  47 229.776 88.6893  22
   1   4  48 1537.16 91.8949  34
  -1  -4  48 1174.79 81.9818  35
  -1  -4  48 1124.44 50.2824   3
   1   4  48 1246.08 50.1348   3
   1   4  48 1766.05 128.114  51
  -1  -4  48 1473.74 131.331  23
  -1  -4  48 1222.37 98.9270  22
   1   4  49 361.815 35.2604   3
  -1  -4  49 333.527 36.2252   3
  -1  -4  49 278.582 69.8508  35
   1   4  49 406.199 78.8866  34
  -1  -4  49 268.483 124.972  23
  -1  -4  49 368.804 91.2021  22
  -1  -4  50 868.943 77.2908  17
  -1  -4  50 903.910 44.7671   3
   1   4  50 1064.63 44.2437   3
   1   4  50 1032.75 87.6305  34
  -1  -4  50 795.359 77.6109  35
   1   4  50 965.125 133.735  58
   1   4  50 858.828 124.017  51
  -1  -4  50 886.029 97.8886  22
  -1  -4  50 1096.20 132.727  23
  -1  -4  51 499.087 72.7232  17
   1   4  51 550.900 36.7069   3
  -1  -4  51 453.170 37.2243   3
   1   4  51 691.271 83.8706  34
  -1  -4  51 472.755 72.9649  35
   1   4  51 749.101 119.938  51
   1   4  51 591.632 132.112  58
  -1  -4  51 563.556 93.6372  22
  -1  -4  51 646.272 134.219  23
  -1  -4  52 850.453 75.4875  17
   1   4  52 792.957 39.8179   3
  -1  -4  52 741.778 40.7586   3
  -1  -4  52 857.683 78.4773  35
   1   4  52 956.229 86.1879  34
   1   4  52 987.573 123.843  51
   1   4  52 795.003 135.142  58
  -1  -4  52 784.548 95.9965  22
  -1  -4  52 1056.47 138.777  23
  -1  -4  53 643.702 72.3242  17
  -1  -4  53 621.177 38.1101   3
   1   4  53 722.023 37.5984   3
   1   4  53 795.973 84.6772  34
   1   4  53 865.225 124.268  51
   1   4  53 642.891 132.966  58
  -1  -4  53 956.056 140.313  23
  -1  -4  53 504.187 92.7121  22
  -1  -4  54 228.038 65.9163  17
   1   4  54 247.243 117.945  51
   1   4  54 107.598 126.543  58
   1   4  54 231.316 29.6557   3
  -1  -4  54 208.472 31.8949   3
   1   4  54 254.528 78.5393  34
  -1  -4  54 438.686 137.049  23
  -1  -4  54 320.190 90.9338  22
  -1  -4  55 306.052 64.8304  17
   1   4  55 512.821 129.228  58
  -1  -4  55 300.120 32.6479   3
   1   4  55 338.949 29.6275   3
   1   4  55 542.076 80.8404  34
  -1  -4  55 517.999 139.750  23
   1   4  56 420.020 29.3934   3
  -1  -4  56 386.462 31.4761   3
  -1  -4  56 452.877 63.5792  17
   1   4  56 434.909 78.8729  34
   1   4  56 321.327 124.457  58
   1   4  56 541.797 121.465  51
   1   4  57 6.82577 121.145  58
   1   4  57 88.1654 115.281  51
  -1  -4  57 87.4107 141.485  56
   1   4  57 30.6627 24.6545   3
  -1  -4  57 25.2192 26.0438   3
  -1  -4  57 21.3163 57.5864  17
   1   4  57 30.0469 74.5110  34
  -1  -4  57 73.4701 46.4603  12
  -1  -4  58-20.8780 135.124  56
  -1  -4  58-21.9233 107.979  53
   1   4  58-14.2373 115.128  51
   1   4  58-132.464 119.652  58
  -1  -4  58 34.8774 24.8330   3
   1   4  58 56.2093 22.8708   3
  -1  -4  58 69.9158 55.3840  17
   1   4  58 58.8862 73.4920  34
  -1  -4  58-22.2811 44.2664  12
   1   4  59 240.552 119.342  58
  -1  -4  59 363.557 135.571  56
   1   4  59 501.319 118.575  51
  -1  -4  59 459.341 109.829  53
  -1  -4  59 286.712 26.1753   3
   1   4  59 372.806 24.7380   3
  -1  -4  59 310.257 55.3924  17
   1   4  59 504.957 75.4252  34
  -1  -4  59 411.850 44.7862  12
   1   4  60 176.432 114.675  51
  -1  -4  60 135.474 125.012  56
  -1  -4  60 294.227 105.117  53
   1   4  60 292.400 22.4245   3
  -1  -4  60 229.650 23.2582   3
   1   4  60 265.039 71.8927  34
  -1  -4  60 277.461 51.4253  17
  -1  -4  60 287.970 41.5736  12
  -1  -4  61 370.345 48.0827  17
   1   4  61 391.150 68.1827  34
  -1  -4  61 359.157 39.2835  12
   1   4  61 239.617 110.757  51
   1   4  62-22.8940 101.078  51
  -1  -4  62 76.0727 33.9309  12
  -1  -4  62 34.7798 41.2029  17
  -1   5  60 144.135 54.9347  35
   1  -5  60 177.094 36.0937  12
  -1   5  60 285.455 69.8844  34
   1  -5  60 112.952 41.5309  17
   1  -5  59 49.0289 45.2582  17
  -1   5  59 197.395 111.961  58
  -1   5  59 67.6553 58.5211  35
  -1   5  59 29.0835 72.0488  34
   1  -5  59 73.6760 38.0516  12
  -1   5  58 258.120 75.3863  34
   1  -5  58 282.592 42.4291  12
   1  -5  58 232.599 49.5390  17
  -1   5  57 133.204 118.767  51
  -1   5  57 116.745 123.487  58
  -1   5  57 83.7516 76.2010  34
   1  -5  57 40.6721 42.2371  12
   1  -5  57 28.6282 51.7518  17
   1  -5  56 356.513 47.1358  12
  -1   5  56 385.511 122.555  51
  -1   5  56 451.077 81.0726  34
   1  -5  56 415.496 135.420  23
   1  -5  56 347.789 58.0481  17
   1  -5  55 61.4195 46.2987  12
   1  -5  55 21.9096 57.5755  17
  -1   5  55-18.7795 119.863  51
  -1   5  55 43.7939 78.2665  34
   1  -5  55 15.9371 134.465  23
   1  -5  54 185.964 48.7795  12
   1  -5  54 156.009 59.4391  17
  -1   5  54 194.643 126.469  58
  -1   5  54 130.394 119.685  51
  -1   5  54 136.543 25.1467   3
  -1   5  54 213.068 79.8685  34
   1  -5  54 210.982 131.043  23
   1  -5  53 242.676 51.1596  12
   1  -5  53 221.879 63.8042  17
  -1   5  53 206.276 127.356  58
  -1   5  53 369.987 119.522  51
  -1   5  53 229.332 27.6440   3
   1  -5  53 162.574 28.4434   3
  -1   5  53 358.158 81.7503  34
   1  -5  53 382.572 132.313  23
   1  -5  52 442.613 53.9583  12
   1  -5  52 405.359 65.5200  17
  -1   5  52 447.574 120.379  51
   1  -5  52 361.218 31.1812   3
  -1   5  52 350.522 30.4009   3
  -1   5  52 471.464 83.0786  34
   1  -5  52 626.502 133.888  23
   1  -5  51 703.808 58.3140  12
   1  -5  51 565.733 69.0946  17
  -1   5  51 693.695 122.583  51
   1  -5  51 568.620 35.5860   3
  -1   5  51 641.804 34.4443   3
  -1   5  51 623.186 85.3560  34
   1  -5  51 833.676 132.843  23
   1  -5  50 216.782 54.6703  12
  -1   5  50 136.453 29.4765   3
   1  -5  50 169.064 31.1485   3
  -1   5  50 105.280 126.887  58
  -1   5  50 241.870 116.441  51
  -1   5  50 155.369 81.3611  34
   1  -5  50 189.625 64.6630  17
   1  -5  50 318.499 127.995  23
   1  -5  49 1451.65 53.4519   3
  -1   5  49 1539.22 52.0023   3
  -1   5  49 1790.05 134.225  51
  -1   5  49 1437.69 143.111  58
   1  -5  49 1905.42 138.244  23
  -1   5  48 722.819 93.1284  37
  -1   5  48 706.295 37.2275   3
   1  -5  48 611.974 39.1348   3
  -1   5  48 646.245 116.296  51
  -1   5  48 745.336 131.928  58
   1  -5  48 828.235 126.795  23
  -1   5  47 261.211 88.5549  37
  -1   5  47 131.255 30.2688   3
   1  -5  47 108.067 32.7455   3
  -1   5  47 283.562 121.059  58
  -1   5  47 332.948 110.196  51
   1  -5  47 170.318 118.452  23
  -1   5  46 397.199 87.9153  37
  -1   5  46 465.562 34.3527   3
   1  -5  46 446.834 36.7415   3
  -1   5  46 432.372 123.338  58
  -1   5  46 408.982 107.754  51
   1  -5  46 521.474 118.963  23
  -1   5  45 1348.80 101.780  37
   1  -5  45 1245.57 50.8413   3
  -1   5  45 1224.88 48.2566   3
  -1   5  45 1665.21 137.136  58
  -1   5  45 1628.36 122.490  51
   1  -5  45 1513.72 125.635  23
  -1   5  44 2735.95 124.005  37
   1  -5  44 2529.01 78.5189   3
  -1   5  44 2668.91 77.4952   3
  -1   5  44 2931.39 157.233  58
  -1   5  44 2925.33 141.050  51
   1  -5  44 3051.39 142.293  23
  -1   5  43 367.018 116.245  58
  -1   5  43 309.586 97.8730  51
  -1   5  43 306.762 83.1507  37
  -1   5  43 198.097 32.1871   3
   1  -5  43 176.873 34.7260   3
  -1   5  43 125.440 115.302  29
  -1  -5 -43 230.574 141.706  27
   1  -5  43 227.794 109.421  23
   1   5 -43 276.934 168.971  24
  -1   5  42 329.206 112.148  58
  -1   5  42 265.010 94.0671  51
  -1   5  42 289.951 81.6613  37
   1  -5  42 244.619 35.7333   3
  -1   5  42 363.575 42.6039   2
  -1   5  42 290.664 33.3639   3
   1   5 -42 42.6330 141.768  26
  -1   5  42 426.793 118.753  29
  -1  -5 -42 272.758 138.721  27
   1   5 -42 283.471 159.646  24
   1  -5  42 245.469 106.339  23
  -1   5  41 545.939 94.2902  51
  -1   5  41 532.151 113.370  58
  -1   5  41 531.139 82.0612  37
  -1   5  41 464.076 44.2372   2
   1  -5  41 407.751 37.9803   3
  -1   5  41 446.093 35.1686   3
  -1   5  41 538.659 120.550  29
  -1  -5 -41 537.964 140.125  27
   1   5 -41 533.788 145.959  26
   1   5 -41 610.519 159.634  24
   1  -5  41 563.169 105.543  23
  -1   5  40 1304.84 125.164  58
  -1   5  40 1510.65 108.911  51
  -1   5  40 1599.96 97.6123  37
   1  -5  40 1635.37 58.9252   3
  -1   5  40 1877.96 66.3493   2
  -1   5  40 1779.91 57.6795   3
   1   5 -40 1597.75 172.260  26
  -1  -5 -40 1805.65 175.024  27
  -1   5  40 1652.49 145.204  29
   1   5 -40 1356.35 178.891  24
   1  -5  40 1631.35 115.611  23
  -1   5  39 771.375 111.776  58
  -1   5  39 799.567 93.8016  51
  -1   5  39 1044.66 85.9097  37
  -1   5  39 889.194 50.4826   2
  -1   5  39 838.069 41.8633   3
   1  -5  39 817.726 43.8871   3
   1   5 -39 786.867 152.515  26
  -1  -5 -39 945.010 147.251  27
  -1   5  39 942.070 124.608  29
   1  -5  39 979.116 104.216  23
   1   5 -39 870.901 158.854  24
  -1   5  38 277.072 83.7173  51
  -1   5  38 353.109 102.528  58
  -1   5  38 486.243 77.2758  37
  -1   5  38 501.887 44.7129   2
   1  -5  38 409.819 37.5290   3
  -1   5  38 446.984 35.4051   3
  -1   5  38 399.281 68.0608  34
   1   5 -38 453.728 133.981  26
  -1   5  38 456.189 107.036  29
[truncated: 2,557,339 more chars]
